# Supplementary material for: Overexpression of the ERG oncogene in prostate cancer identifies candidates for PARP inhibitor–based radiosensitization
Source: J Clin Invest. 2026 Feb 3;136(6):e194949. doi: 10.1172/JCI194949 (PMC12987654; doi:10.1172/JCI194949)
Supplement: Supplemental table 1 [file jci-136-194949-s326.xlsx]

## Sheet: Identified proteins
BPH1_1	BPH1_2	BPH1_3	BPH1_4	BPH1_6	BPH1_5	DU145_1	DU145_2	DU145_3	DU145_4	DU145_5	DU145_6	VCaP_1	VCaP_2	VCaP_4	VCaP_3	VCaP_5	VCaP_6	Modifications	Accession	Description
7.74068	7.27728	7.48788	7.54327	7.90951	7.30421	8.01953	7.90241	8.06933	7.07013	7.94444	7.93077	6.20774	5.66188	5.75532	5.95209	6.58826	5.98762	Acetyl [N-Term]	Q09666	Neuroblast differentiation-associated protein AHNAK OS=Homo sapiens OX=9606 GN=AHNAK PE=1 SV=2
8.33005	7.776	8.44569	7.94481	8.17855	8.01488	8.81939	8.68886	9.04867	8.70751	8.70563	8.16502	5.84064	5.80013	5.5646	5.4546	5.31334	5.78691	Met-loss [N-Term]	Q15149	Plectin OS=Homo sapiens OX=9606 GN=PLEC PE=1 SV=3
5.56794	5.18131	5.38194	5.22532	5.2688	5.32513	7.24313	7.77063	7.48125	7.52012	7.35065	7.59805	5.55041	5.68642	5.72394	5.66634	5.93509	5.78745	Met-loss+Acetyl [N-Term]	P35579	Myosin-9 OS=Homo sapiens OX=9606 GN=MYH9 PE=1 SV=4
5.24235	4.72178	5.08254	4.90385	5.13846	5.04128	7.1006	7.61321	7.33281	7.43152	7.36226	7.70446	5.82402	5.96921	6.05313	5.98948	5.87729	6.00064	Met-loss [N-Term]	O75369	Filamin-B OS=Homo sapiens OX=9606 GN=FLNB PE=1 SV=2
5.50343	5.2823	5.34639	5.71661	5.84869	5.35118	6.24101	6.17055	6.40709	6.19643	6.29331	5.64585	7.38933	7.49677	7.40139	7.34759	7.23314	7.42197		P78527	DNA-dependent protein kinase catalytic subunit OS=Homo sapiens OX=9606 GN=PRKDC PE=1 SV=3
5.88933	5.22866	5.78476	5.55573	5.87067	5.53408	6.54127	6.45742	6.72472	6.30266	6.55444	6.1812	6.27608	6.30707	6.15181	6.04799	5.4873	6.39093		Q13813	Spectrin alpha chain, non-erythrocytic 1 OS=Homo sapiens OX=9606 GN=SPTAN1 PE=1 SV=3
5.76336	5.17751	5.71462	5.51095	5.75227	5.48289	4.44343	4.0338	4.42643	4.31649	4.29194	3.67776	7.21127	7.14194	7.05672	6.56104	5.87731	7.07341		Q14980	Nuclear mitotic apparatus protein 1 OS=Homo sapiens OX=9606 GN=NUMA1 PE=1 SV=2
5.4543	4.97693	5.29426	5.19375	5.29599	5.26612	6.61938	7.2615	6.81277	7.05831	6.89057	7.22969	1.04526	1.88979	1.60466	1.22047	1.62506	1.44387		P21333	Filamin-A OS=Homo sapiens OX=9606 GN=FLNA PE=1 SV=4
5.1465	4.4337	5.03993	4.8138	5.188	4.75751	6.13211	6.05877	6.34322	6.03653	6.13235	5.7368	5.3812	5.44538	5.216	5.12317	4.42707	5.38754		Q01082	Spectrin beta chain, non-erythrocytic 1 OS=Homo sapiens OX=9606 GN=SPTBN1 PE=1 SV=2
5.25899	4.88272	5.15731	5.04006	5.17133	4.92251	7.10018	6.93073	7.08887	6.95287	6.97479	6.53096	1.98294	1.91709	1.26396	1.85276	2.38337	1.09524		Q9NZM1	Myoferlin OS=Homo sapiens OX=9606 GN=MYOF PE=1 SV=1
2.0434	2.15672	1.96523	1.9617	1.22457	1.83011	5.57136	6.18697	5.52878	5.89444	5.66619	6.16125	3.66519	3.76943	3.81274	3.77285	3.42319	3.75588		Q9Y490	Talin-1 OS=Homo sapiens OX=9606 GN=TLN1 PE=1 SV=3
4.63941	4.08254	4.42948	4.47314	4.28766	4.43976	5.22943	5.87615	5.06459	5.76092	5.34336	5.90699	6.11767	6.32127	6.24401	6.23345	6.10866	6.18376	Acetyl [N-Term]	P49327	Fatty acid synthase OS=Homo sapiens OX=9606 GN=FASN PE=1 SV=3
-1.24187	-0.0571251	-0.565331	-0.852074	-0.463836	-0.0191879	5.02409	5.65688	5.1571	5.46058	5.2531	5.66219	-2.18288	-1.86654	-2.53518	-2.45717	-1.00006	-1.91991		Q14315	Filamin-C OS=Homo sapiens OX=9606 GN=FLNC PE=1 SV=3
5.84651	5.36694	5.6542	5.52903	5.54795	5.54882	6.60307	6.90088	6.63991	6.74489	6.65631	6.69337	6.25629	6.27855	6.24037	6.18507	6.15943	6.2001	Met-loss+Acetyl [N-Term]	Q00610	Clathrin heavy chain 1 OS=Homo sapiens OX=9606 GN=CLTC PE=1 SV=5
2.1791	1.18238	0.991356	1.93646	1.36411	0.190722	4.08895	4.27302	4.27075	4.35193	4.07093	3.98631	3.95676	3.98921	4.11937	4.11633	4.35419	4.30933		P35580	Myosin-10 OS=Homo sapiens OX=9606 GN=MYH10 PE=1 SV=3
1.75757	1.42084	1.02487	1.70699	1.47598	1.70719	4.09406	4.60278	4.18063	4.39303	4.10754	4.64878	4.18654	4.47983	4.61211	4.67312	4.80227	4.55545	Met-loss+Acetyl [N-Term]	Q14204	Cytoplasmic dynein 1 heavy chain 1 OS=Homo sapiens OX=9606 GN=DYNC1H1 PE=1 SV=5
6.29315	5.75534	6.37375	5.98163	6.19135	5.91675	1.4144	1.61006	1.42192	1.70312	1.54689	1.50577	3.56019	3.4776	3.18307	2.70069	2.62556	3.30546		P15924	Desmoplakin OS=Homo sapiens OX=9606 GN=DSP PE=1 SV=3
0.390578	1.97094	0.857809	1.5287	1.57174	1.60577	5.05366	4.72672	4.97735	4.03319	4.83123	4.41904	-1.57053	-1.88103	-0.184011	-1.19487	0.130033	-0.925104		Q8IVF2	Protein AHNAK2 OS=Homo sapiens OX=9606 GN=AHNAK2 PE=1 SV=2
6.6517	6.15398	6.48794	6.25031	6.54554	6.09986	7.65759	7.63762	7.76645	7.37407	7.51505	7.45708	5.39117	5.39555	5.38977	5.278	4.85011	5.36558		O43707	Alpha-actinin-4 OS=Homo sapiens OX=9606 GN=ACTN4 PE=1 SV=2
8.7197	8.19762	8.57187	8.42346	8.4628	8.32254	7.74839	7.64441	7.85516	7.73179	7.70658	7.14319	8.62442	8.69428	8.5193	8.39457	8.58679	8.6895		P10809	60 kDa heat shock protein, mitochondrial OS=Homo sapiens OX=9606 GN=HSPD1 PE=1 SV=2
5.81515	5.48511	6.16274	5.72355	5.76265	5.43268	9.88664	9.69998	10.017	9.40506	9.80242	9.41914	3.7925	3.83517	3.58986	3.48644	4.09695	3.99601		P08670	Vimentin OS=Homo sapiens OX=9606 GN=VIM PE=1 SV=4
9.24401	8.79684	9.25314	8.96079	9.30039	8.95539	7.91072	7.7022	7.96564	7.702	7.90186	7.34085	7.34622	7.48721	7.07132	7.10451	7.06467	7.55106		P05787	Keratin, type II cytoskeletal 8 OS=Homo sapiens OX=9606 GN=KRT8 PE=1 SV=7
5.88978	5.36794	5.83774	5.53484	5.58392	5.49763	6.21384	6.07314	6.37875	6.26844	6.21179	5.8842	6.13396	6.26889	6.02637	5.95679	6.06284	6.16113		P42704	Leucine-rich PPR motif-containing protein, mitochondrial OS=Homo sapiens OX=9606 GN=LRPPRC PE=1 SV=3
3.56097	2.70098	3.30556	2.88296	3.30187	3.3246	5.00399	5.37857	5.10637	5.26915	5.1886	5.27207	3.16607	3.13215	2.96088	2.88434	2.99032	2.94606	Met-loss+Acetyl [N-Term]	P46940	Ras GTPase-activating-like protein IQGAP1 OS=Homo sapiens OX=9606 GN=IQGAP1 PE=1 SV=1
8.05771	7.57372	7.75024	7.78329	7.90296	7.60407	7.2102	7.09915	7.19995	6.88322	7.09669	6.87158	8.39139	8.33856	8.32153	8.16182	8.20335	8.45305		P14625	Endoplasmin OS=Homo sapiens OX=9606 GN=HSP90B1 PE=1 SV=1
6.89671	6.26807	6.5186	6.35128	6.53237	6.41677	7.05506	6.79502	7.28432	6.74814	6.93966	6.49112	8.11119	8.06378	7.87999	7.89671	7.93133	8.21382		P38646	Stress-70 protein, mitochondrial OS=Homo sapiens OX=9606 GN=HSPA9 PE=1 SV=2
4.51082	3.75516	4.14299	3.99611	4.24843	3.88181	5.56124	5.60946	5.65024	5.31658	5.45332	5.23611	2.14935	2.01406	2.10426	2.0018	0.896563	2.22013		P12814	Alpha-actinin-1 OS=Homo sapiens OX=9606 GN=ACTN1 PE=1 SV=2
6.3235	6.01773	5.93747	6.09596	5.9852	6.2569	7.63378	8.32178	7.62322	8.05693	7.74402	8.38712	6.17079	6.36789	6.41976	6.4556	6.38949	6.26092	Met-loss+Acetyl [N-Term]	P14618	Pyruvate kinase PKM OS=Homo sapiens OX=9606 GN=PKM PE=1 SV=4
4.65916	4.21816	4.71459	4.36013	4.81793	4.19073	4.6299	4.40918	4.70362	4.67706	4.49249	3.6862	4.9815	5.07608	5.01597	4.78993	4.52011	5.01446		O75643	U5 small nuclear ribonucleoprotein 200 kDa helicase OS=Homo sapiens OX=9606 GN=SNRNP200 PE=1 SV=2
4.88649	4.29598	4.54416	4.56748	4.85926	4.51255	4.13179	3.99439	4.48178	4.01252	4.22247	3.49912	3.53558	3.40016	3.24701	3.00156	2.58731	3.36894	Met-loss+Acetyl [N-Term]	P12270	Nucleoprotein TPR OS=Homo sapiens OX=9606 GN=TPR PE=1 SV=3
6.08625	5.49434	5.82257	5.7357	6.05935	5.71248	3.65257	3.3464	3.36497	3.20237	3.64153	3.03935	5.29929	5.27517	5.15469	4.88318	4.26135	5.0922	Met-loss+Acetyl [N-Term]	P35221	Catenin alpha-1 OS=Homo sapiens OX=9606 GN=CTNNA1 PE=1 SV=1
4.31707	3.85112	4.23832	4.15753	4.46199	3.87181	4.23919	4.1501	4.42617	4.28773	4.24668	3.583	4.74223	4.92456	4.77226	4.48863	4.11865	4.83609	Met-loss+Acetyl [N-Term]	Q6P2Q9	Pre-mRNA-processing-splicing factor 8 OS=Homo sapiens OX=9606 GN=PRPF8 PE=1 SV=2
8.03891	7.66016	7.85929	7.8225	8.0074	7.74225	8.17069	8.08428	8.21723	7.79551	8.13383	7.73615	7.76678	7.70725	7.54923	7.51828	7.95234	7.77439		P11021	Endoplasmic reticulum chaperone BiP OS=Homo sapiens OX=9606 GN=HSPA5 PE=1 SV=2
2.17263	2.53353	2.33344	2.35838	1.88543	2.4483	4.56983	5.08335	4.789	4.83119	4.45448	5.06401	3.55841	3.61218	3.72981	3.83078	3.98399	3.57191		P07814	Bifunctional glutamate/proline--tRNA ligase OS=Homo sapiens OX=9606 GN=EPRS1 PE=1 SV=5
8.36361	7.97914	8.41016	8.14037	8.33322	8.21327	8.39029	8.11655	8.44804	8.26137	8.28714	7.80477	3.45507	3.53988	3.41134	2.61029	2.83184	3.21086	Acetyl [N-Term]	P02545	Prelamin-A/C OS=Homo sapiens OX=9606 GN=LMNA PE=1 SV=1
5.79404	5.33325	5.27179	5.59869	5.15653	5.67497	7.58499	8.29519	7.59461	8.08676	7.78864	8.39196	6.85103	6.95749	7.07827	7.04331	7.07113	6.89203		P06733	Alpha-enolase OS=Homo sapiens OX=9606 GN=ENO1 PE=1 SV=2
3.0767	2.81105	3.01527	2.99516	2.83825	3.21684	4.94273	5.48881	4.74293	5.16921	4.90173	5.48423	4.78281	4.90312	4.9131	5.31812	4.85672	5.01436		P07437	Tubulin beta chain OS=Homo sapiens OX=9606 GN=TUBB PE=1 SV=2
6.60346	6.33067	6.67933	6.41479	6.59954	6.44043	5.53441	5.35142	5.6726	5.42233	5.50421	4.93914	7.14822	7.11919	6.95084	6.54836	6.31354	7.00584	Met-loss+Acetyl [N-Term]	P20700	Lamin-B1 OS=Homo sapiens OX=9606 GN=LMNB1 PE=1 SV=2
5.59075	4.98434	5.55712	5.30635	5.46933	5.17032	6.00621	5.80863	6.05338	6.15057	5.99669	5.25492	5.87445	6.18081	5.83646	5.83057	5.84362	5.94792		P40939	Trifunctional enzyme subunit alpha, mitochondrial OS=Homo sapiens OX=9606 GN=HADHA PE=1 SV=2
5.02601	4.53349	4.71878	4.81542	4.66216	4.92181	6.26794	6.57557	6.21948	6.40659	6.25819	6.85348	6.66779	6.72129	6.84545	6.72067	6.67637	6.7089		P08238	Heat shock protein HSP 90-beta OS=Homo sapiens OX=9606 GN=HSP90AB1 PE=1 SV=4
6.89595	6.47857	6.84344	6.62583	6.86838	6.66585	6.3516	6.28199	6.53394	6.42828	6.31288	5.94538	6.9096	7.05198	6.93252	6.59922	6.32598	6.95244	Met-loss+Acetyl [N-Term]	Q00839	Heterogeneous nuclear ribonucleoprotein U OS=Homo sapiens OX=9606 GN=HNRNPU PE=1 SV=6
5.74552	5.25449	5.12842	5.48003	5.40011	5.61723	7.01986	7.58683	6.86736	7.3155	7.09894	7.59472	7.3861	7.53985	7.60496	7.91122	7.29493	7.84067		P68371	Tubulin beta-4B chain OS=Homo sapiens OX=9606 GN=TUBB4B PE=1 SV=1
5.96702	5.5454	6.03288	5.76198	6.04416	5.71171	5.91031	5.69632	5.93573	6.00239	5.85992	5.37394	6.19746	6.24373	6.00611	5.77643	5.56206	6.0757		Q08211	ATP-dependent RNA helicase A OS=Homo sapiens OX=9606 GN=DHX9 PE=1 SV=4
-0.269937	-0.726053	-1.11584	-0.488194	-0.0134993	-0.273205	0.318081	0.177313	0.378662	0.349272	0.197033	-0.163088	-1.01999	-0.667263	-0.85729	-0.973946	-2.89812	-0.718517	Met-loss+Acetyl [N-Term]	P63261	Actin, cytoplasmic 2 OS=Homo sapiens OX=9606 GN=ACTG1 PE=1 SV=1
4.91748	4.52343	4.69847	5.07239	5.3142	5.04675	5.2923	5.12625	5.4628	5.39514	5.25723	5.03497	5.93586	6.11561	6.01798	5.81583	5.40117	6.00519	Met-loss+Acetyl [N-Term]	P09874	Poly [ADP-ribose] polymerase 1 OS=Homo sapiens OX=9606 GN=PARP1 PE=1 SV=4
6.08814	5.57357	5.70491	5.75706	5.65515	5.85701	7.57459	7.99943	7.70758	7.7309	7.62466	8.1262	7.42533	7.46556	7.62056	7.57166	7.68023	7.50688		P07900	Heat shock protein HSP 90-alpha OS=Homo sapiens OX=9606 GN=HSP90AA1 PE=1 SV=5
5.1146	4.33338	4.90326	4.64859	4.79788	4.54677	-0.786203	0.454575	-0.524696	0.241831	-0.452801	0.393181	-0.947258	-2.56236	-1.63658	-1.06726	-0.990213	-2.69359		O60437	Periplakin OS=Homo sapiens OX=9606 GN=PPL PE=1 SV=4
8.00604	7.64718	8.21972	7.64775	7.93612	7.74475	-0.569298	1.46504	0.866653	1.02545	0.785593	2.16341	0.172842	-1.09845	0.709192	-0.0293064	1.71239	-0.0448151		P13647	Keratin, type II cytoskeletal 5 OS=Homo sapiens OX=9606 GN=KRT5 PE=1 SV=3
5.88283	5.18383	5.72136	5.64807	5.8453	5.45727	5.98216	5.71753	5.96946	5.94191	5.86174	5.27582	5.72405	5.97159	5.80631	5.40041	4.64309	5.81756		Q12906	Interleukin enhancer-binding factor 3 OS=Homo sapiens OX=9606 GN=ILF3 PE=1 SV=3
9.77285	9.34391	9.52724	9.44778	9.79555	9.5753	9.82361	9.86533	10.0287	9.72997	9.88642	9.9141	8.69678	8.6009	8.50429	8.56202	8.48673	8.7751	Met-loss+Acetyl [N-Term]	P60709	Actin, cytoplasmic 1 OS=Homo sapiens OX=9606 GN=ACTB PE=1 SV=1
6.883	6.24813	6.57184	6.52061	6.73712	6.43151	7.08569	6.83809	7.14031	7.01573	6.98131	6.40459	7.59885	7.77519	7.58794	7.56455	7.32915	7.76566		P06576	ATP synthase subunit beta, mitochondrial OS=Homo sapiens OX=9606 GN=ATP5F1B PE=1 SV=3
3.02398	2.01999	2.25214	2.67173	2.38242	2.70333	4.74475	5.05513	4.80747	4.34531	4.82208	5.10509	6.3198	6.49855	6.64236	6.65411	6.25136	6.62933	Acetyl [N-Term]	P31948	Stress-induced-phosphoprotein 1 OS=Homo sapiens OX=9606 GN=STIP1 PE=1 SV=1
6.17076	5.46576	5.8425	5.78342	5.9464	5.70153	5.51716	5.32878	5.53682	5.59028	5.50366	4.92085	5.38061	5.52498	5.32793	5.2113	4.87993	5.52337	Acetyl [N-Term]	P16615	Sarcoplasmic/endoplasmic reticulum calcium ATPase 2 OS=Homo sapiens OX=9606 GN=ATP2A2 PE=1 SV=1
8.82669	8.34491	8.82877	8.56336	8.74135	8.53974	5.78461	5.76564	6.01684	5.75941	5.84151	6.26358	3.88353	3.69447	3.58121	3.49774	4.43632	3.85505		Q04695	Keratin, type I cytoskeletal 17 OS=Homo sapiens OX=9606 GN=KRT17 PE=1 SV=2
4.84033	4.38638	4.57701	4.56037	4.44345	4.57999	6.05475	6.67697	6.00522	6.48788	6.11439	6.89885	5.21881	5.45689	5.47854	5.48804	5.64785	5.38597	Met-loss [N-Term]	P13639	Elongation factor 2 OS=Homo sapiens OX=9606 GN=EEF2 PE=1 SV=4
5.84258	5.33368	5.52375	5.50861	5.57805	5.3707	6.0099	5.88593	5.98568	5.70597	5.93638	5.61915	5.76019	5.83236	5.72814	5.42837	5.49602	5.86324		P13667	Protein disulfide-isomerase A4 OS=Homo sapiens OX=9606 GN=PDIA4 PE=1 SV=2
8.0688	7.54716	7.89662	7.82034	8.08148	7.78305	6.86606	6.6386	6.86893	6.61413	6.87584	6.3607	3.65337	3.83975	3.56793	2.92039	3.27945	3.83687	Met-loss+Acetyl [N-Term]	P08727	Keratin, type I cytoskeletal 19 OS=Homo sapiens OX=9606 GN=KRT19 PE=1 SV=4
6.98242	6.73684	7.08956	6.85223	7.02176	6.82531	7.46576	7.3533	7.68909	7.48251	7.58803	7.09606	6.42979	6.52609	6.26163	6.13202	6.20835	6.54439		P05783	Keratin, type I cytoskeletal 18 OS=Homo sapiens OX=9606 GN=KRT18 PE=1 SV=2
4.76954	3.6884	4.19425	3.99517	4.28112	3.93185	3.5097	3.2517	3.45474	2.56644	3.38802	2.95733	3.74438	3.65516	3.74938	3.44055	3.13115	3.9302		Q86UP2	Kinectin OS=Homo sapiens OX=9606 GN=KTN1 PE=1 SV=1
4.28355	3.91529	4.0042	4.15758	4.38316	4.12679	4.58839	4.23669	4.52305	4.27116	4.34008	4.15151	5.52753	5.61495	5.59555	5.54502	5.24915	5.66755	Met-loss+Acetyl [N-Term]	Q13263	Transcription intermediary factor 1-beta OS=Homo sapiens OX=9606 GN=TRIM28 PE=1 SV=5
0.469945	0.657513	0.433027	0.379364	0.256932	-0.386549	8.09498	8.05408	8.25885	8.03103	8.17367	7.70669	-1.18227	-1.9422	-2.45782	-2.71819	0.62665	-1.66633	Met-loss+Acetyl [N-Term]	P08729	Keratin, type II cytoskeletal 7 OS=Homo sapiens OX=9606 GN=KRT7 PE=1 SV=5
7.57335	7.23811	7.44319	7.3028	7.46102	7.31437	8.56828	8.71958	8.75358	9.01981	8.70026	8.41919	2.31903	2.31763	2.03461	1.29697	2.45108	1.96945	Met-loss+Acetyl [N-Term]	P07355	Annexin A2 OS=Homo sapiens OX=9606 GN=ANXA2 PE=1 SV=2
6.14635	5.32091	5.38162	5.72573	5.66884	5.82991	7.22758	7.71811	7.25862	7.62191	7.38636	7.77586	6.98579	7.31238	7.32516	7.46841	7.39132	7.34106		P04406	Glyceraldehyde-3-phosphate dehydrogenase OS=Homo sapiens OX=9606 GN=GAPDH PE=1 SV=3
6.81838	6.40012	6.54919	6.54967	6.6803	6.51903	7.08407	7.3009	7.1638	7.17575	7.15258	7.25181	7.58195	7.65075	7.56786	7.53627	7.29945	7.59844	Met-loss+Acetyl [N-Term]	P11142	Heat shock cognate 71 kDa protein OS=Homo sapiens OX=9606 GN=HSPA8 PE=1 SV=1
3.83447	3.61646	3.63967	3.57824	3.657	3.55635	5.3135	5.56737	5.3522	5.46386	5.50829	5.34453	5.0656	5.36423	5.32444	5.36283	5.00935	5.12053	Met-loss+Acetyl [N-Term]	P55072	Transitional endoplasmic reticulum ATPase OS=Homo sapiens OX=9606 GN=VCP PE=1 SV=4
4.17945	3.95972	4.3449	4.10719	4.52734	4.04048	4.30635	4.12842	4.33628	4.39519	4.18778	3.64005	4.60971	4.60909	4.46404	4.31457	3.59456	4.46425		O75533	Splicing factor 3B subunit 1 OS=Homo sapiens OX=9606 GN=SF3B1 PE=1 SV=3
-3.84356	0.760786	-0.944834	-0.93899	-0.576747	-1.118	0.481184	1.23258	0.511005	0.963499	0.571564	0.564203	3.92065	4.1106	4.19423	4.18447	3.92236	4.19052		Q13085	Acetyl-CoA carboxylase 1 OS=Homo sapiens OX=9606 GN=ACACA PE=1 SV=2
4.29992	3.58543	4.13802	4.20771	4.34934	3.99651	4.24063	4.35246	4.42732	4.42966	4.33061	4.04663	4.83007	4.85262	4.71985	4.55408	4.39267	4.65257		Q15029	116 kDa U5 small nuclear ribonucleoprotein component OS=Homo sapiens OX=9606 GN=EFTUD2 PE=1 SV=1
1.08081	-2.5121	0.0849476	-0.43854	0.312806	-0.0734978	-1.73136	-0.0156918	-1.75305	-0.675188	0.294533	-0.452814	4.48499	4.65078	4.71254	4.75928	4.73702	4.69391		Q9UM54	Unconventional myosin-VI OS=Homo sapiens OX=9606 GN=MYO6 PE=1 SV=4
3.97859	3.48883	3.74544	4.00362	4.00338	3.68241	5.7176	5.68468	5.8162	5.74872	5.64794	5.38591	5.82136	5.90083	5.82652	5.75104	5.63426	5.79583		P13010	X-ray repair cross-complementing protein 5 OS=Homo sapiens OX=9606 GN=XRCC5 PE=1 SV=3
4.09459	3.50389	3.25695	3.61852	3.56536	3.98357	6.6837	6.9401	6.79815	7.057	6.79814	6.89309	4.93407	5.06429	5.08586	5.14249	4.62962	5.15518	Acetyl [N-Term]	P29401	Transketolase OS=Homo sapiens OX=9606 GN=TKT PE=1 SV=3
2.57947	1.94264	2.12204	2.11758	1.63101	2.3847	5.53706	5.70913	5.47234	5.61793	5.44309	5.84341	2.65592	3.05633	3.16348	3.14181	2.63626	3.13494		P53396	ATP-citrate synthase OS=Homo sapiens OX=9606 GN=ACLY PE=1 SV=3
6.24584	5.72789	5.97469	5.9407	6.05183	5.83186	6.23012	6.15505	6.27745	6.04958	6.15423	5.81134	5.52885	5.60721	5.45013	5.29776	5.29425	5.52344		Q14697	Neutral alpha-glucosidase AB OS=Homo sapiens OX=9606 GN=GANAB PE=1 SV=3
6.9405	6.47095	6.57387	6.62852	6.85431	6.51679	7.08332	6.99238	7.12008	6.65648	7.07205	6.75984	6.69116	6.71698	6.58178	6.45835	6.69433	6.71887		P07237	Protein disulfide-isomerase OS=Homo sapiens OX=9606 GN=P4HB PE=1 SV=3
-2.35116	-3.48783	-2.42663	-2.99341	-2.86515	-2.75227	-1.06501	0.264177	-0.86422	-0.486118	-0.678823	-0.409058	-3.93492	-3.26449	-3.29127	-3.29296	-3.06612	-3.21156		P04350	Tubulin beta-4A chain OS=Homo sapiens OX=9606 GN=TUBB4A PE=1 SV=2
5.05037	4.49359	4.73271	4.80716	4.8731	4.58894	5.28816	5.30479	5.51933	4.93286	5.27905	4.95608	4.83737	4.84718	4.75338	4.6731	4.52377	4.88604		Q9Y4L1	Hypoxia up-regulated protein 1 OS=Homo sapiens OX=9606 GN=HYOU1 PE=1 SV=1
7.60833	6.87092	7.41267	7.23606	7.41856	7.17529	7.10075	6.86872	7.31485	6.82701	7.02181	6.71977	7.62049	7.58214	7.58516	7.47262	7.43171	7.49573		P19338	Nucleolin OS=Homo sapiens OX=9606 GN=NCL PE=1 SV=3
4.14047	3.60767	4.60995	3.72475	4.12986	4.08332	4.06404	4.1615	4.33539	3.9902	3.94746	3.88262	5.14352	5.21548	4.9153	4.58435	4.47085	4.93833		Q9NR30	Nucleolar RNA helicase 2 OS=Homo sapiens OX=9606 GN=DDX21 PE=1 SV=5
NaN	NaN	NaN	NaN	NaN	NaN	-1.72181	-2.00128	-1.75053	NaN	-1.91517	-1.33974	NaN	NaN	NaN	NaN	0.317402	NaN		Q9BVA1	Tubulin beta-2B chain OS=Homo sapiens OX=9606 GN=TUBB2B PE=1 SV=1
2.17275	1.56063	2.23809	1.97266	2.12558	1.49417	2.33828	2.32537	2.43742	2.6416	2.45682	1.75986	4.88249	5.19221	4.88064	4.32277	3.82987	4.9151		Q02880	DNA topoisomerase 2-beta OS=Homo sapiens OX=9606 GN=TOP2B PE=1 SV=3
2.55732	1.61504	2.03856	2.26877	1.90529	2.54908	3.90844	4.51339	4.03165	4.2861	3.91118	4.58263	4.44091	4.66428	4.64485	4.75342	4.99452	4.55935		P22314	Ubiquitin-like modifier-activating enzyme 1 OS=Homo sapiens OX=9606 GN=UBA1 PE=1 SV=3
7.13508	6.6612	7.00964	6.89295	6.9448	6.73551	7.19023	6.95661	7.16685	7.21251	7.11514	6.60543	7.89128	7.94843	7.75942	7.68642	7.74664	7.84738		P25705	ATP synthase subunit alpha, mitochondrial OS=Homo sapiens OX=9606 GN=ATP5F1A PE=1 SV=1
5.66558	5.27742	5.76656	5.48388	6.08433	5.77007	6.54736	6.12016	6.55935	6.3088	6.35532	5.62256	6.60944	6.67662	6.16149	6.28062	5.40717	6.80492	Met-loss+Acetyl [N-Term]	P52272	Heterogeneous nuclear ribonucleoprotein M OS=Homo sapiens OX=9606 GN=HNRNPM PE=1 SV=3
4.01042	3.60682	3.59744	4.05807	4.11467	4.07369	5.03432	5.24706	5.04889	4.88178	5.11178	5.20694	5.058	5.2044	5.19073	5.16676	4.83969	5.16481	Met-loss+Acetyl [N-Term]	P78371	T-complex protein 1 subunit beta OS=Homo sapiens OX=9606 GN=CCT2 PE=1 SV=4
3.81088	3.64141	3.63108	3.73998	3.64926	3.62576	4.1971	4.26711	3.90454	4.32417	4.14562	4.25863	5.19936	5.20011	5.1392	5.05392	4.84674	5.06428	Met-loss+Acetyl [N-Term]	Q7KZF4	Staphylococcal nuclease domain-containing protein 1 OS=Homo sapiens OX=9606 GN=SND1 PE=1 SV=1
4.1821	3.41848	4.10854	3.80463	4.15164	3.7558	4.28237	3.91114	4.29241	4.15263	4.16311	3.4111	4.96589	5.05405	4.81135	4.5517	3.53309	5.07344		P55265	Double-stranded RNA-specific adenosine deaminase OS=Homo sapiens OX=9606 GN=ADAR PE=1 SV=4
1.51269	1.93108	1.39165	1.62697	0.957128	1.59914	2.11016	3.16942	2.51668	3.00708	2.49432	3.22615	3.31088	3.48956	3.5783	3.67303	3.52312	3.48841	Met-loss+Acetyl [N-Term]	Q92616	eIF-2-alpha kinase activator GCN1 OS=Homo sapiens OX=9606 GN=GCN1 PE=1 SV=6
5.36855	4.69515	5.04246	4.80742	5.0295	4.86941	4.61904	4.39759	4.84208	4.5963	4.5407	3.84784	4.79507	4.77849	4.59469	4.48226	4.48162	4.80104		Q16891	MICOS complex subunit MIC60 OS=Homo sapiens OX=9606 GN=IMMT PE=1 SV=1
7.13124	6.66084	7.09169	6.93472	7.2999	6.84736	6.92883	7.04454	7.0736	6.96356	7.10036	6.72512	7.25027	7.34482	7.18624	6.90401	6.47776	7.25586	Met-loss+Acetyl [N-Term]	P09651	Heterogeneous nuclear ribonucleoprotein A1 OS=Homo sapiens OX=9606 GN=HNRNPA1 PE=1 SV=5
4.04665	3.25357	4.17342	3.64754	3.95613	3.59282	3.75374	3.55018	3.99677	3.78184	3.59573	3.35134	3.81327	4.14723	3.99656	3.48494	3.00643	3.75529		Q9BQG0	Myb-binding protein 1A OS=Homo sapiens OX=9606 GN=MYBBP1A PE=1 SV=2
6.96836	6.50741	6.68674	6.69593	6.87622	6.60899	6.67532	6.64155	6.72935	6.36652	6.64495	6.38868	6.77667	6.82555	6.70711	6.56562	6.59109	6.81472		P30101	Protein disulfide-isomerase A3 OS=Homo sapiens OX=9606 GN=PDIA3 PE=1 SV=4
5.25312	4.5076	4.7289	4.72885	4.80377	4.89648	3.72233	3.62204	3.85927	3.34815	3.71506	3.21312	3.22396	3.10732	3.15606	2.91364	3.1228	3.394		Q9P2E9	Ribosome-binding protein 1 OS=Homo sapiens OX=9606 GN=RRBP1 PE=1 SV=5
4.31679	3.61058	3.97134	4.18088	4.36368	4.20997	5.76554	5.8782	5.98308	5.87154	5.81138	5.76522	5.67245	5.83898	5.86799	5.76463	5.70303	5.82465		P12956	X-ray repair cross-complementing protein 6 OS=Homo sapiens OX=9606 GN=XRCC6 PE=1 SV=2
6.62983	6.06569	6.48724	6.3159	6.40909	6.18822	6.23358	5.9647	6.27571	6.1733	6.16748	5.48719	4.97901	5.09351	4.91721	4.78766	4.95968	4.94582		P49411	Elongation factor Tu, mitochondrial OS=Homo sapiens OX=9606 GN=TUFM PE=1 SV=2
0.497998	0.997793	1.06281	1.07231	0.614188	0.690802	5.81605	6.27176	5.773	6.16571	5.93613	6.29506	3.19865	3.34585	3.37192	3.80881	4.35704	3.50744	Acetyl [N-Term]	O60701	UDP-glucose 6-dehydrogenase OS=Homo sapiens OX=9606 GN=UGDH PE=1 SV=1
5.66101	5.24954	5.63896	5.4374	5.84657	5.43436	2.94132	2.55096	2.6836	2.10243	2.75519	2.49598	3.54298	3.56563	3.1712	3.18625	2.46183	3.28566	Acetyl [N-Term]	P14923	Junction plakoglobin OS=Homo sapiens OX=9606 GN=JUP PE=1 SV=3
6.27842	5.72847	5.99986	6.01546	6.16094	5.94917	5.00428	4.79514	4.98229	4.71779	5.00615	4.53604	4.98839	5.03909	4.727	4.70298	4.79973	4.90868		P05023	Sodium/potassium-transporting ATPase subunit alpha-1 OS=Homo sapiens OX=9606 GN=ATP1A1 PE=1 SV=1
7.98621	7.16944	7.66106	7.53288	7.72922	7.48515	7.22388	7.22085	7.4825	7.04092	7.36862	7.08087	7.8	7.78116	7.70351	7.40505	6.88296	7.84278		P22626	Heterogeneous nuclear ribonucleoproteins A2/B1 OS=Homo sapiens OX=9606 GN=HNRNPA2B1 PE=1 SV=2
1.27086	0.282608	1.01623	0.0542717	0.99269	0.203056	-1.23419	-0.441357	-0.560598	-0.270811	-0.470284	-0.582739	3.3157	3.27269	3.05182	2.80403	2.49271	3.14786		O15020	Spectrin beta chain, non-erythrocytic 2 OS=Homo sapiens OX=9606 GN=SPTBN2 PE=1 SV=3
6.40426	5.97573	6.21967	6.30494	6.49217	6.18011	6.72388	6.68141	6.72828	6.7649	6.78819	6.58874	7.26048	7.28668	7.2895	7.02453	6.70749	7.16724		P61978	Heterogeneous nuclear ribonucleoprotein K OS=Homo sapiens OX=9606 GN=HNRNPK PE=1 SV=1
5.01191	4.47119	4.83031	4.7924	4.88378	4.59266	4.52923	4.30496	4.53884	4.53511	4.34282	3.76772	4.71345	4.72876	4.52859	4.46854	4.32783	4.67638		P51659	Peroxisomal multifunctional enzyme type 2 OS=Homo sapiens OX=9606 GN=HSD17B4 PE=1 SV=3
6.12494	5.78478	6.27694	5.83874	6.22288	6.05502	5.17948	4.91686	5.30939	5.01749	5.07438	4.33682	4.32287	4.45905	4.22291	4.09679	3.73726	4.40344		Q03252	Lamin-B2 OS=Homo sapiens OX=9606 GN=LMNB2 PE=1 SV=4
5.07787	4.41726	4.89898	4.74527	4.92098	4.60577	-0.795301	-2.1581	-0.834625	-1.9783	-0.817652	-2.39094	-2.62837	-2.01874	-4.02389	-3.09365	-1.91912	-3.2893		P16144	Integrin beta-4 OS=Homo sapiens OX=9606 GN=ITGB4 PE=1 SV=5
5.68735	5.20984	5.23511	5.48471	5.47046	5.36048	4.87195	5.08537	4.75191	5.02825	5.02502	4.83527	4.12781	4.22365	4.31052	4.28218	7.12168	4.19133		P0DMV9	Heat shock 70 kDa protein 1B OS=Homo sapiens OX=9606 GN=HSPA1B PE=1 SV=1
4.34879	4.4789	3.182	3.34752	4.97142	4.06677	2.97514	3.82732	4.44267	3.27306	2.584	5.4149	3.26615	1.80751	4.01676	3.36733	4.81395	4.04162		P04264	Keratin, type II cytoskeletal 1 OS=Homo sapiens OX=9606 GN=KRT1 PE=1 SV=6
3.05026	2.3108	3.06419	2.84908	3.27185	2.76263	3.32949	3.11495	3.46993	3.20289	3.14594	2.2159	2.84064	2.89833	2.52928	2.15637	1.97634	2.70686		P49792	E3 SUMO-protein ligase RanBP2 OS=Homo sapiens OX=9606 GN=RANBP2 PE=1 SV=2
1.68453	1.84942	2.03315	1.60229	1.05884	1.57751	4.46577	5.17904	4.54949	4.88206	4.4564	5.15354	2.17514	2.02703	2.1425	2.52158	3.06079	1.83614	Acetyl [N-Term]	P49588	Alanine--tRNA ligase, cytoplasmic OS=Homo sapiens OX=9606 GN=AARS1 PE=1 SV=2
3.15391	2.799	2.70091	3.07284	3.10345	2.86133	4.22679	4.48706	4.4299	4.13739	4.29568	4.31929	4.22842	4.5189	4.53065	4.40637	3.83117	4.4842	Met-loss+Acetyl [N-Term]	P48643	T-complex protein 1 subunit epsilon OS=Homo sapiens OX=9606 GN=CCT5 PE=1 SV=1
3.78203	3.0249	3.24458	3.56873	3.51861	3.57774	4.81286	5.0413	4.82862	4.72633	4.79792	4.9434	4.99993	5.16897	5.115	5.0874	4.79953	5.02353		P50990	T-complex protein 1 subunit theta OS=Homo sapiens OX=9606 GN=CCT8 PE=1 SV=4
4.86411	4.4216	4.83746	4.65629	4.95494	4.59401	4.14712	4.12368	4.21205	4.26813	4.19199	3.63212	5.66307	5.76338	5.53083	5.23105	4.54772	5.6226	Met-loss+Acetyl [N-Term]	P43243	Matrin-3 OS=Homo sapiens OX=9606 GN=MATR3 PE=1 SV=2
5.60222	4.8928	5.25204	5.09805	5.51549	5.13174	3.98943	3.79574	4.02984	3.50914	3.87984	3.63632	5.17656	5.05142	5.03136	4.6326	4.30621	5.11056	Met-loss [N-Term]	P42166	Lamina-associated polypeptide 2, isoform alpha OS=Homo sapiens OX=9606 GN=TMPO PE=1 SV=2
4.44023	4.05334	4.46796	4.09632	4.13741	3.93834	4.94311	4.83493	5.1042	5.09665	4.98278	4.0999	3.00442	3.23511	2.99995	2.97509	2.92206	3.04421		P36776	Lon protease homolog, mitochondrial OS=Homo sapiens OX=9606 GN=LONP1 PE=1 SV=2
6.32759	5.45115	5.81746	5.78324	6.36538	5.92436	5.00858	4.78131	5.09216	4.7559	4.89156	4.41774	6.13173	6.33324	5.95423	6.04007	5.2054	6.33946	Acetyl [N-Term]	P51991	Heterogeneous nuclear ribonucleoprotein A3 OS=Homo sapiens OX=9606 GN=HNRNPA3 PE=1 SV=2
3.34863	1.96844	3.10816	2.77624	3.05409	2.55939	2.67946	2.0046	2.60145	2.30381	2.26028	0.337223	3.40739	3.67551	3.5479	2.54005	1.8161	3.38402		Q14839	Chromodomain-helicase-DNA-binding protein 4 OS=Homo sapiens OX=9606 GN=CHD4 PE=1 SV=2
3.58187	2.50494	3.50463	3.34402	3.49288	3.17816	2.70354	2.60964	2.8527	2.85928	2.53071	2.66282	3.80238	3.84982	3.80995	3.51718	3.06231	3.78482		Q9UQE7	Structural maintenance of chromosomes protein 3 OS=Homo sapiens OX=9606 GN=SMC3 PE=1 SV=2
3.85405	2.85097	3.56351	3.34237	3.59723	3.46406	2.62233	2.36064	2.69203	2.66748	2.42777	1.37982	3.70323	3.76247	3.62499	3.33356	2.90982	3.80053		Q14683	Structural maintenance of chromosomes protein 1A OS=Homo sapiens OX=9606 GN=SMC1A PE=1 SV=2
4.36155	3.70004	4.36209	3.99658	4.13536	3.884	3.10282	2.9368	2.99285	3.17391	3.12232	2.28172	4.80854	4.99478	4.78049	4.47967	4.25915	4.79865	Acetyl [N-Term]	O95573	Long-chain-fatty-acid--CoA ligase 3 OS=Homo sapiens OX=9606 GN=ACSL3 PE=1 SV=3
6.67454	6.32321	6.62292	6.4417	6.26192	6.54685	7.50527	8.14996	7.55962	7.88974	7.59819	8.28086	7.6	7.69431	7.8159	7.8314	8.32049	7.77879		P68104	Elongation factor 1-alpha 1 OS=Homo sapiens OX=9606 GN=EEF1A1 PE=1 SV=1
6.80051	6.23355	6.46462	6.43903	6.64262	6.39738	4.28231	4.10382	4.16206	3.45543	4.1684	4.0357	3.81977	3.42564	3.55543	3.38354	3.76837	3.65465		Q07065	Cytoskeleton-associated protein 4 OS=Homo sapiens OX=9606 GN=CKAP4 PE=1 SV=2
2.21555	2.86529	2.26411	2.66776	1.94628	2.33353	3.96403	4.472	3.64494	4.33639	3.97274	4.80737	1.80928	1.69317	1.30313	1.66235	3.26854	1.0217		P18206	Vinculin OS=Homo sapiens OX=9606 GN=VCL PE=1 SV=4
5.79185	5.26518	5.60473	5.4879	5.84952	5.52064	4.16303	3.82043	4.09909	3.41759	4.03314	3.70398	4.88707	4.71375	4.5208	4.42695	4.45302	4.69311	Met-loss [N-Term]	P42167	Lamina-associated polypeptide 2, isoforms beta/gamma OS=Homo sapiens OX=9606 GN=TMPO PE=1 SV=2
-1.24921	-1.65055	-1.89015	-0.982445	-1.41926	-1.17332	1.58619	2.18438	1.38956	2.00314	1.82376	2.48641	-1.92094	-1.6408	-0.843025	-1.0323	-0.83872	-1.28959		Q13509	Tubulin beta-3 chain OS=Homo sapiens OX=9606 GN=TUBB3 PE=1 SV=2
0.43385	1.02974	0.557316	0.719225	0.384004	1.39972	3.56991	4.3413	3.7013	3.95474	3.56825	4.15551	1.95589	1.94117	1.74063	2.13544	2.15207	2.08781	Acetyl [N-Term]	Q01813	ATP-dependent 6-phosphofructokinase, platelet type OS=Homo sapiens OX=9606 GN=PFKP PE=1 SV=2
5.28856	4.72807	5.06177	4.96516	5.22519	4.85793	3.01404	2.93494	3.03153	2.76046	3.21175	2.89812	4.53926	4.48497	4.37671	4.23035	4.14685	4.44635		O60716	Catenin delta-1 OS=Homo sapiens OX=9606 GN=CTNND1 PE=1 SV=1
3.93486	3.69675	3.90279	3.79384	4.11164	3.7607	3.99623	3.86993	4.03126	4.07651	3.89582	3.62684	4.26431	4.29166	4.1863	3.91475	3.4619	4.18526		Q15393	Splicing factor 3B subunit 3 OS=Homo sapiens OX=9606 GN=SF3B3 PE=1 SV=4
3.82645	3.47054	3.58076	3.61266	3.49057	3.68332	5.62704	6.07713	5.50251	5.75356	5.69859	5.86208	2.81572	2.71737	2.90635	2.79171	2.31495	2.7727		P26038	Moesin OS=Homo sapiens OX=9606 GN=MSN PE=1 SV=3
5.41607	4.68253	5.32764	5.007	5.33682	4.97717	3.15154	3.03888	3.49244	2.60662	3.00548	2.56754	2.12168	2.49818	2.22556	1.8548	1.76232	2.26466		O43795	Unconventional myosin-Ib OS=Homo sapiens OX=9606 GN=MYO1B PE=1 SV=3
5.07196	4.62854	4.47601	4.8413	4.55832	5.05779	6.20085	6.79921	6.08624	6.57411	6.27435	7.05445	4.29616	4.36205	4.50879	4.34422	4.16912	4.37297	Met-loss [N-Term]	P04075	Fructose-bisphosphate aldolase A OS=Homo sapiens OX=9606 GN=ALDOA PE=1 SV=2
3.78354	3.1169	3.28791	3.57581	3.98027	3.24671	4.30895	3.84233	4.29586	3.65606	4.13959	3.6788	4.38278	4.28323	4.37866	4.00177	3.34449	4.42724	Met-loss+Acetyl [N-Term]	Q13435	Splicing factor 3B subunit 2 OS=Homo sapiens OX=9606 GN=SF3B2 PE=1 SV=2
-2.65276	-1.83413	-3.57734	-1.22348	-2.26537	-2.61793	-4.17677	-1.10668	-4.60629	-3.38515	NaN	-2.40229	4.59862	4.81433	4.46358	4.45034	4.29277	4.66088		Q9ULC5	Long-chain-fatty-acid--CoA ligase 5 OS=Homo sapiens OX=9606 GN=ACSL5 PE=1 SV=1
3.05487	2.11736	2.8006	2.74878	2.19369	2.6989	4.33078	4.9424	4.41337	4.64088	4.53063	4.92094	2.77226	3.19781	3.13143	3.43521	3.5907	3.26654		P11586	C-1-tetrahydrofolate synthase, cytoplasmic OS=Homo sapiens OX=9606 GN=MTHFD1 PE=1 SV=4
0.0395689	-2.04232	-0.757189	-0.600628	-1.32517	-1.2804	1.68911	2.42272	1.71318	2.08681	1.71252	1.95273	3.13025	3.46402	3.57305	3.27276	2.95428	3.36815		Q5VYK3	Proteasome adapter and scaffold protein ECM29 OS=Homo sapiens OX=9606 GN=ECPAS PE=1 SV=2
5.00683	4.45234	4.73297	4.66073	4.65257	4.63351	5.29408	4.9838	5.29764	5.26136	5.18524	4.52323	5.19669	5.35699	5.18626	5.10838	4.87747	5.24521		P55084	Trifunctional enzyme subunit beta, mitochondrial OS=Homo sapiens OX=9606 GN=HADHB PE=1 SV=3
4.40194	3.50307	4.08841	3.97021	4.32453	3.84226	3.98703	4.04361	4.07451	4.10199	3.8598	3.87478	4.65813	4.89182	4.76107	4.66206	4.30729	4.70284		O60506	Heterogeneous nuclear ribonucleoprotein Q OS=Homo sapiens OX=9606 GN=SYNCRIP PE=1 SV=2
5.30675	4.54739	5.11244	4.93598	5.04044	4.97078	4.90484	4.40327	4.72882	4.62823	4.59356	3.95144	6.7881	6.93111	6.6732	6.59863	6.30467	6.96122		P00367	Glutamate dehydrogenase 1, mitochondrial OS=Homo sapiens OX=9606 GN=GLUD1 PE=1 SV=2
-2.02476	-2.40306	-1.5128	-2.74395	-3.44797	-1.48118	4.02098	4.70337	4.04394	4.55565	4.09592	4.44035	-0.0272331	0.57844	1.09773	1.1285	0.0242825	1.17825		Q16881	Thioredoxin reductase 1, cytoplasmic OS=Homo sapiens OX=9606 GN=TXNRD1 PE=1 SV=3
4.32934	3.41483	3.92543	3.83433	4.24919	3.66711	1.57638	1.11593	1.84279	1.93416	1.31966	0.788813	3.89484	4.15891	3.95337	3.63018	2.89324	3.98238	Met-loss+Acetyl [N-Term]	P35222	Catenin beta-1 OS=Homo sapiens OX=9606 GN=CTNNB1 PE=1 SV=1
5.5316	5.08994	5.54175	5.29943	5.55786	5.14985	5.50637	5.39761	5.63236	5.57324	5.46296	5.13652	6.33022	6.4707	6.2662	6.09344	5.91195	6.25286		O43390	Heterogeneous nuclear ribonucleoprotein R OS=Homo sapiens OX=9606 GN=HNRNPR PE=1 SV=1
2.3084	4.37509	4.06983	3.50156	2.67754	3.43476	3.29766	3.72971	3.35197	3.62962	3.22099	3.8097	3.732	3.26094	2.95585	3.1217	4.91292	2.61713		Q9P2J5	Leucine--tRNA ligase, cytoplasmic OS=Homo sapiens OX=9606 GN=LARS1 PE=1 SV=2
4.92661	4.45506	4.72755	4.71498	4.62626	4.44046	4.70376	4.57052	4.81139	4.87948	4.81684	4.13489	2.52827	2.63192	2.10212	2.41179	2.12353	2.35638		P49748	Very long-chain specific acyl-CoA dehydrogenase, mitochondrial OS=Homo sapiens OX=9606 GN=ACADVL PE=1 SV=1
4.53087	3.85765	4.7295	4.11961	4.54127	4.34317	4.0801	3.77659	4.1935	3.98186	3.99926	3.25283	4.87701	4.93787	4.77131	4.75645	4.43568	4.91835		O00567	Nucleolar protein 56 OS=Homo sapiens OX=9606 GN=NOP56 PE=1 SV=4
-1.9398	-0.94523	-1.33618	-1.28696	-1.20149	-1.88763	5.26976	6.11713	5.18383	5.8673	5.41392	5.85818	-0.60664	-0.460135	0.328951	-0.685776	0.665922	0.268963	Met-loss+Acetyl [N-Term]	P21980	Protein-glutamine gamma-glutamyltransferase 2 OS=Homo sapiens OX=9606 GN=TGM2 PE=1 SV=2
5.24092	4.73894	4.89351	4.96433	4.80755	5.05428	5.42928	6.18075	5.4833	6.29308	5.6232	6.15489	1.05771	0.994308	1.11604	0.660854	1.62135	1.0339	Met-loss+Acetyl [N-Term]	P04083	Annexin A1 OS=Homo sapiens OX=9606 GN=ANXA1 PE=1 SV=2
5.3807	5.04066	5.34688	5.31966	5.56361	5.27277	5.80792	5.62096	5.86966	5.78123	5.69999	5.36344	6.12451	6.14287	6.02633	5.88756	5.80342	6.08788		Q92841	Probable ATP-dependent RNA helicase DDX17 OS=Homo sapiens OX=9606 GN=DDX17 PE=1 SV=2
3.67664	3.49303	3.07916	3.58219	3.85888	3.47467	5.14522	4.73681	4.88502	4.27507	4.86653	4.82036	4.47714	4.1914	4.30275	4.19156	3.98481	4.28022		Q92945	Far upstream element-binding protein 2 OS=Homo sapiens OX=9606 GN=KHSRP PE=1 SV=4
0.293372	0.501194	0.272253	0.133638	-0.453519	0.584948	2.31727	3.17488	2.58759	2.89616	2.42722	3.08541	0.980118	1.23112	1.2919	1.34349	1.49818	0.941961	Met-loss+Acetyl [N-Term]	P27708	CAD protein OS=Homo sapiens OX=9606 GN=CAD PE=1 SV=3
2.97553	2.73856	2.661	3.00182	2.70327	2.73508	3.95669	4.34235	4.03983	3.98295	4.0506	4.12446	4.28837	4.39769	4.38602	4.27774	4.06278	4.3622	Acetyl [N-Term]	Q99832	T-complex protein 1 subunit eta OS=Homo sapiens OX=9606 GN=CCT7 PE=1 SV=2
1.43659	1.69656	1.09658	1.29289	1.0071	1.28972	3.231	3.58847	3.376	3.45502	3.31434	3.58609	3.12054	3.47413	3.54992	3.40295	3.07937	3.36123		P34932	Heat shock 70 kDa protein 4 OS=Homo sapiens OX=9606 GN=HSPA4 PE=1 SV=4
5.33928	5.03684	5.05018	5.16337	5.12888	5.29089	6.36894	7.16086	6.39694	6.96966	6.47663	7.21813	6.90671	7.03794	7.11537	7.40414	7.30562	7.14938		Q71U36	Tubulin alpha-1A chain OS=Homo sapiens OX=9606 GN=TUBA1A PE=1 SV=1
2.10921	1.71848	1.70345	1.804	1.65016	1.80194	4.3302	4.53263	4.43292	4.40421	4.24802	4.6596	3.33466	3.50617	3.5638	3.28867	3.06341	3.28176		Q14152	Eukaryotic translation initiation factor 3 subunit A OS=Homo sapiens OX=9606 GN=EIF3A PE=1 SV=1
3.57872	3.12353	3.40891	3.35236	3.57217	3.13612	4.97195	4.76762	4.87368	5.1164	4.96965	4.00469	0.116673	0.527582	0.0542259	-0.810123	-0.705214	-0.220716		Q9Y6N5	Sulfide:quinone oxidoreductase, mitochondrial OS=Homo sapiens OX=9606 GN=SQOR PE=1 SV=1
3.11343	2.55329	2.97403	2.88036	3.04996	2.80245	3.62846	3.22006	3.56669	3.62272	3.38176	2.68373	3.75829	3.98149	3.79118	3.58834	3.13204	3.86205		Q9BUJ2	Heterogeneous nuclear ribonucleoprotein U-like protein 1 OS=Homo sapiens OX=9606 GN=HNRNPUL1 PE=1 SV=2
3.27536	2.94182	2.78206	3.40453	3.47191	2.85947	3.94699	3.67227	3.88424	3.76689	3.72695	3.30405	4.8765	4.97701	4.78469	4.54092	4.34863	5.00665	Met-loss+Acetyl [N-Term]	P78347	General transcription factor II-I OS=Homo sapiens OX=9606 GN=GTF2I PE=1 SV=2
5.5441	5.0473	5.51682	5.40289	5.63645	5.22578	5.27993	5.19139	5.34378	5.30866	5.27006	4.94825	5.95047	5.90615	5.87239	5.7007	5.34044	5.84877	Met-loss+Acetyl [N-Term]	Q13838	Spliceosome RNA helicase DDX39B OS=Homo sapiens OX=9606 GN=DDX39B PE=1 SV=1
2.64781	1.84294	2.51215	2.3716	2.1592	2.02868	4.38382	4.27646	4.49025	4.37576	4.29352	3.54494	1.38134	1.70456	1.18418	0.857372	0.383629	1.52374		Q9BSJ8	Extended synaptotagmin-1 OS=Homo sapiens OX=9606 GN=ESYT1 PE=1 SV=1
4.46943	3.55071	4.29499	4.05277	4.34868	4.04951	3.57644	3.25792	3.7984	3.78519	3.53358	2.44791	3.87499	4.16979	3.94244	3.37103	3.03884	3.92432		Q1KMD3	Heterogeneous nuclear ribonucleoprotein U-like protein 2 OS=Homo sapiens OX=9606 GN=HNRNPUL2 PE=1 SV=1
1.94317	1.31851	2.09552	1.81023	1.81275	1.1681	5.2615	4.90349	5.21615	5.29136	5.1067	4.6344	-0.174175	0.562267	-0.500582	-0.353699	0.474165	0.502502		O94925	Glutaminase kidney isoform, mitochondrial OS=Homo sapiens OX=9606 GN=GLS PE=1 SV=1
1.5517	1.08121	1.9415	1.09076	1.69731	1.20154	2.69858	2.60923	2.76078	2.74731	2.76746	1.65454	2.60056	2.81909	2.38941	2.28626	2.23518	2.8442		P11388	DNA topoisomerase 2-alpha OS=Homo sapiens OX=9606 GN=TOP2A PE=1 SV=3
0.485412	0.538378	0.567537	0.48406	0.427913	0.536118	1.77507	2.30083	2.09904	2.42433	1.97118	2.66615	4.34458	4.48941	4.63866	4.57756	3.99773	4.44884	Met-loss [N-Term]	Q02790	Peptidyl-prolyl cis-trans isomerase FKBP4 OS=Homo sapiens OX=9606 GN=FKBP4 PE=1 SV=3
2.67698	2.18909	2.55295	2.68511	2.51184	2.12766	3.44302	3.41938	3.55295	3.19905	3.32894	2.74212	2.61199	2.39375	2.23773	2.10606	1.80955	2.70622		Q9NYU2	UDP-glucose:glycoprotein glucosyltransferase 1 OS=Homo sapiens OX=9606 GN=UGGT1 PE=1 SV=3
3.51559	2.53891	3.42032	3.02885	3.35173	2.99529	3.71862	3.58907	4.01378	3.96066	3.75672	2.89346	4.24273	4.31487	3.98221	3.95821	3.73896	4.16817		Q99798	Aconitate hydratase, mitochondrial OS=Homo sapiens OX=9606 GN=ACO2 PE=1 SV=2
3.84153	3.38707	3.68545	3.51874	3.45319	3.25563	3.25564	3.10277	3.33025	3.35763	3.37618	2.4211	3.53419	3.71741	3.47239	3.47879	3.62562	3.63453		Q02218	2-oxoglutarate dehydrogenase, mitochondrial OS=Homo sapiens OX=9606 GN=OGDH PE=1 SV=3
2.81206	2.98967	2.94621	2.75669	2.51543	2.79067	3.43528	3.67383	3.32515	3.77456	3.48887	3.52815	3.71045	3.8844	3.9568	4.00174	3.88464	3.90273		P53621	Coatomer subunit alpha OS=Homo sapiens OX=9606 GN=COPA PE=1 SV=2
1.25359	-0.360188	0.535902	0.522081	0.448262	0.55711	-1.36047	-0.480274	-0.947079	-1.46835	-0.584764	-1.68426	3.49963	3.38405	3.24065	3.10278	2.82914	3.45762		Q9Y4K1	Beta/gamma crystallin domain-containing protein 1 OS=Homo sapiens OX=9606 GN=CRYBG1 PE=1 SV=3
-2.11503	-2.13064	-1.94242	-2.70522	-1.56785	-1.45663	1.17388	0.731695	1.17574	0.691322	1.01146	0.331398	1.94155	2.28363	2.19573	1.9836	1.62969	2.03483		P46939	Utrophin OS=Homo sapiens OX=9606 GN=UTRN PE=1 SV=2
4.74551	4.04476	4.58088	4.35755	4.48014	4.38348	2.58786	2.28715	2.94505	2.7543	2.64793	1.49168	2.86256	2.98067	2.98118	2.88331	2.14576	3.17646		P43304	Glycerol-3-phosphate dehydrogenase, mitochondrial OS=Homo sapiens OX=9606 GN=GPD2 PE=1 SV=3
2.75879	2.23478	2.27919	2.6184	2.2457	2.53497	4.49621	5.13142	4.61966	4.82072	4.61387	4.98654	0.14889	0.226439	0.0964069	0.498934	0.432364	0.171614	Met-loss+Acetyl [N-Term]	P06737	Glycogen phosphorylase, liver form OS=Homo sapiens OX=9606 GN=PYGL PE=1 SV=4
3.07675	2.3021	3.19398	2.64352	2.97649	2.76932	2.63826	2.57441	2.80451	2.87148	2.66327	2.0654	1.89828	1.28341	1.7435	1.86554	1.53302	1.55038	Met-loss+Acetyl [N-Term]	Q92621	Nuclear pore complex protein Nup205 OS=Homo sapiens OX=9606 GN=NUP205 PE=1 SV=3
1.92745	1.64546	1.6513	1.65142	1.2816	2.04825	2.02279	2.95464	1.88877	2.70462	2.17994	3.04776	3.59767	3.63561	3.62715	4.31319	4.38178	3.59178		P68366	Tubulin alpha-4A chain OS=Homo sapiens OX=9606 GN=TUBA4A PE=1 SV=1
5.30359	5.02314	5.04889	5.35785	5.63604	5.31182	5.75507	5.30568	5.88941	5.47729	5.54349	5.21795	6.51132	6.39955	6.30843	6.05151	5.60923	6.4748		P23246	Splicing factor, proline- and glutamine-rich OS=Homo sapiens OX=9606 GN=SFPQ PE=1 SV=2
-4.16858	NaN	NaN	NaN	NaN	NaN	4.15385	4.81203	3.99615	4.60582	4.33997	4.66339	-0.790134	-0.265869	0.425999	-0.196289	-0.763542	-0.85589		Q16555	Dihydropyrimidinase-related protein 2 OS=Homo sapiens OX=9606 GN=DPYSL2 PE=1 SV=1
1.6497	2.02237	1.62397	1.88989	1.55114	1.88323	3.19162	4.16026	3.14133	4.02639	3.43042	4.21887	3.53026	3.89068	4.08665	4.72296	4.34435	3.73849		Q9BQE3	Tubulin alpha-1C chain OS=Homo sapiens OX=9606 GN=TUBA1C PE=1 SV=1
3.86255	3.4854	3.60912	3.71343	3.90058	3.82654	4.96515	5.19752	4.9413	4.88513	4.88602	5.00929	5.09707	5.27465	5.17421	5.2945	4.78964	5.13533	Acetyl [N-Term]	P49368	T-complex protein 1 subunit gamma OS=Homo sapiens OX=9606 GN=CCT3 PE=1 SV=4
4.77623	3.93287	4.42276	4.23476	4.42735	4.37681	3.50307	3.50026	3.91022	3.8152	3.55826	3.13327	3.34301	3.78391	3.62724	3.20176	2.40025	3.50967	Met-loss+Acetyl [N-Term]	Q9Y5B9	FACT complex subunit SPT16 OS=Homo sapiens OX=9606 GN=SUPT16H PE=1 SV=1
1.10388	-0.56839	0.563841	0.23118	0.240655	0.0105839	2.87928	3.45606	2.97712	3.3261	3.31838	3.54106	2.55204	2.76631	2.79436	2.72995	2.45254	2.6787		O00410	Importin-5 OS=Homo sapiens OX=9606 GN=IPO5 PE=1 SV=4
1.44223	1.44184	1.7915	1.655	1.18556	1.55687	3.3949	3.78045	3.47239	3.49074	3.39733	3.68304	2.9752	3.11187	3.26557	3.29166	2.88094	3.13095		Q04637	Eukaryotic translation initiation factor 4 gamma 1 OS=Homo sapiens OX=9606 GN=EIF4G1 PE=1 SV=4
5.48661	4.96345	5.43987	5.26457	5.54501	5.20753	5.14162	4.77812	5.21314	5.15001	5.0834	4.52139	5.53447	5.74563	5.51798	5.21573	4.77267	5.69927		P14866	Heterogeneous nuclear ribonucleoprotein L OS=Homo sapiens OX=9606 GN=HNRNPL PE=1 SV=2
4.55756	4.09469	4.56879	4.4505	4.5642	4.36341	4.67845	4.78009	4.85839	4.42895	4.80349	4.79642	2.9808	2.68368	2.81245	2.64425	3.45726	2.89307		P02786	Transferrin receptor protein 1 OS=Homo sapiens OX=9606 GN=TFRC PE=1 SV=2
4.22588	3.60977	4.14125	3.78769	4.17586	3.66555	4.43372	4.50172	4.50154	4.36486	4.52105	4.35207	3.78583	3.93207	3.81985	3.71653	3.68114	3.76635		O00159	Unconventional myosin-Ic OS=Homo sapiens OX=9606 GN=MYO1C PE=1 SV=4
2.53117	2.00707	1.96983	2.18489	2.04436	2.29266	2.50565	3.10536	2.48494	3.07014	2.67776	3.10236	3.22587	3.89253	3.73239	4.08002	3.55229	3.87207		Q05639	Elongation factor 1-alpha 2 OS=Homo sapiens OX=9606 GN=EEF1A2 PE=1 SV=1
2.83552	2.21553	2.00996	2.75275	2.54223	2.46934	3.30731	3.16761	3.23008	3.2903	3.17392	3.24349	2.54225	2.87191	2.72096	2.90962	2.055	2.60699	Met-loss+Acetyl [N-Term]	P33991	DNA replication licensing factor MCM4 OS=Homo sapiens OX=9606 GN=MCM4 PE=1 SV=5
4.2714	3.1882	4.16462	3.89886	3.98852	3.67379	3.62884	3.52377	3.61003	3.72132	3.39022	2.95031	3.48075	3.62506	3.43605	3.38385	3.13489	3.48981		P04844	Dolichyl-diphosphooligosaccharide--protein glycosyltransferase subunit 2 OS=Homo sapiens OX=9606 GN=RPN2 PE=1 SV=3
4.35292	3.70587	4.00064	3.91234	4.06615	3.97256	3.42212	2.77415	3.26653	3.40641	3.07555	1.96058	3.70963	4.01646	3.7998	3.6735	3.07158	3.85085		P28331	NADH-ubiquinone oxidoreductase 75 kDa subunit, mitochondrial OS=Homo sapiens OX=9606 GN=NDUFS1 PE=1 SV=3
5.55284	5.06211	5.41434	5.08793	5.2412	5.17324	5.97307	5.8639	6.05757	5.97056	5.87413	5.42648	4.23538	4.30971	4.0983	3.83532	4.13412	4.25335		P34897	Serine hydroxymethyltransferase, mitochondrial OS=Homo sapiens OX=9606 GN=SHMT2 PE=1 SV=3
2.85034	2.68086	3.36428	3.27011	3.41222	3.1621	4.5185	4.43764	4.6333	4.69552	4.63052	3.91425	4.67152	4.77148	4.44354	4.45931	4.56952	4.66824		P19367	Hexokinase-1 OS=Homo sapiens OX=9606 GN=HK1 PE=1 SV=3
3.42924	3.27587	3.41611	3.54794	3.92439	3.49419	3.20702	2.98066	3.29007	3.08343	3.27548	2.64934	4.00232	3.95611	3.69308	3.59523	2.99411	3.85745		Q9UKV3	Apoptotic chromatin condensation inducer in the nucleus OS=Homo sapiens OX=9606 GN=ACIN1 PE=1 SV=2
6.00008	5.52256	5.9928	5.69533	5.8433	5.58954	5.02477	5.06247	5.10484	4.99185	4.96854	4.61812	5.10849	5.15289	4.96642	4.85892	4.95	5.15217		P04843	Dolichyl-diphosphooligosaccharide--protein glycosyltransferase subunit 1 OS=Homo sapiens OX=9606 GN=RPN1 PE=1 SV=1
2.6892	2.28354	3.16712	2.4385	2.79022	2.12066	2.15135	2.11636	2.6423	2.36074	2.15764	2.71783	2.34453	2.4627	2.22557	2.02431	1.4971	2.36424		Q14690	Protein RRP5 homolog OS=Homo sapiens OX=9606 GN=PDCD11 PE=1 SV=3
4.53035	3.787	4.33448	4.00353	4.14237	3.86364	3.56821	3.4081	3.94527	3.6927	3.43567	2.96781	3.67853	3.8775	3.69459	3.60143	3.65486	3.7045		Q12931	Heat shock protein 75 kDa, mitochondrial OS=Homo sapiens OX=9606 GN=TRAP1 PE=1 SV=3
4.24275	3.39526	4.06107	3.74664	4.23702	3.88553	2.16551	1.84013	2.08544	1.06375	2.33747	2.39587	1.69525	1.81269	1.71466	1.27325	0.875061	1.92655		Q14126	Desmoglein-2 OS=Homo sapiens OX=9606 GN=DSG2 PE=1 SV=2
1.55915	1.17047	1.564	1.63603	1.33156	1.38682	2.42194	2.72716	2.35086	2.94252	2.4744	2.56013	3.31321	3.0162	3.27017	3.14143	2.79174	3.06811		Q00341	Vigilin OS=Homo sapiens OX=9606 GN=HDLBP PE=1 SV=2
4.71724	4.32551	4.79256	4.38949	4.50749	4.63378	5.43733	5.62578	5.48281	5.64808	5.32227	5.47003	5.21439	5.33835	5.16353	5.15434	4.85168	5.20809	Met-loss+Acetyl [N-Term]	P36578	60S ribosomal protein L4 OS=Homo sapiens OX=9606 GN=RPL4 PE=1 SV=5
0.56033	-1.71927	-0.605654	0.370609	-1.47761	0.49156	3.13619	3.77186	3.16202	3.56909	3.1899	3.35866	2.81849	2.87304	3.14821	2.92141	2.99523	2.77002	Met-loss+Acetyl [N-Term]	P26640	Valine--tRNA ligase OS=Homo sapiens OX=9606 GN=VARS1 PE=1 SV=4
7.30675	6.73307	7.19358	6.99547	7.12096	6.96853	7.17622	7.07768	7.385	7.17525	7.20905	6.68986	7.81388	7.8674	7.54109	7.59296	7.59424	7.71603		P40926	Malate dehydrogenase, mitochondrial OS=Homo sapiens OX=9606 GN=MDH2 PE=1 SV=3
4.86354	4.35672	5.11907	4.66979	4.74015	4.56219	3.99635	3.86333	4.1975	4.10741	3.99212	3.55462	4.3748	4.37274	4.16924	3.95596	3.551	4.16599	Acetyl [N-Term]	O76021	Ribosomal L1 domain-containing protein 1 OS=Homo sapiens OX=9606 GN=RSL1D1 PE=1 SV=3
4.21784	3.03666	3.70928	3.29864	3.66686	3.35164	3.58955	3.5294	3.81874	3.82415	3.63252	2.24386	2.61898	3.12982	2.67466	2.37225	2.42632	3.74066		Q8TEM1	Nuclear pore membrane glycoprotein 210 OS=Homo sapiens OX=9606 GN=NUP210 PE=1 SV=3
5.0101	4.50252	5.15012	4.84819	5.23316	4.69469	5.17361	5.03165	5.22995	5.29792	5.13701	4.53366	5.0789	5.15727	5.03339	4.72094	4.303	4.86406		Q12905	Interleukin enhancer-binding factor 2 OS=Homo sapiens OX=9606 GN=ILF2 PE=1 SV=2
1.88943	1.08593	1.47912	1.2213	1.07287	1.49145	4.12498	4.9129	4.34656	4.52687	4.30548	4.83581	1.00981	1.68812	1.74335	1.4608	1.97979	1.78785		P26639	Threonine--tRNA ligase 1, cytoplasmic OS=Homo sapiens OX=9606 GN=TARS1 PE=1 SV=3
3.57041	2.9658	3.5191	3.41612	3.72624	3.54178	4.38577	4.52746	4.31543	4.37233	4.47409	4.54168	4.59943	4.7592	4.60774	4.67038	4.49865	4.62271		P50991	T-complex protein 1 subunit delta OS=Homo sapiens OX=9606 GN=CCT4 PE=1 SV=4
4.22372	3.86421	4.30973	3.88592	4.33834	4.09891	4.84155	5.00285	4.77161	4.82386	4.66528	4.82073	4.42506	4.61705	4.49925	4.39959	4.24492	4.41614	Acetyl [N-Term]	Q14974	Importin subunit beta-1 OS=Homo sapiens OX=9606 GN=KPNB1 PE=1 SV=2
3.88857	4.37514	3.79986	4.19001	4.13509	4.15753	2.94397	2.71121	2.89813	2.99712	2.99859	2.59191	3.25899	2.91368	2.80505	3.25492	2.52803	2.87158		O60313	Dynamin-like 120 kDa protein, mitochondrial OS=Homo sapiens OX=9606 GN=OPA1 PE=1 SV=3
1.76933	0.924782	1.51428	1.0099	0.694825	1.35457	3.84277	4.3206	3.89038	4.11275	3.75835	4.26432	0.62969	0.744341	0.95439	1.46322	1.19327	0.974766		P41250	Glycine--tRNA ligase OS=Homo sapiens OX=9606 GN=GARS1 PE=1 SV=3
2.56301	1.94469	2.4099	2.50096	1.69511	2.45355	3.21362	3.80276	3.42966	3.71474	3.42482	3.75198	3.78092	3.95014	4.05529	4.02023	3.86071	3.86795	Met-loss+Acetyl [N-Term]	Q86VP6	Cullin-associated NEDD8-dissociated protein 1 OS=Homo sapiens OX=9606 GN=CAND1 PE=1 SV=2
3.26902	2.70269	3.42653	3.1797	3.47475	3.04605	3.42624	3.2938	3.52447	3.57937	3.43728	2.61753	3.6358	3.85136	3.50199	3.17635	2.41629	3.75055		O60264	SWI/SNF-related matrix-associated actin-dependent regulator of chromatin subfamily A member 5 OS=Homo sapiens OX=9606 GN=SMARCA5 PE=1 SV=1
1.99149	1.30433	1.55965	1.86068	1.2477	1.85558	2.8215	3.51696	3.13131	3.16796	3.20102	3.71759	2.91575	2.96092	3.04334	3.23943	3.45435	2.76763	Met-loss [N-Term]	P31939	Bifunctional purine biosynthesis protein ATIC OS=Homo sapiens OX=9606 GN=ATIC PE=1 SV=3
4.08757	3.17405	3.83258	3.57384	3.77675	3.62225	3.61273	3.69857	3.59139	3.85233	3.64399	3.28562	3.79393	3.94868	3.71487	3.85801	3.75529	3.93471		P49419	Alpha-aminoadipic semialdehyde dehydrogenase OS=Homo sapiens OX=9606 GN=ALDH7A1 PE=1 SV=5
3.86905	3.00747	3.46894	3.34275	3.59134	3.23059	4.46154	4.14654	4.36576	4.39544	4.39927	3.76631	0.458372	0.178795	0.481743	0.369715	0.542187	0.62644		P05091	Aldehyde dehydrogenase, mitochondrial OS=Homo sapiens OX=9606 GN=ALDH2 PE=1 SV=2
3.57297	3.40789	3.28198	3.57014	3.63245	3.46234	4.28438	4.67586	4.30315	4.3086	4.43568	4.50555	4.62865	4.79151	4.76762	4.82383	4.55739	4.65535	Acetyl [N-Term]	P17987	T-complex protein 1 subunit alpha OS=Homo sapiens OX=9606 GN=TCP1 PE=1 SV=1
2.50021	1.14481	2.3931	2.15512	1.61543	1.79821	3.9922	3.89442	3.92997	4.15428	3.92261	3.04657	-1.31664	-0.851456	-0.824617	-0.508774	0.14443	0.0595093		Q13423	NAD(P) transhydrogenase, mitochondrial OS=Homo sapiens OX=9606 GN=NNT PE=1 SV=3
5.55233	4.96056	5.38844	5.25776	5.36894	5.11637	4.96482	5.00982	5.01344	4.92599	5.05965	4.55327	6.12202	6.25006	6.01352	6.06146	6.24104	6.22229		P27824	Calnexin OS=Homo sapiens OX=9606 GN=CANX PE=1 SV=2
10.2955	10.078	10.4775	10.1603	10.4413	10.0244	9.30481	9.35019	9.55794	9.29611	9.61498	9.09173	10.4701	10.1465	10.225	10.1841	10.0878	10.429		P62805	Histone H4 OS=Homo sapiens OX=9606 GN=H4C1 PE=1 SV=2
-1.09384	-3.23894	NaN	-1.53192	-1.83586	-1.45242	0.449183	1.12192	0.12734	0.918749	0.584024	0.976576	NaN	-3.6637	-4.45779	-3.85624	-3.89843	-3.73989		Q9BUF5	Tubulin beta-6 chain OS=Homo sapiens OX=9606 GN=TUBB6 PE=1 SV=1
1.16639	1.17071	1.02101	1.24588	0.6351	0.807692	2.42606	3.20579	2.43823	3.02034	2.48796	2.99422	3.22787	3.46162	3.35053	3.63288	3.76477	3.60042		P22102	Trifunctional purine biosynthetic protein adenosine-3 OS=Homo sapiens OX=9606 GN=GART PE=1 SV=1
1.44712	1.64839	1.65446	1.13135	1.20481	1.62705	3.85618	4.09739	3.67127	3.08043	3.65998	4.27991	3.12654	3.09436	3.42415	3.43561	3.44575	3.20841	Met-loss+Acetyl [N-Term]	P27816	Microtubule-associated protein 4 OS=Homo sapiens OX=9606 GN=MAP4 PE=1 SV=3
4.93668	4.49013	4.43786	4.77103	4.54684	4.90108	5.73482	6.29522	5.78657	6.12742	5.87965	6.47169	6.76382	6.79698	6.8301	7.03474	6.91662	6.76195		P60174	Triosephosphate isomerase OS=Homo sapiens OX=9606 GN=TPI1 PE=1 SV=4
2.43158	1.86877	1.9397	1.98851	1.98378	1.97044	3.37024	3.52806	3.41718	3.38313	3.45169	3.47584	3.01706	3.05221	3.14341	3.26858	3.34298	3.11979		Q13200	26S proteasome non-ATPase regulatory subunit 2 OS=Homo sapiens OX=9606 GN=PSMD2 PE=1 SV=3
1.61866	0.134752	1.34486	1.11602	1.11312	1.03189	3.42372	3.97883	3.59054	3.74926	3.4648	3.97479	2.37262	2.22452	2.54591	2.6245	2.61112	2.53263		P41252	Isoleucine--tRNA ligase, cytoplasmic OS=Homo sapiens OX=9606 GN=IARS1 PE=1 SV=2
6.69492	6.09668	6.3068	6.31864	6.49797	6.31109	6.03777	6.04438	6.19986	5.75859	6.08348	5.97149	6.60155	6.63266	6.51401	6.22641	6.25827	6.62648		P27797	Calreticulin OS=Homo sapiens OX=9606 GN=CALR PE=1 SV=1
4.206	3.65464	3.99088	3.62537	3.84027	3.74797	3.97993	3.79927	4.24376	3.79171	3.95798	3.36307	3.1737	3.45517	3.10361	3.07524	3.29531	3.3652		Q9UJZ1	Stomatin-like protein 2, mitochondrial OS=Homo sapiens OX=9606 GN=STOML2 PE=1 SV=1
4.01321	3.34672	3.68694	3.7801	3.86554	3.67034	4.11421	4.06093	4.05693	4.18909	4.04937	3.50758	7.20685	7.25102	7.04863	6.98644	6.76537	7.18371		P48735	Isocitrate dehydrogenase [NADP], mitochondrial OS=Homo sapiens OX=9606 GN=IDH2 PE=1 SV=2
4.03368	3.24108	3.77333	3.49237	3.74334	3.45149	-0.498287	-1.43152	-1.0322	-2.33642	-0.668234	-1.05207	0.708269	0.44178	-0.210089	-0.278399	-1.46366	1.04295		P23229	Integrin alpha-6 OS=Homo sapiens OX=9606 GN=ITGA6 PE=1 SV=5
4.42202	4.13615	3.78997	4.2077	4.01237	4.55431	4.6328	5.17276	4.58131	5.07585	4.57388	5.22978	5.49607	5.50254	5.51965	5.68013	5.44975	5.5088		P00558	Phosphoglycerate kinase 1 OS=Homo sapiens OX=9606 GN=PGK1 PE=1 SV=3
3.83016	2.90027	3.54871	3.45793	3.71256	3.30926	2.49403	2.07532	1.88984	1.54742	2.3749	1.8305	4.16826	4.04928	4.10432	3.91562	3.54946	4.10783		P50895	Basal cell adhesion molecule OS=Homo sapiens OX=9606 GN=BCAM PE=1 SV=2
4.87656	4.45481	4.7296	4.96411	5.22303	4.84305	5.17891	5.04486	5.11336	5.04813	4.96351	4.83359	5.31451	5.57401	5.38403	5.1966	4.36024	5.29323	Acetyl [N-Term]	P26599	Polypyrimidine tract-binding protein 1 OS=Homo sapiens OX=9606 GN=PTBP1 PE=1 SV=1
2.79251	5.83217	4.056	4.95241	4.41468	4.88113	2.9779	2.2998	2.44967	2.57324	2.94007	3.43786	4.0813	3.45885	3.58575	4.07918	3.75535	3.58133		P11498	Pyruvate carboxylase, mitochondrial OS=Homo sapiens OX=9606 GN=PC PE=1 SV=2
2.97355	2.77182	3.02709	2.74009	2.87752	2.52364	2.8111	2.89245	3.19421	3.11401	2.80072	1.92307	2.27873	2.50661	2.17414	1.95842	1.72576	2.11314	Met-loss [N-Term]	O75694	Nuclear pore complex protein Nup155 OS=Homo sapiens OX=9606 GN=NUP155 PE=1 SV=1
6.59814	6.04301	6.57654	6.12911	6.43614	6.08864	4.78201	4.64739	4.93414	4.00576	4.7116	4.51213	-1.87987	-1.11147	-2.23979	-1.69331	-0.409962	-1.59653	Acetyl [N-Term]	P08195	4F2 cell-surface antigen heavy chain OS=Homo sapiens OX=9606 GN=SLC3A2 PE=1 SV=3
2.07786	0.971102	1.37401	1.50708	1.46856	1.55647	2.66836	3.27957	2.88282	2.77157	2.51397	3.24259	3.50319	3.69374	3.75954	3.84153	4.35935	3.78481		P12268	Inosine-5'-monophosphate dehydrogenase 2 OS=Homo sapiens OX=9606 GN=IMPDH2 PE=1 SV=2
4.32007	3.51051	3.93839	3.98926	4.02756	3.91222	3.68452	3.45087	3.67756	3.57905	3.52434	2.654	3.6462	4.12156	3.71588	3.33044	3.1148	3.7266		P07954	Fumarate hydratase, mitochondrial OS=Homo sapiens OX=9606 GN=FH PE=1 SV=3
4.20295	3.47507	3.6523	3.69465	3.70974	3.63811	3.48392	3.30305	3.7453	3.70325	3.552	2.81254	4.52298	4.70649	4.58686	4.29283	4.33945	4.66455		P09622	Dihydrolipoyl dehydrogenase, mitochondrial OS=Homo sapiens OX=9606 GN=DLD PE=1 SV=2
3.8087	2.78108	3.36333	3.02623	3.44323	3.13093	3.7823	3.71188	3.95187	3.97965	3.77172	3.36796	3.349	3.52726	3.09289	3.15325	2.72836	3.19544		O95202	Mitochondrial proton/calcium exchanger protein OS=Homo sapiens OX=9606 GN=LETM1 PE=1 SV=1
4.29302	3.61272	4.47695	3.77551	4.27203	4.05115	3.97068	3.67734	4.11733	3.95018	3.83709	3.01681	4.75144	4.90359	4.67254	4.51982	4.08429	4.8701		Q9Y2X3	Nucleolar protein 58 OS=Homo sapiens OX=9606 GN=NOP58 PE=1 SV=1
4.036	3.49433	4.00676	3.89247	4.14358	3.90418	3.7543	3.7368	4.00995	3.9789	3.6567	3.51059	4.29282	4.36045	4.06955	3.8588	3.75006	4.21089		P17844	Probable ATP-dependent RNA helicase DDX5 OS=Homo sapiens OX=9606 GN=DDX5 PE=1 SV=1
3.56882	2.73355	3.31207	3.4514	3.06832	3.33644	4.2954	4.61811	4.29844	4.45395	4.42785	4.66233	4.86693	4.67734	4.68904	4.8138	4.62145	4.5426	Acetyl [N-Term]	P11940	Polyadenylate-binding protein 1 OS=Homo sapiens OX=9606 GN=PABPC1 PE=1 SV=2
-0.76723	-1.23144	-0.345232	-1.8271	-3.56109	-1.26322	4.58914	5.26748	4.42001	4.89613	4.70798	5.45869	5.44137	5.58732	5.59175	6.12875	5.49233	5.81468	Met-loss [N-Term]	P12277	Creatine kinase B-type OS=Homo sapiens OX=9606 GN=CKB PE=1 SV=1
3.47906	3.39528	3.5339	3.37836	3.5512	3.33002	0.123043	0.307039	0.0751724	-0.516346	-1.85409	1.13487	-1.21536	-1.44935	0.541637	-0.658377	-0.312265	0.0705433		P02533	Keratin, type I cytoskeletal 14 OS=Homo sapiens OX=9606 GN=KRT14 PE=1 SV=4
3.31026	2.98182	3.50877	3.10256	3.39281	3.09372	2.73853	2.39073	2.66042	2.88722	2.54933	0.994192	4.38402	4.59028	4.21659	4.07968	4.21338	4.37222		Q9UJS0	Calcium-binding mitochondrial carrier protein Aralar2 OS=Homo sapiens OX=9606 GN=SLC25A13 PE=1 SV=2
0.201316	-0.566847	0.0954552	-0.34626	-0.46412	-0.109091	3.69515	3.08494	3.60864	3.74299	3.36501	2.4077	2.44781	2.897	2.53376	2.51021	2.12533	2.86274		Q5JRX3	Presequence protease, mitochondrial OS=Homo sapiens OX=9606 GN=PITRM1 PE=1 SV=3
4.18933	3.6439	3.8745	3.90534	3.85126	4.02993	5.19043	5.5834	5.23938	5.34703	5.21134	5.60621	5.071	5.27487	5.32943	5.36931	5.09052	5.33693		P60842	Eukaryotic initiation factor 4A-I OS=Homo sapiens OX=9606 GN=EIF4A1 PE=1 SV=1
3.79603	5.54837	5.20146	4.66878	4.43277	4.81119	3.54864	3.91013	3.67085	3.75538	3.41963	4.13861	4.5974	4.32919	4.24605	4.4016	5.54076	3.93515		Q9Y230	RuvB-like 2 OS=Homo sapiens OX=9606 GN=RUVBL2 PE=1 SV=3
2.36964	1.73043	2.16019	1.85475	1.84477	1.89832	4.79422	5.43379	4.74498	5.35935	4.98981	5.45393	-1.41582	-0.776049	-0.735144	-0.742163	0.233715	-0.61471	Met-loss+Acetyl [N-Term]	P11413	Glucose-6-phosphate 1-dehydrogenase OS=Homo sapiens OX=9606 GN=G6PD PE=1 SV=4
3.18122	2.69548	2.74135	2.87953	2.99899	2.8419	3.56735	3.32869	3.66211	3.27295	3.36199	3.25733	2.74635	3.23163	3.05901	3.2614	2.67481	3.22312	Met-loss+Acetyl [N-Term]	P33993	DNA replication licensing factor MCM7 OS=Homo sapiens OX=9606 GN=MCM7 PE=1 SV=4
3.19551	2.63774	2.82789	2.94951	3.09165	3.20963	3.38303	3.22407	3.48528	3.28993	3.4724	3.45382	2.82715	2.90228	2.99376	2.99411	2.82091	2.76621	Acetyl [N-Term]	Q14566	DNA replication licensing factor MCM6 OS=Homo sapiens OX=9606 GN=MCM6 PE=1 SV=1
3.06055	2.46014	2.6182	2.98108	2.61838	2.69796	3.12724	3.26605	3.29651	3.18968	3.00872	3.20731	2.226	2.8722	2.86645	2.42212	2.09381	2.69217		P49736	DNA replication licensing factor MCM2 OS=Homo sapiens OX=9606 GN=MCM2 PE=1 SV=4
4.87036	4.3075	5.13455	4.5556	4.90119	4.51474	4.59902	4.43218	4.69683	4.54831	4.55529	3.80329	5.35542	5.43273	5.22519	5.08352	4.90836	5.42192		P22087	rRNA 2'-O-methyltransferase fibrillarin OS=Homo sapiens OX=9606 GN=FBL PE=1 SV=2
1.6389	-0.336056	1.37144	1.37028	0.774076	-0.0591927	2.70157	2.85166	2.7456	2.67152	2.53056	2.49172	2.36756	2.44647	2.46555	2.38372	2.77571	2.45681		Q99460	26S proteasome non-ATPase regulatory subunit 1 OS=Homo sapiens OX=9606 GN=PSMD1 PE=1 SV=2
4.25363	3.63702	3.7967	3.93383	3.48979	3.9002	3.47361	4.3494	3.58757	3.89316	3.7479	4.30027	3.09283	3.26145	3.2963	3.13612	2.98617	3.1136		P15311	Ezrin OS=Homo sapiens OX=9606 GN=EZR PE=1 SV=4
1.9799	1.92466	2.06014	1.84757	1.63331	1.72692	3.27063	3.47957	3.11907	3.33906	3.23055	3.3061	3.4295	3.59094	3.64015	3.6621	2.92403	3.56784	Met-loss [N-Term]	O14980	Exportin-1 OS=Homo sapiens OX=9606 GN=XPO1 PE=1 SV=1
1.80209	0.821003	1.36921	1.20662	1.51355	0.92964	3.83539	3.54421	3.75479	3.41645	3.77238	2.91957	2.30428	2.36836	2.07298	2.21584	1.81219	2.18638		O75955	Flotillin-1 OS=Homo sapiens OX=9606 GN=FLOT1 PE=1 SV=3
2.89709	1.84375	2.16247	1.9578	2.59192	2.61744	3.89705	3.80673	4.12059	3.86502	3.72105	3.54495	4.00391	4.39519	4.12993	4.41869	4.42193	4.31142		P05455	Lupus La protein OS=Homo sapiens OX=9606 GN=SSB PE=1 SV=2
4.83437	4.38911	4.82449	4.61854	4.67102	4.44579	4.66929	4.46858	4.77159	4.65388	4.5878	3.90192	4.31797	4.34141	4.04943	4.34985	4.5032	4.43816		P31930	Cytochrome b-c1 complex subunit 1, mitochondrial OS=Homo sapiens OX=9606 GN=UQCRC1 PE=1 SV=3
-1.54904	-2.26586	-2.26557	-2.78471	-0.977292	-0.912031	-1.84947	-3.15385	-2.44163	-3.41312	-2.53748	-0.833551	7.64792	7.74122	7.60692	7.45646	6.65034	7.79906		P15309	Prostatic acid phosphatase OS=Homo sapiens OX=9606 GN=ACP3 PE=1 SV=3
6.79157	6.32547	6.73967	6.366	7.18585	6.69499	6.63444	6.54473	6.76147	6.07849	6.63153	6.28546	6.79278	6.80116	6.52386	6.71808	6.04384	6.90511	Acetyl [N-Term]	P06748	Nucleophosmin OS=Homo sapiens OX=9606 GN=NPM1 PE=1 SV=2
1.12452	1.11156	0.713448	0.672476	0.344995	0.519421	3.05731	3.6912	3.06598	3.59064	3.14695	3.74754	0.919752	1.5453	1.60534	1.67672	2.00266	1.38735		O75083	WD repeat-containing protein 1 OS=Homo sapiens OX=9606 GN=WDR1 PE=1 SV=4
3.8784	3.28694	3.49414	3.67212	3.78844	3.63311	3.2688	3.27188	3.27711	3.16217	3.06969	3.09019	2.74383	3.0034	2.78458	2.82122	2.08255	2.70489		Q16531	DNA damage-binding protein 1 OS=Homo sapiens OX=9606 GN=DDB1 PE=1 SV=1
4.46108	3.82526	4.33428	3.92558	3.99191	3.93962	4.69106	4.35467	4.76093	4.56802	4.38498	4.01243	5.91764	6.00715	5.77351	5.69774	5.5635	5.98862		P24752	Acetyl-CoA acetyltransferase, mitochondrial OS=Homo sapiens OX=9606 GN=ACAT1 PE=1 SV=1
3.51516	3.08552	2.85437	3.45852	2.92436	3.46927	3.6286	3.72579	3.87049	3.66366	3.75048	3.8229	2.95712	2.90279	3.17511	2.84413	2.85141	2.84651		P25205	DNA replication licensing factor MCM3 OS=Homo sapiens OX=9606 GN=MCM3 PE=1 SV=3
4.18247	3.48536	4.04609	3.87257	4.14372	3.84052	4.44712	4.19403	4.49287	4.2503	4.22375	3.80629	4.39151	4.48071	4.36473	4.11605	3.80711	4.39819		O43143	Pre-mRNA-splicing factor ATP-dependent RNA helicase DHX15 OS=Homo sapiens OX=9606 GN=DHX15 PE=1 SV=2
3.56239	2.70852	3.42365	3.24323	3.71075	3.107	3.84607	3.74726	4.10108	3.84317	4.00899	3.37739	4.14279	4.07415	4.05514	3.68403	2.96943	4.11496		Q15459	Splicing factor 3A subunit 1 OS=Homo sapiens OX=9606 GN=SF3A1 PE=1 SV=1
4.41229	3.99751	4.32563	4.26842	4.55536	4.05675	3.90625	3.88917	4.00927	4.09416	3.91979	3.62543	4.42448	4.41096	4.38721	4.14895	3.47186	4.25043	Met-loss+Acetyl [N-Term]	Q9UMS4	Pre-mRNA-processing factor 19 OS=Homo sapiens OX=9606 GN=PRPF19 PE=1 SV=1
3.5687	2.68235	3.20295	3.05075	2.76434	3.07799	3.00719	3.63489	3.21133	3.56342	3.14919	3.70029	4.11057	4.34628	4.59296	4.36814	4.19513	4.2415	Acetyl [N-Term]	P55060	Exportin-2 OS=Homo sapiens OX=9606 GN=CSE1L PE=1 SV=3
NaN	NaN	-4.06403	-2.88482	-4.61681	NaN	NaN	NaN	-4.3284	-4.13346	-4.79986	-4.25201	0.946615	0.424265	0.820742	0.899223	0.912777	0.709791		P13637	Sodium/potassium-transporting ATPase subunit alpha-3 OS=Homo sapiens OX=9606 GN=ATP1A3 PE=1 SV=3
0.458211	-0.268	-0.322376	-0.369936	-1.6256	-0.907766	1.38555	1.57543	1.10364	1.85434	1.29047	1.93072	2.76512	2.74258	2.99866	2.73925	2.60922	2.77782		Q92900	Regulator of nonsense transcripts 1 OS=Homo sapiens OX=9606 GN=UPF1 PE=1 SV=2
5.03259	4.49849	4.59	4.70149	4.40366	4.79671	6.20171	6.6747	6.20064	6.34949	6.22206	6.68096	6.16641	6.3365	6.46636	6.42663	6.09356	6.39976	Acetyl [N-Term]	P63104	14-3-3 protein zeta/delta OS=Homo sapiens OX=9606 GN=YWHAZ PE=1 SV=1
3.43197	2.55604	3.1655	3.1799	3.23644	3.02681	3.52175	3.04194	3.50403	3.28661	3.22364	2.70539	3.17983	3.13552	3.13487	2.79622	2.2371	3.00988		Q9UQ35	Serine/arginine repetitive matrix protein 2 OS=Homo sapiens OX=9606 GN=SRRM2 PE=1 SV=2
3.51985	2.893	3.78885	2.99785	3.46582	3.1497	2.78689	2.66949	2.83382	2.67392	2.57325	2.04845	3.15892	3.28542	2.81724	2.62007	2.00821	3.01975		Q9H0A0	RNA cytidine acetyltransferase OS=Homo sapiens OX=9606 GN=NAT10 PE=1 SV=2
4.27665	3.76971	4.17938	4.03742	3.95722	3.93608	4.3805	4.29634	4.47016	4.57628	4.54468	3.90242	3.70429	3.77453	3.75064	3.66608	3.69378	3.81433		P31040	Succinate dehydrogenase [ubiquinone] flavoprotein subunit, mitochondrial OS=Homo sapiens OX=9606 GN=SDHA PE=1 SV=2
0.382503	-3.06371	-0.0126305	-0.402599	-1.93757	-0.106947	2.69088	3.25609	2.77295	3.00377	2.74821	3.21174	-0.150526	0.343519	0.155102	0.70425	0.595627	0.250551		P56192	Methionine--tRNA ligase, cytoplasmic OS=Homo sapiens OX=9606 GN=MARS1 PE=1 SV=2
3.94364	3.39666	3.73941	3.59915	3.8775	3.67472	3.17389	2.7018	3.05951	2.37011	3.0528	2.85454	3.62449	3.39384	3.28838	3.13428	2.92647	3.48384		Q9UHB6	LIM domain and actin-binding protein 1 OS=Homo sapiens OX=9606 GN=LIMA1 PE=1 SV=1
7.71694	7.25297	7.7399	7.48821	7.52948	7.41385	6.91087	6.83263	7.10601	7.06843	6.98089	6.39339	6.59299	6.62238	6.47476	6.28244	6.63835	6.55104	Acetyl [N-Term];Met-loss+Acetyl [N-Term]	P12236	ADP/ATP translocase 3 OS=Homo sapiens OX=9606 GN=SLC25A6 PE=1 SV=4
4.68732	4.13079	4.56965	4.29361	4.38608	4.21434	3.59979	3.41288	3.7406	3.57124	3.4145	2.99462	0.175619	0.534746	-0.114729	-0.0835419	0.404781	0.377733		Q16822	Phosphoenolpyruvate carboxykinase [GTP], mitochondrial OS=Homo sapiens OX=9606 GN=PCK2 PE=1 SV=4
3.20443	2.47012	2.75075	2.85857	2.73457	2.76417	3.74887	3.73633	3.53256	3.62271	3.48445	3.47238	2.84614	2.76418	2.82949	2.89743	2.8659	2.97448		P28838	Cytosol aminopeptidase OS=Homo sapiens OX=9606 GN=LAP3 PE=1 SV=3
3.6421	2.75847	3.08977	3.2058	3.24963	3.7196	4.90475	5.28081	4.83615	4.31532	4.97527	5.7116	3.71177	3.42727	3.47565	3.56467	4.07396	3.68216	Met-loss+Acetyl [N-Term]	P67936	Tropomyosin alpha-4 chain OS=Homo sapiens OX=9606 GN=TPM4 PE=1 SV=3
0.406501	-0.281446	-0.443405	-0.304474	-1.79884	0.0265083	3.52133	4.04689	3.26009	3.80903	3.62494	3.9902	4.22724	4.44186	4.44815	4.6713	3.7341	4.54705		O75874	Isocitrate dehydrogenase [NADP] cytoplasmic OS=Homo sapiens OX=9606 GN=IDH1 PE=1 SV=2
6.41268	6.14075	6.26333	6.04576	6.55355	6.3667	3.02818	2.68949	2.87609	1.89771	2.81772	2.46827	-6.247	NaN	NaN	NaN	NaN	NaN		P04439	HLA class I histocompatibility antigen, A alpha chain OS=Homo sapiens OX=9606 GN=HLA-A PE=1 SV=2
6.29064	5.69808	6.15214	6.06427	6.38007	5.92346	5.8628	5.6412	5.9489	5.87015	5.84679	5.39272	6.60861	6.80222	6.61805	6.45127	6.00412	6.749	Acetyl [N-Term];Met-loss [N-Term];Met-loss+Acetyl [N-Term]	P31943	Heterogeneous nuclear ribonucleoprotein H OS=Homo sapiens OX=9606 GN=HNRNPH1 PE=1 SV=4
4.84281	4.53905	5.11948	4.74604	4.91731	4.7728	3.83737	3.57269	4.14317	3.73899	3.91491	3.31539	4.64793	4.81644	4.52507	4.18741	3.76758	4.6469	Met-loss+Acetyl [N-Term]	P11387	DNA topoisomerase 1 OS=Homo sapiens OX=9606 GN=TOP1 PE=1 SV=2
4.00597	3.12446	3.94637	3.35629	3.5887	3.67768	3.66951	3.43176	3.60457	3.67419	3.6139	2.48812	3.16441	3.19556	2.82463	2.7374	2.44623	3.22565		P54886	Delta-1-pyrroline-5-carboxylate synthase OS=Homo sapiens OX=9606 GN=ALDH18A1 PE=1 SV=2
4.37597	3.36811	4.09039	3.69188	4.00486	3.84943	2.29535	1.97285	2.62494	2.34067	2.11649	1.35539	4.30019	4.37683	4.14001	4.13966	3.98945	4.41034		Q96I99	Succinate--CoA ligase [GDP-forming] subunit beta, mitochondrial OS=Homo sapiens OX=9606 GN=SUCLG2 PE=1 SV=2
1.51023	0.66958	0.976608	0.868244	1.47173	0.753839	2.9106	2.30266	2.81983	2.38083	2.67461	1.88712	3.36869	3.4202	3.33421	2.86393	2.12288	3.45779		Q8IX12	Cell division cycle and apoptosis regulator protein 1 OS=Homo sapiens OX=9606 GN=CCAR1 PE=1 SV=2
3.92161	3.40949	3.22064	3.66928	3.47241	3.80014	4.81403	5.43868	4.93924	5.25775	5.1516	5.39017	5.25333	5.51855	5.66449	5.57653	4.80693	5.44536	Acetyl [N-Term]	P62258	14-3-3 protein epsilon OS=Homo sapiens OX=9606 GN=YWHAE PE=1 SV=1
4.10045	3.48471	4.1986	3.8178	4.08583	3.86406	2.98484	3.18013	3.24515	3.09237	3.15828	2.91033	5.76743	5.59863	5.50074	5.47657	5.03212	5.57737	Acetyl [N-Term]	Q13151	Heterogeneous nuclear ribonucleoprotein A0 OS=Homo sapiens OX=9606 GN=HNRNPA0 PE=1 SV=1
3.3083	2.96116	2.92948	3.26578	3.32355	3.22046	4.22326	4.07213	4.33262	3.52231	4.19748	4.10374	4.65224	4.661	4.73977	4.66863	4.35628	4.77047		Q96AE4	Far upstream element-binding protein 1 OS=Homo sapiens OX=9606 GN=FUBP1 PE=1 SV=3
3.05744	2.60582	2.91364	2.75344	2.86645	2.79631	5.12248	4.8634	5.06585	4.9627	4.98079	4.41175	2.78597	2.71017	2.7763	2.58931	2.65649	2.74847		Q12797	Aspartyl/asparaginyl beta-hydroxylase OS=Homo sapiens OX=9606 GN=ASPH PE=1 SV=3
3.19079	2.95208	3.22103	3.03137	3.32852	2.95701	2.85625	2.61031	2.86668	2.88217	2.82175	2.18685	3.27565	3.21456	3.20374	2.81699	2.56359	3.13409		Q99459	Cell division cycle 5-like protein OS=Homo sapiens OX=9606 GN=CDC5L PE=1 SV=2
2.44605	2.09562	1.66317	2.26158	2.13207	2.18084	3.21018	4.04221	3.3872	3.80264	3.45444	3.74542	-0.91164	-0.225388	-0.634829	0.260576	-0.851627	-0.272945		P23381	Tryptophan--tRNA ligase, cytoplasmic OS=Homo sapiens OX=9606 GN=WARS1 PE=1 SV=2
3.03061	2.2058	2.98706	2.5448	2.72711	2.75244	3.72692	3.94536	3.81767	3.87394	3.60258	3.89111	3.84225	3.92479	3.81061	3.69415	3.49343	3.83479	Met-loss+Acetyl [N-Term]	O00571	ATP-dependent RNA helicase DDX3X OS=Homo sapiens OX=9606 GN=DDX3X PE=1 SV=3
5.24946	3.68735	3.95348	4.36371	5.28328	4.35491	5.33958	5.51581	5.77714	5.34434	5.89562	5.43997	3.74804	4.24115	4.32102	4.2249	2.09474	4.61189		P68032	Actin, alpha cardiac muscle 1 OS=Homo sapiens OX=9606 GN=ACTC1 PE=1 SV=1
1.79293	0.953835	1.05754	1.36152	1.82247	1.05902	2.58585	2.64585	2.72386	2.65779	2.60501	2.32551	1.89523	2.04874	1.86089	1.43188	0.48531	2.03689		Q96KR1	Zinc finger RNA-binding protein OS=Homo sapiens OX=9606 GN=ZFR PE=1 SV=2
3.82772	3.33794	3.4661	3.62301	3.7674	3.45704	NaN	NaN	-3.86592	NaN	NaN	-2.21245	-2.59633	NaN	-2.58049	-2.19393	-1.41913	-2.41065		Q6YHK3	CD109 antigen OS=Homo sapiens OX=9606 GN=CD109 PE=1 SV=2
4.30134	3.61594	3.93878	4.05957	4.20648	3.80104	3.88831	3.75093	3.79882	3.69292	3.82753	3.46192	-0.125628	0.745512	1.21728	0.456964	1.2705	1.03357		P50454	Serpin H1 OS=Homo sapiens OX=9606 GN=SERPINH1 PE=1 SV=2
2.48254	2.24851	2.6759	2.41517	2.57041	2.5426	3.00739	2.719	3.10859	2.72165	2.80601	2.35492	3.62506	3.47686	3.40519	3.17421	2.94822	3.54268		O94906	Pre-mRNA-processing factor 6 OS=Homo sapiens OX=9606 GN=PRPF6 PE=1 SV=1
4.95059	4.57632	4.49439	4.71628	4.56636	4.76069	6.00944	6.62077	5.94738	6.32852	6.15101	6.76034	5.20426	5.35313	5.40316	5.41064	5.23554	5.25161		Q06830	Peroxiredoxin-1 OS=Homo sapiens OX=9606 GN=PRDX1 PE=1 SV=1
1.87685	1.84212	1.48883	1.80365	1.24467	1.89261	4.3301	4.70858	4.4462	4.46892	4.37323	4.54943	3.87335	4.00515	3.95683	3.9882	3.93577	3.99034	Met-loss+Acetyl [N-Term]	Q9UQ80	Proliferation-associated protein 2G4 OS=Homo sapiens OX=9606 GN=PA2G4 PE=1 SV=3
-1.89499	-1.40533	-3.96625	-2.66931	-2.72258	-1.31885	1.40896	2.24992	1.55437	1.96273	1.59925	2.35735	2.76191	2.83013	2.80256	2.63538	2.77897	2.88038	Met-loss+Acetyl [N-Term]	P33176	Kinesin-1 heavy chain OS=Homo sapiens OX=9606 GN=KIF5B PE=1 SV=1
2.12948	2.27065	2.44111	2.52885	2.69276	2.77558	2.11819	1.27375	1.48071	1.05134	1.27351	1.12267	3.89577	3.45624	3.22681	2.69385	2.94922	3.17127	Met-loss [N-Term];Met-loss+Acetyl [N-Term]	P10412	Histone H1.4 OS=Homo sapiens OX=9606 GN=H1-4 PE=1 SV=2
-1.24933	-4.21394	-5.55844	-5.23962	NaN	-1.65116	-3.29364	-2.3895	-1.47323	-4.74513	NaN	-2.0645	2.31189	2.33277	2.49421	2.86468	2.96899	2.71684		Q13576	Ras GTPase-activating-like protein IQGAP2 OS=Homo sapiens OX=9606 GN=IQGAP2 PE=1 SV=4
2.07533	1.1241	1.15744	1.52695	1.46606	0.982643	2.80046	2.84778	2.82116	2.27857	2.57653	2.82912	3.18161	3.25249	3.38682	2.92509	2.9007	3.70126	Met-loss+Acetyl [N-Term]	P16989	Y-box-binding protein 3 OS=Homo sapiens OX=9606 GN=YBX3 PE=1 SV=4
2.80327	2.12536	1.96614	2.09634	2.03189	2.69817	4.4501	4.73036	4.35472	4.75247	4.19878	5.06223	2.49659	2.75034	3.02776	2.61795	2.16066	2.71462		P18669	Phosphoglycerate mutase 1 OS=Homo sapiens OX=9606 GN=PGAM1 PE=1 SV=2
1.84724	1.48059	1.7095	1.63576	1.30024	1.72205	3.27632	3.15144	3.37014	2.68787	2.88072	2.7252	2.37617	2.21164	2.09339	2.27069	1.724	2.24941		Q14254	Flotillin-2 OS=Homo sapiens OX=9606 GN=FLOT2 PE=1 SV=2
3.77989	3.39761	3.60513	3.62428	3.85856	3.50242	5.81658	5.66905	5.85439	5.23714	5.8414	5.61801	2.58707	2.60701	2.53707	2.34515	2.22266	2.61811		P05556	Integrin beta-1 OS=Homo sapiens OX=9606 GN=ITGB1 PE=1 SV=2
2.41579	1.55455	2.09209	1.77405	1.82749	1.81109	3.21045	3.19289	3.40332	3.1738	3.12639	2.70963	1.67768	1.71393	1.60431	1.71994	1.3286	1.934	Met-loss+Acetyl [N-Term]	Q8WVM8	Sec1 family domain-containing protein 1 OS=Homo sapiens OX=9606 GN=SCFD1 PE=1 SV=4
2.29936	2.20064	2.84942	2.24349	2.44317	2.23582	-3.24619	-1.31441	-1.69487	-1.65352	-2.8842	-1.00629	-1.84996	-2.21358	-1.6821	-2.15797	0.354404	-2.39608	Met-loss+Acetyl [N-Term]	P02538	Keratin, type II cytoskeletal 6A OS=Homo sapiens OX=9606 GN=KRT6A PE=1 SV=3
2.27123	2.22524	1.86156	2.17199	2.21929	2.15063	0.747923	-0.0484772	0.405302	0.367418	0.196426	0.204077	2.98089	2.95978	2.74791	2.1443	0.799675	2.77125	Acetyl [N-Term]	Q9H2P0	Activity-dependent neuroprotector homeobox protein OS=Homo sapiens OX=9606 GN=ADNP PE=1 SV=1
3.95772	3.77524	3.87697	3.84531	3.70606	3.98149	NaN	-2.68065	-2.7371	-2.16421	NaN	-0.930899	-0.953985	-1.92537	-0.0830307	-0.385599	-1.06388	-2.61533	Met-loss [N-Term]	P20591	Interferon-induced GTP-binding protein Mx1 OS=Homo sapiens OX=9606 GN=MX1 PE=1 SV=4
2.66473	2.36497	2.58154	2.67803	2.8013	2.3431	3.58628	3.31512	3.69199	3.39034	3.50567	3.12792	4.50098	4.42687	4.40945	4.21475	4.14821	4.39865		Q9BXP5	Serrate RNA effector molecule homolog OS=Homo sapiens OX=9606 GN=SRRT PE=1 SV=1
3.50164	2.83845	3.21342	3.00287	2.98181	3.00537	3.89447	3.7225	3.96688	3.79505	3.73484	2.99309	2.83587	3.2023	2.75156	2.89339	2.29189	3.06969		Q9NSE4	Isoleucine--tRNA ligase, mitochondrial OS=Homo sapiens OX=9606 GN=IARS2 PE=1 SV=2
5.69263	5.02542	5.37735	5.34999	5.52569	5.10011	5.61714	5.56634	5.59052	5.3807	5.57263	5.2806	5.08404	4.98057	4.93803	4.79063	4.98812	5.05623		Q15084	Protein disulfide-isomerase A6 OS=Homo sapiens OX=9606 GN=PDIA6 PE=1 SV=1
3.47229	2.55059	2.8906	2.92325	3.31887	2.77133	3.29617	3.25588	3.54826	2.46189	3.13118	2.49961	3.61375	3.37626	3.64436	3.30022	2.69376	3.6179		Q14151	Scaffold attachment factor B2 OS=Homo sapiens OX=9606 GN=SAFB2 PE=1 SV=1
3.45104	3.10677	3.16801	3.51034	3.37084	3.29872	4.28541	4.62096	4.4864	4.29558	4.35301	4.54026	4.52665	4.70858	4.69663	4.5397	4.38784	4.59067		P40227	T-complex protein 1 subunit zeta OS=Homo sapiens OX=9606 GN=CCT6A PE=1 SV=3
1.64189	0.830441	1.09042	1.20748	1.94251	1.19731	3.77953	3.43936	3.81541	2.99372	3.46006	3.23167	-1.31699	-1.22252	-0.456705	-1.61401	-2.23605	-0.301466		Q8WWI1	LIM domain only protein 7 OS=Homo sapiens OX=9606 GN=LMO7 PE=1 SV=3
2.83638	2.23031	2.63217	2.76414	2.96233	2.43402	2.32121	1.92493	2.39258	2.22001	2.24543	1.08503	3.3272	3.41243	3.36024	3.01858	2.54358	3.29981		Q9H0D6	5'-3' exoribonuclease 2 OS=Homo sapiens OX=9606 GN=XRN2 PE=1 SV=1
-0.128732	-1.27256	-1.08481	-0.465746	-0.372743	-1.13392	1.72701	2.08995	1.88983	1.95035	1.80648	2.37799	0.0700436	0.680094	1.29903	0.523542	0.262346	0.734013		P35241	Radixin OS=Homo sapiens OX=9606 GN=RDX PE=1 SV=1
2.31684	0.861759	1.93581	1.84993	2.26711	1.46858	3.70242	3.63714	3.90615	3.77292	3.50018	3.04618	3.63619	3.99015	3.64392	3.31811	3.22804	3.8475		Q6DD88	Atlastin-3 OS=Homo sapiens OX=9606 GN=ATL3 PE=1 SV=1
4.6236	4.78361	4.70174	4.74309	4.82175	4.68184	3.35998	3.24605	3.38427	3.53781	3.4489	2.82098	2.76286	2.77909	2.65725	2.6531	2.5314	2.75695	Acetyl [N-Term];Met-loss+Acetyl [N-Term]	P05141	ADP/ATP translocase 2 OS=Homo sapiens OX=9606 GN=SLC25A5 PE=1 SV=7
-2.40749	-1.34577	-2.8932	-2.01314	-1.51302	-1.49538	-2.72828	-1.77502	-2.36308	-1.22383	-3.29006	-1.3854	4.04764	4.35531	4.41419	4.51483	2.81479	4.54003		Q92597	Protein NDRG1 OS=Homo sapiens OX=9606 GN=NDRG1 PE=1 SV=1
6.70526	6.21883	6.64103	6.29876	6.48134	6.38328	5.86178	5.86121	6.02916	6.06373	5.94965	5.40536	6.52352	6.45783	6.20093	6.2658	6.41197	6.43521	Met-loss+Acetyl [N-Term]	P21796	Voltage-dependent anion-selective channel protein 1 OS=Homo sapiens OX=9606 GN=VDAC1 PE=1 SV=2
3.12886	1.95393	2.72877	2.27941	2.75089	2.55527	2.05675	1.92303	2.17018	2.09935	1.8372	1.10982	-1.01442	-0.484781	-0.866432	-0.748566	-2.00399	-1.00716		O00116	Alkyldihydroxyacetonephosphate synthase, peroxisomal OS=Homo sapiens OX=9606 GN=AGPS PE=1 SV=1
4.34194	3.76896	3.9998	4.04157	4.11787	3.98161	4.39073	4.27461	4.55577	4.44784	4.42648	3.62994	4.30231	4.4844	4.2459	4.22683	4.06705	4.47906		P30084	Enoyl-CoA hydratase, mitochondrial OS=Homo sapiens OX=9606 GN=ECHS1 PE=1 SV=4
4.43687	4.078	4.33674	4.26487	4.41714	4.24481	1.549	1.61772	1.64385	1.68933	2.07709	1.00364	1.51556	1.08023	1.16385	1.4781	1.18772	1.40236		P29590	Protein PML OS=Homo sapiens OX=9606 GN=PML PE=1 SV=3
3.89631	3.00319	3.47184	3.4378	3.40453	3.21794	2.69531	2.41064	2.95086	2.41059	2.68329	1.72921	3.34456	3.44176	2.94485	3.2482	2.98653	3.41095	Met-loss+Acetyl [N-Term]	O94826	Mitochondrial import receptor subunit TOM70 OS=Homo sapiens OX=9606 GN=TOMM70 PE=1 SV=1
3.75408	3.03482	3.63259	3.45813	3.65684	3.39207	-1.04793	NaN	NaN	NaN	-5.53525	-1.91306	-3.51482	NaN	NaN	NaN	-1.25806	NaN		P19013	Keratin, type II cytoskeletal 4 OS=Homo sapiens OX=9606 GN=KRT4 PE=1 SV=5
0.347066	-0.920435	-0.796103	0.358051	-0.46009	-0.109619	-0.476049	0.565813	-0.312603	0.428751	-0.263233	-0.891588	1.29976	2.01694	1.71011	2.05724	1.78865	2.03394		P17858	ATP-dependent 6-phosphofructokinase, liver type OS=Homo sapiens OX=9606 GN=PFKL PE=1 SV=6
4.18163	3.69666	4.07216	3.75517	3.91802	3.81877	3.82918	3.79305	3.88734	3.89111	3.83755	3.60699	4.60513	4.79782	4.56164	4.5763	4.86504	4.72961	Met-loss+Acetyl [N-Term]	P61106	Ras-related protein Rab-14 OS=Homo sapiens OX=9606 GN=RAB14 PE=1 SV=4
0.335124	-1.36288	-0.354877	-1.89418	-1.18658	-1.20481	2.57133	3.43812	2.47106	3.11725	2.4813	2.93334	2.26982	2.5017	2.38635	2.85054	2.96795	2.3954		Q06210	Glutamine--fructose-6-phosphate aminotransferase [isomerizing] 1 OS=Homo sapiens OX=9606 GN=GFPT1 PE=1 SV=3
4.67379	4.73228	4.44443	4.62671	4.47231	4.75801	5.62	6.19657	5.69012	6.05184	5.77279	6.39339	6.85621	6.95469	6.93082	7.24599	7.32308	6.93362	Met-loss+Acetyl [N-Term]	P23528	Cofilin-1 OS=Homo sapiens OX=9606 GN=CFL1 PE=1 SV=3
-2.75282	-3.25218	-3.16458	-2.94681	NaN	-3.14247	3.06574	2.63957	3.24913	2.8786	2.96471	2.45576	2.76477	2.93728	3.08631	3.13549	1.80975	3.09087	Met-loss [N-Term]	Q13451	Peptidyl-prolyl cis-trans isomerase FKBP5 OS=Homo sapiens OX=9606 GN=FKBP5 PE=1 SV=2
2.56679	2.16307	2.51212	2.01168	2.2722	2.13227	2.26077	1.53619	2.365	2.02803	2.06582	1.3719	3.08776	3.21213	2.83302	2.71846	1.97573	3.18507	Met-loss+Acetyl [N-Term]	P18583	Protein SON OS=Homo sapiens OX=9606 GN=SON PE=1 SV=4
5.5343	4.98941	5.3879	5.27187	5.67033	5.30726	5.76151	5.45286	5.63095	4.97284	5.60568	5.28613	6.30329	6.19108	5.98939	5.90631	5.41745	6.34286		Q14103	Heterogeneous nuclear ribonucleoprotein D0 OS=Homo sapiens OX=9606 GN=HNRNPD PE=1 SV=1
2.76618	1.42775	2.43626	2.02601	1.96843	2.28588	3.17255	3.26714	3.36826	2.88733	3.28076	2.81162	1.90561	1.81064	2.02236	1.37997	1.53638	2.01453		Q92896	Golgi apparatus protein 1 OS=Homo sapiens OX=9606 GN=GLG1 PE=1 SV=2
3.28546	2.71736	3.5934	3.38655	3.41762	3.04696	3.02878	2.95033	3.2387	2.93059	2.74324	2.40649	4.28934	4.39322	4.22092	4.2283	3.50739	4.2878	Met-loss+Acetyl [N-Term]	O60832	H/ACA ribonucleoprotein complex subunit DKC1 OS=Homo sapiens OX=9606 GN=DKC1 PE=1 SV=3
-4.84553	NaN	-2.64584	-4.74448	NaN	-4.78662	-6.23321	-4.63124	-4.21308	NaN	-3.27069	-3.4496	1.67647	1.52227	1.68568	1.40762	0.533215	2.10168		Q12955	Ankyrin-3 OS=Homo sapiens OX=9606 GN=ANK3 PE=1 SV=3
4.71201	3.93052	4.32285	4.36246	4.21408	4.31459	3.47108	3.64755	3.7439	3.90604	3.65634	3.29214	3.36152	3.62248	3.41559	3.26226	2.98561	3.38594	Met-loss+Acetyl [N-Term]	Q08945	FACT complex subunit SSRP1 OS=Homo sapiens OX=9606 GN=SSRP1 PE=1 SV=1
0.836211	-0.692774	0.83164	-0.383425	0.400865	-1.07005	3.6213	3.76534	3.57988	3.14742	3.47892	3.65198	-1.95554	-1.52822	-3.50226	-0.83264	NaN	-1.35425		Q13501	Sequestosome-1 OS=Homo sapiens OX=9606 GN=SQSTM1 PE=1 SV=1
-2.35853	NaN	-3.93673	-2.96162	-2.73954	-1.84818	-1.13246	-1.67398	-2.6093	-0.840433	-0.288383	-1.13637	2.27461	2.48777	2.67924	2.63357	2.64948	2.68482		P08237	ATP-dependent 6-phosphofructokinase, muscle type OS=Homo sapiens OX=9606 GN=PFKM PE=1 SV=2
0.0649996	-0.0604057	-0.708574	-0.244507	-0.418296	-0.481615	2.78348	3.46976	2.68283	3.36503	2.8421	3.54729	3.2588	3.54625	3.47289	3.55041	3.02709	3.33995		P50395	Rab GDP dissociation inhibitor beta OS=Homo sapiens OX=9606 GN=GDI2 PE=1 SV=2
-1.554	NaN	-4.03044	NaN	-1.7096	-1.58159	-0.217691	-0.306028	0.0997295	0.219257	-0.0651302	0.271774	3.69283	3.83266	3.89447	3.72097	2.82798	3.7722		Q53EL6	Programmed cell death protein 4 OS=Homo sapiens OX=9606 GN=PDCD4 PE=1 SV=2
3.00878	3.05637	2.03758	1.96208	3.25219	3.27947	2.36742	3.19731	3.09604	1.78745	-0.714821	4.02456	1.3238	1.56803	3.37967	2.51099	3.72824	2.86329		P13645	Keratin, type I cytoskeletal 10 OS=Homo sapiens OX=9606 GN=KRT10 PE=1 SV=6
3.99059	4.19802	4.26311	4.16083	4.38385	4.33568	3.8462	3.49388	3.70702	3.47427	3.76019	3.65244	5.39871	5.13095	4.84025	4.42471	4.37487	4.73968	Met-loss [N-Term];Met-loss+Acetyl [N-Term]	P16403	Histone H1.2 OS=Homo sapiens OX=9606 GN=H1-2 PE=1 SV=2
1.53319	2.59584	1.58053	2.15797	1.84744	2.22084	2.23256	2.14088	2.13496	2.07018	1.98517	2.4192	2.35662	2.09989	2.02448	2.01089	0.546839	1.99979		Q07157	Tight junction protein ZO-1 OS=Homo sapiens OX=9606 GN=TJP1 PE=1 SV=3
2.94717	2.02738	2.84186	2.69251	2.51608	2.45562	3.38789	3.22815	3.20984	3.03493	3.23347	3.09071	2.37784	2.48659	2.49874	2.21813	1.88789	2.53938		P63010	AP-2 complex subunit beta OS=Homo sapiens OX=9606 GN=AP2B1 PE=1 SV=1
3.5301	3.00705	3.21317	3.28526	3.74198	3.0272	3.56684	3.10429	3.64896	3.39472	3.36332	2.54271	3.79191	3.92614	3.66462	3.42553	3.01728	3.6967		P18754	Regulator of chromosome condensation OS=Homo sapiens OX=9606 GN=RCC1 PE=1 SV=1
3.58284	2.54104	3.27936	3.08497	2.93885	3.04637	3.30149	3.17559	3.40421	3.18734	3.33042	2.64067	3.17868	3.32318	3.08896	3.07003	2.60338	3.03846		P30837	Aldehyde dehydrogenase X, mitochondrial OS=Homo sapiens OX=9606 GN=ALDH1B1 PE=1 SV=3
0.607518	-0.717541	-0.168591	-0.173483	-0.359179	-0.551788	4.01118	4.45405	3.97531	4.58347	4.23707	4.08563	1.9957	1.95695	2.08041	2.20537	1.99375	2.03616		P00390	Glutathione reductase, mitochondrial OS=Homo sapiens OX=9606 GN=GSR PE=1 SV=2
2.12622	1.25646	1.67472	1.32509	2.23928	1.33139	1.74979	1.43746	1.60042	0.833563	1.54816	1.46869	1.93701	1.76047	1.65228	1.59312	1.24051	1.96432	Met-loss+Acetyl [N-Term]	Q15424	Scaffold attachment factor B1 OS=Homo sapiens OX=9606 GN=SAFB PE=1 SV=4
5.4389	5.05477	5.64081	5.22027	5.5451	5.14964	3.82272	3.62456	3.83949	3.93609	3.66915	3.17748	6.17694	6.31231	6.02238	5.73192	5.49334	6.10141		O75367	Core histone macro-H2A.1 OS=Homo sapiens OX=9606 GN=MACROH2A1 PE=1 SV=4
0.127391	-0.584993	-0.358448	-0.0850792	0.43823	-0.283138	-0.931362	-1.11255	-0.721872	-0.20697	-1.59798	-1.25595	2.86812	2.97559	2.91381	2.39898	1.79473	2.89523	Met-loss+Acetyl [N-Term]	Q92922	SWI/SNF complex subunit SMARCC1 OS=Homo sapiens OX=9606 GN=SMARCC1 PE=1 SV=3
1.76277	1.21788	0.775537	1.03882	1.18185	1.31634	2.64087	3.32602	2.75274	2.89672	2.71107	3.31247	2.90356	3.08581	3.13032	3.19903	2.65924	2.99349		P55786	Puromycin-sensitive aminopeptidase OS=Homo sapiens OX=9606 GN=NPEPPS PE=1 SV=2
-0.201322	-1.89725	-0.123278	-0.247313	-0.723825	-1.39994	1.86608	2.2972	1.80103	1.9157	1.28177	1.98421	2.04867	2.43294	2.60173	2.57353	2.13425	2.49246		P53618	Coatomer subunit beta OS=Homo sapiens OX=9606 GN=COPB1 PE=1 SV=3
1.05082	2.02452	1.33991	1.42342	1.4901	1.58044	2.16565	1.59655	2.33573	2.00811	1.46292	0.7876	0.837963	1.54174	1.453	1.21521	-0.199373	1.222	Met-loss+Acetyl [N-Term]	P42285	Exosome RNA helicase MTR4 OS=Homo sapiens OX=9606 GN=MTREX PE=1 SV=3
4.07369	3.61055	4.14717	3.82893	4.13589	3.83561	-1.1782	-2.57694	-1.68182	-0.897385	-2.5216	-0.681297	2.2506	2.42437	2.4032	1.91503	1.87096	2.24436		Q9Y446	Plakophilin-3 OS=Homo sapiens OX=9606 GN=PKP3 PE=1 SV=1
6.60577	5.99649	6.4529	6.25363	6.36848	6.15965	5.8659	5.66262	5.86567	5.87715	5.80784	5.19638	4.79934	4.99186	4.79905	4.49788	4.27983	4.76803		P00505	Aspartate aminotransferase, mitochondrial OS=Homo sapiens OX=9606 GN=GOT2 PE=1 SV=3
2.09873	1.28038	1.67292	2.06496	0.496636	1.96706	1.52961	2.18561	1.70622	2.40131	2.08856	2.60927	3.37013	3.5735	3.65991	3.54995	3.38763	3.19303		Q9P258	Protein RCC2 OS=Homo sapiens OX=9606 GN=RCC2 PE=1 SV=2
5.97981	5.43965	6.03016	5.6611	5.74674	5.61831	6.52205	6.29644	6.53654	6.64429	6.50522	5.90369	5.52286	5.55382	5.35863	5.35397	5.61518	5.46235	Met-loss+Acetyl [N-Term]	P45880	Voltage-dependent anion-selective channel protein 2 OS=Homo sapiens OX=9606 GN=VDAC2 PE=1 SV=2
-0.816628	2.56005	1.29642	2.10843	1.53706	1.6427	-2.47054	-1.77005	-1.61156	-1.5724	-5.69596	8.45815	-0.934864	NaN	-5.58977	-5.48883	NaN	NaN		O43790	Keratin, type II cuticular Hb6 OS=Homo sapiens OX=9606 GN=KRT86 PE=1 SV=1
2.24204	1.91825	2.1744	1.90333	2.51796	2.16278	2.23831	1.98363	2.06262	1.99012	2.13573	1.53045	3.99745	4.18678	3.54172	3.9338	3.3663	4.30234	Acetyl [N-Term]	Q9H0U4	Ras-related protein Rab-1B OS=Homo sapiens OX=9606 GN=RAB1B PE=1 SV=1
0.557242	-0.164051	-0.279732	0.197021	0.263661	0.42396	-1.00996	-1.35184	-1.24438	-0.90346	-0.628576	-0.653749	2.74408	2.99695	3.03262	2.84291	2.22479	2.75949		P54920	Alpha-soluble NSF attachment protein OS=Homo sapiens OX=9606 GN=NAPA PE=1 SV=3
1.77234	1.89149	1.25505	1.76078	1.44632	1.62956	2.71299	3.26852	2.69936	2.92743	2.90211	3.08435	2.14268	2.39354	2.48115	2.53391	2.48138	2.36288	Acetyl [N-Term]	P54136	Arginine--tRNA ligase, cytoplasmic OS=Homo sapiens OX=9606 GN=RARS1 PE=1 SV=2
-4.01213	-2.46449	-2.80603	-3.29122	NaN	NaN	-2.72211	NaN	-3.92095	-2.52109	-2.83348	-1.90983	2.63383	2.76345	2.86292	3.02711	2.4503	2.85049	Acetyl [N-Term]	P10275	Androgen receptor OS=Homo sapiens OX=9606 GN=AR PE=1 SV=3
6.95896	6.54243	7.081	6.58754	7.12032	6.69	6.68874	6.58658	6.8877	6.73179	6.60702	6.07874	7.10383	7.07353	6.74007	6.59373	6.27601	7.07703	Met-loss+Acetyl [N-Term]	P07910	Heterogeneous nuclear ribonucleoproteins C1/C2 OS=Homo sapiens OX=9606 GN=HNRNPC PE=1 SV=4
-1.45489	-2.03354	-1.46559	-1.35096	-1.43341	-2.01396	5.51702	6.28071	5.64165	5.90883	5.63574	6.12534	NaN	-2.01395	-1.95086	-2.25218	-1.20235	-1.79536	Acetyl [N-Term]	P09936	Ubiquitin carboxyl-terminal hydrolase isozyme L1 OS=Homo sapiens OX=9606 GN=UCHL1 PE=1 SV=2
2.80727	2.30531	2.82978	2.40583	2.29358	2.27012	2.38728	2.15778	2.14592	2.39209	2.33373	1.72902	1.50334	1.61688	1.57475	0.957312	0.569622	1.66973		Q5JPE7	Nodal modulator 2 OS=Homo sapiens OX=9606 GN=NOMO2 PE=1 SV=1
1.33168	0.660589	0.281111	1.0464	1.73113	0.810324	1.73475	1.70617	1.83889	0.123226	1.38239	1.1775	2.38761	2.2855	2.33217	1.91726	1.9212	2.37981		O43290	U4/U6.U5 tri-snRNP-associated protein 1 OS=Homo sapiens OX=9606 GN=SART1 PE=1 SV=1
-1.6394	-1.43183	-0.822569	-0.47217	-0.915721	-0.665977	1.42551	1.96262	1.32845	1.70067	1.01879	2.03238	3.87376	4.02374	4.03798	4.18003	3.98618	4.02859	Met-loss+Acetyl [N-Term]	Q96KP4	Cytosolic non-specific dipeptidase OS=Homo sapiens OX=9606 GN=CNDP2 PE=1 SV=2
-0.101012	-0.510294	-0.235004	-1.05509	-1.01669	-1.23259	1.9906	2.59461	1.88243	2.21734	2.04258	2.20821	2.48865	2.8912	2.93643	2.90585	2.9834	2.81764	Met-loss+Acetyl [N-Term]	Q8WUM4	Programmed cell death 6-interacting protein OS=Homo sapiens OX=9606 GN=PDCD6IP PE=1 SV=1
3.01848	2.11381	2.35315	2.57401	2.83336	2.74989	4.4802	5.26568	4.42594	4.85891	4.86454	5.42243	4.06368	4.26014	4.54324	4.58099	3.96646	4.3741	Met-loss+Acetyl [N-Term]	P63241	Eukaryotic translation initiation factor 5A-1 OS=Homo sapiens OX=9606 GN=EIF5A PE=1 SV=2
1.84173	0.173883	0.0527267	0.707674	0.842637	1.30347	2.77839	2.62889	2.69486	2.02157	2.36058	2.86449	2.43068	2.18951	2.58704	2.23541	1.32128	2.78386	Met-loss+Acetyl [N-Term]	P67809	Y-box-binding protein 1 OS=Homo sapiens OX=9606 GN=YBX1 PE=1 SV=3
5.38703	5.11505	5.11021	5.35933	5.01807	5.42365	5.80119	6.40226	5.71351	6.25883	5.93169	6.52178	5.31543	5.37394	5.3946	5.35995	5.30679	5.21406	Met-loss+Acetyl [N-Term]	P00338	L-lactate dehydrogenase A chain OS=Homo sapiens OX=9606 GN=LDHA PE=1 SV=2
2.53621	1.3534	1.82391	2.01898	2.08938	1.93606	3.35785	3.87014	3.55882	3.56863	3.5173	3.98522	3.01889	3.16905	3.13158	3.09185	2.70299	3.01085		P30153	Serine/threonine-protein phosphatase 2A 65 kDa regulatory subunit A alpha isoform OS=Homo sapiens OX=9606 GN=PPP2R1A PE=1 SV=4
2.91647	2.45478	2.45877	2.69195	2.4562	2.59945	3.4738	3.99951	3.43268	2.73841	3.70691	4.30789	3.1309	2.98998	3.01893	3.20571	3.13928	3.19666		Q14247	Src substrate cortactin OS=Homo sapiens OX=9606 GN=CTTN PE=1 SV=2
2.84732	2.17254	1.92355	2.61677	2.52211	2.86507	4.41034	4.9475	4.37578	4.87735	4.44668	5.03402	4.36935	4.68718	4.62877	4.55719	3.89894	4.48571		P06744	Glucose-6-phosphate isomerase OS=Homo sapiens OX=9606 GN=GPI PE=1 SV=4
2.88562	2.7841	2.6324	2.83284	2.70351	2.89064	4.29129	4.99872	4.30053	4.71815	4.48212	5.02795	3.94276	3.89604	4.0765	4.25315	4.69642	3.96829		O43175	D-3-phosphoglycerate dehydrogenase OS=Homo sapiens OX=9606 GN=PHGDH PE=1 SV=4
1.27817	0.955185	0.62632	0.890713	0.175784	0.923107	4.3875	5.00607	4.54669	4.99677	4.56309	4.68683	2.01296	2.16122	2.43088	2.41399	1.85083	2.28759		P43490	Nicotinamide phosphoribosyltransferase OS=Homo sapiens OX=9606 GN=NAMPT PE=1 SV=1
4.27932	3.72251	4.04618	3.99546	4.00576	3.78157	3.67159	3.67931	3.83006	3.95348	3.88714	3.2173	4.53556	4.68009	4.53087	4.5332	4.75444	4.42807		P10515	Dihydrolipoyllysine-residue acetyltransferase component of pyruvate dehydrogenase complex, mitochondrial OS=Homo sapiens OX=9606 GN=DLAT PE=1 SV=3
3.79932	3.12166	3.57796	3.19123	3.2708	3.2009	3.23758	3.01725	3.44244	3.10788	3.15712	2.58202	3.39837	3.55982	3.31646	2.918	3.23428	3.37226		Q9Y4W6	AFG3-like protein 2 OS=Homo sapiens OX=9606 GN=AFG3L2 PE=1 SV=2
1.45678	0.559612	0.873846	0.799507	1.00218	0.369394	4.86947	4.70307	4.81212	4.98796	4.77447	3.85542	2.83984	3.1027	2.73976	2.43683	2.26073	2.71728		P07099	Epoxide hydrolase 1 OS=Homo sapiens OX=9606 GN=EPHX1 PE=1 SV=1
3.45463	2.89884	3.27575	3.31366	3.41124	3.00849	3.41442	3.71648	3.5349	3.77064	3.57141	3.63567	3.59668	3.84953	3.56924	3.666	3.56303	3.64872	Met-loss+Acetyl [N-Term]	P62136	Serine/threonine-protein phosphatase PP1-alpha catalytic subunit OS=Homo sapiens OX=9606 GN=PPP1CA PE=1 SV=1
2.72042	2.53813	2.3535	2.27748	2.83066	2.28347	2.75717	2.76975	2.68462	2.60467	2.74912	2.41777	1.60432	1.81629	1.46924	1.72511	1.61149	1.37428		O95782	AP-2 complex subunit alpha-1 OS=Homo sapiens OX=9606 GN=AP2A1 PE=1 SV=3
2.39727	2.14854	2.11073	2.54461	2.32314	2.37417	3.32631	3.03131	3.35877	2.96574	3.20029	3.19622	2.27871	2.54014	2.64883	2.41705	1.67937	2.44351		P33992	DNA replication licensing factor MCM5 OS=Homo sapiens OX=9606 GN=MCM5 PE=1 SV=5
3.6417	3.26594	3.55406	3.48236	3.46772	3.41161	2.77292	2.52155	2.6899	2.70868	2.96195	2.25186	3.79643	3.79041	3.76245	3.47231	2.93586	3.77943		O95831	Apoptosis-inducing factor 1, mitochondrial OS=Homo sapiens OX=9606 GN=AIFM1 PE=1 SV=1
5.47762	4.95175	4.82052	5.24028	5.08828	5.11969	4.25955	4.00893	3.9	4.24189	4.28089	3.7192	4.22348	4.36195	4.22832	4.19369	3.63176	4.39141		P07339	Cathepsin D OS=Homo sapiens OX=9606 GN=CTSD PE=1 SV=1
1.01873	0.317093	0.955877	0.670219	0.40171	-0.314478	2.01737	1.69663	1.98919	1.88623	1.85461	1.20977	2.80263	2.83578	2.93947	2.78403	2.77178	2.94961		P46459	Vesicle-fusing ATPase OS=Homo sapiens OX=9606 GN=NSF PE=1 SV=3
3.36264	2.81829	3.45515	3.17088	3.37249	3.15587	3.31245	2.98031	3.5602	3.32323	3.16095	2.77583	2.14353	2.42223	2.36305	1.99356	1.99932	2.3592		Q8N1F7	Nuclear pore complex protein Nup93 OS=Homo sapiens OX=9606 GN=NUP93 PE=1 SV=2
2.1369	1.71022	1.83944	2.0619	1.52654	1.36115	3.38775	3.47907	3.45082	3.56417	3.40131	3.1163	3.30288	3.44394	3.4911	3.43113	3.48723	3.30768		Q92499	ATP-dependent RNA helicase DDX1 OS=Homo sapiens OX=9606 GN=DDX1 PE=1 SV=2
-0.833005	-0.0946274	0.106262	-0.292019	-0.352454	-0.0247478	-0.163095	-1.01203	-0.0651436	-0.182085	-0.0899715	-0.0394917	1.96962	1.74004	1.57555	1.25385	0.561096	1.68223		Q14676	Mediator of DNA damage checkpoint protein 1 OS=Homo sapiens OX=9606 GN=MDC1 PE=1 SV=3
3.656	2.94974	3.38713	3.30963	3.18656	2.99806	2.68487	2.48841	2.64024	2.58959	2.44722	1.8613	2.26056	2.39073	2.30688	1.82632	2.22482	2.31294		Q8TCS8	Polyribonucleotide nucleotidyltransferase 1, mitochondrial OS=Homo sapiens OX=9606 GN=PNPT1 PE=1 SV=2
3.36084	2.24461	3.06424	2.64797	3.07442	2.54086	1.97749	2.06729	2.4874	1.25553	1.95691	1.92219	-1.40381	-1.51045	-3.60992	-0.572149	-1.16147	-1.48376		P00533	Epidermal growth factor receptor OS=Homo sapiens OX=9606 GN=EGFR PE=1 SV=2
2.24473	1.38611	2.20903	1.86552	1.97758	1.9377	1.23528	0.691174	0.755028	1.31606	1.31703	-0.383839	4.19385	4.35048	4.0973	4.12243	3.96134	4.27565		Q02252	Methylmalonate-semialdehyde dehydrogenase [acylating], mitochondrial OS=Homo sapiens OX=9606 GN=ALDH6A1 PE=1 SV=2
4.29003	3.63367	4.10509	4.01797	4.2027	3.89435	3.47957	3.24917	3.56197	3.52949	3.47199	2.80149	2.54945	2.54997	2.25651	2.28987	1.95908	2.36281		Q99714	3-hydroxyacyl-CoA dehydrogenase type-2 OS=Homo sapiens OX=9606 GN=HSD17B10 PE=1 SV=3
1.93964	1.4473	1.50009	1.87729	2.02054	1.78554	3.17533	3.63408	3.35538	3.4971	3.3304	3.54096	2.88535	3.0319	3.06281	3.04912	3.22302	2.90589		P14868	Aspartate--tRNA ligase, cytoplasmic OS=Homo sapiens OX=9606 GN=DARS1 PE=1 SV=2
1.37367	0.689383	0.878775	1.02563	1.12572	0.106571	NaN	NaN	NaN	NaN	NaN	NaN	4.91785	4.84766	4.75016	4.43053	4.06187	4.66176		P12532	Creatine kinase U-type, mitochondrial OS=Homo sapiens OX=9606 GN=CKMT1A PE=1 SV=1
3.60271	2.79826	3.60962	3.14079	3.25631	2.89937	2.40631	2.16204	2.22402	2.45297	2.28316	1.43563	3.02901	3.33566	3.13466	2.97386	2.78161	3.18115		P49821	NADH dehydrogenase [ubiquinone] flavoprotein 1, mitochondrial OS=Homo sapiens OX=9606 GN=NDUFV1 PE=1 SV=4
1.76728	1.07565	-0.369791	1.62151	1.23038	-0.0815487	3.50943	3.16604	3.49068	3.53039	3.2577	2.65808	2.96337	3.36494	3.11959	3.30797	2.36662	3.29039		Q9Y3I0	RNA-splicing ligase RtcB homolog OS=Homo sapiens OX=9606 GN=RTCB PE=1 SV=1
2.68186	2.20217	2.49157	2.62577	2.61813	2.30169	3.28766	3.10767	3.20088	3.1342	3.06845	2.53026	2.92392	2.79718	2.65804	2.54911	2.49531	2.83876		Q8N163	Cell cycle and apoptosis regulator protein 2 OS=Homo sapiens OX=9606 GN=CCAR2 PE=1 SV=2
2.59893	2.02897	2.54098	2.33534	2.52559	2.11957	0.904032	0.695377	0.518324	-0.0193253	0.581472	-0.827274	2.35866	2.21167	2.01082	1.7388	1.89011	2.155		Q14160	Protein scribble homolog OS=Homo sapiens OX=9606 GN=SCRIB PE=1 SV=4
0.659503	-0.754665	-0.0626373	NaN	-1.28116	-0.187115	1.89387	2.22953	1.99208	1.92796	1.78841	2.30532	2.22902	2.29677	2.55893	2.40167	2.29213	1.92256		P35606	Coatomer subunit beta' OS=Homo sapiens OX=9606 GN=COPB2 PE=1 SV=2
4.03462	3.62108	3.56754	3.80721	3.47102	3.80764	4.89728	5.30418	4.82345	5.35057	5.02308	5.39397	5.1611	5.26978	5.30628	5.25828	5.53394	5.06917	Met-loss+Acetyl [N-Term]	P63244	Receptor of activated protein C kinase 1 OS=Homo sapiens OX=9606 GN=RACK1 PE=1 SV=3
-0.14273	-0.633516	-0.343008	-0.988333	-0.14368	0.238087	2.92968	3.95994	3.22666	3.43478	3.17367	3.80258	2.17654	1.74745	1.95942	2.53264	2.64564	1.99538	Met-loss+Acetyl [N-Term]	P54577	Tyrosine--tRNA ligase, cytoplasmic OS=Homo sapiens OX=9606 GN=YARS1 PE=1 SV=4
2.32744	1.98082	2.76815	2.24054	2.46876	1.91962	1.94796	2.41299	2.67184	2.15009	2.36187	1.19944	1.88103	1.49113	1.36066	0.302361	0.677681	1.09679		Q8IY81	pre-rRNA 2'-O-ribose RNA methyltransferase FTSJ3 OS=Homo sapiens OX=9606 GN=FTSJ3 PE=1 SV=2
3.76954	3.26852	3.4817	3.47039	3.45321	3.54837	4.18752	4.57166	4.23359	4.52999	4.27676	4.54797	4.4004	4.50527	4.55195	4.37234	4.60867	4.49168		P62701	40S ribosomal protein S4, X isoform OS=Homo sapiens OX=9606 GN=RPS4X PE=1 SV=2
4.17995	3.73108	3.76615	4.05218	3.79767	3.92101	4.80298	5.2904	4.81513	5.3916	4.9509	5.46348	5.12842	5.17294	5.28474	5.2926	5.45699	5.11209		P23396	40S ribosomal protein S3 OS=Homo sapiens OX=9606 GN=RPS3 PE=1 SV=2
3.91076	3.93402	3.9786	4.00464	3.83694	4.23506	5.32575	5.94101	5.49692	5.67889	5.50318	5.97441	4.71059	4.80326	4.78201	4.92382	5.11132	4.63669	Met-loss+Acetyl [N-Term]	P26641	Elongation factor 1-gamma OS=Homo sapiens OX=9606 GN=EEF1G PE=1 SV=3
0.877349	0.495504	0.639906	0.995281	1.33937	0.382116	-0.836048	-1.19218	-1.59092	-0.698042	-1.36232	-1.93395	2.90443	2.87789	2.84875	2.40112	1.70126	2.77313		P51532	Transcription activator BRG1 OS=Homo sapiens OX=9606 GN=SMARCA4 PE=1 SV=2
5.03223	4.6872	4.71553	4.84772	4.92573	4.87921	-1.04259	-0.434683	-0.469616	-0.295101	-0.808178	-0.472443	0.482309	1.22651	0.908085	0.380938	1.2653	0.807899	Acetyl [N-Term]	Q14134	Tripartite motif-containing protein 29 OS=Homo sapiens OX=9606 GN=TRIM29 PE=1 SV=2
1.74692	1.21688	1.59574	1.92644	1.7663	1.5718	2.72012	2.86848	2.71578	2.78144	2.80385	3.00364	2.43486	2.57578	2.53326	2.75688	2.87828	2.56749	Met-loss [N-Term]	P35998	26S proteasome regulatory subunit 7 OS=Homo sapiens OX=9606 GN=PSMC2 PE=1 SV=3
1.36955	0.79056	1.20242	1.35359	0.416423	1.27487	3.89094	4.44523	3.87004	4.31851	3.96516	4.3946	2.93556	2.90395	2.95743	3.41941	3.61385	2.88656	Met-loss+Acetyl [N-Term]	P16152	Carbonyl reductase [NADPH] 1 OS=Homo sapiens OX=9606 GN=CBR1 PE=1 SV=3
3.17847	2.82568	3.32951	2.89347	3.15394	3.05201	1.69805	1.45552	1.9204	1.68494	1.87815	1.58459	1.66932	1.87759	1.65685	1.32279	2.41317	1.93448		Q14573	Inositol 1,4,5-trisphosphate receptor type 3 OS=Homo sapiens OX=9606 GN=ITPR3 PE=1 SV=2
3.3283	2.73306	3.35935	2.86965	3.15474	2.91323	3.22339	2.86889	3.31178	3.15119	3.08463	2.41241	1.42922	1.92587	1.94906	1.58196	1.8631	2.01208		O43615	Mitochondrial import inner membrane translocase subunit TIM44 OS=Homo sapiens OX=9606 GN=TIMM44 PE=1 SV=2
3.49366	3.01388	3.34493	3.23926	3.23887	3.36341	4.06543	4.46972	4.23654	4.47336	4.29726	4.52429	4.74203	4.8151	4.82526	4.68819	4.79653	4.80425	Acetyl [N-Term]	Q15365	Poly(rC)-binding protein 1 OS=Homo sapiens OX=9606 GN=PCBP1 PE=1 SV=2
-3.74473	NaN	NaN	-3.92664	NaN	NaN	0.338043	0.358477	-0.144676	0.61252	0.279293	-0.559628	NaN	NaN	NaN	NaN	NaN	NaN		P54652	Heat shock-related 70 kDa protein 2 OS=Homo sapiens OX=9606 GN=HSPA2 PE=1 SV=1
4.26443	3.72486	4.18815	3.88794	4.11497	4.01122	3.7494	3.59919	3.90714	3.79374	3.71557	3.38168	3.86684	3.99269	3.88883	3.70002	3.3674	4.03809	Met-loss+Acetyl [N-Term]	P38919	Eukaryotic initiation factor 4A-III OS=Homo sapiens OX=9606 GN=EIF4A3 PE=1 SV=4
-1.48223	-2.34747	-2.05849	-2.59732	-1.45183	-1.09238	-1.68102	-2.78208	-2.06777	-0.679184	-1.46049	NaN	3.04963	3.3741	2.84014	2.66088	2.25457	3.20741	Acetyl [N-Term]	P33121	Long-chain-fatty-acid--CoA ligase 1 OS=Homo sapiens OX=9606 GN=ACSL1 PE=1 SV=1
0.378917	-0.00426292	0.169704	0.159861	0.582705	-0.111443	1.05607	0.964878	1.36236	1.30228	1.329	0.749554	2.09692	2.13475	1.83916	1.63863	0.815538	1.99777		O00148	ATP-dependent RNA helicase DDX39A OS=Homo sapiens OX=9606 GN=DDX39A PE=1 SV=2
2.67115	2.18048	2.3702	2.82751	2.63998	2.62212	2.95733	3.42139	3.19893	3.09538	3.15038	3.0878	3.40409	3.50237	3.62014	3.51608	3.20511	3.26744		Q99873	Protein arginine N-methyltransferase 1 OS=Homo sapiens OX=9606 GN=PRMT1 PE=1 SV=3
3.22673	3.05917	3.26157	3.13301	3.17551	3.06284	3.47832	3.77814	3.52388	3.5041	3.55968	3.67184	3.75485	3.87939	3.8376	3.76485	3.98585	3.78273		Q9Y265	RuvB-like 1 OS=Homo sapiens OX=9606 GN=RUVBL1 PE=1 SV=1
2.73083	2.23686	2.43419	2.35638	2.37064	2.40272	3.46526	3.64058	3.47486	3.43475	3.44166	3.48166	3.47581	3.34706	3.50049	3.44132	3.80625	3.42773	Met-loss+Acetyl [N-Term]	O00231	26S proteasome non-ATPase regulatory subunit 11 OS=Homo sapiens OX=9606 GN=PSMD11 PE=1 SV=3
5.26471	4.76519	4.64146	4.99334	4.87379	5.02799	6.34981	6.94541	6.21013	6.5038	6.49688	7.25925	7.6095	7.68188	7.88973	8.02212	7.85157	7.83859	Acetyl [N-Term];Met-loss [N-Term];Met-loss+Acetyl [N-Term]	P62937	Peptidyl-prolyl cis-trans isomerase A OS=Homo sapiens OX=9606 GN=PPIA PE=1 SV=2
0.867887	-0.367853	0.102234	0.137815	-0.322608	0.381098	1.81511	3.02281	2.37004	2.59964	2.55844	2.90881	2.23032	2.52948	2.58007	2.40117	2.52423	2.46329	Met-loss [N-Term]	Q96QK1	Vacuolar protein sorting-associated protein 35 OS=Homo sapiens OX=9606 GN=VPS35 PE=1 SV=2
0.967284	0.460159	1.15494	0.826223	0.600703	0.182016	1.96354	1.92374	2.22475	1.95024	1.75616	1.17667	1.69871	2.04114	1.68825	1.62749	0.777349	1.92558	Acetyl [N-Term]	Q29RF7	Sister chromatid cohesion protein PDS5 homolog A OS=Homo sapiens OX=9606 GN=PDS5A PE=1 SV=1
2.90584	2.25646	3.0185	2.52728	2.62772	2.51061	2.21749	1.90193	2.30285	2.01137	2.25652	1.38943	1.21362	1.29839	1.01397	1.0201	0.675236	1.23526		P52948	Nuclear pore complex protein Nup98-Nup96 OS=Homo sapiens OX=9606 GN=NUP98 PE=1 SV=4
1.69374	0.764154	1.14065	1.36878	1.15511	1.22176	3.05443	3.19551	3.13218	3.35547	3.06146	2.62697	3.77597	3.95177	3.80257	4.45786	4.36635	3.97099		P21964	Catechol O-methyltransferase OS=Homo sapiens OX=9606 GN=COMT PE=1 SV=2
3.36206	2.97325	3.44217	3.3315	3.03473	3.15123	2.82897	2.40467	2.85541	2.73677	2.78431	2.04632	3.27254	3.25607	3.34083	2.83134	2.90843	3.16703	Met-loss+Acetyl [N-Term]	A6NHR9	Structural maintenance of chromosomes flexible hinge domain-containing protein 1 OS=Homo sapiens OX=9606 GN=SMCHD1 PE=1 SV=2
2.95289	2.60777	2.34281	2.7403	3.11308	2.73502	1.83826	1.62423	1.63491	1.69985	1.49419	1.3534	3.31114	3.34188	3.13544	2.94715	1.68539	3.28608	Met-loss+Acetyl [N-Term]	Q96I24	Far upstream element-binding protein 3 OS=Homo sapiens OX=9606 GN=FUBP3 PE=1 SV=2
3.15365	1.47036	2.82379	2.57692	3.14359	2.66659	3.06886	2.83879	3.07753	2.50504	2.92504	2.35048	NaN	NaN	NaN	NaN	NaN	NaN		P21589	5'-nucleotidase OS=Homo sapiens OX=9606 GN=NT5E PE=1 SV=1
1.73102	0.023983	1.51484	0.349951	0.858825	0.737116	-2.75059	-2.60319	-1.86624	-1.68901	-2.10813	-1.77904	4.36371	4.58141	4.41919	4.47885	4.34578	4.65718	Acetyl [N-Term]	P21397	Amine oxidase [flavin-containing] A OS=Homo sapiens OX=9606 GN=MAOA PE=1 SV=1
0.830073	0.480881	0.507849	0.742079	1.06191	0.587852	1.55926	1.63586	1.50948	1.68524	1.4782	1.24624	1.82197	1.99785	1.97757	1.91082	1.51083	1.96816	Met-loss+Acetyl [N-Term]	P62140	Serine/threonine-protein phosphatase PP1-beta catalytic subunit OS=Homo sapiens OX=9606 GN=PPP1CB PE=1 SV=3
0.408656	-0.45561	0.402657	0.392988	0.410308	-0.378633	3.36478	3.18637	3.46684	3.3716	3.03554	2.92746	2.36723	2.42538	2.50953	2.82589	2.65821	2.68015		Q08J23	RNA cytosine C(5)-methyltransferase NSUN2 OS=Homo sapiens OX=9606 GN=NSUN2 PE=1 SV=2
1.19238	0.394812	0.526541	0.68359	0.227752	0.8685	1.63673	1.58166	1.79122	0.955709	1.62532	1.36544	2.156	2.21902	2.05559	1.74348	1.75562	2.13222		Q5JRA6	Transport and Golgi organization protein 1 homolog OS=Homo sapiens OX=9606 GN=MIA3 PE=1 SV=1
1.93393	0.889109	0.631536	2.06388	1.84771	1.10494	1.94561	0.968489	1.83443	-0.271389	1.52344	1.05912	-0.601114	-0.674795	-0.670904	-0.898281	-1.27478	0.107929		Q15075	Early endosome antigen 1 OS=Homo sapiens OX=9606 GN=EEA1 PE=1 SV=2
2.3389	1.82443	1.77269	1.85402	2.21982	1.74836	3.21727	3.14236	3.31495	3.0914	3.09039	2.64235	3.41365	3.36758	3.51619	3.11123	2.6439	3.22698		Q9UHX1	Poly(U)-binding-splicing factor PUF60 OS=Homo sapiens OX=9606 GN=PUF60 PE=1 SV=1
0.333632	-0.772184	0.744488	0.396587	0.389792	0.30043	0.0712547	0.0022831	0.167465	0.18029	0.260481	-0.148869	0.167675	0.473244	0.230392	0.0287762	0.366993	0.251865	Met-loss+Acetyl [N-Term]	P36873	Serine/threonine-protein phosphatase PP1-gamma catalytic subunit OS=Homo sapiens OX=9606 GN=PPP1CC PE=1 SV=1
8.15006	7.73178	8.01817	7.86591	8.21517	7.95479	7.17146	7.01695	7.2314	6.88412	7.00876	6.91842	8.80963	8.68678	8.56987	8.1971	8.35467	8.59345	Met-loss+Acetyl [N-Term]	P16402	Histone H1.3 OS=Homo sapiens OX=9606 GN=H1-3 PE=1 SV=2
3.94903	3.48604	3.84033	3.66699	3.80899	3.65899	3.72503	3.62201	3.64912	4.11557	3.90768	3.07186	3.3775	3.63352	3.34622	3.36674	3.00095	3.39471	Met-loss+Acetyl [N-Term]	Q9Y277	Voltage-dependent anion-selective channel protein 3 OS=Homo sapiens OX=9606 GN=VDAC3 PE=1 SV=1
-1.75638	-1.83719	-1.43657	-1.45101	NaN	NaN	-0.50897	0.433554	-0.155519	0.646156	0.488811	0.418251	2.11865	2.3303	2.56638	2.48633	2.49529	2.48147		Q14240	Eukaryotic initiation factor 4A-II OS=Homo sapiens OX=9606 GN=EIF4A2 PE=1 SV=2
5.26417	4.69178	4.61275	4.97571	5.28841	4.9374	4.34371	4.31801	4.42993	3.60547	4.44545	4.50187	4.79559	4.52524	4.63991	4.44153	3.85489	4.5382		P35637	RNA-binding protein FUS OS=Homo sapiens OX=9606 GN=FUS PE=1 SV=1
0.0246534	0.0460567	-0.97566	-0.102024	0.134274	-0.390839	2.65086	3.43589	3.11543	3.27473	2.97909	3.34738	2.29234	2.71216	2.63605	2.86352	2.86461	2.67643	Met-loss [N-Term]	O43776	Asparagine--tRNA ligase, cytoplasmic OS=Homo sapiens OX=9606 GN=NARS1 PE=1 SV=1
1.94242	0.661209	1.47039	1.44129	1.9643	1.60345	2.67789	2.38311	2.72547	2.4775	2.55781	1.75709	3.18017	3.4856	3.14166	2.93666	2.05973	3.32582		Q8TAQ2	SWI/SNF complex subunit SMARCC2 OS=Homo sapiens OX=9606 GN=SMARCC2 PE=1 SV=1
3.47407	2.62113	3.07541	3.0848	2.87434	3.00111	1.26278	1.03546	1.4429	1.59401	1.57856	0.291704	2.73765	2.89832	2.61819	2.29601	2.19112	2.8163		Q9H845	Complex I assembly factor ACAD9, mitochondrial OS=Homo sapiens OX=9606 GN=ACAD9 PE=1 SV=1
0.124747	-0.430048	0.292484	-1.39644	0.31309	-1.28059	0.980682	0.893864	0.561346	0.580645	1.03729	-0.107534	0.862144	1.04616	0.638474	0.829727	-0.0278797	0.932955		O94973	AP-2 complex subunit alpha-2 OS=Homo sapiens OX=9606 GN=AP2A2 PE=1 SV=2
2.71025	2.07056	2.62066	2.3671	2.78724	2.45041	3.88624	3.8807	4.02094	3.41819	4.00214	3.8263	-1.93884	-2.60881	NaN	-1.27492	-2.27567	NaN		P26006	Integrin alpha-3 OS=Homo sapiens OX=9606 GN=ITGA3 PE=1 SV=5
2.45275	0.648273	2.28968	1.80891	2.06047	2.16067	3.73629	3.53166	3.9036	3.75537	3.6709	3.16592	3.37046	3.53181	3.16542	3.02505	3.23655	3.33062	Met-loss+Acetyl [N-Term]	P32322	Pyrroline-5-carboxylate reductase 1, mitochondrial OS=Homo sapiens OX=9606 GN=PYCR1 PE=1 SV=2
-1.89133	-2.07736	-1.81481	-2.38168	-1.95309	-2.24375	-3.27377	-3.36179	-3.42119	-2.62648	-3.20667	NaN	-1.41147	-1.19308	-1.47548	-1.52281	-0.96026	-1.41115		P12235	ADP/ATP translocase 1 OS=Homo sapiens OX=9606 GN=SLC25A4 PE=1 SV=4
5.26691	5.15095	4.74999	5.15493	4.83452	5.17771	6.33421	6.19838	6.29728	5.4338	6.35832	6.06698	5.43691	5.11622	5.19551	5.50756	5.58728	5.40083		P07602	Prosaposin OS=Homo sapiens OX=9606 GN=PSAP PE=1 SV=2
2.8582	2.46491	2.97146	2.76006	2.52594	2.42521	1.17471	1.26514	1.46011	1.45558	1.06101	0.681793	1.4701	1.96158	1.32852	1.53714	1.7975	1.69477		O94874	E3 UFM1-protein ligase 1 OS=Homo sapiens OX=9606 GN=UFL1 PE=1 SV=2
-0.663838	-0.760136	-0.490974	-1.07848	-0.706265	-0.552074	2.19606	1.76154	1.79365	1.65958	2.0836	1.083	-0.435305	-2.69561	-1.42107	-0.807901	-2.16789	-0.0708656		P23634	Plasma membrane calcium-transporting ATPase 4 OS=Homo sapiens OX=9606 GN=ATP2B4 PE=1 SV=2
3.39279	2.89608	3.10206	3.17608	3.28619	3.14869	2.97424	2.84039	3.30353	2.30563	2.86348	2.71898	3.16057	2.76333	2.85204	2.58281	2.096	2.97884		Q13428	Treacle protein OS=Homo sapiens OX=9606 GN=TCOF1 PE=1 SV=3
-2.04284	NaN	NaN	NaN	NaN	-2.32943	NaN	NaN	NaN	NaN	NaN	-2.87025	-3.28103	NaN	NaN	NaN	NaN	NaN		Q15155	Nodal modulator 1 OS=Homo sapiens OX=9606 GN=NOMO1 PE=1 SV=5
4.68977	4.35953	4.45094	4.7363	4.87218	4.61004	5.04147	4.68476	5.16198	4.76875	4.78137	4.52398	5.67561	5.62264	5.54263	5.22607	4.6872	5.66107		Q15233	Non-POU domain-containing octamer-binding protein OS=Homo sapiens OX=9606 GN=NONO PE=1 SV=4
0.809258	-0.955379	-0.597761	0.631636	-0.16645	0.00812531	0.733959	1.35545	0.987329	0.867422	0.485991	0.774366	2.76718	2.68122	2.80971	2.61177	2.6806	2.83256		O60763	General vesicular transport factor p115 OS=Homo sapiens OX=9606 GN=USO1 PE=1 SV=2
3.92375	3.44373	3.60519	3.46418	3.75696	3.61045	3.19805	3.20584	3.45573	2.99068	3.29431	3.11209	3.84736	3.6653	3.5108	3.63012	3.38111	3.65628	Met-loss+Acetyl [N-Term]	P62873	Guanine nucleotide-binding protein G(I)/G(S)/G(T) subunit beta-1 OS=Homo sapiens OX=9606 GN=GNB1 PE=1 SV=3
1.87838	2.03173	1.72928	2.06885	1.9711	1.75755	3.22574	3.65097	3.33178	3.52353	3.35943	3.46045	2.47653	2.6645	2.69691	2.8063	2.64427	2.4164		P05198	Eukaryotic translation initiation factor 2 subunit 1 OS=Homo sapiens OX=9606 GN=EIF2S1 PE=1 SV=3
3.80129	3.66171	3.73354	3.65643	3.6189	3.63675	4.86631	5.16121	4.80591	5.2164	4.97189	5.3671	5.11719	5.29415	5.26555	5.2926	5.59626	5.19978	Met-loss+Acetyl [N-Term]	P62826	GTP-binding nuclear protein Ran OS=Homo sapiens OX=9606 GN=RAN PE=1 SV=3
1.02755	0.0788231	0.671604	0.437288	0.189532	0.247982	1.68257	2.18809	2.16587	2.20907	1.98184	1.34509	1.58038	1.70686	1.87963	1.77773	1.66182	1.61943		Q9NZB2	Constitutive coactivator of PPAR-gamma-like protein 1 OS=Homo sapiens OX=9606 GN=FAM120A PE=1 SV=2
2.0289	1.48257	1.72296	1.79859	1.76346	2.25879	4.0079	4.32684	4.0658	4.39551	4.02637	4.35531	3.4747	3.7745	3.68657	3.75072	3.61645	3.60945		P27695	DNA-(apurinic or apyrimidinic site) endonuclease OS=Homo sapiens OX=9606 GN=APEX1 PE=1 SV=2
3.45062	2.82336	3.16136	3.12983	3.11836	3.09544	2.14014	2.20063	2.39805	2.48175	2.22166	1.54797	3.30483	3.43385	3.20622	2.96708	2.60678	3.28035		Q10713	Mitochondrial-processing peptidase subunit alpha OS=Homo sapiens OX=9606 GN=PMPCA PE=1 SV=2
1.54013	-0.373272	0.628086	0.729784	0.227836	0.20439	2.31819	2.73243	2.5949	2.26356	2.30719	2.45122	1.91662	2.39009	2.36545	2.2638	1.84422	2.26048	Met-loss+Acetyl [N-Term]	P62195	26S proteasome regulatory subunit 8 OS=Homo sapiens OX=9606 GN=PSMC5 PE=1 SV=1
NaN	NaN	NaN	NaN	NaN	NaN	NaN	NaN	NaN	NaN	NaN	NaN	NaN	NaN	NaN	NaN	-0.93029	NaN		Q3ZCM7	Tubulin beta-8 chain OS=Homo sapiens OX=9606 GN=TUBB8 PE=1 SV=2
0.865075	-1.14722	-0.18483	-0.504398	-1.55857	-0.00809288	1.54785	1.70313	1.16341	1.32451	1.34349	0.694305	2.49421	2.60429	2.56559	2.73737	2.59127	2.56955		Q9Y678	Coatomer subunit gamma-1 OS=Homo sapiens OX=9606 GN=COPG1 PE=1 SV=1
3.86826	3.37087	4.04037	3.38094	3.67035	3.44262	3.91184	3.68375	3.97078	3.93656	3.99382	3.45753	5.10091	5.14842	4.92874	4.78574	4.71288	5.06242	Met-loss+Acetyl [N-Term]	Q5SSJ5	Heterochromatin protein 1-binding protein 3 OS=Homo sapiens OX=9606 GN=HP1BP3 PE=1 SV=1
4.39702	4.22543	4.21346	4.4489	4.23791	4.3944	5.22276	5.76468	5.1367	5.57416	5.37076	5.8046	5.35085	5.47284	5.38935	5.55769	5.2108	5.25608		P07195	L-lactate dehydrogenase B chain OS=Homo sapiens OX=9606 GN=LDHB PE=1 SV=2
-0.38116	-0.180706	-0.53298	-0.588657	-0.510526	-0.08461	0.772985	0.942104	0.806141	0.961384	0.857378	0.491585	1.2031	1.08056	1.39451	1.07896	0.739834	1.32454		Q10567	AP-1 complex subunit beta-1 OS=Homo sapiens OX=9606 GN=AP1B1 PE=1 SV=2
3.08393	2.01789	2.25705	2.54502	2.85	2.58864	2.12964	1.458	1.42873	1.99772	1.67215	0.768288	3.79968	3.87844	3.66061	3.55193	2.9607	3.89244		Q16836	Hydroxyacyl-coenzyme A dehydrogenase, mitochondrial OS=Homo sapiens OX=9606 GN=HADH PE=1 SV=3
2.48708	1.31172	1.91826	2.15817	2.38313	2.34365	2.39702	2.01013	2.65441	1.35914	2.1684	2.18752	2.53387	2.30215	2.38574	2.03099	0.879232	2.14211	Met-loss+Acetyl [N-Term]	Q13573	SNW domain-containing protein 1 OS=Homo sapiens OX=9606 GN=SNW1 PE=1 SV=1
2.1708	1.93819	1.73105	1.89075	1.66735	2.36799	3.08072	3.42855	3.05975	2.62924	3.25885	3.85518	4.46542	4.42357	4.67614	4.66527	4.50847	4.5929		P54727	UV excision repair protein RAD23 homolog B OS=Homo sapiens OX=9606 GN=RAD23B PE=1 SV=1
1.82863	1.16691	1.20052	1.15917	1.63402	1.32735	2.69059	2.74803	2.76419	2.57505	2.34852	2.79088	2.21981	2.10925	1.90168	2.40505	1.97851	2.21294	Acetyl [N-Term]	P17980	26S proteasome regulatory subunit 6A OS=Homo sapiens OX=9606 GN=PSMC3 PE=1 SV=3
1.30469	1.67615	0.383549	0.946083	1.55371	0.497068	4.56725	5.36753	4.61635	5.27979	4.73921	5.22505	2.15141	2.49612	2.49384	2.60121	2.61689	2.45046		P08758	Annexin A5 OS=Homo sapiens OX=9606 GN=ANXA5 PE=1 SV=2
1.04077	0.694208	1.40521	1.07545	1.17457	1.14339	1.85069	0.741962	1.60722	1.86515	1.60059	1.0736	2.65281	2.73551	2.2877	2.2893	1.12998	2.50673		O15042	U2 snRNP-associated SURP motif-containing protein OS=Homo sapiens OX=9606 GN=U2SURP PE=1 SV=2
2.43284	1.84656	1.81638	2.42008	1.48003	2.32647	4.63926	5.13355	4.66043	4.20706	4.90124	5.35625	3.06309	3.03597	3.19973	3.03538	3.3366	3.32136		P06753	Tropomyosin alpha-3 chain OS=Homo sapiens OX=9606 GN=TPM3 PE=1 SV=2
1.20829	0.119917	0.639093	0.903168	-0.894876	0.883408	1.47739	1.87619	1.39773	1.83739	1.59267	2.04373	1.08057	1.38485	1.35242	1.25056	0.645317	1.16525		P49915	GMP synthase [glutamine-hydrolyzing] OS=Homo sapiens OX=9606 GN=GMPS PE=1 SV=1
-0.71108	NaN	NaN	-1.24271	NaN	NaN	NaN	-3.68363	NaN	NaN	NaN	5.25463	NaN	NaN	-0.281612	NaN	NaN	NaN		P78386	Keratin, type II cuticular Hb5 OS=Homo sapiens OX=9606 GN=KRT85 PE=1 SV=1
3.89457	3.26301	3.55299	3.47128	3.78918	3.45119	2.95659	2.69187	2.75594	1.81949	3.04272	2.70084	-0.492706	-0.913382	-1.26031	-2.72382	-0.214273	-0.611521		Q13740	CD166 antigen OS=Homo sapiens OX=9606 GN=ALCAM PE=1 SV=2
0.229743	-1.44579	-0.661266	0.212776	0.680942	-0.120543	-2.57669	NaN	-1.76808	-2.20209	-2.00326	NaN	-0.458403	-1.46227	-0.827433	-0.392778	-2.27271	-0.81992		Q7Z406	Myosin-14 OS=Homo sapiens OX=9606 GN=MYH14 PE=1 SV=2
2.46819	1.50287	1.69857	2.07068	2.06987	1.83083	2.43538	2.21232	2.26266	1.11845	2.18369	2.39988	2.4385	2.17779	2.40793	2.64957	2.45362	3.03656		Q02818	Nucleobindin-1 OS=Homo sapiens OX=9606 GN=NUCB1 PE=1 SV=4
2.82886	2.87232	2.64385	3.04208	2.80603	2.66428	4.18742	4.22404	4.30667	4.00878	4.1189	4.20578	-1.91419	-0.0321522	-0.425388	-1.0611	-2.51463	-0.573198		Q9ULV4	Coronin-1C OS=Homo sapiens OX=9606 GN=CORO1C PE=1 SV=1
-5.94224	-3.07748	NaN	-4.93039	-2.96014	-3.87039	0.0692101	1.23594	0.728689	0.91378	0.396076	0.643644	1.56177	2.23039	2.24625	2.34328	2.47777	2.14411		Q14166	Tubulin--tyrosine ligase-like protein 12 OS=Homo sapiens OX=9606 GN=TTLL12 PE=1 SV=2
1.70455	2.55739	0.608845	0.831381	3.28625	2.28333	0.391247	1.49515	2.56142	1.41293	0.617792	3.92748	1.69023	-1.71742	1.99862	1.65716	2.7406	2.29367		P35527	Keratin, type I cytoskeletal 9 OS=Homo sapiens OX=9606 GN=KRT9 PE=1 SV=3
1.29644	0.746176	1.60488	1.03639	1.25062	0.691521	2.45062	2.42315	2.57238	2.50759	2.47574	1.97507	-1.00817	-0.0576229	-0.419518	-0.928894	-0.108435	-0.767212		A0FGR8	Extended synaptotagmin-2 OS=Homo sapiens OX=9606 GN=ESYT2 PE=1 SV=1
1.46367	1.08679	0.894869	1.3902	1.28092	1.29389	2.15045	2.5304	2.6831	2.44137	2.55547	2.63099	2.17417	2.38916	2.45503	2.58073	2.4356	2.16562		P62191	26S proteasome regulatory subunit 4 OS=Homo sapiens OX=9606 GN=PSMC1 PE=1 SV=1
1.98466	0.891769	1.88522	1.60356	1.52588	1.09224	1.11439	1.04749	1.33697	1.3493	1.43659	-0.697344	2.3657	2.4345	2.05489	2.011	2.1238	2.27009		Q5JTZ9	Alanine--tRNA ligase, mitochondrial OS=Homo sapiens OX=9606 GN=AARS2 PE=1 SV=1
3.20446	2.35407	3.38464	2.83724	3.07684	2.82802	3.2658	3.05866	3.63217	3.29093	3.19762	2.75714	3.35653	3.28719	3.12982	2.65806	2.45396	3.24211		P46087	Probable 28S rRNA (cytosine(4447)-C(5))-methyltransferase OS=Homo sapiens OX=9606 GN=NOP2 PE=1 SV=2
1.55808	0.900768	1.21924	1.27506	1.4786	1.35933	2.58826	2.88614	2.70147	2.78653	2.53503	2.61959	1.99878	2.12905	2.36139	2.64078	2.71479	2.27149		P62333	26S proteasome regulatory subunit 10B OS=Homo sapiens OX=9606 GN=PSMC6 PE=1 SV=1
1.62699	1.53615	1.10195	1.18873	0.961034	1.17973	2.60855	2.53239	2.6616	2.67261	2.60008	2.11835	2.66165	2.76276	2.94433	2.81602	2.81671	2.83941		Q7L014	Probable ATP-dependent RNA helicase DDX46 OS=Homo sapiens OX=9606 GN=DDX46 PE=1 SV=2
4.49742	4.22203	4.55131	4.44157	4.65967	4.39582	2.3755	2.28476	2.37031	2.46392	2.57696	5.69133	1.06869	1.07655	0.830616	0.79682	1.23287	1.00437		P13646	Keratin, type I cytoskeletal 13 OS=Homo sapiens OX=9606 GN=KRT13 PE=1 SV=4
5.38068	4.90298	5.31905	5.12841	5.13896	5.01395	4.27091	4.09389	4.34566	4.36118	4.30241	3.44636	5.04471	5.12476	4.99159	4.86054	5.14926	5.01354		P38117	Electron transfer flavoprotein subunit beta OS=Homo sapiens OX=9606 GN=ETFB PE=1 SV=3
2.04251	1.63305	2.03508	2.16509	2.24279	1.82347	2.44774	2.27152	2.64491	2.60798	2.44512	1.86834	3.30423	3.43592	3.44024	3.07027	2.62578	3.42015	Met-loss+Acetyl [N-Term]	Q14498	RNA-binding protein 39 OS=Homo sapiens OX=9606 GN=RBM39 PE=1 SV=2
5.68812	5.33026	5.70616	5.47716	5.53689	5.33019	5.15581	5.04498	5.20547	5.24203	5.11555	4.67226	5.47859	5.59476	5.36473	5.27854	5.64156	5.41916		P35232	Prohibitin OS=Homo sapiens OX=9606 GN=PHB PE=1 SV=1
1.99172	1.30927	1.85822	1.46149	1.5031	2.08424	3.25784	3.82533	3.22205	3.54436	3.24767	3.85993	3.77733	3.76547	3.7974	3.80603	3.52557	3.63924	Met-loss+Acetyl [N-Term]	P22234	Multifunctional protein ADE2 OS=Homo sapiens OX=9606 GN=PAICS PE=1 SV=3
NaN	NaN	NaN	NaN	NaN	NaN	NaN	NaN	NaN	NaN	NaN	3.87882	-2.32412	NaN	NaN	-2.69663	-2.17917	NaN		P78385	Keratin, type II cuticular Hb3 OS=Homo sapiens OX=9606 GN=KRT83 PE=1 SV=2
5.09851	4.43476	4.83397	4.67333	4.7882	4.62067	3.883	3.72052	3.91017	3.95385	3.87904	3.17173	4.75929	4.80707	4.54587	4.51183	4.60761	4.66333		P13804	Electron transfer flavoprotein subunit alpha, mitochondrial OS=Homo sapiens OX=9606 GN=ETFA PE=1 SV=1
3.05584	2.21745	2.83389	2.66282	3.00197	2.62766	-0.185114	-0.880827	-0.32172	-1.22643	-0.703581	-2.13077	-0.835022	-0.752569	-0.865803	-0.29389	-0.37998	-0.546417		Q13308	Inactive tyrosine-protein kinase 7 OS=Homo sapiens OX=9606 GN=PTK7 PE=1 SV=2
2.241	1.48623	2.65594	1.87883	2.10322	1.59715	1.30204	1.33006	1.60765	1.26215	1.25023	0.319191	1.49692	1.96402	1.70455	0.825813	0.554968	1.55544		Q9H583	HEAT repeat-containing protein 1 OS=Homo sapiens OX=9606 GN=HEATR1 PE=1 SV=3
0.658191	-0.206324	0.475449	-0.0907593	0.528285	-0.434637	1.06004	2.03816	1.58247	2.03315	1.44343	1.81894	0.281368	0.384727	0.529726	1.09528	1.44011	0.390629		P13489	Ribonuclease inhibitor OS=Homo sapiens OX=9606 GN=RNH1 PE=1 SV=2
-0.80136	-3.31489	-0.87425	NaN	-2.3711	-3.4334	NaN	-3.05981	NaN	NaN	NaN	-2.7652	2.87672	2.80363	2.57957	3.01759	3.48042	3.33043		P07996	Thrombospondin-1 OS=Homo sapiens OX=9606 GN=THBS1 PE=1 SV=2
1.09788	0.663872	0.216146	0.931118	0.989169	0.815901	2.97703	3.3655	3.15303	3.05904	2.92684	3.38679	1.79783	2.21938	2.29383	2.15604	1.75962	2.19476		Q99613	Eukaryotic translation initiation factor 3 subunit C OS=Homo sapiens OX=9606 GN=EIF3C PE=1 SV=1
0.818997	-1.65012	0.328497	-0.0520439	0.897082	0.0371647	1.01945	0.790207	1.41212	0.990641	0.523573	-0.189827	1.66803	1.94527	2.07335	2.07752	1.87903	1.99914		Q92878	DNA repair protein RAD50 OS=Homo sapiens OX=9606 GN=RAD50 PE=1 SV=1
6.1439	5.6975	5.84765	5.99621	6.08298	5.90631	4.67048	4.44032	4.70606	4.49384	4.65434	4.36376	6.78606	6.79799	6.68028	6.44046	6.09319	6.65443		P23284	Peptidyl-prolyl cis-trans isomerase B OS=Homo sapiens OX=9606 GN=PPIB PE=1 SV=2
2.73281	2.70714	2.89104	2.77062	2.50453	2.48591	4.01553	4.40018	4.02421	4.16261	4.05527	4.19476	3.24984	3.53529	3.29572	3.2637	3.43668	3.19979	Met-loss+Acetyl [N-Term]	P41091	Eukaryotic translation initiation factor 2 subunit 3 OS=Homo sapiens OX=9606 GN=EIF2S3 PE=1 SV=3
1.08228	-0.399389	0.177481	0.084465	0.771522	0.70426	3.06405	3.45444	2.92862	2.7315	3.05418	3.76162	0.247868	0.0979214	0.248985	-0.157753	-0.0947628	0.980986	Met-loss+Acetyl [N-Term]	O60664	Perilipin-3 OS=Homo sapiens OX=9606 GN=PLIN3 PE=1 SV=3
4.03779	3.28561	3.72277	3.68869	3.74121	3.81516	4.864	5.03394	5.02799	5.02041	4.80173	4.90021	4.60809	4.72493	4.78529	4.64197	4.52909	4.70889		P46777	60S ribosomal protein L5 OS=Homo sapiens OX=9606 GN=RPL5 PE=1 SV=3
3.43073	2.98498	3.20333	2.99019	3.07083	3.11687	2.93363	3.52002	3.16605	3.01562	3.27527	3.42618	2.84903	2.89299	2.85896	2.94686	2.79509	3.02485	Met-loss+Acetyl [N-Term]	P52907	F-actin-capping protein subunit alpha-1 OS=Homo sapiens OX=9606 GN=CAPZA1 PE=1 SV=3
2.85693	1.79565	2.03516	2.36786	2.13157	2.49573	3.79926	4.29602	3.89666	3.84376	3.81356	4.28058	-2.62519	-4.22025	-2.97174	NaN	NaN	-3.27039		P31947	14-3-3 protein sigma OS=Homo sapiens OX=9606 GN=SFN PE=1 SV=1
4.25131	4.00866	4.28909	4.12349	4.21285	4.15105	3.60459	3.40162	3.57415	3.20574	3.45597	3.10013	4.61119	4.52875	4.28721	4.02574	3.89275	4.40962		Q96PK6	RNA-binding protein 14 OS=Homo sapiens OX=9606 GN=RBM14 PE=1 SV=2
1.23462	-0.139664	0.477621	0.215538	0.455358	0.293518	2.42192	2.63923	2.1751	2.47109	2.3551	2.56087	1.66342	1.24578	1.26574	1.90791	1.56862	1.58429		Q15019	Septin-2 OS=Homo sapiens OX=9606 GN=SEPTIN2 PE=1 SV=1
-0.516204	-0.392132	-0.399263	-0.434475	-0.508451	-0.90284	-4.07989	-1.97528	-2.21673	-2.51065	-4.47353	-2.8661	-1.79768	-3.26869	-1.3598	-1.97492	-2.1427	-2.47195		P58107	Epiplakin OS=Homo sapiens OX=9606 GN=EPPK1 PE=1 SV=3
3.73986	3.23884	3.17626	3.66469	3.23111	3.42495	4.49761	4.90374	4.59676	4.7785	4.52265	4.96939	4.79339	4.82203	4.77227	4.65378	4.98225	4.61406	Met-loss+Acetyl [N-Term]	P08865	40S ribosomal protein SA OS=Homo sapiens OX=9606 GN=RPSA PE=1 SV=4
3.88661	3.18732	3.49848	3.41587	3.41394	3.55178	4.32302	4.71219	4.54089	4.68583	4.35564	4.62899	4.22308	4.52492	4.46362	4.27671	4.18292	4.3891		P39023	60S ribosomal protein L3 OS=Homo sapiens OX=9606 GN=RPL3 PE=1 SV=2
NaN	NaN	-0.761787	NaN	NaN	NaN	NaN	NaN	NaN	NaN	NaN	NaN	-3.16147	NaN	NaN	NaN	NaN	NaN		P50993	Sodium/potassium-transporting ATPase subunit alpha-2 OS=Homo sapiens OX=9606 GN=ATP1A2 PE=1 SV=1
0.0430994	-1.9631	0.0292473	-1.00502	-0.340669	-1.2526	0.00938225	-1.43779	-1.65987	-0.31728	-0.653257	-0.775743	1.37636	2.03102	1.89651	0.853386	-0.315958	1.90701		Q96SI9	Spermatid perinuclear RNA-binding protein OS=Homo sapiens OX=9606 GN=STRBP PE=1 SV=1
2.6007	1.99951	2.4251	2.58861	2.40913	2.17002	3.23119	3.62925	3.29962	3.22564	3.2387	3.24036	1.78297	2.04578	2.17355	1.96292	1.47255	1.93577	Met-loss+Acetyl [N-Term]	Q15046	Lysine--tRNA ligase OS=Homo sapiens OX=9606 GN=KARS1 PE=1 SV=3
0.441195	-0.971601	0.139765	0	-1.73843	-0.717794	2.57704	3.00186	2.23924	2.79864	2.53297	3.11421	2.76675	2.89851	2.92914	3.02234	2.88649	2.77506	Met-loss [N-Term]	P17174	Aspartate aminotransferase, cytoplasmic OS=Homo sapiens OX=9606 GN=GOT1 PE=1 SV=3
0.348857	0.00435257	-0.626419	0.320856	-1.27468	-0.04809	2.17352	2.52911	2.27537	2.43374	2.10281	2.74759	3.16714	3.1684	3.18103	3.49524	3.70183	3.21025		Q9NSD9	Phenylalanine--tRNA ligase beta subunit OS=Homo sapiens OX=9606 GN=FARSB PE=1 SV=3
4.62495	3.93116	4.11847	4.25114	4.5793	4.19931	5.15542	4.88681	5.18065	5.00384	5.02641	4.52105	5.21783	5.42457	5.38318	4.94861	4.1653	5.39977	Met-loss+Acetyl [N-Term]	P52597	Heterogeneous nuclear ribonucleoprotein F OS=Homo sapiens OX=9606 GN=HNRNPF PE=1 SV=3
-0.300395	-1.76556	-0.456713	-0.944832	-1.86917	-2.01383	0.152359	0.293753	-0.101767	0.174931	0.054472	0.367773	2.22588	2.57667	2.79417	2.90765	2.40315	2.58781	Met-loss+Acetyl [N-Term]	Q9NY33	Dipeptidyl peptidase 3 OS=Homo sapiens OX=9606 GN=DPP3 PE=1 SV=2
-0.288735	1.70323	0.0818787	0.942392	0.494111	1.04722	3.07784	3.81939	3.08732	3.62528	3.4377	3.41045	3.78835	3.94894	3.98952	4.23956	3.87268	4.02134		Q14914	Prostaglandin reductase 1 OS=Homo sapiens OX=9606 GN=PTGR1 PE=1 SV=2
1.91649	-0.0702686	1.67092	1.6517	0.780314	1.34185	1.18542	1.83254	1.06487	1.06415	1.39737	1.64873	1.23153	1.29054	1.09214	1.42898	1.90013	1.31862		Q13310	Polyadenylate-binding protein 4 OS=Homo sapiens OX=9606 GN=PABPC4 PE=1 SV=1
1.75147	1.17637	1.36948	1.74905	1.75539	1.62064	1.83669	1.30878	1.77221	1.8898	1.77285	1.47417	2.23236	2.40182	2.17731	1.74228	1.2249	2.11206		P30876	DNA-directed RNA polymerase II subunit RPB2 OS=Homo sapiens OX=9606 GN=POLR2B PE=1 SV=1
3.3426	3.99203	3.48414	3.59853	3.43583	3.56319	2.51984	2.33535	2.81131	2.7024	2.54267	1.72417	4.19825	4.37601	4.02037	3.99431	4.04259	4.20241		P08559	Pyruvate dehydrogenase E1 component subunit alpha, somatic form, mitochondrial OS=Homo sapiens OX=9606 GN=PDHA1 PE=1 SV=3
3.30017	2.5088	3.08065	2.47712	2.6711	2.8797	2.6178	2.44011	2.81615	2.21573	2.49216	2.11612	1.06901	0.51095	0.262646	0.632553	0.0717583	0.695566		Q5JTV8	Torsin-1A-interacting protein 1 OS=Homo sapiens OX=9606 GN=TOR1AIP1 PE=1 SV=2
2.51621	1.28454	1.72263	1.83511	2.23068	2.10369	3.48211	2.97202	3.49509	3.15744	3.27593	2.49153	3.05241	3.36215	3.07244	3.01597	2.25012	3.4652		P55809	Succinyl-CoA:3-ketoacid coenzyme A transferase 1, mitochondrial OS=Homo sapiens OX=9606 GN=OXCT1 PE=1 SV=1
3.86038	3.19693	3.82321	3.49148	3.71438	3.57664	3.43988	3.18391	3.34447	3.39898	3.39281	2.57061	4.54551	4.61751	4.22995	4.27849	4.43293	4.59693		P50213	Isocitrate dehydrogenase [NAD] subunit alpha, mitochondrial OS=Homo sapiens OX=9606 GN=IDH3A PE=1 SV=1
3.83903	3.38797	3.66825	3.55402	3.48592	3.45613	4.71066	4.41819	4.6625	4.77546	4.65617	4.00114	4.97127	4.89294	4.68622	4.49462	4.79879	4.75553		Q13011	Delta(3,5)-Delta(2,4)-dienoyl-CoA isomerase, mitochondrial OS=Homo sapiens OX=9606 GN=ECH1 PE=1 SV=2
5.67201	5.47857	5.70786	5.41184	5.60123	5.69362	4.89363	4.60783	5.044	4.5156	4.62305	4.63552	6.03541	5.96869	5.7375	5.44123	5.03143	5.70673	Met-loss+Acetyl [N-Term]	P38159	RNA-binding motif protein, X chromosome OS=Homo sapiens OX=9606 GN=RBMX PE=1 SV=3
3.03288	2.02441	2.85915	2.57625	2.9646	2.49123	3.17556	2.71046	2.99261	3.2428	2.92783	2.22568	-1.69821	-0.327826	-1.25779	-0.868977	-0.992247	-0.260584	Acetyl [N-Term]	P18031	Tyrosine-protein phosphatase non-receptor type 1 OS=Homo sapiens OX=9606 GN=PTPN1 PE=1 SV=1
0.186786	-0.206816	-0.0934048	-0.384127	0.263797	-0.150963	-0.341805	-0.320694	0.156239	-1.14752	-0.409006	-0.759157	3.64033	3.76886	3.54853	3.27658	3.45762	3.61824		Q9NUB1	Acetyl-coenzyme A synthetase 2-like, mitochondrial OS=Homo sapiens OX=9606 GN=ACSS1 PE=1 SV=2
2.51298	1.76161	2.28945	2.00878	2.3471	1.50255	2.56837	2.45233	2.81804	2.70883	2.64348	1.19809	3.22599	3.50566	3.18519	3.04184	2.50093	3.39327		Q9P0M6	Core histone macro-H2A.2 OS=Homo sapiens OX=9606 GN=MACROH2A2 PE=1 SV=3
2.7083	1.92834	2.4751	2.2633	2.22143	2.0441	3.19047	3.12285	3.25653	3.1466	3.29157	2.41341	2.33916	2.66005	2.32162	2.43367	2.72098	2.8266		Q9H9P8	L-2-hydroxyglutarate dehydrogenase, mitochondrial OS=Homo sapiens OX=9606 GN=L2HGDH PE=1 SV=3
4.82827	4.3604	4.6445	4.63124	4.69472	4.6183	3.64949	3.4591	3.52101	3.33023	3.57243	3.41723	4.34017	4.38819	4.19517	4.17274	4.3519	4.17977		P51149	Ras-related protein Rab-7a OS=Homo sapiens OX=9606 GN=RAB7A PE=1 SV=1
1.1787	-0.338713	0.817608	0.660841	1.17917	0.638502	1.89715	1.81537	2.01373	1.93723	1.95212	0.989109	1.19997	1.66785	1.94637	1.35378	1.51059	1.81748	Met-loss+Acetyl [N-Term]	Q15020	Squamous cell carcinoma antigen recognized by T-cells 3 OS=Homo sapiens OX=9606 GN=SART3 PE=1 SV=1
-0.133962	0.0381489	-0.148098	-3.25153	-1.13341	-2.10491	0.742506	0.870516	0.990374	0.805841	0.875422	0.60103	2.42571	2.04644	2.54608	2.37485	2.62422	2.63107		P13861	cAMP-dependent protein kinase type II-alpha regulatory subunit OS=Homo sapiens OX=9606 GN=PRKAR2A PE=1 SV=2
3.0565	1.72243	2.42018	2.21433	2.73083	2.17162	2.57399	2.2804	2.68102	2.64023	2.63883	1.79968	4.30724	4.42953	4.26823	4.2585	3.93974	4.43775		A0A0B4J2D5	Glutamine amidotransferase-like class 1 domain-containing protein 3B, mitochondrial OS=Homo sapiens OX=9606 GN=GATD3B PE=1 SV=1
2.73952	1.75815	2.2636	2.47586	2.24174	2.77658	3.18362	4.00426	3.15694	3.64886	3.37884	3.90857	4.03564	4.21917	4.24851	4.53959	4.49163	4.20123	Met-loss [N-Term]	P30041	Peroxiredoxin-6 OS=Homo sapiens OX=9606 GN=PRDX6 PE=1 SV=3
1.42164	1.33533	2.61453	1.06273	1.3347	1.20456	0.845911	0.195534	1.14004	1.50232	0.50576	0.247335	0.251432	1.49634	0.700138	0.266319	1.02746	0.905184	Met-loss+Acetyl [N-Term]	Q12788	Transducin beta-like protein 3 OS=Homo sapiens OX=9606 GN=TBL3 PE=1 SV=2
0.0161638	-1.98901	-2.29441	-4.22316	NaN	-0.782291	3.16389	3.69958	3.05184	3.76697	3.29856	3.61941	1.43709	2.26713	2.30186	2.27145	2.10839	2.25557		P52209	6-phosphogluconate dehydrogenase, decarboxylating OS=Homo sapiens OX=9606 GN=PGD PE=1 SV=3
-1.32594	-1.85486	-1.52941	-2.07019	-1.41828	-1.6984	-0.0113602	-0.582024	-0.0814991	-0.931288	-0.15239	0.106861	2.31356	2.35768	2.37358	2.40552	1.63779	2.28509	Met-loss+Acetyl [N-Term]	P29144	Tripeptidyl-peptidase 2 OS=Homo sapiens OX=9606 GN=TPP2 PE=1 SV=4
1.88489	0.972103	1.60606	1.81813	1.81069	1.39958	1.48673	1.29015	1.59721	1.06237	0.727255	-0.637625	1.48705	1.69581	1.49241	1.31812	0.808123	2.10192		P22033	Methylmalonyl-CoA mutase, mitochondrial OS=Homo sapiens OX=9606 GN=MMUT PE=1 SV=4
-2.83331	NaN	-2.30673	NaN	-3.51695	NaN	1.6607	1.58236	1.36823	0.73955	1.2777	1.04169	-0.461304	-0.63061	0.684057	-0.687159	-1.67484	0.195841		P10586	Receptor-type tyrosine-protein phosphatase F OS=Homo sapiens OX=9606 GN=PTPRF PE=1 SV=2
-3.16564	-4.03851	-4.40528	-4.23757	-3.87357	-2.84004	1.36007	0.892973	1.05057	0.972927	1.1442	0.937065	-1.18708	-1.05035	-1.47539	-1.02852	-2.4506	-1.24776		Q7Z6Z7	E3 ubiquitin-protein ligase HUWE1 OS=Homo sapiens OX=9606 GN=HUWE1 PE=1 SV=3
2.35438	2.05263	2.89968	2.29696	2.68333	2.31481	1.42806	1.62417	1.81113	1.87511	1.59404	0.638268	1.20813	0.952934	0.694529	0.293491	-0.152662	0.863632		Q8WUM0	Nuclear pore complex protein Nup133 OS=Homo sapiens OX=9606 GN=NUP133 PE=1 SV=2
4.05038	3.73642	4.0087	3.71515	3.86119	3.74074	2.09541	2.28184	2.71841	2.55379	2.32863	1.48786	3.575	3.61399	3.40442	3.30064	3.73599	3.59379	Met-loss+Acetyl [N-Term]	Q9NVI7	ATPase family AAA domain-containing protein 3A OS=Homo sapiens OX=9606 GN=ATAD3A PE=1 SV=2
4.40156	3.75133	4.36049	4.14937	4.23172	4.0334	3.55726	3.53285	3.62076	3.27581	3.60447	3.26782	2.54458	2.72368	2.49018	2.47295	2.95052	2.70546		P61224	Ras-related protein Rap-1b OS=Homo sapiens OX=9606 GN=RAP1B PE=1 SV=1
2.48668	1.92515	2.49574	2.09239	2.06902	1.20579	1.43479	0.367758	1.4917	0.744619	1.16056	-0.674126	0.993593	1.273	1.11916	1.02774	1.28246	1.5212		Q6UB35	Monofunctional C1-tetrahydrofolate synthase, mitochondrial OS=Homo sapiens OX=9606 GN=MTHFD1L PE=1 SV=1
2.37786	0.761208	2.41269	1.94331	1.98897	1.42698	2.15285	2.25103	2.22129	2.48989	2.12269	1.68946	1.12887	1.15362	1.10588	0.0763321	1.05726	1.08632		P16435	NADPH--cytochrome P450 reductase OS=Homo sapiens OX=9606 GN=POR PE=1 SV=2
1.81782	1.15753	1.23258	1.40613	1.59848	0.988697	1.46177	0.487576	1.12117	0.729124	1.02699	0.478209	3.71908	3.60154	3.44608	3.29969	3.39017	3.56273		Q86UE4	Protein LYRIC OS=Homo sapiens OX=9606 GN=MTDH PE=1 SV=2
1.37989	0.261368	0.980734	1.28013	0.787751	0.882523	1.92292	2.02442	1.87793	1.8173	1.85932	2.16355	-1.07354	-0.969194	-0.305588	-1.3201	-0.61607	-1.48739		Q9UDY2	Tight junction protein ZO-2 OS=Homo sapiens OX=9606 GN=TJP2 PE=1 SV=2
3.36674	3.27345	2.94254	3.26037	3.02209	3.41056	4.05613	4.43908	4.11163	4.44054	4.15655	4.58665	4.41768	4.54792	4.54692	4.71467	4.68906	4.58118	Met-loss+Acetyl [N-Term]	P23526	Adenosylhomocysteinase OS=Homo sapiens OX=9606 GN=AHCY PE=1 SV=4
3.95024	3.38011	3.66589	3.72551	3.88408	3.49133	3.1756	3.09682	3.29731	3.11955	3.1541	2.73936	1.42556	1.51568	-0.0989075	0.807144	0.844551	1.52809		Q96HE7	ERO1-like protein alpha OS=Homo sapiens OX=9606 GN=ERO1A PE=1 SV=2
3.6263	2.68086	3.54776	3.29687	3.36538	3.23586	2.4509	2.25838	2.44481	2.44178	2.41092	1.70941	3.28925	3.29853	3.24586	3.18341	2.98355	3.3105		O75439	Mitochondrial-processing peptidase subunit beta OS=Homo sapiens OX=9606 GN=PMPCB PE=1 SV=2
4.51101	4.06192	4.44483	4.03014	4.12026	4.11748	4.81241	5.16194	4.94917	5.03448	4.77824	5.02287	4.85858	4.84415	4.85378	4.63936	4.81089	4.73274		P62424	60S ribosomal protein L7a OS=Homo sapiens OX=9606 GN=RPL7A PE=1 SV=2
1.23246	0.147095	0.23485	0.660431	-0.311772	0.927025	1.71739	2.77199	1.5394	2.36065	1.91229	2.94695	4.52509	4.55127	4.39208	5.06275	4.78546	4.66655		P30086	Phosphatidylethanolamine-binding protein 1 OS=Homo sapiens OX=9606 GN=PEBP1 PE=1 SV=3
2.88017	2.35736	2.24465	2.37744	2.3619	2.20226	3.296	3.28785	3.39398	2.98303	3.15087	2.91086	3.05536	2.98748	2.84232	2.72688	2.87951	3.28227		Q13162	Peroxiredoxin-4 OS=Homo sapiens OX=9606 GN=PRDX4 PE=1 SV=1
NaN	NaN	NaN	NaN	NaN	NaN	NaN	NaN	NaN	NaN	-4.13447	NaN	1.62364	1.86228	1.66916	1.26304	0.693531	1.85527	Met-loss+Acetyl [N-Term]	P00352	Retinal dehydrogenase 1 OS=Homo sapiens OX=9606 GN=ALDH1A1 PE=1 SV=2
1.54164	0.911169	0.191282	0.888008	0.64133	1.66234	3.90272	3.95922	4.01805	3.48525	3.97251	4.08978	2.96767	3.31942	3.42965	3.53923	2.55119	3.52464		P51858	Hepatoma-derived growth factor OS=Homo sapiens OX=9606 GN=HDGF PE=1 SV=1
3.31605	3.03749	3.12126	3.36757	3.68516	3.19853	2.47493	2.57208	2.60575	2.22471	2.53817	2.44038	3.89205	3.91719	3.81254	3.55807	3.12113	3.82503		O75475	PC4 and SFRS1-interacting protein OS=Homo sapiens OX=9606 GN=PSIP1 PE=1 SV=1
3.83856	3.29104	3.65911	3.54535	3.80156	3.53082	3.19924	3.28752	3.15652	3.0718	3.20134	2.95487	3.18598	3.33408	2.8923	3.09801	3.08858	3.0525		P04899	Guanine nucleotide-binding protein G(i) subunit alpha-2 OS=Homo sapiens OX=9606 GN=GNAI2 PE=1 SV=3
3.25132	2.80523	3.42136	2.90524	3.17374	2.77897	2.88671	3.04307	2.94796	2.89952	2.88441	2.61069	-3.21113	-2.48292	-2.51572	-2.30739	NaN	-2.46221		P04181	Ornithine aminotransferase, mitochondrial OS=Homo sapiens OX=9606 GN=OAT PE=1 SV=1
0.646398	-2.07859	0.504295	-0.747053	-0.297524	-0.0235367	1.98788	1.97313	2.11287	1.9515	2.00494	1.51174	1.67171	1.87277	1.32958	1.4975	1.45006	1.85664	Acetyl [N-Term];Met-loss [N-Term]	P27694	Replication protein A 70 kDa DNA-binding subunit OS=Homo sapiens OX=9606 GN=RPA1 PE=1 SV=2
0.331611	-0.422503	-0.0732479	0.270266	-0.00317097	-0.151827	2.24927	2.92027	2.37199	2.60784	2.35179	2.67504	2.70403	2.74649	2.88359	2.83315	2.66692	2.76728	Met-loss [N-Term]	P48444	Coatomer subunit delta OS=Homo sapiens OX=9606 GN=ARCN1 PE=1 SV=1
3.77332	3.11609	3.27238	3.38809	3.5228	3.5674	3.20614	2.76517	3.03339	2.40272	3.0559	2.36824	3.57362	3.67653	3.44902	3.22763	3.13737	3.93704		P22307	Sterol carrier protein 2 OS=Homo sapiens OX=9606 GN=SCP2 PE=1 SV=2
1.1223	0.177607	0.718113	0.83922	1.35017	0.441732	1.01878	1.14631	1.69165	1.03494	1.43691	1.17888	1.8028	1.83346	1.56056	1.76525	1.25134	1.54286		Q93009	Ubiquitin carboxyl-terminal hydrolase 7 OS=Homo sapiens OX=9606 GN=USP7 PE=1 SV=2
3.59032	2.8904	3.48405	3.34123	3.44709	3.28482	3.4965	3.25989	3.42782	3.5483	3.35269	2.71411	3.16039	3.55033	2.99471	3.43345	3.00153	3.32936		P22695	Cytochrome b-c1 complex subunit 2, mitochondrial OS=Homo sapiens OX=9606 GN=UQCRC2 PE=1 SV=3
1.02006	1.04918	0.598925	0.886372	0.8788	1.43112	3.74706	4.51214	3.80242	4.28421	3.87481	4.51511	-1.54632	-2.1872	-2.39359	-1.24944	-3.58721	-1.50973	Met-loss+Acetyl [N-Term]	P12429	Annexin A3 OS=Homo sapiens OX=9606 GN=ANXA3 PE=1 SV=3
3.49574	2.74392	3.07698	3.32738	3.08181	3.3908	4.29293	4.80808	4.28232	4.4504	4.42335	4.96212	3.96332	3.88433	4.11415	4.00016	4.01066	4.08059		P27348	14-3-3 protein theta OS=Homo sapiens OX=9606 GN=YWHAQ PE=1 SV=1
-0.32475	-1.87385	-0.903156	-1.26514	-1.30761	-1.8351	2.04498	1.5422	2.15379	1.18383	1.87291	0.77219	NaN	-1.21341	-1.61222	-0.614624	NaN	-1.32776	Met-loss+Acetyl [N-Term]	Q9BXK5	Bcl-2-like protein 13 OS=Homo sapiens OX=9606 GN=BCL2L13 PE=1 SV=1
4.14957	3.47098	3.7796	3.68226	3.77916	3.71383	3.52527	3.54021	3.56991	3.61794	3.5013	3.66026	4.7999	4.78524	4.74955	4.78721	5.20873	5.0146	Met-loss+Acetyl [N-Term]	P62820	Ras-related protein Rab-1A OS=Homo sapiens OX=9606 GN=RAB1A PE=1 SV=3
3.80888	3.58741	3.76597	3.75767	3.28439	3.93965	-2.30331	-2.10437	-3.19567	-2.63911	-2.66493	NaN	-2.32487	-3.99346	-1.80945	-5.17144	-2.71754	-3.13219	Acetyl [N-Term]	Q9Y6K5	2'-5'-oligoadenylate synthase 3 OS=Homo sapiens OX=9606 GN=OAS3 PE=1 SV=3
2.40067	1.58109	1.75909	1.95644	2.34452	2.02803	-1.50383	-2.0965	0.207966	-1.04039	-0.438555	-4.0588	-0.347549	0.00606155	-0.068758	-0.481424	-0.259144	0.619909		O15031	Plexin-B2 OS=Homo sapiens OX=9606 GN=PLXNB2 PE=1 SV=3
2.90327	2.51571	2.49985	2.86996	2.36714	2.66027	4.08735	4.14342	4.02265	4.00373	3.90784	4.10893	2.91842	3.24406	3.37141	3.09298	2.64887	3.18804		P25786	Proteasome subunit alpha type-1 OS=Homo sapiens OX=9606 GN=PSMA1 PE=1 SV=1
2.0331	1.42229	-0.813677	1.80137	1.51038	2.06848	3.31227	3.36308	3.15226	2.84838	3.22344	3.70645	3.3278	3.26106	3.56688	3.30813	2.95871	3.41327		P09429	High mobility group protein B1 OS=Homo sapiens OX=9606 GN=HMGB1 PE=1 SV=3
2.54747	1.67161	1.79009	2.18784	2.83722	2.08945	2.35676	2.04357	2.33556	2.31145	2.32162	1.21792	1.63918	1.87391	1.66372	1.79132	0.0885029	1.89487	Acetyl [N-Term]	P55795	Heterogeneous nuclear ribonucleoprotein H2 OS=Homo sapiens OX=9606 GN=HNRNPH2 PE=1 SV=1
3.7063	3.1405	3.53843	3.2126	3.50468	3.58572	3.22891	3.24315	3.46393	3.18256	3.28556	3.03588	4.10084	4.02241	3.82014	3.63197	3.29883	3.99041		Q9Y2W1	Thyroid hormone receptor-associated protein 3 OS=Homo sapiens OX=9606 GN=THRAP3 PE=1 SV=2
5.57872	5.23158	5.60107	5.33108	5.33877	5.36767	5.11193	4.91245	5.25003	5.15258	5.02774	4.50885	5.47439	5.4774	5.28415	5.20193	5.31113	5.37841		Q99623	Prohibitin-2 OS=Homo sapiens OX=9606 GN=PHB2 PE=1 SV=2
3.02601	2.43675	2.55242	2.46652	2.17478	3.01214	3.13795	3.91122	2.93562	3.56769	3.35619	4.14895	3.0184	3.13191	3.29703	3.36237	3.83588	3.20576	Met-loss+Acetyl [N-Term]	O00299	Chloride intracellular channel protein 1 OS=Homo sapiens OX=9606 GN=CLIC1 PE=1 SV=4
3.21905	2.73997	2.95449	3.0644	3.25362	2.9387	4.04186	3.98435	4.1082	3.0559	3.97282	3.84973	2.32076	2.23158	1.99504	1.88988	2.50277	2.18752		O43852	Calumenin OS=Homo sapiens OX=9606 GN=CALU PE=1 SV=2
1.47954	-0.348597	1.32371	0.64201	0.734422	0.669489	1.68012	1.64067	1.80362	1.67764	1.70991	0.650373	1.10963	1.30612	0.83585	0.59432	0.768871	1.05847		P35658	Nuclear pore complex protein Nup214 OS=Homo sapiens OX=9606 GN=NUP214 PE=1 SV=2
2.02318	1.94383	2.13121	2.13488	1.99379	2.01442	2.7278	3.09879	2.5899	3.08729	2.84198	3.22907	4.06671	4.17557	4.14109	4.19042	4.22344	3.96438	Acetyl [N-Term]	Q15366	Poly(rC)-binding protein 2 OS=Homo sapiens OX=9606 GN=PCBP2 PE=1 SV=1
1.56673	1.36455	0.952908	1.65787	1.65199	1.32181	NaN	NaN	NaN	NaN	-4.76202	-4.47489	4.78663	4.87478	4.82176	4.31129	4.05606	4.8518		O95994	Anterior gradient protein 2 homolog OS=Homo sapiens OX=9606 GN=AGR2 PE=1 SV=1
4.60142	4.02208	4.29028	4.26945	4.12252	4.28797	5.05369	5.29815	5.02814	5.29097	5.02396	5.25992	5.21756	5.26767	5.23079	5.18426	5.31162	5.26125		P61247	40S ribosomal protein S3a OS=Homo sapiens OX=9606 GN=RPS3A PE=1 SV=2
1.19729	0.136806	0.54958	0.373045	0.626338	0.960506	3.59251	3.78349	3.73973	2.6322	3.85995	4.279	-1.81732	-1.66774	-2.11128	-2.12029	-1.76306	-2.60584		P80723	Brain acid soluble protein 1 OS=Homo sapiens OX=9606 GN=BASP1 PE=1 SV=2
-0.847238	-1.40729	-0.929878	-2.82637	-2.7253	-1.84166	2.33113	3.1202	2.31618	2.80806	2.40706	3.04659	-0.6488	-0.828028	-0.209286	0.269802	0.758024	0.462568		P17655	Calpain-2 catalytic subunit OS=Homo sapiens OX=9606 GN=CAPN2 PE=1 SV=6
1.88739	1.79338	1.87983	1.92714	1.65122	1.69043	1.8564	2.08573	1.97912	1.96325	1.89473	1.40054	2.31345	2.20524	2.43969	1.82162	1.00809	2.10539		Q86XP3	ATP-dependent RNA helicase DDX42 OS=Homo sapiens OX=9606 GN=DDX42 PE=1 SV=1
7.21872	7.00713	7.41859	7.09945	7.31295	7.04002	6.39668	6.18133	6.37803	6.28026	6.47539	5.87056	7.83381	7.63761	7.51012	7.39709	7.18326	7.7047	Met-loss+Acetyl [N-Term]	Q5QNW6	Histone H2B type 2-F OS=Homo sapiens OX=9606 GN=H2BC18 PE=1 SV=3
3.23105	2.70197	3.12449	2.93896	3.29067	2.85231	2.64552	2.5053	2.48569	2.78402	2.36796	1.61958	1.17033	1.08274	1.1072	0.782902	1.02839	0.788277		Q13724	Mannosyl-oligosaccharide glucosidase OS=Homo sapiens OX=9606 GN=MOGS PE=1 SV=5
1.43973	-0.438971	1.18406	0.597572	1.70345	0.512535	2.56608	2.15048	2.43631	2.45837	2.45851	0.998058	2.89715	2.64029	2.81385	2.11012	1.49434	2.69667		P49756	RNA-binding protein 25 OS=Homo sapiens OX=9606 GN=RBM25 PE=1 SV=3
-0.29709	-0.967911	-0.255404	-0.365812	-0.443328	-0.0203667	0.458069	0.112453	0.753183	0.263647	0.540222	0.421003	2.59377	2.80042	2.68385	2.56214	1.78827	2.71373		P49916	DNA ligase 3 OS=Homo sapiens OX=9606 GN=LIG3 PE=1 SV=2
3.62047	2.99181	3.3061	3.12	3.65258	3.05091	3.87699	3.42775	3.69913	2.78771	3.47965	3.30347	NaN	NaN	NaN	NaN	NaN	NaN	Acetyl [N-Term]	Q6NZI2	Caveolae-associated protein 1 OS=Homo sapiens OX=9606 GN=CAVIN1 PE=1 SV=1
3.70893	3.63252	3.59098	3.56097	3.84245	3.56926	2.56841	2.62841	2.61601	2.50535	2.54438	2.6922	2.51407	2.27243	2.21192	2.21255	2.26764	2.04503	Met-loss+Acetyl [N-Term]	P62879	Guanine nucleotide-binding protein G(I)/G(S)/G(T) subunit beta-2 OS=Homo sapiens OX=9606 GN=GNB2 PE=1 SV=3
-2.44457	-2.65351	-4.67478	NaN	-3.1945	-3.48049	1.87306	2.59993	2.56379	2.10776	2.11798	2.33746	-4.24259	-4.42937	-1.68771	-4.43501	-4.40513	-4.60113		Q92974	Rho guanine nucleotide exchange factor 2 OS=Homo sapiens OX=9606 GN=ARHGEF2 PE=1 SV=4
2.11936	1.24097	1.64967	1.82034	1.58631	1.22751	2.61034	2.17275	2.56596	2.48302	2.61972	1.67867	1.43246	1.33245	0.97942	1.26391	0.777349	1.41144	Met-loss+Acetyl [N-Term]	Q96C36	Pyrroline-5-carboxylate reductase 2 OS=Homo sapiens OX=9606 GN=PYCR2 PE=1 SV=1
3.96117	3.17944	3.7368	3.65524	3.67168	3.69935	4.28123	4.37515	4.22433	4.47114	4.19109	4.34339	4.29693	4.31339	4.30555	4.42775	4.52232	4.36497		P62753	40S ribosomal protein S6 OS=Homo sapiens OX=9606 GN=RPS6 PE=1 SV=1
2.30718	2.31953	1.95758	2.04203	2.31698	2.20503	2.62059	2.53138	2.97743	2.62313	2.69546	1.82528	1.8379	2.23562	1.77123	1.4105	1.47226	1.67326		Q6PI48	Aspartate--tRNA ligase, mitochondrial OS=Homo sapiens OX=9606 GN=DARS2 PE=1 SV=1
2.11472	1.64717	1.67877	1.44922	1.50604	1.92716	3.03746	3.1528	3.01884	2.96284	2.70634	3.07151	2.11918	1.85929	2.14241	2.16028	2.05967	2.13799		Q92973	Transportin-1 OS=Homo sapiens OX=9606 GN=TNPO1 PE=1 SV=2
3.66006	3.61885	3.38359	3.6275	3.78363	3.55601	3.70504	3.57809	3.78687	3.52321	3.58719	3.43925	4.09299	4.16444	4.10306	3.76	3.09479	4.05708	Met-loss+Acetyl [N-Term]	Q09028	Histone-binding protein RBBP4 OS=Homo sapiens OX=9606 GN=RBBP4 PE=1 SV=3
2.82943	1.86217	2.44566	1.84123	2.02596	2.40279	2.6442	2.94085	2.29377	2.51584	2.58636	2.9176	2.11093	2.26715	2.28487	2.28202	2.26128	2.37021		P61158	Actin-related protein 3 OS=Homo sapiens OX=9606 GN=ACTR3 PE=1 SV=3
2.92158	2.15713	2.79019	2.51515	2.69449	2.40744	1.24035	1.07339	1.57966	1.88942	1.42156	0.748772	3.13092	3.19551	2.91389	2.71677	2.5278	2.91504		P23368	NAD-dependent malic enzyme, mitochondrial OS=Homo sapiens OX=9606 GN=ME2 PE=1 SV=1
2.7103	2.19985	2.27099	2.29124	2.65242	1.91811	3.12855	2.92708	3.15175	2.87171	3.05341	2.40304	3.10792	3.17206	3.04135	2.85657	2.2529	3.26017	Acetyl [N-Term]	Q12874	Splicing factor 3A subunit 3 OS=Homo sapiens OX=9606 GN=SF3A3 PE=1 SV=1
NaN	-1.03379	NaN	-1.50463	-1.38067	-0.939791	0.952896	1.04453	0.732319	-0.960768	1.21514	1.72689	1.97882	1.85488	1.74799	1.8087	1.79261	1.97265		P09493	Tropomyosin alpha-1 chain OS=Homo sapiens OX=9606 GN=TPM1 PE=1 SV=2
3.99071	3.26289	3.695	3.67061	3.59668	3.52772	4.60057	4.70205	4.5805	4.78074	4.46241	4.59735	4.37759	4.43142	4.43428	4.22715	4.15149	4.28336		P62906	60S ribosomal protein L10a OS=Homo sapiens OX=9606 GN=RPL10A PE=1 SV=2
4.0568	3.44585	3.80708	3.6003	3.77249	3.62075	2.59567	2.54404	2.76287	2.5713	2.58897	1.6324	0.48452	0.88504	0.0839157	0.761803	0.301271	0.682301		Q6NUK1	Calcium-binding mitochondrial carrier protein SCaMC-1 OS=Homo sapiens OX=9606 GN=SLC25A24 PE=1 SV=2
3.89749	3.11862	3.88464	3.42119	3.36492	3.3647	4.16333	4.84846	4.47841	4.64987	4.51561	4.72608	4.17923	4.36814	4.47607	4.38553	4.65201	4.32784		P05388	60S acidic ribosomal protein P0 OS=Homo sapiens OX=9606 GN=RPLP0 PE=1 SV=1
1.14368	-0.11451	0.571556	-0.0387878	1.6807	0.528585	1.8917	1.28074	1.62295	1.65315	1.39936	0.139177	-0.283466	0.928194	0.807653	0.407921	-0.0527229	1.5021		O75521	Enoyl-CoA delta isomerase 2 OS=Homo sapiens OX=9606 GN=ECI2 PE=1 SV=4
0.226842	-0.585882	0.552256	0.843058	-0.0799456	-2.59962	2.6186	2.8778	2.47581	2.54964	2.52615	2.5638	1.83373	1.99901	1.8846	1.82227	1.85285	1.81378		P55884	Eukaryotic translation initiation factor 3 subunit B OS=Homo sapiens OX=9606 GN=EIF3B PE=1 SV=3
2.10249	0.889896	1.02963	1.51684	0.109298	1.2512	0.695679	0.843504	0.626017	0.378139	0.57399	0.458014	2.44267	2.44988	2.56669	2.52129	2.683	2.72982		P07686	Beta-hexosaminidase subunit beta OS=Homo sapiens OX=9606 GN=HEXB PE=1 SV=3
3.30431	2.17061	2.56608	2.66294	2.99793	2.85184	1.92322	1.5687	2.37662	1.66936	1.7399	1.75354	2.9878	2.73991	2.61926	2.11121	1.65165	2.86102		Q9H307	Pinin OS=Homo sapiens OX=9606 GN=PNN PE=1 SV=5
9.26644	9.04374	9.29232	9.14858	9.47069	9.08384	8.71974	8.46135	8.60963	8.34456	8.65265	8.06341	9.48074	9.3146	9.28919	9.2828	9.21087	9.51127	Met-loss+Acetyl [N-Term]	Q16778	Histone H2B type 2-E OS=Homo sapiens OX=9606 GN=H2BC21 PE=1 SV=3
-1.11855	-1.16236	-1.444	-0.133875	-1.76449	-0.568434	0.906425	1.39888	0.602837	1.14017	1.06304	1.0064	0.617149	0.825737	1.27257	0.808615	0.573597	1.09616		O60841	Eukaryotic translation initiation factor 5B OS=Homo sapiens OX=9606 GN=EIF5B PE=1 SV=4
4.66031	4.04038	4.32281	4.24067	4.48752	4.26657	4.79132	4.64305	4.82873	4.52659	4.70447	4.24862	4.30993	4.40043	4.25244	4.01086	3.10579	4.30099	Met-loss [N-Term]	P54819	Adenylate kinase 2, mitochondrial OS=Homo sapiens OX=9606 GN=AK2 PE=1 SV=2
2.79813	2.40901	2.49372	2.61566	2.28075	2.67214	2.86352	3.55517	2.78547	3.12354	3.09947	3.56307	4.38991	4.55453	4.62012	4.74291	4.5107	4.50082		P32119	Peroxiredoxin-2 OS=Homo sapiens OX=9606 GN=PRDX2 PE=1 SV=5
0.0313997	-2.39148	-0.524874	-0.871067	-1.15396	-0.839272	0.700592	1.16396	1.12094	1.74505	1.0134	1.87707	0.402536	0.411684	0.570749	0.739431	0.257851	0.0380173		O76094	Signal recognition particle subunit SRP72 OS=Homo sapiens OX=9606 GN=SRP72 PE=1 SV=3
4.48821	3.9512	4.40784	3.98141	4.41275	4.04403	4.43707	4.14801	4.3183	3.72861	4.22781	4.13121	3.2386	2.92986	3.00113	2.87785	3.08812	2.84467		Q96AG4	Leucine-rich repeat-containing protein 59 OS=Homo sapiens OX=9606 GN=LRRC59 PE=1 SV=1
1.30282	0.497213	-0.509104	0.185253	0.792476	0.956696	3.34377	4.37583	3.52258	4.15096	3.80016	4.36804	1.07553	1.07875	1.17293	1.77412	1.18503	1.63334		Q9Y617	Phosphoserine aminotransferase OS=Homo sapiens OX=9606 GN=PSAT1 PE=1 SV=2
1.47274	-1.46005	1.52734	0.458994	1.07762	0.0680428	1.57816	0.979858	1.55512	1.47813	1.19158	-0.364311	0.847076	1.27798	0.520861	0.412264	-0.661417	0.496428		Q9NP81	Serine--tRNA ligase, mitochondrial OS=Homo sapiens OX=9606 GN=SARS2 PE=1 SV=1
2.90218	2.06673	2.63194	1.88432	2.07864	2.19576	2.08967	1.37738	2.05	2.01527	1.92532	0.529444	2.95077	3.31504	2.99741	2.77584	2.64696	3.10313		O43837	Isocitrate dehydrogenase [NAD] subunit beta, mitochondrial OS=Homo sapiens OX=9606 GN=IDH3B PE=1 SV=2
1.90721	1.11374	1.7696	1.42538	1.93942	1.52037	1.26838	1.18897	1.85646	1.23191	1.26671	0.483971	1.74203	1.7737	1.94293	1.60799	-0.0529499	1.66511		Q9UIG0	Tyrosine-protein kinase BAZ1B OS=Homo sapiens OX=9606 GN=BAZ1B PE=1 SV=2
1.99011	1.73434	2.15131	1.83889	1.96076	1.57722	1.75742	1.72404	1.40859	1.85588	1.54969	1.36572	1.14963	1.78955	1.82099	1.29886	1.34224	1.91512	Met-loss+Acetyl [N-Term]	Q03701	CCAAT/enhancer-binding protein zeta OS=Homo sapiens OX=9606 GN=CEBPZ PE=1 SV=3
2.30727	2.58939	2.48086	2.39975	2.67629	2.24063	1.69268	1.2289	1.47754	1.71753	1.62123	0.604357	1.4654	1.48339	1.29797	1.14803	0.885941	1.12333	Met-loss+Acetyl [N-Term]	Q8IZL8	Proline-, glutamic acid- and leucine-rich protein 1 OS=Homo sapiens OX=9606 GN=PELP1 PE=1 SV=2
2.47181	1.82808	2.30403	2.1105	2.02719	2.17248	1.14601	1.94168	1.3443	1.53402	0.959305	1.49828	-4.0891	-4.55286	NaN	-2.30716	NaN	NaN	Met-loss+Acetyl [N-Term]	P42224	Signal transducer and activator of transcription 1-alpha/beta OS=Homo sapiens OX=9606 GN=STAT1 PE=1 SV=2
0.425607	-0.473295	-0.551657	-0.244438	-0.949126	-0.196405	2.05223	2.25405	2.29762	2.21946	2.08084	2.19386	2.68691	2.99276	2.93488	3.14853	3.02365	2.94115		Q9UBT2	SUMO-activating enzyme subunit 2 OS=Homo sapiens OX=9606 GN=UBA2 PE=1 SV=2
-0.715638	1.79792	0.0114784	0.891764	-0.100062	1.31665	0.54067	0.481039	-0.517309	-1.25117	0.496603	1.88212	1.86756	1.09308	1.79894	2.29823	1.64602	1.55949	Acetyl [N-Term]	O00429	Dynamin-1-like protein OS=Homo sapiens OX=9606 GN=DNM1L PE=1 SV=2
-1.1197	-1.51334	-0.397043	-0.878866	-1.18775	-1.4556	1.04258	1.93095	1.4645	1.70781	1.35526	1.68901	1.9453	2.15592	2.13075	1.95461	2.11622	2.32742	Met-loss+Acetyl [N-Term]	P45974	Ubiquitin carboxyl-terminal hydrolase 5 OS=Homo sapiens OX=9606 GN=USP5 PE=1 SV=2
1.43347	0.673145	0.537685	1.25988	1.10825	1.02478	1.5832	1.9464	1.46612	2.01286	1.77268	1.62708	1.97142	2.32881	2.11169	2.25304	2.21808	2.22673		P38606	V-type proton ATPase catalytic subunit A OS=Homo sapiens OX=9606 GN=ATP6V1A PE=1 SV=2
2.01987	1.23503	1.79203	1.44591	1.51421	1.6811	1.47823	1.43331	1.65781	0.916727	1.36878	-0.793095	4.18815	4.38605	4.20965	3.84124	4.27863	4.28045		Q9Y394	Dehydrogenase/reductase SDR family member 7 OS=Homo sapiens OX=9606 GN=DHRS7 PE=1 SV=1
2.64515	1.07756	2.11013	1.71599	2.16582	2.0844	2.70446	2.596	3.17643	2.32361	2.87234	2.6355	2.46982	2.22289	1.52257	1.73414	1.84412	2.31078	Met-loss+Acetyl [N-Term]	Q16643	Drebrin OS=Homo sapiens OX=9606 GN=DBN1 PE=1 SV=4
4.03425	3.68491	3.81051	3.79856	3.44599	3.864	4.5025	4.72209	4.61605	4.56879	4.55408	4.848	4.37006	4.2906	4.41604	4.2611	4.19401	4.22325		P62917	60S ribosomal protein L8 OS=Homo sapiens OX=9606 GN=RPL8 PE=1 SV=2
4.34696	3.25666	3.43369	3.68451	3.92066	3.71581	3.53149	2.93759	3.61999	2.45422	3.12256	2.81798	3.65452	3.51103	3.37155	3.30694	2.64347	3.80641		P51572	B-cell receptor-associated protein 31 OS=Homo sapiens OX=9606 GN=BCAP31 PE=1 SV=3
-0.519563	NaN	-1.15756	-1.81873	-1.41934	-5.46868	2.08266	2.08438	2.28257	2.04362	2.15309	1.00013	NaN	-2.9769	NaN	-4.79335	NaN	-4.2159		Q9GZY8	Mitochondrial fission factor OS=Homo sapiens OX=9606 GN=MFF PE=1 SV=1
NaN	NaN	NaN	NaN	NaN	NaN	-2.76315	NaN	-2.59626	NaN	NaN	NaN	3.21591	3.33538	3.19596	3.46093	2.88515	3.4821		Q53FZ2	Acyl-coenzyme A synthetase ACSM3, mitochondrial OS=Homo sapiens OX=9606 GN=ACSM3 PE=1 SV=2
3.95962	3.63878	3.76284	3.85016	3.79855	3.63851	4.21716	4.18369	4.2682	3.82535	4.29772	4.16959	1.69248	1.56831	1.42279	1.31865	1.33112	1.68938		Q8NBS9	Thioredoxin domain-containing protein 5 OS=Homo sapiens OX=9606 GN=TXNDC5 PE=1 SV=2
1.70353	1.15439	0.812366	1.61923	1.25795	1.37179	2.66862	2.54845	1.97574	1.76183	2.37398	2.68929	2.58258	2.65009	2.5934	2.43635	1.82127	2.66786	Met-loss [N-Term]	Q13283	Ras GTPase-activating protein-binding protein 1 OS=Homo sapiens OX=9606 GN=G3BP1 PE=1 SV=1
NaN	NaN	NaN	NaN	NaN	NaN	NaN	NaN	NaN	NaN	NaN	NaN	NaN	NaN	NaN	NaN	NaN	NaN		P35749	Myosin-11 OS=Homo sapiens OX=9606 GN=MYH11 PE=1 SV=3
1.42971	0.228285	0.724974	1.14244	0.956298	0.822172	1.8384	2.12243	1.79715	2.06751	2.06385	2.06344	1.69773	1.96593	1.94653	2.00351	2.0278	2.04499		O00232	26S proteasome non-ATPase regulatory subunit 12 OS=Homo sapiens OX=9606 GN=PSMD12 PE=1 SV=3
1.65768	0.915558	1.81641	1.19931	1.29758	1.40938	2.61207	2.51441	2.50587	2.45299	2.32976	2.07333	3.11643	3.15296	3.11414	3.22313	3.16754	3.15488	Met-loss+Acetyl [N-Term]	P49189	4-trimethylaminobutyraldehyde dehydrogenase OS=Homo sapiens OX=9606 GN=ALDH9A1 PE=1 SV=3
4.32165	3.63482	3.70337	3.85693	3.80298	3.76998	4.82577	5.33977	4.99443	4.27682	4.95968	5.45647	4.82643	4.53174	4.78391	4.99075	5.48551	4.8033		P05387	60S acidic ribosomal protein P2 OS=Homo sapiens OX=9606 GN=RPLP2 PE=1 SV=1
3.72783	3.12644	3.20521	3.50109	3.33387	3.46674	5.66405	6.32172	5.65899	5.94291	5.73856	6.31037	3.71887	3.88573	4.01996	3.98734	3.74706	3.9161		P07737	Profilin-1 OS=Homo sapiens OX=9606 GN=PFN1 PE=1 SV=2
4.80567	4.40888	4.13982	4.56722	4.7586	4.39192	4.88677	4.65523	4.96761	3.97519	4.73766	4.51301	3.83943	3.73164	3.85611	3.81853	3.29094	4.02976		P14314	Glucosidase 2 subunit beta OS=Homo sapiens OX=9606 GN=PRKCSH PE=1 SV=2
2.88269	1.96977	2.98063	2.60112	2.63706	2.53411	2.05849	2.06044	2.25602	2.02975	1.93209	1.35847	2.15044	2.34666	1.74115	1.2633	1.19986	2.05568		Q5JTH9	RRP12-like protein OS=Homo sapiens OX=9606 GN=RRP12 PE=1 SV=2
-2.1656	1.34175	0.023159	0.51273	-0.103559	0.640692	1.12655	2.02001	1.23881	1.73033	1.47106	2.21734	1.56531	1.44904	1.58506	1.79717	1.38112	1.45686		Q13177	Serine/threonine-protein kinase PAK 2 OS=Homo sapiens OX=9606 GN=PAK2 PE=1 SV=3
2.23974	1.39118	1.72767	1.92462	2.16499	1.55589	1.96941	1.66634	1.87659	1.85697	2.03735	0.837835	2.4882	2.48311	2.56299	2.10837	1.83514	2.41376	Met-loss+Acetyl [N-Term]	P51610	Host cell factor 1 OS=Homo sapiens OX=9606 GN=HCFC1 PE=1 SV=2
-1.22798	0.357283	0.470554	-1.19098	0.50067	-1.09475	1.2787	1.05546	1.88903	0.553843	1.50779	1.55518	0.859552	-1.02092	-0.301847	1.05865	-1.24189	-1.24218		Q02952	A-kinase anchor protein 12 OS=Homo sapiens OX=9606 GN=AKAP12 PE=1 SV=4
2.43399	1.57347	1.82969	2.11073	1.2494	2.18657	2.75185	3.50151	2.89841	3.05521	2.96798	3.58786	1.06223	1.10193	1.27022	1.4064	1.23048	1.29795	Met-loss+Acetyl [N-Term]	Q01518	Adenylyl cyclase-associated protein 1 OS=Homo sapiens OX=9606 GN=CAP1 PE=1 SV=5
3.53969	2.98089	3.53374	3.26378	3.63314	3.2066	2.25489	2.07193	2.30602	2.46806	2.24754	1.66787	1.76133	2.0238	1.50681	1.52774	1.07569	1.8946		Q53GQ0	Very-long-chain 3-oxoacyl-CoA reductase OS=Homo sapiens OX=9606 GN=HSD17B12 PE=1 SV=2
-5.05304	-2.40154	-3.10154	NaN	-2.75686	-3.20835	-0.31254	-0.648298	-0.169514	-0.952875	-0.346016	-0.885479	NaN	-4.6617	NaN	NaN	NaN	NaN		Q03001	Dystonin OS=Homo sapiens OX=9606 GN=DST PE=1 SV=4
2.7964	2.28201	2.92899	2.32052	2.43968	2.45827	2.99633	2.99502	3.19225	3.12546	3.02459	2.3383	3.49715	3.50932	3.2963	3.33508	2.96061	3.49263		Q8TC12	Retinol dehydrogenase 11 OS=Homo sapiens OX=9606 GN=RDH11 PE=1 SV=2
2.47159	0.590469	2.08274	1.71372	2.07109	1.79609	-3.91305	NaN	NaN	NaN	-3.30421	NaN	2.80264	2.8812	2.69867	2.6664	2.13896	2.78526		Q02338	D-beta-hydroxybutyrate dehydrogenase, mitochondrial OS=Homo sapiens OX=9606 GN=BDH1 PE=1 SV=3
2.11524	0.715631	2.00842	1.6728	2.04006	1.57201	0.576143	1.03803	1.21993	0.175331	0.702826	0.401947	1.28072	1.16151	1.01507	1.08422	-0.338743	1.43397		Q9BVJ6	U3 small nucleolar RNA-associated protein 14 homolog A OS=Homo sapiens OX=9606 GN=UTP14A PE=1 SV=1
2.45487	1.07714	1.59455	1.91702	1.43054	1.74105	3.11545	3.63809	3.36371	3.31542	3.31068	3.3783	1.87997	2.40178	2.52798	2.56301	1.92479	2.55682		O14818	Proteasome subunit alpha type-7 OS=Homo sapiens OX=9606 GN=PSMA7 PE=1 SV=1
0.154973	0.599989	-2.64796	-0.0061779	-0.527411	0.624636	-0.897123	0.778709	-0.528543	-2.39688	NaN	1.03003	NaN	-0.946705	0.761736	-3.30814	0.864311	-0.103437		P35908	Keratin, type II cytoskeletal 2 epidermal OS=Homo sapiens OX=9606 GN=KRT2 PE=1 SV=2
2.4303	1.79566	2.26507	2.28017	2.55105	2.46118	2.09378	2.00855	2.18756	2.15743	2.01626	1.13969	1.35385	1.19145	0.897594	1.21837	1.18136	1.3627		P09543	2',3'-cyclic-nucleotide 3'-phosphodiesterase OS=Homo sapiens OX=9606 GN=CNP PE=1 SV=2
2.08617	1.60079	2.03571	1.25932	1.63662	1.64119	1.85208	1.6696	2.1448	2.11345	1.77899	1.3456	2.28749	2.43301	2.09355	1.92734	2.33567	2.26124	Met-loss+Acetyl [N-Term]	Q96CS3	FAS-associated factor 2 OS=Homo sapiens OX=9606 GN=FAF2 PE=1 SV=2
3.08815	2.57841	3.20358	2.74944	3.12552	2.73614	2.62273	2.30605	2.87725	2.39405	2.49119	1.72109	1.71773	1.70382	1.52602	1.41833	0.557867	1.63484		Q96GQ7	Probable ATP-dependent RNA helicase DDX27 OS=Homo sapiens OX=9606 GN=DDX27 PE=1 SV=2
3.15175	2.51388	3.01374	2.70732	2.90581	2.71764	4.49321	4.453	4.52158	4.52269	4.4561	4.07167	-3.85027	NaN	-3.94262	-4.5344	NaN	NaN		Q6PIU2	Neutral cholesterol ester hydrolase 1 OS=Homo sapiens OX=9606 GN=NCEH1 PE=1 SV=3
0.98878	0.734501	1.72562	1.48772	1.40884	1.23148	0.980757	0.817667	1.09196	0.739956	0.816172	0.874615	1.03208	1.24519	0.838331	-0.377867	-0.38513	1.06779		O75691	Small subunit processome component 20 homolog OS=Homo sapiens OX=9606 GN=UTP20 PE=1 SV=3
1.70668	0.77425	2.09935	1.69415	1.80705	1.1583	1.06981	1.4556	1.97134	1.15552	1.27153	0.856863	1.87404	2.17391	1.97329	1.70603	1.60931	1.83254		Q9BVP2	Guanine nucleotide-binding protein-like 3 OS=Homo sapiens OX=9606 GN=GNL3 PE=1 SV=2
NaN	NaN	-5.7552	NaN	NaN	NaN	NaN	NaN	NaN	NaN	NaN	NaN	-6.13619	-1.20679	-0.916573	NaN	NaN	NaN	Met-loss+Acetyl [N-Term]	P57053	Histone H2B type F-S OS=Homo sapiens OX=9606 GN=H2BS1 PE=1 SV=2
0.932912	0.780361	1.08056	0.538397	0.748246	0.360117	1.87263	1.17991	2.00231	1.66321	1.78123	1.20454	1.60201	2.05624	1.82062	1.28328	1.44926	1.74993		O43172	U4/U6 small nuclear ribonucleoprotein Prp4 OS=Homo sapiens OX=9606 GN=PRPF4 PE=1 SV=2
-2.21579	NaN	-3.02798	-2.65479	-3.76388	-2.4783	-3.09358	-0.94232	-1.78022	-1.57727	-1.65429	-0.965803	0.269852	0.260706	0.572083	0.385506	-0.210382	0.231531		P31150	Rab GDP dissociation inhibitor alpha OS=Homo sapiens OX=9606 GN=GDI1 PE=1 SV=2
0.351104	-0.151133	-0.0612717	-0.34572	-0.0873671	-0.180983	1.06549	2.05525	1.42418	1.55507	1.48913	2.19668	1.36026	1.4254	1.4426	1.34205	1.50508	1.22762		O95373	Importin-7 OS=Homo sapiens OX=9606 GN=IPO7 PE=1 SV=1
3.53203	2.69267	2.97871	3.01039	3.16303	2.94157	2.81737	2.6709	2.8284	2.56563	2.71137	1.86629	4.37092	4.50878	4.36728	4.2273	4.04931	4.5552		P11177	Pyruvate dehydrogenase E1 component subunit beta, mitochondrial OS=Homo sapiens OX=9606 GN=PDHB PE=1 SV=3
1.34028	-0.694687	1.12512	0.669262	0.998607	0.436998	1.01677	0.312717	0.892094	1.14842	0.51297	-1.36216	-1.47439	-1.00375	-1.46173	-1.659	-3.63263	-0.827307		Q8N766	ER membrane protein complex subunit 1 OS=Homo sapiens OX=9606 GN=EMC1 PE=1 SV=1
0.554914	-1.90108	-0.808891	-0.611259	-0.253345	-0.863117	2.66293	2.64406	2.2838	2.54523	2.81595	2.00002	2.15034	2.34792	2.15045	2.35625	1.44866	2.34231		O75976	Carboxypeptidase D OS=Homo sapiens OX=9606 GN=CPD PE=1 SV=2
3.25115	2.74982	3.17445	2.99531	3.02127	2.85627	1.62407	1.57163	1.53787	1.68771	1.53144	0.568361	-1.89059	-1.35332	-2.00443	-2.9443	NaN	NaN		P22570	NADPH:adrenodoxin oxidoreductase, mitochondrial OS=Homo sapiens OX=9606 GN=FDXR PE=1 SV=3
2.62263	1.80538	2.65586	2.24043	2.53996	1.99069	3.5192	3.26611	3.31641	3.73686	3.45579	2.75455	2.34084	2.18856	2.46787	2.31782	2.15188	2.61406		P00387	NADH-cytochrome b5 reductase 3 OS=Homo sapiens OX=9606 GN=CYB5R3 PE=1 SV=3
0.0336905	-0.775814	-0.0822525	0.451908	-0.577861	-0.303053	3.29205	3.42657	3.54087	2.70822	3.33414	3.22005	NaN	NaN	NaN	-4.371	-2.0876	-4.67906		O15118	NPC intracellular cholesterol transporter 1 OS=Homo sapiens OX=9606 GN=NPC1 PE=1 SV=2
-0.588098	-0.560507	0.240562	-0.329769	-1.24282	0.22101	0.322845	1.88255	1.12172	1.13504	0.759926	1.80277	3.56563	3.76534	3.7773	3.96824	4.02644	3.68285	Met-loss+Acetyl [N-Term]	Q96FW1	Ubiquitin thioesterase OTUB1 OS=Homo sapiens OX=9606 GN=OTUB1 PE=1 SV=2
-0.585639	0.149635	-0.330397	-0.375912	-0.643403	-0.128445	0.378899	1.83892	0.754549	1.67797	1.04297	2.14534	2.47454	2.42484	2.70393	3.02601	2.32935	2.56016	Met-loss+Acetyl [N-Term]	Q00796	Sorbitol dehydrogenase OS=Homo sapiens OX=9606 GN=SORD PE=1 SV=4
0.257607	-0.335291	-0.156269	0.0340786	-0.643893	-0.273544	1.26383	1.34597	1.30108	1.49236	1.44854	1.30012	0.713375	0.762829	0.523699	0.779167	0.423004	0.657568		Q9UHB9	Signal recognition particle subunit SRP68 OS=Homo sapiens OX=9606 GN=SRP68 PE=1 SV=2
2.48137	1.55826	2.43718	1.70171	2.23602	2.16284	1.59009	0.833712	1.27856	1.70926	1.33846	-0.617662	1.60483	2.61111	1.72009	1.85594	0.93012	2.03033		Q16795	NADH dehydrogenase [ubiquinone] 1 alpha subcomplex subunit 9, mitochondrial OS=Homo sapiens OX=9606 GN=NDUFA9 PE=1 SV=2
6.02821	5.33056	5.91798	5.62506	5.71442	5.72247	5.32038	5.02267	5.39479	5.332	5.24866	4.63385	5.43176	5.40933	5.03553	5.18457	5.36933	5.41014		Q00325	Phosphate carrier protein, mitochondrial OS=Homo sapiens OX=9606 GN=SLC25A3 PE=1 SV=2
-3.43721	-1.69657	-3.04708	-2.75687	-3.19023	-2.89945	0.702871	0.77224	0.863087	0.115231	0.921656	1.31154	1.15074	0.863146	1.17463	0.959864	0.835382	1.15001		Q32MZ4	Leucine-rich repeat flightless-interacting protein 1 OS=Homo sapiens OX=9606 GN=LRRFIP1 PE=1 SV=2
6.63037	5.92776	6.18105	6.31252	6.18995	6.07567	3.95591	3.74073	3.83152	3.19565	3.8526	3.43646	1.94586	1.63524	2.00773	1.8217	3.1	2.22852		P04179	Superoxide dismutase [Mn], mitochondrial OS=Homo sapiens OX=9606 GN=SOD2 PE=1 SV=3
4.02546	3.49968	3.81032	3.63369	3.51885	3.71132	4.5852	4.79125	4.62596	4.73559	4.54125	4.7397	4.39215	4.51489	4.53175	4.4017	4.21365	4.43776	Acetyl [N-Term]	P18124	60S ribosomal protein L7 OS=Homo sapiens OX=9606 GN=RPL7 PE=1 SV=1
-0.120606	NaN	-1.24268	-0.619776	-1.3181	-1.10818	3.00724	3.51531	2.94378	3.32969	3.13004	3.36185	-1.43033	-1.22737	-1.03445	-1.1016	-1.62895	-0.744091		Q99536	Synaptic vesicle membrane protein VAT-1 homolog OS=Homo sapiens OX=9606 GN=VAT1 PE=1 SV=2
2.73587	1.87852	2.73705	1.87963	2.57421	2.07046	2.1489	2.02933	2.26228	2.5114	2.24687	0.788643	2.02753	2.51131	2.039	1.3703	1.80389	2.16198		O75306	NADH dehydrogenase [ubiquinone] iron-sulfur protein 2, mitochondrial OS=Homo sapiens OX=9606 GN=NDUFS2 PE=1 SV=2
3.39746	2.46701	3.06561	2.67239	3.01381	2.94115	3.29839	3.31739	3.4867	3.17229	3.29593	2.76153	3.01575	3.14732	3.2366	3.08397	2.66826	3.31961		P49257	Protein ERGIC-53 OS=Homo sapiens OX=9606 GN=LMAN1 PE=1 SV=2
4.90747	4.44379	4.63837	4.62637	4.95097	4.54296	4.56539	4.27945	4.49782	3.78596	4.38349	4.40068	4.74363	4.86566	4.81904	4.64174	4.42799	4.87005		Q07955	Serine/arginine-rich splicing factor 1 OS=Homo sapiens OX=9606 GN=SRSF1 PE=1 SV=2
2.55838	2.65762	2.67203	2.58875	2.88666	2.69746	1.02169	0.910133	0.721977	-0.0556774	0.56299	0.673454	NaN	NaN	NaN	NaN	NaN	NaN		P10321	HLA class I histocompatibility antigen, C alpha chain OS=Homo sapiens OX=9606 GN=HLA-C PE=1 SV=3
0.841676	0.556805	0.562654	0.815035	0.55704	1.02197	2.38721	3.02207	2.20264	2.70456	2.45671	3.16646	-0.834545	-1.00606	-2.47458	-0.382545	-2.53797	-0.6896	Acetyl [N-Term]	P13797	Plastin-3 OS=Homo sapiens OX=9606 GN=PLS3 PE=1 SV=4
3.14246	2.46731	2.51815	2.86666	2.58466	2.87156	4.21879	3.75417	3.88216	3.62808	4.01537	3.10696	-0.164089	-0.0684967	0.0562248	0.499865	NaN	0.0920467		P07858	Cathepsin B OS=Homo sapiens OX=9606 GN=CTSB PE=1 SV=3
2.40132	1.81046	1.92522	1.76789	1.9558	2.08103	1.12644	0.752689	0.763821	1.57586	1.10748	0.473526	3.25885	3.49598	3.24195	2.96308	2.94847	3.17125		O15382	Branched-chain-amino-acid aminotransferase, mitochondrial OS=Homo sapiens OX=9606 GN=BCAT2 PE=1 SV=2
2.80578	1.75672	1.92523	2.54889	1.74148	2.63181	4.60903	5.1908	4.50897	4.71167	4.67936	5.40304	1.47416	1.07104	1.31803	1.09119	0.814703	1.26283		P37802	Transgelin-2 OS=Homo sapiens OX=9606 GN=TAGLN2 PE=1 SV=3
4.68429	4.19195	4.59981	4.40962	4.3218	4.4227	4.93938	5.02495	4.92737	4.87599	4.69031	5.02872	4.71601	4.73857	4.71177	4.69688	4.58526	4.7109		Q02878	60S ribosomal protein L6 OS=Homo sapiens OX=9606 GN=RPL6 PE=1 SV=3
2.07939	1.24691	2.06365	1.53392	1.59737	1.74679	3.22503	2.74327	3.20857	3.0559	3.03969	1.98796	NaN	-3.02172	NaN	NaN	NaN	-4.41002		Q16698	2,4-dienoyl-CoA reductase [(3E)-enoyl-CoA-producing], mitochondrial OS=Homo sapiens OX=9606 GN=DECR1 PE=1 SV=1
1.27852	0.43495	1.26403	0.222151	0.918334	0.654352	1.61533	1.14933	2.18219	1.62698	1.51068	1.14985	1.45691	1.68549	1.64349	1.11898	-0.605965	1.68403	Met-loss [N-Term]	Q14684	Ribosomal RNA processing protein 1 homolog B OS=Homo sapiens OX=9606 GN=RRP1B PE=1 SV=3
3.2136	2.70294	3.27576	2.96489	3.03195	2.86061	2.2499	1.78267	2.381	2.40561	2.31915	0.97263	2.15704	2.47736	2.10579	1.8321	2.04145	2.08208		Q6YN16	Hydroxysteroid dehydrogenase-like protein 2 OS=Homo sapiens OX=9606 GN=HSDL2 PE=1 SV=1
-0.411527	-1.98382	-1.27582	-1.20328	-1.88126	-1.83273	-1.51134	-0.61706	-0.489584	-1.24077	-1.29728	-1.07725	0.910484	1.10293	0.980034	0.492634	-0.529289	0.987793		O14497	AT-rich interactive domain-containing protein 1A OS=Homo sapiens OX=9606 GN=ARID1A PE=1 SV=3
0.275472	-0.72163	-0.0165062	-0.415272	-0.466783	-1.1936	0.690914	1.36724	1.3978	0.920952	1.14785	1.04197	1.20207	0.631132	0.922628	0.389929	-0.583921	0.992626		O00267	Transcription elongation factor SPT5 OS=Homo sapiens OX=9606 GN=SUPT5H PE=1 SV=1
2.44294	2.40877	2.69415	2.38698	2.62818	2.58758	1.58973	1.00862	1.86323	0.820459	1.37525	0.663425	3.00373	2.5482	2.34552	2.69874	2.16998	2.74139		P46013	Proliferation marker protein Ki-67 OS=Homo sapiens OX=9606 GN=MKI67 PE=1 SV=2
3.75715	3.1748	3.73828	3.37606	3.39257	3.1743	2.71497	2.5401	2.79877	2.98892	2.60496	2.0183	2.67339	2.91415	2.60253	2.50836	2.44514	2.59289	Met-loss+Acetyl [N-Term]	Q9Y6C9	Mitochondrial carrier homolog 2 OS=Homo sapiens OX=9606 GN=MTCH2 PE=1 SV=1
2.12365	1.45689	2.27251	1.92325	2.16572	1.79305	-0.505682	-1.04017	-0.310719	-0.307081	-0.463425	-2.35121	0.31189	1.0878	0.301874	-0.154459	-0.502769	0.441547		O94901	SUN domain-containing protein 1 OS=Homo sapiens OX=9606 GN=SUN1 PE=1 SV=3
3.04406	2.14013	2.78839	2.72529	2.68025	2.50505	1.41955	1.46148	1.723	1.34735	1.71103	0.396286	2.05412	2.06768	2.25116	2.01369	1.46465	2.36096		P43897	Elongation factor Ts, mitochondrial OS=Homo sapiens OX=9606 GN=TSFM PE=1 SV=2
1.43983	0.583361	1.48935	1.46013	0.539548	1.32054	2.19859	2.46933	2.34905	2.24279	2.34693	2.6806	2.10118	2.22847	2.2644	2.10163	1.63902	2.24751		Q9UHD8	Septin-9 OS=Homo sapiens OX=9606 GN=SEPTIN9 PE=1 SV=2
0.3278	-0.801279	-0.0249538	-0.287807	-0.536891	-0.321831	1.1807	1.72631	1.23986	1.54521	1.475	1.68842	1.99186	1.94185	2.08322	2.219	2.1176	1.98352		Q9Y3F4	Serine-threonine kinase receptor-associated protein OS=Homo sapiens OX=9606 GN=STRAP PE=1 SV=1
2.24279	1.40995	1.55138	1.97378	1.76114	1.98213	3.13197	3.91124	3.36949	3.78433	3.34645	4.12237	3.04443	3.1669	3.21617	3.29944	2.96199	3.10094		P40925	Malate dehydrogenase, cytoplasmic OS=Homo sapiens OX=9606 GN=MDH1 PE=1 SV=4
4.82891	4.15959	4.53162	4.35398	4.44112	4.2743	4.08907	3.86335	4.02384	3.78188	4.02829	3.19486	3.4013	3.48694	3.36306	3.36984	3.61178	3.54246		P36957	Dihydrolipoyllysine-residue succinyltransferase component of 2-oxoglutarate dehydrogenase complex, mitochondrial OS=Homo sapiens OX=9606 GN=DLST PE=1 SV=4
0.156974	-2.06415	-0.750517	0.174078	-0.454562	0.0716152	2.00043	2.2698	1.852	2.12005	1.96461	2.53604	1.2037	1.23058	1.52275	1.0721	1.05025	1.45189		P47897	Glutamine--tRNA ligase OS=Homo sapiens OX=9606 GN=QARS1 PE=1 SV=1
4.29925	3.6761	3.99822	3.89115	3.99764	3.87383	4.33023	4.03471	4.35622	4.37282	4.216	3.68968	5.00788	5.03982	4.90374	4.7223	4.69932	4.9772		P48047	ATP synthase subunit O, mitochondrial OS=Homo sapiens OX=9606 GN=ATP5PO PE=1 SV=1
2.92746	2.48242	2.95509	2.80764	2.80662	2.62806	2.10386	1.82505	2.03073	1.97031	2.04146	1.13992	2.37156	2.43885	2.19023	2.12744	2.00591	2.29867		O75489	NADH dehydrogenase [ubiquinone] iron-sulfur protein 3, mitochondrial OS=Homo sapiens OX=9606 GN=NDUFS3 PE=1 SV=1
-1.6554	-3.36229	-1.00308	-1.82759	-1.15014	-1.08617	0.557133	1.04915	0.493559	0.844131	0.1905	1.29359	-0.570974	-0.0931377	-0.927135	-0.900475	-0.980356	-0.601322		Q14203	Dynactin subunit 1 OS=Homo sapiens OX=9606 GN=DCTN1 PE=1 SV=3
-0.285777	0.0772533	-2.69192	0.404768	0.634789	0.562696	1.49588	2.33229	1.22903	2.14804	1.9206	2.02896	3.04231	3.19053	3.23104	3.28909	3.31621	2.97707	Met-loss+Acetyl [N-Term]	P14550	Aldo-keto reductase family 1 member A1 OS=Homo sapiens OX=9606 GN=AKR1A1 PE=1 SV=3
5.64567	5.16414	5.33284	5.44106	5.68766	5.48032	1.23266	0.984833	0.918352	0.234877	1.2497	0.638355	-2.99759	-5.16277	-5.04173	-4.04305	-1.57725	-2.94447		P09758	Tumor-associated calcium signal transducer 2 OS=Homo sapiens OX=9606 GN=TACSTD2 PE=1 SV=3
-1.11927	-0.855516	-1.02145	-0.754213	-1.17208	-0.52062	2.07462	2.94968	2.4188	2.73679	2.47363	2.93275	1.41109	1.75731	2.00663	1.90122	1.84876	1.93579		P61221	ATP-binding cassette sub-family E member 1 OS=Homo sapiens OX=9606 GN=ABCE1 PE=1 SV=1
1.5657	1.31392	1.8978	1.54978	1.93852	1.47703	1.93252	1.86011	1.87761	1.55638	1.59389	0.842319	1.33942	1.52303	1.28819	1.1772	0.84153	1.6075		P46060	Ran GTPase-activating protein 1 OS=Homo sapiens OX=9606 GN=RANGAP1 PE=1 SV=1
1.74482	1.57024	1.24881	1.4422	1.29177	1.63813	2.73525	3.37064	2.69991	3.09318	2.80915	3.39499	3.06693	3.24276	3.07695	3.50218	3.42533	3.25335	Met-loss+Acetyl [N-Term]	Q15181	Inorganic pyrophosphatase OS=Homo sapiens OX=9606 GN=PPA1 PE=1 SV=2
3.06976	2.62012	3.07749	2.77514	2.91947	2.67011	2.76269	2.21248	2.69829	2.7646	2.58983	1.61358	2.91015	3.02461	2.58101	2.73695	2.7478	2.9663		P11310	Medium-chain specific acyl-CoA dehydrogenase, mitochondrial OS=Homo sapiens OX=9606 GN=ACADM PE=1 SV=1
1.71784	1.01705	1.53149	1.1361	1.45959	1.08237	1.48678	1.19439	1.61447	1.30379	1.02109	0.940603	2.68706	2.88298	2.46243	2.07914	1.68151	2.53559		P17480	Nucleolar transcription factor 1 OS=Homo sapiens OX=9606 GN=UBTF PE=1 SV=1
-0.0412931	-1.50436	-0.691898	-0.658716	-0.580523	0.0842342	4.42098	5.09875	4.47284	5.14314	4.62542	5.03197	NaN	NaN	NaN	-4.47599	NaN	NaN		P15559	NAD(P)H dehydrogenase [quinone] 1 OS=Homo sapiens OX=9606 GN=NQO1 PE=1 SV=1
2.26164	1.57391	1.05321	1.79468	2.15598	2.35495	2.34591	2.42457	2.30712	1.65597	2.2741	2.44599	4.51582	4.64283	4.51913	4.57621	3.78498	4.61939		P26583	High mobility group protein B2 OS=Homo sapiens OX=9606 GN=HMGB2 PE=1 SV=2
3.88658	3.27909	3.61272	3.57854	3.56028	3.42162	4.27549	4.37297	4.32135	4.22915	4.22628	3.95553	5.69262	5.88209	5.83048	5.99226	6.06845	5.87213		P30044	Peroxiredoxin-5, mitochondrial OS=Homo sapiens OX=9606 GN=PRDX5 PE=1 SV=4
4.72237	4.13718	4.73683	4.44662	4.77019	4.33339	1.24542	1.18147	1.46022	1.61054	1.16371	0.0616112	3.99637	4.20167	4.01568	3.66779	3.29306	4.0489		Q9UKM9	RNA-binding protein Raly OS=Homo sapiens OX=9606 GN=RALY PE=1 SV=1
1.1557	4.35558	2.53375	3.47058	3.1659	3.69706	1.31329	1.98506	1.46191	1.93521	1.75337	2.62025	1.25912	0.554598	1.09739	1.71737	0.731449	0.285725	Acetyl [N-Term]	Q9BWD1	Acetyl-CoA acetyltransferase, cytosolic OS=Homo sapiens OX=9606 GN=ACAT2 PE=1 SV=2
3.53092	2.58261	2.7474	3.1375	3.02555	3.20923	4.1559	4.56885	4.2257	4.16734	4.26047	4.72707	4.34552	4.33986	4.28751	4.3454	4.32709	4.16976	Met-loss+Acetyl [N-Term]	P25398	40S ribosomal protein S12 OS=Homo sapiens OX=9606 GN=RPS12 PE=1 SV=3
1.91477	0.854767	1.01705	1.31206	1.69874	1.53325	2.70245	2.20419	2.56104	1.60955	2.31642	2.08481	3.30638	3.34614	3.36539	3.23366	2.08918	3.48054		Q92804	TATA-binding protein-associated factor 2N OS=Homo sapiens OX=9606 GN=TAF15 PE=1 SV=1
1.11429	0.462435	0.932461	1.04736	1.11885	0.418993	2.01889	2.44149	2.03644	2.34817	2.12888	2.3272	0.934044	1.27879	1.05859	1.23684	1.04456	1.06692		P25787	Proteasome subunit alpha type-2 OS=Homo sapiens OX=9606 GN=PSMA2 PE=1 SV=2
1.42372	0.112753	0.529638	0.530722	1.38169	0.188623	1.30813	1.28024	1.37976	-0.101761	1.55006	1.35151	1.15999	1.2537	0.82239	0.670019	-0.2677	1.51804		Q14257	Reticulocalbin-2 OS=Homo sapiens OX=9606 GN=RCN2 PE=1 SV=1
1.35768	0.173258	0.881735	0.983608	0.534032	0.308964	2.28653	1.48715	2.04021	1.84424	1.88844	0.814888	1.34476	1.75755	1.40593	1.50533	1.11091	1.96859		P22830	Ferrochelatase, mitochondrial OS=Homo sapiens OX=9606 GN=FECH PE=1 SV=2
0.806161	-0.441092	-0.0509987	-0.294891	0.455014	-0.251257	0.216507	-0.339434	-0.0228386	0.0722218	0.335035	-0.839956	0.927916	0.480474	0.763838	-0.129696	-0.952639	0.79579		Q12888	TP53-binding protein 1 OS=Homo sapiens OX=9606 GN=TP53BP1 PE=1 SV=2
3.19983	2.12714	2.91066	2.87222	2.58763	2.86225	-3.95865	-3.19845	-4.55805	-4.10038	NaN	NaN	-2.64225	-2.8399	-2.544	NaN	NaN	NaN		P29728	2'-5'-oligoadenylate synthase 2 OS=Homo sapiens OX=9606 GN=OAS2 PE=1 SV=3
1.66716	0.386932	0.654989	1.51905	1.3356	0.975239	2.57469	2.70551	2.18402	2.38643	2.48092	2.34334	2.60849	2.76365	2.8934	2.6019	2.82051	2.54738		O43242	26S proteasome non-ATPase regulatory subunit 3 OS=Homo sapiens OX=9606 GN=PSMD3 PE=1 SV=2
0.334298	-0.654739	0.0753517	0.287148	0.358943	0.123409	1.87524	2.31719	2.08415	2.15343	2.01969	1.71172	1.35197	1.64216	1.92639	1.87347	1.66556	1.63773		Q9Y224	RNA transcription, translation and transport factor protein OS=Homo sapiens OX=9606 GN=RTRAF PE=1 SV=1
9.85916	9.75175	9.9773	9.83937	9.98555	9.64822	9.24272	8.89837	9.07118	9.01849	9.05515	8.8131	10.2888	9.87498	9.93489	9.66543	9.9515	10.1288		Q6FI13	Histone H2A type 2-A OS=Homo sapiens OX=9606 GN=H2AC18 PE=1 SV=3
1.68027	1.04624	1.93253	1.54723	1.4202	1.21361	1.34803	1.48769	1.38212	1.41157	1.61883	0.350914	-0.0812855	0.334078	0.578796	-0.990448	0.292906	0.274698		A1L0T0	2-hydroxyacyl-CoA lyase 2 OS=Homo sapiens OX=9606 GN=ILVBL PE=1 SV=2
0.00673008	0.948195	0.798723	1.09023	1.23425	0.556551	1.81082	1.98059	2.53352	2.24236	1.86269	1.7156	2.00022	2.38209	2.25464	2.37293	1.64234	2.4292	Met-loss [N-Term]	Q9BZZ5	Apoptosis inhibitor 5 OS=Homo sapiens OX=9606 GN=API5 PE=1 SV=3
2.52331	2.03463	2.57627	2.27493	2.41147	2.2711	1.53845	1.5361	1.80543	1.56254	1.75307	0.834555	2.54616	2.56579	2.52035	1.72721	1.86833	2.55791		Q2TAY7	WD40 repeat-containing protein SMU1 OS=Homo sapiens OX=9606 GN=SMU1 PE=1 SV=2
4.83812	4.44568	4.4208	4.64996	4.5615	4.55074	-5.51034	-1.50845	-1.70382	-2.96081	-2.42546	-1.52533	2.12072	1.9083	1.86433	2.13469	2.40322	2.11677		Q08380	Galectin-3-binding protein OS=Homo sapiens OX=9606 GN=LGALS3BP PE=1 SV=1
3.79106	3.24153	3.49398	3.40309	3.5182	3.46476	3.87268	3.66535	3.89986	3.45853	3.88801	3.52272	4.37763	4.36224	4.20735	4.27527	4.5468	4.5287		O75947	ATP synthase subunit d, mitochondrial OS=Homo sapiens OX=9606 GN=ATP5PD PE=1 SV=3
0.362943	-0.306721	0.276005	-0.304283	-0.179528	-0.469755	1.00375	0.360077	0.488287	-0.106787	0.466946	0.25622	-2.61382	-3.4393	-4.09633	-3.09194	NaN	NaN		O60488	Long-chain-fatty-acid--CoA ligase 4 OS=Homo sapiens OX=9606 GN=ACSL4 PE=1 SV=2
1.24527	-0.0670795	1.05886	0.941116	1.27167	0.390015	0.684481	0.114466	0.337954	-0.0534363	0.230864	-1.25924	1.2595	1.29876	1.3908	0.521811	-0.469978	1.00288		Q10570	Cleavage and polyadenylation specificity factor subunit 1 OS=Homo sapiens OX=9606 GN=CPSF1 PE=1 SV=2
2.293	1.48048	1.8163	1.52081	1.98716	1.39293	2.8511	3.17589	2.87611	3.0679	2.80477	2.85569	2.73965	2.85952	2.7377	3.06037	2.69604	3.13069		Q9UBQ7	Glyoxylate reductase/hydroxypyruvate reductase OS=Homo sapiens OX=9606 GN=GRHPR PE=1 SV=1
1.06357	-0.527037	-0.0258179	0.417929	-0.675204	0.694784	0.693617	1.54544	1.17231	1.37942	1.27735	1.49818	2.18723	2.36249	2.4892	2.27805	2.13266	2.42104		P26196	Probable ATP-dependent RNA helicase DDX6 OS=Homo sapiens OX=9606 GN=DDX6 PE=1 SV=2
-3.3693	NaN	NaN	NaN	-2.69713	-2.30749	-0.706497	-1.93561	-0.749758	-0.786385	-1.66128	-3.35318	-0.61418	-0.476326	-0.928011	-0.369951	NaN	-0.314304		P51531	Probable global transcription activator SNF2L2 OS=Homo sapiens OX=9606 GN=SMARCA2 PE=1 SV=2
2.04809	1.11501	1.19294	1.45558	1.57094	1.67376	2.75406	2.94352	2.68909	2.82408	2.7599	3.00347	2.67455	2.94145	3.08914	2.78916	2.45015	3.0463		P08708	40S ribosomal protein S17 OS=Homo sapiens OX=9606 GN=RPS17 PE=1 SV=2
-4.5358	-3.24948	NaN	NaN	NaN	NaN	0.100657	1.00057	0.529181	0.877581	0.730003	1.02501	-3.70185	-3.72345	-3.26845	-2.28408	-2.32253	-2.324		O15067	Phosphoribosylformylglycinamidine synthase OS=Homo sapiens OX=9606 GN=PFAS PE=1 SV=4
1.54605	0.633734	1.60118	1.18014	0.713515	1.06198	2.76443	2.62691	2.44967	2.46991	2.63838	2.57845	2.14909	2.29147	2.35649	2.43024	2.35507	2.29297	Acetyl [N-Term]	P43686	26S proteasome regulatory subunit 6B OS=Homo sapiens OX=9606 GN=PSMC4 PE=1 SV=2
3.05521	1.79388	2.84168	2.55873	2.47535	1.74569	2.55586	1.84534	2.06264	1.67741	1.95159	1.38873	1.22401	1.00384	1.0822	0.958712	1.36541	1.41725		Q9UBS4	DnaJ homolog subfamily B member 11 OS=Homo sapiens OX=9606 GN=DNAJB11 PE=1 SV=1
3.90006	3.37988	3.84112	3.71611	4.18299	3.77063	3.49893	3.165	3.38071	2.54438	3.35472	2.96751	4.57631	4.48759	4.18595	4.13135	4.03466	4.42147		O14979	Heterogeneous nuclear ribonucleoprotein D-like OS=Homo sapiens OX=9606 GN=HNRNPDL PE=1 SV=3
0.751061	0.125042	0.593021	1.06954	0.625518	1.04739	2.26569	2.19863	2.26177	2.07376	2.36835	2.44359	1.77594	1.94656	2.05673	2.11331	2.00545	1.68204		P55036	26S proteasome non-ATPase regulatory subunit 4 OS=Homo sapiens OX=9606 GN=PSMD4 PE=1 SV=1
3.04617	2.09	2.73349	2.65188	2.57021	2.5048	1.87918	1.28093	1.77526	1.84614	1.76969	0.870901	2.99089	3.07143	3.16705	3.0181	2.85892	3.26437		P23786	Carnitine O-palmitoyltransferase 2, mitochondrial OS=Homo sapiens OX=9606 GN=CPT2 PE=1 SV=2
2.7953	1.96346	2.4847	2.5158	2.56883	1.93517	2.91125	2.6655	2.83236	2.68867	2.92778	2.00701	3.5617	4.04391	3.76112	3.78853	3.63987	3.9402		P26440	Isovaleryl-CoA dehydrogenase, mitochondrial OS=Homo sapiens OX=9606 GN=IVD PE=1 SV=2
2.5325	1.7997	2.21419	2.11725	2.12681	2.231	3.3348	3.76815	3.37113	3.48688	3.43645	3.70485	2.14058	2.37913	2.77598	2.59983	2.01625	2.18996		P60900	Proteasome subunit alpha type-6 OS=Homo sapiens OX=9606 GN=PSMA6 PE=1 SV=1
NaN	-2.48549	NaN	NaN	NaN	NaN	NaN	NaN	NaN	NaN	NaN	-2.81256	1.79785	1.8057	1.97945	2.44619	2.45346	2.02723		Q13228	Methanethiol oxidase OS=Homo sapiens OX=9606 GN=SELENBP1 PE=1 SV=2
-4.83006	0.111694	-1.52007	-0.701448	-1.15382	-0.438042	-0.585623	-0.0498295	-1.16856	-0.55817	-0.338778	1.1708	-1.25055	-2.80502	-1.65002	-0.32551	-2.30183	-2.27003		P09104	Gamma-enolase OS=Homo sapiens OX=9606 GN=ENO2 PE=1 SV=3
2.20089	1.91528	1.76434	2.19234	1.70251	2.19795	3.4054	4.22181	3.34441	4.37222	3.71873	4.17982	-1.37527	NaN	NaN	-2.97972	-2.10657	-1.94223		P15121	Aldo-keto reductase family 1 member B1 OS=Homo sapiens OX=9606 GN=AKR1B1 PE=1 SV=3
2.52678	2.04373	2.78218	2.46751	3.04615	2.5277	-1.26735	-2.72051	-1.94591	-2.40746	-2.3613	NaN	2.71833	2.63686	2.45595	2.60617	2.20925	2.90181		P12830	Cadherin-1 OS=Homo sapiens OX=9606 GN=CDH1 PE=1 SV=3
2.19942	1.82993	1.79723	2.08729	1.80286	2.04836	3.34307	3.84233	3.34458	3.7041	3.43105	3.92431	4.60986	4.79493	4.86208	4.94274	4.85209	4.8072		Q99497	Parkinson disease protein 7 OS=Homo sapiens OX=9606 GN=PARK7 PE=1 SV=2
4.21542	3.79772	4.21074	3.92244	3.97011	3.88796	5.24909	4.81772	5.16252	5.15448	5.03539	4.53846	5.5994	5.69551	5.51394	5.20435	5.41639	5.53922		O75390	Citrate synthase, mitochondrial OS=Homo sapiens OX=9606 GN=CS PE=1 SV=2
-3.66971	-3.37677	-4.16882	NaN	-2.45166	-4.77295	1.21925	2.30651	1.33043	2.50156	1.39458	2.38094	-1.61618	-1.24251	-0.723364	-0.682896	-0.275242	-1.75475		P08133	Annexin A6 OS=Homo sapiens OX=9606 GN=ANXA6 PE=1 SV=3
0.373092	-2.69867	-2.27808	-1.29976	-1.52492	-1.27786	2.17437	2.32782	2.23479	2.31975	2.22825	2.22908	1.77092	1.95108	1.79123	1.61203	0.70145	1.75617		O15371	Eukaryotic translation initiation factor 3 subunit D OS=Homo sapiens OX=9606 GN=EIF3D PE=1 SV=1
NaN	NaN	NaN	NaN	NaN	NaN	NaN	NaN	NaN	NaN	NaN	3.47088	NaN	NaN	NaN	NaN	NaN	NaN		A6NCN2	Putative keratin-87 protein OS=Homo sapiens OX=9606 GN=KRT87P PE=5 SV=4
1.51202	1.12596	1.31513	1.03073	1.29085	1.13321	1.54888	1.11181	1.60689	1.5576	1.60067	1.02044	1.92551	2.21566	2.00633	2.17965	1.83865	2.08906		Q9BXW7	Haloacid dehalogenase-like hydrolase domain-containing 5 OS=Homo sapiens OX=9606 GN=HDHD5 PE=1 SV=1
3.608	3.19562	3.37966	3.23787	3.55087	3.43598	2.65848	2.60302	2.66397	2.06912	2.75939	2.47059	NaN	NaN	NaN	NaN	NaN	NaN		P05362	Intercellular adhesion molecule 1 OS=Homo sapiens OX=9606 GN=ICAM1 PE=1 SV=2
NaN	NaN	-1.7575	-2.13499	NaN	NaN	NaN	NaN	NaN	NaN	NaN	NaN	-2.19535	-2.13296	NaN	NaN	-0.276106	NaN		P34931	Heat shock 70 kDa protein 1-like OS=Homo sapiens OX=9606 GN=HSPA1L PE=1 SV=2
1.72864	0.753778	0.983955	1.36185	1.0761	-0.0209961	2.54384	2.78676	2.68316	2.66546	2.46505	2.55318	2.29355	2.47457	2.70194	2.5464	2.80679	2.53257		Q9UNM6	26S proteasome non-ATPase regulatory subunit 13 OS=Homo sapiens OX=9606 GN=PSMD13 PE=1 SV=2
3.5734	2.8334	3.1716	3.03884	3.41369	3.24186	1.79383	1.22682	1.83794	1.39269	1.80276	0.737585	3.52928	3.57889	3.18197	2.92759	2.28186	3.6143		Q9NYF8	Bcl-2-associated transcription factor 1 OS=Homo sapiens OX=9606 GN=BCLAF1 PE=1 SV=2
1.09849	0.592472	0.318432	0.354055	0.33253	0.0827389	0.613499	1.02383	1.14765	1.30142	1.0056	0.974001	-0.0349064	0.54451	0.18672	0.34478	-0.372028	0.553719	Met-loss+Acetyl [N-Term]	O00629	Importin subunit alpha-3 OS=Homo sapiens OX=9606 GN=KPNA4 PE=1 SV=1
3.07573	2.07969	2.93236	2.35266	2.54896	2.60126	1.83932	2.12225	2.17246	1.86916	2.076	1.26612	1.64079	2.0464	1.70267	1.4319	1.55913	1.85972		Q9H7Z7	Prostaglandin E synthase 2 OS=Homo sapiens OX=9606 GN=PTGES2 PE=1 SV=1
1.28052	0.661203	1.3091	0.0850544	0.819402	0.492413	1.05289	0.647438	0.299936	0.57588	0.825699	-0.24518	1.54295	1.50803	1.54319	0.790878	0.172951	1.34969		P24928	DNA-directed RNA polymerase II subunit RPB1 OS=Homo sapiens OX=9606 GN=POLR2A PE=1 SV=2
0.693954	-1.46779	-0.647602	0.500429	0.040431	-0.672752	1.12982	0.867769	1.07344	1.19372	1.52767	0.531582	-0.715687	-0.390625	0.149801	-0.715063	-1.02093	-0.495686		Q9BW92	Threonine--tRNA ligase, mitochondrial OS=Homo sapiens OX=9606 GN=TARS2 PE=1 SV=1
-1.34524	-2.85509	-1.46352	-1.95357	-1.61657	-2.06361	1.28774	2.12261	1.05733	1.45339	1.30948	2.02744	-2.86136	-3.95121	-2.32516	-3.06277	-1.51931	-1.74506		P08243	Asparagine synthetase [glutamine-hydrolyzing] OS=Homo sapiens OX=9606 GN=ASNS PE=1 SV=4
0.990825	0.444756	0.660175	0.706663	0.768966	-1.16471	0.645473	0.389971	0.161398	0.418566	0.343227	-0.910841	1.08587	1.24976	1.04721	0.427221	-0.0754337	1.05804		Q92797	Symplekin OS=Homo sapiens OX=9606 GN=SYMPK PE=1 SV=2
0.95728	0.226124	0.80386	1.00647	0.726752	0.566486	3.04465	3.28608	3.16436	2.8606	2.94535	3.33259	2.06314	2.16936	2.34037	2.0462	2.2071	2.11689		Q9Y262	Eukaryotic translation initiation factor 3 subunit L OS=Homo sapiens OX=9606 GN=EIF3L PE=1 SV=1
3.98464	3.48	3.73337	3.65558	3.44981	3.62839	3.23321	3.16397	3.27398	2.55678	3.24998	2.78172	3.69471	3.2172	3.40379	3.34983	3.70385	3.51564		Q9NX63	MICOS complex subunit MIC19 OS=Homo sapiens OX=9606 GN=CHCHD3 PE=1 SV=1
0.450406	-0.00532532	0.074028	0.495445	0.497899	0.226557	2.50738	3.22679	2.65395	2.57689	2.77599	3.4334	-2.76389	NaN	-5.0831	NaN	-2.80536	-3.41002		Q96C19	EF-hand domain-containing protein D2 OS=Homo sapiens OX=9606 GN=EFHD2 PE=1 SV=1
-0.432767	-1.50036	-1.54287	-2.11553	-3.11065	-1.44036	-0.207407	0.478054	0.0262165	0.653225	-0.195784	-0.76256	1.35975	1.64767	1.87584	2.12948	1.98083	1.84858		Q9NQR4	Omega-amidase NIT2 OS=Homo sapiens OX=9606 GN=NIT2 PE=1 SV=1
2.65837	1.80929	2.28639	2.21403	2.16682	2.19889	3.45233	3.61989	3.60231	3.59276	3.33093	3.39246	3.22733	3.29746	3.39158	3.30209	3.33173	3.39061		P32969	60S ribosomal protein L9 OS=Homo sapiens OX=9606 GN=RPL9 PE=1 SV=1
1.89772	0.650959	1.13958	1.38654	1.58233	1.43167	-0.0285149	-0.609146	-0.521559	-0.854424	0.0254841	-1.45323	1.41315	1.60383	1.19295	1.3078	1.61999	1.67266		P50416	Carnitine O-palmitoyltransferase 1, liver isoform OS=Homo sapiens OX=9606 GN=CPT1A PE=1 SV=2
-1.6587	-0.952753	NaN	NaN	-2.01101	-2.44293	-0.395227	0.509516	-0.0354385	0.611662	0.574213	0.653629	-4.65139	-3.63399	NaN	-4.49839	NaN	-4.15475	Met-loss+Acetyl [N-Term]	P40763	Signal transducer and activator of transcription 3 OS=Homo sapiens OX=9606 GN=STAT3 PE=1 SV=2
2.04076	0.917782	1.18049	1.54519	1.4823	1.21388	1.42119	0.237484	0.860567	0.452381	0.94487	-0.230318	1.65135	2.05203	1.82156	1.47212	0.752316	2.12214		P12694	2-oxoisovalerate dehydrogenase subunit alpha, mitochondrial OS=Homo sapiens OX=9606 GN=BCKDHA PE=1 SV=2
2.58126	2.00027	1.98133	2.2575	2.13043	2.21733	1.84454	1.39042	1.71086	0.347	1.53521	1.95568	NaN	NaN	NaN	-4.58094	-3.86007	NaN	Met-loss+Acetyl [N-Term]	O00151	PDZ and LIM domain protein 1 OS=Homo sapiens OX=9606 GN=PDLIM1 PE=1 SV=4
1.32642	-0.347898	0.699514	1.10035	0.39096	1.28761	1.27385	0.826075	1.25049	0.905602	1.15124	0.591814	0.753702	1.15409	0.725809	1.4288	0.665756	1.33906		P10253	Lysosomal alpha-glucosidase OS=Homo sapiens OX=9606 GN=GAA PE=1 SV=4
4.46637	3.88883	4.34239	4.07041	4.03228	4.021	4.54135	4.97806	4.6495	4.93089	4.74434	5.03832	4.85354	4.80934	4.80148	4.72733	5.03206	4.66973		P62241	40S ribosomal protein S8 OS=Homo sapiens OX=9606 GN=RPS8 PE=1 SV=2
-0.838628	-1.41215	-1.50048	-0.928684	-1.27231	-1.02987	1.23307	1.60114	1.53349	1.80056	1.45212	1.51735	0.540428	1.28586	1.06187	1.34086	1.74974	1.05547		P10155	60 kDa SS-A/Ro ribonucleoprotein OS=Homo sapiens OX=9606 GN=RO60 PE=1 SV=2
1.63593	0.513536	1.17953	0.839411	1.06396	0.947157	2.44935	2.74342	2.45167	2.64595	2.49086	2.51974	2.35522	2.33683	2.57594	2.52734	2.47149	2.45645	Met-loss [N-Term]	Q15008	26S proteasome non-ATPase regulatory subunit 6 OS=Homo sapiens OX=9606 GN=PSMD6 PE=1 SV=1
4.86328	4.45267	5.01939	4.72701	5.07173	4.53804	3.87941	3.26884	3.74353	3.62557	3.23231	2.88976	5.50842	5.25606	5.25248	4.702	4.63033	5.37754		P04908	Histone H2A type 1-B/E OS=Homo sapiens OX=9606 GN=H2AC4 PE=1 SV=2
2.62424	2.33907	2.46012	2.59834	2.80899	2.40049	3.10556	2.91894	3.14582	2.99125	3.18517	2.67922	3.61819	3.60169	3.56832	3.27636	3.0931	3.49879		Q8WXF1	Paraspeckle component 1 OS=Homo sapiens OX=9606 GN=PSPC1 PE=1 SV=1
NaN	1.77714	0.0318413	0.85564	0.483552	0.956785	NaN	NaN	NaN	NaN	-1.52569	-0.354403	1.30157	1.07158	0.701324	1.26783	1.41346	1.23008		Q6SZW1	NAD(+) hydrolase SARM1 OS=Homo sapiens OX=9606 GN=SARM1 PE=1 SV=1
3.04628	2.60963	2.78929	2.82286	3.17849	2.79494	2.87023	2.73519	3.18068	3.20294	3.08028	2.56124	3.58908	3.85431	3.76826	3.50893	2.74691	3.68127	Met-loss+Acetyl [N-Term]	P26368	Splicing factor U2AF 65 kDa subunit OS=Homo sapiens OX=9606 GN=U2AF2 PE=1 SV=4
0.0154009	-0.573463	0.820776	-0.125673	0.40677	0.446775	0.023447	0.128862	-0.68487	0.138779	-1.3401	-1.2177	-0.598837	-1.12704	-1.51035	-1.18408	-0.373936	-1.10772		O75746	Calcium-binding mitochondrial carrier protein Aralar1 OS=Homo sapiens OX=9606 GN=SLC25A12 PE=1 SV=2
4.57607	4.08058	3.9802	4.13387	4.06468	3.81344	5.60598	5.6702	5.57464	4.99206	5.5862	5.88494	NaN	NaN	NaN	NaN	NaN	NaN	Met-loss+Acetyl [N-Term]	P09382	Galectin-1 OS=Homo sapiens OX=9606 GN=LGALS1 PE=1 SV=2
4.77736	4.28655	4.24986	4.47615	4.88836	4.38727	4.51057	4.88601	4.77155	3.61767	4.82671	4.98549	4.03223	4.14878	4.22522	4.53519	4.17557	4.48577	Met-loss+Acetyl [N-Term]	P0DP25	Calmodulin-3 OS=Homo sapiens OX=9606 GN=CALM3 PE=1 SV=1
2.02966	1.20616	1.91265	1.69274	1.98533	1.50543	1.09818	0.505817	1.24174	0.351978	0.591759	0.236116	-1.43752	-0.96689	-2.7331	-1.37578	-2.87164	-1.83361	Met-loss+Acetyl [N-Term]	P49790	Nuclear pore complex protein Nup153 OS=Homo sapiens OX=9606 GN=NUP153 PE=1 SV=2
0.191535	-1.31958	-0.0439568	-0.411615	0.326955	0.0715828	NaN	NaN	NaN	NaN	NaN	NaN	NaN	NaN	NaN	NaN	NaN	NaN	Met-loss+Acetyl [N-Term]	Q02539	Histone H1.1 OS=Homo sapiens OX=9606 GN=H1-1 PE=1 SV=3
NaN	-2.75927	NaN	NaN	NaN	NaN	2.05278	1.8665	2.40996	0.319357	2.11091	1.69563	-0.288942	-1.28303	-2.41394	-3.18639	-3.63793	-1.45922		Q9Y2D5	A-kinase anchor protein 2 OS=Homo sapiens OX=9606 GN=AKAP2 PE=1 SV=3
3.7388	3.07778	3.33378	3.60479	3.57795	3.38309	-1.68447	-0.754812	-1.63554	-1.39759	-0.914087	-0.819754	NaN	-4.97804	NaN	NaN	-0.467367	NaN	Acetyl [N-Term]	P04637	Cellular tumor antigen p53 OS=Homo sapiens OX=9606 GN=TP53 PE=1 SV=4
2.9735	1.82215	2.30755	2.38286	2.79393	2.56833	2.94611	3.18364	3.05593	2.95979	2.92013	2.98265	2.78756	2.86621	3.09042	3.05342	2.01057	3.12953	Met-loss+Acetyl [N-Term]	P47756	F-actin-capping protein subunit beta OS=Homo sapiens OX=9606 GN=CAPZB PE=1 SV=4
2.3025	1.88941	2.24698	1.92981	2.19696	1.88378	2.42959	2.27497	2.41332	1.9556	2.31398	0.775581	2.53428	2.63358	2.3995	3.03379	2.43243	3.04413		Q12907	Vesicular integral-membrane protein VIP36 OS=Homo sapiens OX=9606 GN=LMAN2 PE=1 SV=1
3.00511	2.61206	2.42557	2.75787	3.10279	2.81144	2.60625	2.34114	2.68433	2.36235	2.68546	2.35121	3.34854	3.29793	3.23416	3.12171	2.98058	3.17995	Met-loss [N-Term]	P09661	U2 small nuclear ribonucleoprotein A' OS=Homo sapiens OX=9606 GN=SNRPA1 PE=1 SV=2
0.484262	-0.311539	0.251898	0.20002	0.784656	0.20883	-2.2015	-2.16239	-2.29338	-2.01726	-3.26619	-3.15508	-1.96764	-1.99231	-2.24461	-3.29139	-3.2078	-3.58766		P28370	Probable global transcription activator SNF2L1 OS=Homo sapiens OX=9606 GN=SMARCA1 PE=1 SV=2
3.70519	3.14731	3.46096	3.33946	3.60175	3.36823	3.55584	3.47828	3.53346	3.40913	3.21685	3.28172	4.09752	4.06423	3.90982	3.55581	3.45728	3.88655		P08621	U1 small nuclear ribonucleoprotein 70 kDa OS=Homo sapiens OX=9606 GN=SNRNP70 PE=1 SV=2
1.66924	-0.276243	0.782375	0.948637	1.22737	1.07882	1.16779	0.825191	1.21329	0.257984	0.653053	0.861277	0.200764	0.153118	0.112064	0.291838	-0.92284	1.13031		Q16576	Histone-binding protein RBBP7 OS=Homo sapiens OX=9606 GN=RBBP7 PE=1 SV=1
2.97344	1.87962	2.74247	2.2599	2.5388	2.59959	2.20553	1.92699	2.50819	2.12475	1.83046	1.79601	1.7793	1.84333	1.60905	1.59323	1.20248	1.84269		Q96RP9	Elongation factor G, mitochondrial OS=Homo sapiens OX=9606 GN=GFM1 PE=1 SV=2
-0.539994	0.189823	-0.775581	-0.227369	-0.776193	0.330101	1.42292	2.13515	1.40691	1.74977	1.44216	2.30255	1.13731	0.949104	1.36982	1.44708	1.47615	1.43121	Met-loss+Acetyl [N-Term]	P48637	Glutathione synthetase OS=Homo sapiens OX=9606 GN=GSS PE=1 SV=1
3.36993	2.76872	3.27241	3.06075	3.13157	3.13506	2.61675	2.28889	2.5862	1.77891	2.65047	2.38834	2.10956	1.98653	1.82126	1.75691	2.00119	2.09032	Acetyl [N-Term]	P50402	Emerin OS=Homo sapiens OX=9606 GN=EMD PE=1 SV=1
-1.05457	0.014225	-1.49431	-0.740971	-0.690387	-0.0645599	-0.782089	-0.0873642	-0.534573	-0.0514278	-0.45536	-0.361874	1.43683	1.83064	1.76559	1.92144	1.52367	1.83618		P52788	Spermine synthase OS=Homo sapiens OX=9606 GN=SMS PE=1 SV=2
1.99522	1.22399	1.64487	1.56744	1.67071	2.03879	2.08789	2.39289	2.36863	2.57788	2.388	2.43833	1.52765	1.74143	1.85916	1.7124	1.39342	1.74677		P39748	Flap endonuclease 1 OS=Homo sapiens OX=9606 GN=FEN1 PE=1 SV=1
1.38357	0.788818	0.989157	1.05798	1.15183	1.00917	3.19586	2.94619	3.11895	2.91046	2.98329	1.93471	1.78319	1.65198	1.7499	1.78531	1.48844	1.9126		P31937	3-hydroxyisobutyrate dehydrogenase, mitochondrial OS=Homo sapiens OX=9606 GN=HIBADH PE=1 SV=2
2.73765	2.26613	2.49814	2.51759	2.66094	2.27417	1.2896	1.30733	1.5976	1.00946	1.36202	0.935041	-0.425177	0.299883	0.00327301	-0.450623	-0.149824	-0.251316		P08240	Signal recognition particle receptor subunit alpha OS=Homo sapiens OX=9606 GN=SRPRA PE=1 SV=2
0.0523691	0.00805473	-0.569244	0.252668	-2.79278	0.116135	1.51369	2.32206	2.1182	1.91095	2.08652	2.67303	0.00706673	-0.0796604	0.620209	0.16573	0.233379	-0.0881958	Met-loss+Acetyl [N-Term]	Q04917	14-3-3 protein eta OS=Homo sapiens OX=9606 GN=YWHAH PE=1 SV=4
1.33553	0.32395	0.910103	0.971798	1.06646	1.2604	2.88428	2.99191	3.14838	2.75726	2.84256	3.06291	0.541721	0.69906	0.530798	0.173662	-0.31254	0.841177		Q16543	Hsp90 co-chaperone Cdc37 OS=Homo sapiens OX=9606 GN=CDC37 PE=1 SV=1
0.407908	-0.516167	0.120049	-0.144985	0.589089	0.00720787	1.49744	1.95026	1.76814	1.60549	1.88246	2.00271	0.823839	0.907339	0.990082	1.02282	0.180655	0.888224		P61011	Signal recognition particle 54 kDa protein OS=Homo sapiens OX=9606 GN=SRP54 PE=1 SV=1
2.53797	1.71778	2.26147	2.30607	2.1405	1.71873	1.91251	1.86035	1.82342	1.78506	2.1029	1.48761	3.33968	3.26998	3.20945	2.90913	2.44678	3.1817		Q9BWF3	RNA-binding protein 4 OS=Homo sapiens OX=9606 GN=RBM4 PE=1 SV=1
2.45739	1.77039	2.58803	1.82752	2.23018	2.16762	1.75953	1.29406	1.80179	1.81233	1.45538	1.22023	-0.965807	-0.502728	-0.550102	-1.4495	-0.883717	-1.06118		O15269	Serine palmitoyltransferase 1 OS=Homo sapiens OX=9606 GN=SPTLC1 PE=1 SV=1
2.36723	2.28613	2.49029	2.08397	1.815	2.15981	1.82163	1.36628	1.7914	1.58544	1.77212	1.15953	0.953493	0.756285	1.11481	0.350937	0.96858	0.940821		P57740	Nuclear pore complex protein Nup107 OS=Homo sapiens OX=9606 GN=NUP107 PE=1 SV=1
1.4345	0.301834	0.907724	0.46409	1.01787	0.582813	0.0169754	-0.901215	0.314716	0.0841866	-0.306047	-0.961134	1.51766	1.71607	1.50889	1.27055	0.173786	1.71992	Acetyl [N-Term]	Q5BKZ1	DBIRD complex subunit ZNF326 OS=Homo sapiens OX=9606 GN=ZNF326 PE=1 SV=2
3.33803	3.01651	2.97686	3.03295	3.22614	3.26059	3.6257	3.59434	3.58694	3.24575	3.61693	3.6548	4.68222	4.69516	4.64221	4.65726	4.6163	5.00326		O75531	Barrier-to-autointegration factor OS=Homo sapiens OX=9606 GN=BANF1 PE=1 SV=1
-2.02452	-2.15829	-1.36993	-1.4238	-2.78169	-1.60837	1.024	1.59464	1.07287	2.11656	1.25494	1.67216	-2.87926	-2.4363	-0.79578	-1.60335	-1.4418	-0.763126		P09525	Annexin A4 OS=Homo sapiens OX=9606 GN=ANXA4 PE=1 SV=4
0.990409	0.320745	1.15142	0.592075	0.751786	0.882956	0.345531	-0.515707	0.65065	0.24683	0.290232	-0.871996	0.336073	0.57597	0.487547	0.375288	-0.817467	0.332453		Q14692	Ribosome biogenesis protein BMS1 homolog OS=Homo sapiens OX=9606 GN=BMS1 PE=1 SV=1
3.02095	2.76957	3.14445	2.84967	3.01976	3.03181	2.51071	2.30756	2.77148	2.76019	2.46937	1.64292	2.37494	2.60661	2.20992	2.29339	2.10685	2.54751	Met-loss+Acetyl [N-Term]	Q02978	Mitochondrial 2-oxoglutarate/malate carrier protein OS=Homo sapiens OX=9606 GN=SLC25A11 PE=1 SV=3
-4.67486	-4.26852	NaN	NaN	NaN	NaN	0.0152779	0.401297	-0.418974	0.07868	-2.2879	-1.15678	0.941803	0.476261	0.49297	0.405514	0.229757	0.701777		Q3LXA3	Triokinase/FMN cyclase OS=Homo sapiens OX=9606 GN=TKFC PE=1 SV=2
1.03466	0.383636	1.26836	0.579594	0.93138	1.00768	0.723057	-0.509396	0.641438	0.385042	0.0441532	-0.243692	-0.249777	0.484352	0.000591278	-0.959805	-0.418957	0.0728817		Q9UNX4	WD repeat-containing protein 3 OS=Homo sapiens OX=9606 GN=WDR3 PE=1 SV=1
NaN	-2.12216	-2.42871	-2.34527	NaN	NaN	NaN	NaN	NaN	NaN	NaN	7.45607	NaN	NaN	-4.0814	NaN	-0.771633	NaN		Q15323	Keratin, type I cuticular Ha1 OS=Homo sapiens OX=9606 GN=KRT31 PE=1 SV=3
-1.97615	NaN	-2.86516	-4.84057	NaN	NaN	-0.0412331	1.29171	0.885263	1.06148	0.763769	1.0883	0.358604	0.793753	0.556139	1.06354	0.325087	0.704193		Q8TBC4	NEDD8-activating enzyme E1 catalytic subunit OS=Homo sapiens OX=9606 GN=UBA3 PE=1 SV=2
1.9242	1.34389	1.88522	1.33394	1.13387	1.61372	0.349052	-1.11574	0.11533	0.218967	0.218794	-1.309	2.34265	2.47136	2.30325	2.26078	2.2022	2.55189		P11182	Lipoamide acyltransferase component of branched-chain alpha-keto acid dehydrogenase complex, mitochondrial OS=Homo sapiens OX=9606 GN=DBT PE=1 SV=3
-1.72944	-0.746315	-0.541351	-2.93086	-0.83064	-1.31992	2.49673	3.3535	2.7071	3.03737	2.79438	3.391	-1.68677	NaN	-0.937695	NaN	-2.61085	-2.06816	Met-loss+Acetyl [N-Term]	Q9Y281	Cofilin-2 OS=Homo sapiens OX=9606 GN=CFL2 PE=1 SV=1
NaN	NaN	NaN	NaN	NaN	NaN	NaN	NaN	NaN	NaN	NaN	NaN	-2.40832	-4.60357	-5.28246	-1.1703	NaN	-1.56868	Acetyl [N-Term]	Q93084	Sarcoplasmic/endoplasmic reticulum calcium ATPase 3 OS=Homo sapiens OX=9606 GN=ATP2A3 PE=1 SV=3
2.8528	1.99541	2.72587	2.21988	2.64942	2.09524	-1.13125	-1.65241	-0.50378	-0.714783	-1.53796	-1.61327	-4.36511	NaN	-5.17518	NaN	NaN	-4.51874		Q03518	Antigen peptide transporter 1 OS=Homo sapiens OX=9606 GN=TAP1 PE=1 SV=2
2.42462	2.42608	2.12448	2.36425	2.25474	2.70743	3.03626	2.75149	3.07654	2.30971	2.91131	3.24408	2.2829	2.51411	2.06831	2.49587	2.47188	2.47746	Met-loss+Acetyl [N-Term]	P49321	Nuclear autoantigenic sperm protein OS=Homo sapiens OX=9606 GN=NASP PE=1 SV=2
NaN	-1.75838	-2.03995	-2.86038	-3.03913	-2.83752	4.56927	4.40142	4.66115	4.45628	4.70916	4.45352	-1.1141	NaN	NaN	NaN	-1.8119	NaN	Met-loss [N-Term];Met-loss+Acetyl [N-Term]	P16401	Histone H1.5 OS=Homo sapiens OX=9606 GN=H1-5 PE=1 SV=3
1.30883	-0.365362	0.987181	0.420816	0.481477	0.78739	1.6848	1.95392	1.34523	2.05712	1.75298	2.2391	-1.33567	-0.685015	-1.21891	-1.10863	-2.26473	-1.19449	Met-loss+Acetyl [N-Term]	O15143	Actin-related protein 2/3 complex subunit 1B OS=Homo sapiens OX=9606 GN=ARPC1B PE=1 SV=3
0.961375	-0.675352	0.661684	-0.574192	0.280669	-0.443045	0.521488	0.547441	-0.0548649	0.722921	0.0999813	-3.1797	1.96653	2.1944	2.07413	1.46129	1.47914	2.01927		P48449	Lanosterol synthase OS=Homo sapiens OX=9606 GN=LSS PE=1 SV=1
4.17087	2.76617	3.40137	3.27542	3.49099	3.3159	2.6072	2.27802	2.50913	2.00876	2.42649	1.96902	-0.0177784	0.0061245	0.171286	-0.147051	-0.361042	0.285755	Met-loss+Acetyl [N-Term]	O43169	Cytochrome b5 type B OS=Homo sapiens OX=9606 GN=CYB5B PE=1 SV=3
1.56064	2.69127	1.63619	1.70314	1.49052	1.9033	0.855764	0.481104	1.18076	1.21255	0.806133	0.173616	1.02332	0.461111	1.474	0.514977	-0.128456	0.81218		Q09161	Nuclear cap-binding protein subunit 1 OS=Homo sapiens OX=9606 GN=NCBP1 PE=1 SV=1
0.669374	0.942005	1.096	0.722454	0.464885	1.12548	1.21378	1.70838	0.958786	1.20129	1.0996	1.55597	0.993114	1.04129	0.964386	1.32395	1.49848	0.932186		Q96TA1	Protein Niban 2 OS=Homo sapiens OX=9606 GN=NIBAN2 PE=1 SV=3
2.54331	1.45433	2.59586	2.02859	2.73984	2.10002	2.10214	2.10411	2.58652	2.41221	2.06573	1.19201	2.44539	2.62406	1.91051	2.24114	0.161657	2.71658		O96008	Mitochondrial import receptor subunit TOM40 homolog OS=Homo sapiens OX=9606 GN=TOMM40 PE=1 SV=1
0.586921	-1.6864	-0.0445995	-0.342657	0.568534	-0.689482	0.154802	-0.0190372	-0.701231	-0.298649	0.242359	-1.02016	0.0932884	0.348715	0.323074	-1.15518	-0.293791	0.453794		P20020	Plasma membrane calcium-transporting ATPase 1 OS=Homo sapiens OX=9606 GN=ATP2B1 PE=1 SV=4
5.08431	4.65048	4.58729	4.60164	4.66375	4.85497	1.70391	1.59675	1.68974	0.831881	1.5803	1.57873	-4.50632	-4.04029	-5.24232	-3.79778	-1.93469	NaN		P01889	HLA class I histocompatibility antigen, B alpha chain OS=Homo sapiens OX=9606 GN=HLA-B PE=1 SV=3
2.35971	1.59232	2.03342	1.84192	1.93378	1.96039	0.154369	0.075407	0.525089	0.164776	0.026516	-1.35507	1.82226	2.09304	1.86783	1.89752	1.78454	1.88566		Q9BZE1	39S ribosomal protein L37, mitochondrial OS=Homo sapiens OX=9606 GN=MRPL37 PE=1 SV=2
-0.973105	-2.63731	-1.88154	-2.54246	-1.65244	-2.29058	1.16177	1.26056	1.03898	1.28064	1.01917	1.28199	1.70003	1.85044	1.91202	1.68378	1.35421	1.88909		P53992	Protein transport protein Sec24C OS=Homo sapiens OX=9606 GN=SEC24C PE=1 SV=3
4.20274	3.32182	3.31833	3.62312	3.91906	3.68029	4.9507	4.55863	5.08283	4.17326	4.88696	4.35117	2.55238	2.58761	2.47598	2.44753	1.25688	3.04151	Met-loss+Acetyl [N-Term]	Q9P0L0	Vesicle-associated membrane protein-associated protein A OS=Homo sapiens OX=9606 GN=VAPA PE=1 SV=3
2.3313	1.68774	1.89682	1.94788	1.89623	1.60941	0.981075	-0.724802	0.359301	1.16664	0.434887	-2.37655	NaN	NaN	NaN	NaN	NaN	NaN		Q9HCC0	Methylcrotonoyl-CoA carboxylase beta chain, mitochondrial OS=Homo sapiens OX=9606 GN=MCCC2 PE=1 SV=1
2.45538	1.21987	2.31302	2.15013	1.94831	2.23804	1.55622	1.45422	1.40403	1.30466	1.42955	0.728655	2.79012	2.91389	2.53742	2.39659	2.32267	2.79401		P51553	Isocitrate dehydrogenase [NAD] subunit gamma, mitochondrial OS=Homo sapiens OX=9606 GN=IDH3G PE=1 SV=1
0.399678	0.0618248	0.408594	0.271299	-0.220899	0.51619	2.31689	2.87093	2.57551	2.61997	2.4708	3.08246	1.14309	1.78224	1.48236	1.20942	1.91918	1.51674	Met-loss+Acetyl [N-Term]	Q9HB71	Calcyclin-binding protein OS=Homo sapiens OX=9606 GN=CACYBP PE=1 SV=2
-1.22215	0.0420723	-0.403223	-0.578945	-1.78677	-0.675817	-2.27493	-1.66805	-2.36049	-2.64631	-0.763935	-0.930874	2.54898	2.63527	2.61306	2.70805	3.11356	2.87988		Q8IW45	ATP-dependent (S)-NAD(P)H-hydrate dehydratase OS=Homo sapiens OX=9606 GN=NAXD PE=1 SV=1
1.71469	1.69902	1.83036	1.42782	1.87048	1.53897	-2.85789	-1.68976	-0.736031	-1.46294	-1.5265	-2.08564	-0.308275	-0.371492	-0.453999	-1.00724	-1.14593	-0.592537	Met-loss+Acetyl [N-Term]	Q9Y2U8	Inner nuclear membrane protein Man1 OS=Homo sapiens OX=9606 GN=LEMD3 PE=1 SV=2
0.268025	-0.497812	0.569574	0.239346	-0.139606	-1.0072	0.089262	-0.0900116	-0.337029	-0.539255	0.160509	-0.401039	0.335007	0.706116	0.465101	0.342096	0.209826	0.389149		Q7KZ85	Transcription elongation factor SPT6 OS=Homo sapiens OX=9606 GN=SUPT6H PE=1 SV=2
-1.47336	-0.224566	-1.57674	-0.961128	-1.29596	-0.403193	0.733967	0.799841	0.456869	0.6814	0.32556	1.16669	0.582905	0.640841	1.30166	0.856806	1.39344	1.23466		Q13045	Protein flightless-1 homolog OS=Homo sapiens OX=9606 GN=FLII PE=1 SV=2
0.506061	0.011673	0.935009	0.873499	1.09167	-0.153547	1.93217	1.88318	2.12151	1.83314	1.85185	0.698059	2.68243	2.73035	2.50408	2.35333	2.40481	2.6433		Q9BUQ8	Probable ATP-dependent RNA helicase DDX23 OS=Homo sapiens OX=9606 GN=DDX23 PE=1 SV=3
1.62853	2.36781	2.32264	2.15497	2.1548	1.91135	1.4368	1.3113	1.70782	1.51934	1.33986	1.11214	1.53479	1.35602	1.38964	0.947374	0.337202	1.56631		Q9H6R4	Nucleolar protein 6 OS=Homo sapiens OX=9606 GN=NOL6 PE=1 SV=2
1.94298	1.34706	2.0055	1.77019	1.86221	0.856306	1.19917	1.89071	1.99983	2.13045	1.64446	0.645697	1.97943	2.29142	2.62007	1.32548	1.47658	2.12727		Q96DI7	U5 small nuclear ribonucleoprotein 40 kDa protein OS=Homo sapiens OX=9606 GN=SNRNP40 PE=1 SV=1
1.22667	0.104372	0.623993	0.490139	0.55926	0.362494	1.67742	2.01394	1.75822	2.07113	2.03466	2.23742	3.19638	3.54329	3.42414	3.50534	3.42311	3.29134		Q9BR76	Coronin-1B OS=Homo sapiens OX=9606 GN=CORO1B PE=1 SV=1
3.3168	2.68137	2.94411	2.80349	3.02715	2.93574	1.96226	1.66388	1.95717	1.12245	1.61226	1.63492	3.63621	3.48123	3.27901	3.40032	3.66628	3.49632		Q00059	Transcription factor A, mitochondrial OS=Homo sapiens OX=9606 GN=TFAM PE=1 SV=1
-0.893832	-3.72194	-3.45391	-2.78453	-4.03136	-3.67251	NaN	NaN	NaN	NaN	NaN	NaN	-2.16362	-1.45261	-1.46528	-4.70636	-4.62676	-1.79481		Q8TDI0	Chromodomain-helicase-DNA-binding protein 5 OS=Homo sapiens OX=9606 GN=CHD5 PE=1 SV=1
-1.50879	-1.66909	-1.38933	-1.57826	-1.25659	-1.52412	-4.89458	-3.32564	-3.40077	-3.35964	NaN	NaN	-1.8084	-1.76812	-1.93297	-1.70871	-2.2287	-1.43139	Met-loss+Acetyl [N-Term]	Q96E39	RNA binding motif protein, X-linked-like-1 OS=Homo sapiens OX=9606 GN=RBMXL1 PE=1 SV=1
-0.395429	-3.20128	-1.56929	-2.17832	-1.17628	-2.36396	1.10856	1.46984	1.67247	1.16191	1.68627	1.72974	-0.560766	-0.435659	0.140564	-0.649559	-1.06154	0.0397873		O14974	Protein phosphatase 1 regulatory subunit 12A OS=Homo sapiens OX=9606 GN=PPP1R12A PE=1 SV=1
-0.339412	-1.94546	-0.525637	0.220459	-1.38163	-0.244669	1.47218	2.36107	1.52427	2.00869	1.61681	2.35152	1.27457	1.20193	1.32664	1.79289	1.89123	1.19983	Met-loss [N-Term]	P49591	Serine--tRNA ligase, cytoplasmic OS=Homo sapiens OX=9606 GN=SARS1 PE=1 SV=3
1.51897	0.687754	1.68197	1.40152	1.64682	1.50402	1.48724	1.29032	1.65104	1.47394	1.4276	1.10822	1.49773	1.32818	1.20912	0.496996	-0.21958	1.4875		P49750	YLP motif-containing protein 1 OS=Homo sapiens OX=9606 GN=YLPM1 PE=1 SV=4
3.36321	2.74376	2.9207	2.87815	2.89358	3.18614	3.68042	3.91564	3.65811	3.87484	3.52468	3.89685	3.7251	3.90279	3.92586	3.74804	3.57204	3.67893		P62263	40S ribosomal protein S14 OS=Homo sapiens OX=9606 GN=RPS14 PE=1 SV=3
1.44283	0.689545	1.35805	0.974798	1.56641	0.607746	1.15759	1.18977	1.41782	1.0526	0.966877	0.20097	-2.13886	-1.85687	-2.78444	-2.38595	NaN	-1.72465	Met-loss+Acetyl [N-Term]	P30519	Heme oxygenase 2 OS=Homo sapiens OX=9606 GN=HMOX2 PE=1 SV=2
2.50379	1.70115	1.62274	1.54213	0.124005	2.49533	1.94264	2.48705	2.20103	1.42125	1.63632	2.75054	2.85171	2.61237	2.75423	2.53791	1.82429	2.79324	Met-loss+Acetyl [N-Term]	P31946	14-3-3 protein beta/alpha OS=Homo sapiens OX=9606 GN=YWHAB PE=1 SV=3
3.50494	3.35957	3.69128	3.27544	3.92722	3.60962	3.68504	3.5916	3.70717	3.43917	3.63787	2.90651	4.24505	4.36281	3.94435	4.24	3.71299	4.31157		Q13185	Chromobox protein homolog 3 OS=Homo sapiens OX=9606 GN=CBX3 PE=1 SV=4
NaN	NaN	NaN	NaN	NaN	NaN	NaN	NaN	NaN	NaN	NaN	NaN	-0.617105	-0.766872	-0.377028	-0.417946	-0.377487	-0.484434		Q5TH69	Brefeldin A-inhibited guanine nucleotide-exchange protein 3 OS=Homo sapiens OX=9606 GN=ARFGEF3 PE=1 SV=3
3.1412	2.04108	2.77625	2.53292	2.56164	2.39082	1.30071	1.26487	1.72307	1.4417	1.48158	0.841471	2.65422	2.77256	2.57083	2.46519	2.64814	2.4649		Q9NUJ1	Palmitoyl-protein thioesterase ABHD10, mitochondrial OS=Homo sapiens OX=9606 GN=ABHD10 PE=1 SV=1
1.45854	0.862213	1.19509	0.538624	0.925704	1.12496	0.571465	0.322304	1.00698	0.327213	0.850586	0.287413	-0.539049	-2.53722	-0.629856	-2.39426	-2.10285	-1.3044		Q12959	Disks large homolog 1 OS=Homo sapiens OX=9606 GN=DLG1 PE=1 SV=2
2.15602	0.908144	1.29236	1.19726	1.43031	0.452686	1.35198	1.21979	1.7262	1.58332	1.21918	0.287237	0.979134	1.14653	0.0163803	0.769457	-2.12077	1.23189		P82650	28S ribosomal protein S22, mitochondrial OS=Homo sapiens OX=9606 GN=MRPS22 PE=1 SV=1
2.59899	1.76656	2.20109	1.9577	2.37943	1.88446	1.85005	1.91319	1.88594	1.20197	1.95692	1.30885	2.50687	2.50339	2.46647	2.04113	1.68275	2.27985		P83916	Chromobox protein homolog 1 OS=Homo sapiens OX=9606 GN=CBX1 PE=1 SV=1
4.96674	4.08149	4.5506	4.42836	4.88424	4.49869	4.21651	3.8985	4.2291	3.14188	4.0366	3.75286	2.07829	1.97023	1.64445	1.71197	1.69466	2.15115		P35613	Basigin OS=Homo sapiens OX=9606 GN=BSG PE=1 SV=2
2.01818	0.847397	1.26866	0.772919	0.861976	0.767126	1.41263	1.50609	1.67878	1.40025	1.31309	0.512321	2.06157	2.24278	2.19651	1.80901	2.27551	2.26525		Q99805	Transmembrane 9 superfamily member 2 OS=Homo sapiens OX=9606 GN=TM9SF2 PE=1 SV=1
2.15503	1.40455	2.40001	1.73385	1.95889	1.9699	1.80243	1.58331	2.07547	1.02032	1.15521	1.21921	0.43751	0.710663	-2.48721	-0.261831	-2.17201	0.813072		P29317	Ephrin type-A receptor 2 OS=Homo sapiens OX=9606 GN=EPHA2 PE=1 SV=2
1.46738	0.884663	0.936893	1.51645	1.58228	1.34464	2.16492	2.14401	2.48717	2.05566	2.34783	1.01579	2.11627	2.17508	2.41937	1.8062	1.52852	2.16226		O14776	Transcription elongation regulator 1 OS=Homo sapiens OX=9606 GN=TCERG1 PE=1 SV=2
4.31533	3.82671	4.21803	4.05713	4.01947	4.04379	4.81255	5.05781	4.72983	4.93375	4.7334	5.00293	4.81132	4.7586	4.79607	4.77976	4.75931	4.68419		P62277	40S ribosomal protein S13 OS=Homo sapiens OX=9606 GN=RPS13 PE=1 SV=2
1.38739	-0.199894	1.09009	0.490021	0.525529	-0.105339	-0.591335	-1.43631	-0.550655	-2.01019	-0.843674	-1.06081	0.197311	0.0761185	0.24724	-0.41445	-0.864979	0.0294304		Q5QJE6	Deoxynucleotidyltransferase terminal-interacting protein 2 OS=Homo sapiens OX=9606 GN=DNTTIP2 PE=1 SV=2
1.06005	0.147251	0.995485	0.861046	0.429557	0.209503	1.98033	1.8696	2.53397	2.64558	2.59193	0.823591	2.40691	2.13175	2.13618	1.67768	2.20088	2.23729		P30038	Delta-1-pyrroline-5-carboxylate dehydrogenase, mitochondrial OS=Homo sapiens OX=9606 GN=ALDH4A1 PE=1 SV=3
3.257	2.46497	3.69644	3.38302	3.5205	3.24982	2.47272	2.33489	2.26907	2.53868	2.4549	1.45337	1.8794	2.17541	1.83725	1.91318	1.91863	2.1145	Met-loss+Acetyl [N-Term]	Q8NBX0	Saccharopine dehydrogenase-like oxidoreductase OS=Homo sapiens OX=9606 GN=SCCPDH PE=1 SV=1
4.74965	4.13863	4.4333	4.41014	4.45033	4.36563	4.39904	4.14003	4.4499	3.98212	4.21325	3.69457	4.58477	4.64495	4.3685	4.20359	4.47215	4.46901		Q04837	Single-stranded DNA-binding protein, mitochondrial OS=Homo sapiens OX=9606 GN=SSBP1 PE=1 SV=1
3.55452	3.25457	3.34212	3.5325	3.63088	3.23905	3.52523	3.08126	3.45594	3.22926	3.40544	3.06683	3.78562	3.76666	3.82028	3.52809	3.05063	3.81281	Met-loss+Acetyl [N-Term]	P09012	U1 small nuclear ribonucleoprotein A OS=Homo sapiens OX=9606 GN=SNRPA PE=1 SV=3
0.752149	-0.330097	0.71347	-0.0295525	1.11554	0.30154	2.4402	2.11642	2.48879	2.29832	2.20867	0.711815	2.66826	2.76638	2.25081	2.12164	1.47318	2.75005	Met-loss+Acetyl [N-Term]	Q9P2K5	Myelin expression factor 2 OS=Homo sapiens OX=9606 GN=MYEF2 PE=1 SV=3
0.0060606	0.356949	0.15943	-0.588037	-0.0951719	0.114485	0.997906	0.93268	0.725248	1.07547	0.888803	0.469006	2.11396	1.96055	2.04862	1.55277	1.22736	1.79086	Met-loss+Acetyl [N-Term]	Q8NI27	THO complex subunit 2 OS=Homo sapiens OX=9606 GN=THOC2 PE=1 SV=2
1.74072	2.26711	1.35347	1.27253	1.51733	0.901039	2.49626	3.05685	3.03914	2.65835	2.86776	3.37242	2.03503	2.32381	2.23729	2.18565	1.95648	2.21327		P20042	Eukaryotic translation initiation factor 2 subunit 2 OS=Homo sapiens OX=9606 GN=EIF2S2 PE=1 SV=2
2.60198	1.78445	-4.93855	-0.872309	-3.12958	2.26203	-5.04614	NaN	-0.792698	-6.86174	-3.50465	-1.03989	0.478012	NaN	NaN	-3.38222	-4.77031	-5.87899	Met-loss+Acetyl [N-Term]	Q8N257	Histone H2B type 3-B OS=Homo sapiens OX=9606 GN=H2BU1 PE=1 SV=3
2.53076	1.10333	1.98965	2.25226	2.12149	2.0327	1.80725	1.2479	1.30125	2.12253	1.8708	1.37592	-0.14407	0.0642662	-0.791443	-0.585402	-0.288176	0.179317	Met-loss+Acetyl [N-Term]	P04040	Catalase OS=Homo sapiens OX=9606 GN=CAT PE=1 SV=3
NaN	NaN	NaN	NaN	NaN	NaN	NaN	NaN	NaN	NaN	NaN	3.80849	NaN	NaN	NaN	NaN	NaN	NaN		Q92764	Keratin, type I cuticular Ha5 OS=Homo sapiens OX=9606 GN=KRT35 PE=1 SV=5
3.0615	2.17644	2.38543	2.27687	2.57004	2.29545	2.22235	1.37743	1.77596	1.87784	1.999	0.671389	2.36102	2.50296	1.54377	1.75688	2.15064	2.22762		Q9UIJ7	GTP:AMP phosphotransferase AK3, mitochondrial OS=Homo sapiens OX=9606 GN=AK3 PE=1 SV=4
2.53853	1.67938	1.89228	1.6131	2.1284	2.11029	3.91498	3.98386	3.79349	3.97684	3.77675	3.54059	3.36919	3.74965	3.38453	3.64187	2.61645	3.77784		P27635	60S ribosomal protein L10 OS=Homo sapiens OX=9606 GN=RPL10 PE=1 SV=4
1.27643	0.418148	0.49789	0.698423	0.279197	1.00841	3.03251	3.18137	2.96012	2.67166	2.82877	3.40718	2.98037	3.12966	3.28604	3.26062	2.78663	3.21612		Q00688	Peptidyl-prolyl cis-trans isomerase FKBP3 OS=Homo sapiens OX=9606 GN=FKBP3 PE=1 SV=1
2.41392	1.38757	2.20323	1.9352	2.05839	2.12029	1.28863	0.953339	1.24414	1.09718	0.648397	1.11218	-0.671236	-1.68575	-0.744986	-0.588539	-1.75031	-0.289434		P36551	Oxygen-dependent coproporphyrinogen-III oxidase, mitochondrial OS=Homo sapiens OX=9606 GN=CPOX PE=1 SV=3
0.373204	0.0305367	-0.05229	0.378532	0.0105085	0.460726	2.02506	2.47038	2.02029	2.24961	2.23143	2.47835	-4.64629	-4.77413	-3.90108	NaN	-3.7375	-4.56395	Met-loss+Acetyl [N-Term]	Q16401	26S proteasome non-ATPase regulatory subunit 5 OS=Homo sapiens OX=9606 GN=PSMD5 PE=1 SV=3
-3.0755	-1.92644	-2.00643	-2.6754	-1.69542	-1.75333	-3.27796	-1.74688	-2.11691	-2.82084	-1.52437	-2.88495	5.70126	5.66042	5.267	5.7503	5.55249	5.98996		P05090	Apolipoprotein D OS=Homo sapiens OX=9606 GN=APOD PE=1 SV=1
2.60333	1.91877	2.04541	1.99419	2.5388	2.28862	1.13796	0.834841	1.00346	0.283268	0.998877	1.18519	0.631552	0.774906	0.834415	0.902016	NaN	1.17456	Met-loss+Acetyl [N-Term]	P23497	Nuclear autoantigen Sp-100 OS=Homo sapiens OX=9606 GN=SP100 PE=1 SV=3
3.79765	3.50471	3.65973	3.43467	3.77037	3.54292	4.44245	4.24569	4.42216	3.71158	4.30661	3.86377	3.20079	2.99385	2.8392	2.92042	3.27991	3.08899		P30040	Endoplasmic reticulum resident protein 29 OS=Homo sapiens OX=9606 GN=ERP29 PE=1 SV=4
-0.637166	NaN	-2.06764	NaN	-2.86221	-2.13351	2.67373	2.92409	2.91896	2.21492	2.63992	2.90533	2.56153	2.46679	2.74865	2.83256	2.11893	2.7924	Acetyl [N-Term]	P23193	Transcription elongation factor A protein 1 OS=Homo sapiens OX=9606 GN=TCEA1 PE=1 SV=2
1.36985	0.908054	1.07242	1.40348	1.34817	1.66985	1.77987	1.87935	2.19722	0.837395	1.81899	2.26506	2.91632	2.62429	2.82552	2.53112	2.2302	2.66706	Met-loss+Acetyl [N-Term]	Q15637	Splicing factor 1 OS=Homo sapiens OX=9606 GN=SF1 PE=1 SV=4
-0.974685	NaN	-2.71389	NaN	-3.09143	-2.2564	0.24234	1.27987	0.389763	0.658689	0.130957	0.993504	-1.25599	0.303555	0.0186195	0.120596	1.01285	0.16988		P11216	Glycogen phosphorylase, brain form OS=Homo sapiens OX=9606 GN=PYGB PE=1 SV=5
2.29296	1.18937	2.30378	1.77071	2.04027	1.53056	3.8602	3.78884	3.81578	4.05472	3.96423	2.97279	-0.372005	-0.458002	-0.0966835	0.0206051	-2.04192	-0.119129		P10620	Microsomal glutathione S-transferase 1 OS=Homo sapiens OX=9606 GN=MGST1 PE=1 SV=1
3.25093	3.02753	2.77059	2.99176	2.93506	3.20411	3.21469	4.18155	3.33235	3.84694	3.53091	4.33665	4.81346	4.85913	4.93755	5.304	5.1222	4.95902		P10599	Thioredoxin OS=Homo sapiens OX=9606 GN=TXN PE=1 SV=3
0.109723	-0.209084	-0.799019	-0.541613	-0.131885	-0.226269	0.362413	0.310884	-0.00175858	-1.46529	-1.23678	0.595015	-0.863363	-1.94969	-0.737408	-0.00902748	-1.14182	-0.500715		Q9C0C2	182 kDa tankyrase-1-binding protein OS=Homo sapiens OX=9606 GN=TNKS1BP1 PE=1 SV=4
2.49631	2.46247	2.54783	2.15048	2.44829	2.41243	2.20976	1.97724	1.90227	2.26605	2.1538	1.14629	2.172	2.52769	2.09598	2.24381	1.76117	2.18866		Q9Y512	Sorting and assembly machinery component 50 homolog OS=Homo sapiens OX=9606 GN=SAMM50 PE=1 SV=3
3.076	2.66575	2.94064	2.69137	3.1068	2.81402	-0.870319	-1.6623	-1.91593	-3.32445	-0.959412	-2.98185	2.73905	2.58697	2.39517	2.40495	2.97256	2.76238		P16422	Epithelial cell adhesion molecule OS=Homo sapiens OX=9606 GN=EPCAM PE=1 SV=2
2.52134	1.463	1.61148	2.3411	1.83693	2.24947	3.25649	3.77052	3.40894	3.63366	3.57042	3.90491	2.99027	3.03344	3.17495	3.54955	3.0978	3.20888		Q92688	Acidic leucine-rich nuclear phosphoprotein 32 family member B OS=Homo sapiens OX=9606 GN=ANP32B PE=1 SV=1
3.73339	3.0631	3.58402	3.28235	3.48161	3.23691	3.0553	2.93587	3.08769	2.80395	2.98055	2.59488	3.17963	3.14982	3.0105	3.2856	3.52428	3.30598		P47985	Cytochrome b-c1 complex subunit Rieske, mitochondrial OS=Homo sapiens OX=9606 GN=UQCRFS1 PE=1 SV=2
3.9725	3.23898	3.64008	3.50548	3.53884	3.19352	4.37908	4.5932	4.55563	4.54419	4.2158	4.49948	4.22582	4.35806	4.31984	4.19756	4.47633	4.29344		P30050	60S ribosomal protein L12 OS=Homo sapiens OX=9606 GN=RPL12 PE=1 SV=1
3.4541	3.00725	2.89643	3.4479	3.23516	3.52429	1.30255	2.25855	1.46204	2.03701	1.78354	2.51857	NaN	NaN	NaN	NaN	NaN	NaN	Met-loss [N-Term]	P09211	Glutathione S-transferase P OS=Homo sapiens OX=9606 GN=GSTP1 PE=1 SV=2
3.59615	3.44387	3.70272	3.41601	4.04205	3.59245	3.72572	3.47071	3.58806	2.97359	3.63761	3.22798	3.83929	3.77595	3.31959	3.71961	2.91356	3.81045		Q99729	Heterogeneous nuclear ribonucleoprotein A/B OS=Homo sapiens OX=9606 GN=HNRNPAB PE=1 SV=2
-0.590566	-2.17957	-0.907175	-1.53817	-2.66674	-1.49915	-0.0334015	1.41466	0.371588	1.03708	0.343225	1.29141	2.54371	2.76371	2.9524	3.20303	2.70715	2.62192		Q9HC38	Glyoxalase domain-containing protein 4 OS=Homo sapiens OX=9606 GN=GLOD4 PE=1 SV=1
4.00085	3.42224	3.52951	3.46872	3.75085	3.43617	3.42317	3.62966	3.8015	3.21415	3.52527	3.50484	2.91231	3.02577	2.79679	3.05978	3.15783	3.03511		Q07021	Complement component 1 Q subcomponent-binding protein, mitochondrial OS=Homo sapiens OX=9606 GN=C1QBP PE=1 SV=1
1.38401	0.546467	1.21971	0.662788	0.621343	1.02325	-0.148752	0.165276	0.406208	-0.541683	0.110025	-0.185802	0.88571	0.249178	0.438839	0.337914	0.390635	0.527517		Q14789	Golgin subfamily B member 1 OS=Homo sapiens OX=9606 GN=GOLGB1 PE=1 SV=2
1.44831	0.841486	1.27784	1.34351	1.3544	1.26448	NaN	NaN	NaN	NaN	NaN	NaN	NaN	NaN	NaN	NaN	NaN	NaN		P20592	Interferon-induced GTP-binding protein Mx2 OS=Homo sapiens OX=9606 GN=MX2 PE=1 SV=1
0.129031	-1.32732	-0.243679	-0.101171	-0.13907	-0.103241	0.340803	0.187078	0.0192089	-0.477156	-0.172176	-0.318886	0.65152	1.3044	1.1326	1.07469	0.357697	0.979517		Q8WWY3	U4/U6 small nuclear ribonucleoprotein Prp31 OS=Homo sapiens OX=9606 GN=PRPF31 PE=1 SV=2
3.58613	3.526	3.06877	3.77003	3.47402	3.66765	4.49957	5.10446	4.56473	4.56703	4.73202	5.12986	3.64359	3.65452	3.85586	3.83386	3.97622	3.58686	Met-loss+Acetyl [N-Term]	P29692	Elongation factor 1-delta OS=Homo sapiens OX=9606 GN=EEF1D PE=1 SV=5
-0.189698	-0.444141	-0.855785	-1.43176	0.106467	-0.793467	3.17266	2.99518	2.99105	2.73986	2.98599	2.60455	-4.42397	-3.05571	-1.50346	NaN	NaN	NaN		O95816	BAG family molecular chaperone regulator 2 OS=Homo sapiens OX=9606 GN=BAG2 PE=1 SV=1
1.63058	1.22657	1.91475	1.17919	1.61955	0.642117	NaN	NaN	NaN	-3.4489	NaN	NaN	NaN	NaN	NaN	NaN	-2.69493	NaN	Met-loss+Acetyl [N-Term]	Q99959	Plakophilin-2 OS=Homo sapiens OX=9606 GN=PKP2 PE=1 SV=2
1.93961	0.512043	1.66302	1.52579	1.72953	1.33912	1.19972	0.717285	1.43875	1.37599	1.53873	0.0566483	2.42397	2.66236	2.50569	2.51237	2.23155	2.61098		Q8NFV4	Protein ABHD11 OS=Homo sapiens OX=9606 GN=ABHD11 PE=1 SV=1
2.08688	1.61689	2.33888	1.59907	1.54245	1.77594	2.62661	2.49071	2.73531	2.52162	2.20745	2.15595	2.12539	2.27568	2.21815	1.84573	1.72913	2.00689	Met-loss+Acetyl [N-Term]	Q9BZE4	GTP-binding protein 4 OS=Homo sapiens OX=9606 GN=GTPBP4 PE=1 SV=3
1.89116	0.616753	1.82411	1.74461	2.13471	1.51743	-1.94487	-0.99744	-1.90277	-4.55645	-2.49475	-4.33279	-2.86652	-2.61035	-4.64322	-5.56297	-3.45688	-5.49521		Q9H4G0	Band 4.1-like protein 1 OS=Homo sapiens OX=9606 GN=EPB41L1 PE=1 SV=2
NaN	NaN	-1.94016	NaN	NaN	NaN	-4.253	NaN	-6.33923	-5.35687	-5.88864	-4.85174	-0.193657	0.600395	-0.530033	-0.0218773	-0.454922	0.495132		Q14643	Inositol 1,4,5-trisphosphate receptor type 1 OS=Homo sapiens OX=9606 GN=ITPR1 PE=1 SV=3
4.18325	4.0219	4.55984	4.12019	4.10425	4.01196	3.88852	3.72798	3.97048	3.79843	3.80044	3.17019	4.42114	4.14246	4.09786	3.95824	4.3215	4.21981		Q15717	ELAV-like protein 1 OS=Homo sapiens OX=9606 GN=ELAVL1 PE=1 SV=2
0.800014	0.154602	0.659788	0.19566	-2.54282	0.69663	0.601337	0.854536	0.877014	0.690516	0.820471	0.393005	1.68468	1.77787	1.83678	1.7915	1.67251	1.59028	Met-loss+Acetyl [N-Term]	P47755	F-actin-capping protein subunit alpha-2 OS=Homo sapiens OX=9606 GN=CAPZA2 PE=1 SV=3
2.04382	1.24824	1.72122	1.66663	2.0222	1.4031	1.87867	2.05021	2.03526	1.85213	2.04814	1.72898	2.61793	2.65386	2.61677	2.20622	1.78151	2.3391	Acetyl [N-Term]	Q96EP5	DAZ-associated protein 1 OS=Homo sapiens OX=9606 GN=DAZAP1 PE=1 SV=1
-1.3538	-1.05088	-1.39493	-1.15962	NaN	-2.59743	0.352633	1.10506	0.473068	0.704327	0.383621	0.526403	2.28216	2.52876	2.56298	2.73284	2.70964	2.60135	Met-loss+Acetyl [N-Term]	Q8N1G4	Leucine-rich repeat-containing protein 47 OS=Homo sapiens OX=9606 GN=LRRC47 PE=1 SV=1
-1.49028	-2.94326	-1.87834	-2.74519	-2.51133	NaN	-0.143908	0.504211	-0.139713	0.801891	-0.42762	0.53009	1.74397	2.09956	2.05132	2.04843	2.25699	1.63946		O75131	Copine-3 OS=Homo sapiens OX=9606 GN=CPNE3 PE=1 SV=1
-1.96078	-1.30562	-1.5458	-2.54591	-0.785296	-2.636	-1.2125	-1.31879	-1.15537	-0.639565	-0.221455	-1.66747	0.661911	1.18581	1.12551	1.20869	0.934351	0.860716		Q8NFF5	FAD synthase OS=Homo sapiens OX=9606 GN=FLAD1 PE=1 SV=1
3.43058	2.71558	3.07939	2.54367	2.75634	2.74349	3.32019	3.18578	3.54465	3.04024	3.27679	2.71693	2.74866	2.65883	2.45962	1.88713	2.61044	2.71952		Q9HAV7	GrpE protein homolog 1, mitochondrial OS=Homo sapiens OX=9606 GN=GRPEL1 PE=1 SV=2
2.89664	2.27732	2.77208	2.4462	2.74168	2.30451	0.223961	0.348503	0.317532	0.232323	0.0198593	-0.395088	0.511703	1.28423	0.927977	0.824236	0.462936	0.876408	Met-loss+Acetyl [N-Term]	Q9BTV4	Transmembrane protein 43 OS=Homo sapiens OX=9606 GN=TMEM43 PE=1 SV=1
-2.77335	NaN	NaN	NaN	NaN	NaN	0.0653858	1.35073	0.351011	0.841026	1.02172	1.81987	0.618959	0.876347	1.07387	0.844898	0.333508	0.70015		P55209	Nucleosome assembly protein 1-like 1 OS=Homo sapiens OX=9606 GN=NAP1L1 PE=1 SV=1
1.48349	-0.112221	1.3859	1.02842	1.1844	0.854542	1.66361	1.40248	1.99614	1.86815	1.90928	1.56058	2.5986	2.81371	2.7641	2.6235	2.79395	2.84182		Q14165	Malectin OS=Homo sapiens OX=9606 GN=MLEC PE=1 SV=1
3.30666	2.74893	3.11093	2.87921	2.94888	2.92032	1.71991	1.61614	1.79238	1.86997	1.8103	1.41104	3.01361	3.05551	2.89972	2.77449	2.64509	3.00533		P53597	Succinate--CoA ligase [ADP/GDP-forming] subunit alpha, mitochondrial OS=Homo sapiens OX=9606 GN=SUCLG1 PE=1 SV=4
0.295966	-1.40202	0.0919151	-0.845221	-1.04251	-1.12045	0.35541	0.368103	-0.538898	0.76882	0.558458	-1.09872	-0.179161	0.854834	0.72415	-0.023571	0.659092	0.448799		Q7L2E3	ATP-dependent RNA helicase DHX30 OS=Homo sapiens OX=9606 GN=DHX30 PE=1 SV=1
-0.183597	-1.71509	-1.15681	-0.00647545	-0.564002	-1.6049	-0.120056	0.140432	-0.0567265	-0.621281	0.0962677	NaN	1.72041	1.32458	0.826113	0.540747	-0.23657	1.40857		Q14966	Zinc finger protein 638 OS=Homo sapiens OX=9606 GN=ZNF638 PE=1 SV=2
0.0343752	-2.25237	-0.0545006	-0.89831	-1.14323	-1.44518	1.88064	1.99006	1.83889	1.99953	1.82104	2.02904	0.45817	0.119438	0.511911	0.505459	0.852631	0.86305		P50570	Dynamin-2 OS=Homo sapiens OX=9606 GN=DNM2 PE=1 SV=2
1.93275	1.00339	1.9738	1.31857	1.23604	1.58134	1.18653	0.11908	1.07022	0.805088	0.684998	-1.32661	0.905216	1.29542	0.765173	0.0587616	0.90992	1.41519		Q96EY7	Pentatricopeptide repeat domain-containing protein 3, mitochondrial OS=Homo sapiens OX=9606 GN=PTCD3 PE=1 SV=3
3.31151	2.87478	2.81257	3.02178	3.06981	3.10634	4.64673	5.02188	4.80399	4.32106	4.80089	5.20352	3.42026	3.45251	3.57596	3.54495	3.74312	3.59766	Met-loss+Acetyl [N-Term]	P60660	Myosin light polypeptide 6 OS=Homo sapiens OX=9606 GN=MYL6 PE=1 SV=2
1.11876	0.609385	1.3336	1.37884	1.40478	1.30745	0.512274	0.0930595	0.507015	0.643747	0.014595	-1.4976	1.64979	1.78376	1.6225	1.25482	0.625624	1.58875		Q9NTI5	Sister chromatid cohesion protein PDS5 homolog B OS=Homo sapiens OX=9606 GN=PDS5B PE=1 SV=1
2.40589	1.8382	2.08126	1.97085	1.89703	2.01631	1.91205	2.19205	2.1908	2.0295	2.13483	1.61398	3.7276	3.58006	3.50499	3.53547	3.69967	3.58386	Met-loss+Acetyl [N-Term]	P61019	Ras-related protein Rab-2A OS=Homo sapiens OX=9606 GN=RAB2A PE=1 SV=1
0.645516	-0.00421143	-0.00247002	0.160378	-0.653344	-1.01904	1.97515	2.64338	1.76111	1.71604	1.68258	2.5567	1.25684	1.61184	1.07538	1.43334	1.60368	1.58951		Q12904	Aminoacyl tRNA synthase complex-interacting multifunctional protein 1 OS=Homo sapiens OX=9606 GN=AIMP1 PE=1 SV=2
3.63078	3.64432	3.52104	2.8316	2.51896	2.9313	3.06842	3.23674	3.53884	3.29223	3.25155	2.54417	3.91696	4.11329	3.92631	3.51836	4.03679	4.37781		P24539	ATP synthase F(0) complex subunit B1, mitochondrial OS=Homo sapiens OX=9606 GN=ATP5PB PE=1 SV=2
2.75121	1.93944	2.60132	2.27219	2.38869	2.24561	0.139015	0.647812	0.859072	0.887245	0.343315	1.04787	0.435913	0.121775	0.572575	-0.362846	1.61978	-0.0765076		Q9Y5M8	Signal recognition particle receptor subunit beta OS=Homo sapiens OX=9606 GN=SRPRB PE=1 SV=3
3.47344	2.7206	2.98517	3.32556	3.48735	3.26453	3.74407	3.42652	3.65708	2.69196	3.45426	3.62529	4.10151	3.64619	3.91693	3.88186	3.55479	3.88898	Met-loss+Acetyl [N-Term]	P82979	SAP domain-containing ribonucleoprotein OS=Homo sapiens OX=9606 GN=SARNP PE=1 SV=3
1.95046	-0.22431	1.26402	1.02208	1.59231	1.11629	2.16883	2.3225	2.56259	2.35114	2.30919	2.09828	1.75919	2.33795	2.28118	2.11256	1.69897	2.04007		P68400	Casein kinase II subunit alpha OS=Homo sapiens OX=9606 GN=CSNK2A1 PE=1 SV=1
1.77747	1.62915	1.34964	1.27853	1.21853	1.17996	1.39731	1.21888	1.43549	1.36702	1.56003	0.323479	2.03131	1.89066	1.2929	1.86547	1.58267	1.86256	Met-loss+Acetyl [N-Term]	Q9NVH1	DnaJ homolog subfamily C member 11 OS=Homo sapiens OX=9606 GN=DNAJC11 PE=1 SV=2
3.08837	1.64471	1.90477	1.99056	2.33205	2.25205	3.54869	3.99825	3.9547	3.29858	3.51751	4.05438	3.41381	3.61938	3.55673	3.40882	3.01948	3.72112		P18621	60S ribosomal protein L17 OS=Homo sapiens OX=9606 GN=RPL17 PE=1 SV=3
-2.41342	0.240473	-0.988081	-0.00063324	-0.97568	-0.259815	-1.97366	-3.09628	-2.06134	-1.75675	-1.19037	-0.589676	0.120535	0.160166	-0.315868	0.380693	-0.677195	0.510303		P05165	Propionyl-CoA carboxylase alpha chain, mitochondrial OS=Homo sapiens OX=9606 GN=PCCA PE=1 SV=4
4.70351	4.01864	4.30379	4.16092	4.26988	4.28108	3.33262	3.33814	3.43992	2.73343	3.30532	3.16776	3.61179	3.37105	3.26536	2.86757	3.52083	3.39204		O95292	Vesicle-associated membrane protein-associated protein B/C OS=Homo sapiens OX=9606 GN=VAPB PE=1 SV=3
1.04043	0.456291	0.406031	0.262304	0.550773	0.480791	1.82774	2.09087	1.65527	1.49842	1.69189	1.98317	1.5996	1.67912	1.66302	1.83732	1.79983	1.71894		P51665	26S proteasome non-ATPase regulatory subunit 7 OS=Homo sapiens OX=9606 GN=PSMD7 PE=1 SV=2
2.52755	1.67485	2.12282	1.9192	1.44515	1.95358	1.44486	1.1257	1.67696	1.51063	1.14559	0.0426617	2.68384	2.68298	2.3287	2.31333	1.99845	2.77929		Q53H12	Acylglycerol kinase, mitochondrial OS=Homo sapiens OX=9606 GN=AGK PE=1 SV=2
2.21533	0.0530319	1.35432	1.15007	1.97108	1.69475	-3.16431	-4.6917	-1.748	-4.49679	-3.22151	-2.78074	-2.15435	-5.93303	NaN	-6.01338	NaN	-4.12043		Q03169	Tumor necrosis factor alpha-induced protein 2 OS=Homo sapiens OX=9606 GN=TNFAIP2 PE=1 SV=2
0.0428095	-0.715054	0.0163822	-0.771589	-1.1801	0.366137	1.55279	1.79063	1.14284	0.872761	1.17531	2.38675	0.745676	1.1951	1.72277	0.978354	0.687538	0.661934	Met-loss [N-Term]	O75821	Eukaryotic translation initiation factor 3 subunit G OS=Homo sapiens OX=9606 GN=EIF3G PE=1 SV=2
-1.05656	-2.87582	-1.94515	-1.54321	-2.65264	-1.44642	-0.118841	0.0485592	0.109425	0.82892	0.248287	0.542957	0.0158672	-0.087368	0.556971	0.0359364	0.029726	0.246313		Q8NE71	ATP-binding cassette sub-family F member 1 OS=Homo sapiens OX=9606 GN=ABCF1 PE=1 SV=2
3.95615	3.5661	4.07985	3.69659	3.84192	3.62111	3.53505	3.44952	3.60921	3.60982	3.49999	3.08289	3.4222	3.38719	3.08294	3.16406	3.44785	3.30274		P39656	Dolichyl-diphosphooligosaccharide--protein glycosyltransferase 48 kDa subunit OS=Homo sapiens OX=9606 GN=DDOST PE=1 SV=4
-1.34745	-1.24447	-3.0768	-1.7226	-1.62838	-2.38419	2.42036	2.64613	2.27204	1.67586	2.45739	2.92298	-0.200287	0.816195	1.00362	0.563034	0.434872	1.009		Q13561	Dynactin subunit 2 OS=Homo sapiens OX=9606 GN=DCTN2 PE=1 SV=4
0.539165	-1.85195	-0.570608	-0.968956	0.516976	-0.797998	0.535833	0.300646	0.667391	0.0641346	0.176802	-0.83325	-1.73522	-1.74941	-2.28293	-1.73999	-2.09589	-1.25518		P13674	Prolyl 4-hydroxylase subunit alpha-1 OS=Homo sapiens OX=9606 GN=P4HA1 PE=1 SV=2
1.3157	0.81654	1.41114	1.21468	1.51919	1.2102	0.945198	0.31605	0.956076	-0.0889549	0.931761	-0.0102158	-2.533	-3.04847	-2.75842	-2.13251	-1.96082	-2.76766		P17301	Integrin alpha-2 OS=Homo sapiens OX=9606 GN=ITGA2 PE=1 SV=1
NaN	NaN	NaN	NaN	NaN	NaN	NaN	NaN	NaN	NaN	NaN	NaN	4.07832	4.05824	3.97316	3.77717	2.79686	4.10187		P07288	Prostate-specific antigen OS=Homo sapiens OX=9606 GN=KLK3 PE=1 SV=2
NaN	NaN	NaN	NaN	NaN	NaN	NaN	-2.42032	-3.69544	-2.59296	NaN	NaN	NaN	NaN	-3.54396	-2.94702	NaN	NaN	Met-loss+Acetyl [N-Term]	Q9GZV4	Eukaryotic translation initiation factor 5A-2 OS=Homo sapiens OX=9606 GN=EIF5A2 PE=1 SV=3
0.943774	-1.36923	1.09957	0.25993	0.420091	0.361586	0.0232372	-0.54599	0.200602	-0.0673542	0.0705967	-1.40646	0.520948	-0.171766	-0.073122	-0.796799	-3.1455	-0.534338		Q8TDD1	ATP-dependent RNA helicase DDX54 OS=Homo sapiens OX=9606 GN=DDX54 PE=1 SV=2
3.27707	3.12996	3.09239	3.08727	3.05017	3.17926	3.49287	4.28004	3.63149	4.10795	3.76555	4.26453	4.10546	4.06179	4.06226	4.08117	4.42118	3.92304	Met-loss+Acetyl [N-Term]	P46782	40S ribosomal protein S5 OS=Homo sapiens OX=9606 GN=RPS5 PE=1 SV=4
1.38112	0.208815	0.585846	0.675798	0.63343	0.910482	-0.299595	-0.187449	-0.317894	-0.613829	-0.780029	-0.333805	1.08686	0.497292	0.47728	0.790014	0.805857	0.30736		P08754	Guanine nucleotide-binding protein G(i) subunit alpha-3 OS=Homo sapiens OX=9606 GN=GNAI3 PE=1 SV=3
1.77731	0.108524	0.242126	0.799105	1.25837	0.826078	-0.808268	-0.720211	-1.29605	-1.39421	-1.12676	-3.03704	1.08756	1.57852	1.03249	1.08818	0.718651	1.32005		Q9UH99	SUN domain-containing protein 2 OS=Homo sapiens OX=9606 GN=SUN2 PE=1 SV=3
-1.9273	-1.0674	NaN	NaN	-0.741662	-2.09435	-1.73313	-0.825483	-0.25729	-0.0425434	NaN	-0.254698	NaN	-2.4058	-2.02571	-2.11988	NaN	-1.35054		Q562R1	Beta-actin-like protein 2 OS=Homo sapiens OX=9606 GN=ACTBL2 PE=1 SV=2
4.4515	4.18146	4.30215	4.3085	4.28109	4.18281	4.4122	4.55622	4.51753	4.38285	4.59283	4.3865	4.92186	4.97521	4.80047	4.80061	5.04839	4.97694	Met-loss+Acetyl [N-Term]	Q15907	Ras-related protein Rab-11B OS=Homo sapiens OX=9606 GN=RAB11B PE=1 SV=4
NaN	NaN	NaN	-1.53811	-1.66217	NaN	NaN	NaN	NaN	NaN	NaN	NaN	NaN	NaN	NaN	NaN	NaN	NaN		P17066	Heat shock 70 kDa protein 6 OS=Homo sapiens OX=9606 GN=HSPA6 PE=1 SV=2
-0.158223	-5.0734	0.361685	0.223001	NaN	-0.773554	1.89259	3.33202	2.29551	3.024	2.53004	3.26697	1.9681	2.08241	2.25483	2.67606	2.63269	2.46129		P20073	Annexin A7 OS=Homo sapiens OX=9606 GN=ANXA7 PE=1 SV=3
1.62758	0.964355	1.3521	0.720612	1.5902	1.07637	-0.108335	-0.612076	-0.282022	0.0755844	-0.183342	NaN	1.70979	1.89072	1.68101	1.37401	-0.907141	1.6799		O60216	Double-strand-break repair protein rad21 homolog OS=Homo sapiens OX=9606 GN=RAD21 PE=1 SV=2
-1.00851	-1.51323	-3.03989	-1.45902	-0.983951	-2.94347	0.606983	0.362556	0.379646	0.117754	-0.151276	-0.599451	-0.726366	-0.803093	-0.199358	-0.904131	-2.16314	-0.284294		Q5VT52	Regulation of nuclear pre-mRNA domain-containing protein 2 OS=Homo sapiens OX=9606 GN=RPRD2 PE=1 SV=1
-0.617852	-1.4298	-1.27946	-1.12412	-1.57174	-2.98534	-0.0484467	0.491747	0.773672	0.587301	0.332573	1.10413	2.03217	1.92159	1.67285	2.11765	2.16615	1.93925	Met-loss [N-Term]	P0DN79	Cystathionine beta-synthase-like protein OS=Homo sapiens OX=9606 GN=CBSL PE=1 SV=1
7.26314	6.65263	6.89848	7.03465	7.08162	6.87391	6.17486	5.90688	6.10278	5.13997	6.05705	5.9032	7.35962	6.97864	7.02927	7.08602	7.52247	7.1746	Met-loss+Acetyl [N-Term]	P61604	10 kDa heat shock protein, mitochondrial OS=Homo sapiens OX=9606 GN=HSPE1 PE=1 SV=2
4.13109	3.49917	3.53412	3.8808	3.71381	3.86783	5.07958	5.74536	5.14682	5.42894	5.18433	5.75405	5.24955	5.41385	5.49273	5.33112	5.32304	5.33348		P22392	Nucleoside diphosphate kinase B OS=Homo sapiens OX=9606 GN=NME2 PE=1 SV=1
0.256404	-0.0894547	0.264851	0.198284	0.0350637	0.389435	1.85422	2.4803	1.98799	2.20286	2.09622	2.35044	0.829372	1.57752	0.864655	1.36036	0.921436	1.04005	Met-loss+Acetyl [N-Term]	Q9NVA2	Septin-11 OS=Homo sapiens OX=9606 GN=SEPTIN11 PE=1 SV=3
-0.605517	-2.54172	-0.863005	-1.05761	-1.37086	-2.40755	-0.313517	1.11935	0.635744	0.853838	0.310181	0.95602	-1.77031	-1.68633	-1.4216	-1.41978	-0.955414	-1.16709		P49589	Cysteine--tRNA ligase, cytoplasmic OS=Homo sapiens OX=9606 GN=CARS1 PE=1 SV=3
0.279166	-0.0604916	0.267378	-0.0345306	0.138619	0.140383	2.09151	2.389	2.46698	2.20532	2.15124	2.52175	1.19863	1.11688	1.14964	1.00914	1.47185	1.42241		Q13347	Eukaryotic translation initiation factor 3 subunit I OS=Homo sapiens OX=9606 GN=EIF3I PE=1 SV=1
2.76764	1.94346	2.8067	2.45919	2.78334	2.50346	2.63341	2.36239	2.85793	2.49141	2.61019	2.2905	3.63309	3.72196	3.43349	3.06753	2.92401	3.7014		Q13148	TAR DNA-binding protein 43 OS=Homo sapiens OX=9606 GN=TARDBP PE=1 SV=1
-1.78162	-2.51744	NaN	-2.06555	NaN	NaN	1.15684	2.00765	0.980509	0.691177	1.61055	2.0754	3.21763	3.01283	3.36104	3.5504	3.62897	3.40688		P55327	Tumor protein D52 OS=Homo sapiens OX=9606 GN=TPD52 PE=1 SV=2
2.57916	1.67441	2.65746	2.0957	2.16946	1.95752	1.67757	1.54488	1.78526	1.37071	1.33378	0.921814	1.78209	1.84167	1.38154	1.06638	0.947857	1.61628		Q8TDN6	Ribosome biogenesis protein BRX1 homolog OS=Homo sapiens OX=9606 GN=BRIX1 PE=1 SV=2
-6.93511	-2.28395	-6.23591	-3.10159	-5.9105	-6.62466	NaN	-6.06336	-5.8953	NaN	-6.41146	-7.27819	2.34471	2.86053	2.67802	2.85763	2.84392	2.75552	Acetyl [N-Term]	Q8NFT2	Metalloreductase STEAP2 OS=Homo sapiens OX=9606 GN=STEAP2 PE=1 SV=3
1.27207	0.679634	0.960058	0.153545	0.502479	0.987074	1.74081	1.55185	1.49456	1.01332	1.82272	1.07583	3.46963	3.21704	3.19713	3.52563	4.2485	3.72651		Q14108	Lysosome membrane protein 2 OS=Homo sapiens OX=9606 GN=SCARB2 PE=1 SV=2
2.40962	0.984287	1.92052	1.45979	1.98051	1.75863	1.85775	1.57016	1.78402	1.82884	1.63765	0.662132	1.10783	1.43499	1.52611	1.14694	0.71604	1.72045		Q9Y2R9	28S ribosomal protein S7, mitochondrial OS=Homo sapiens OX=9606 GN=MRPS7 PE=1 SV=2
5.76174	5.42052	5.5043	5.47975	5.67765	5.5143	5.20653	5.44937	5.28882	5.54482	5.47968	5.63642	6.29724	6.17441	6.14594	5.90379	6.0961	6.00421		P62979	Ubiquitin-40S ribosomal protein S27a OS=Homo sapiens OX=9606 GN=RPS27A PE=1 SV=2
2.37708	2.11274	2.11803	2.16291	2.17807	2.17949	3.50166	4.08497	3.61803	3.33447	3.54737	4.2831	2.96216	2.85675	2.91439	3.16998	3.52207	2.84733	Met-loss [N-Term]	P24534	Elongation factor 1-beta OS=Homo sapiens OX=9606 GN=EEF1B2 PE=1 SV=3
3.35977	2.97647	2.7421	3.139	3.28779	3.0245	3.36106	3.37725	3.38532	3.37583	3.46613	3.33252	2.96072	3.35104	3.17273	3.3017	2.7635	3.38827		P12004	Proliferating cell nuclear antigen OS=Homo sapiens OX=9606 GN=PCNA PE=1 SV=1
NaN	NaN	NaN	-3.5632	NaN	NaN	-6.01435	-4.53194	-5.34127	NaN	NaN	-3.19312	1.45799	0.759171	1.4167	1.53619	0.823448	1.13535		Q9BW04	Specifically androgen-regulated gene protein OS=Homo sapiens OX=9606 GN=SARG PE=1 SV=2
0.633687	0.310785	0.172237	0.988972	0.271907	0.462364	1.99667	1.99943	2.12528	2.0636	2.13705	1.62117	2.32193	2.43208	2.53534	2.23768	2.0763	2.31685		O43684	Mitotic checkpoint protein BUB3 OS=Homo sapiens OX=9606 GN=BUB3 PE=1 SV=1
2.06892	1.64731	1.53794	1.57903	1.73527	1.69111	2.45922	2.39696	2.41797	2.03849	2.41872	1.76273	3.28723	3.4527	3.25682	3.18415	2.47939	3.26426	Met-loss+Acetyl [N-Term]	Q9Y383	Putative RNA-binding protein Luc7-like 2 OS=Homo sapiens OX=9606 GN=LUC7L2 PE=1 SV=2
3.70792	3.1583	3.71828	3.43831	3.62091	3.44552	2.90221	2.73107	2.88406	2.84015	2.85082	2.08948	2.76365	2.9559	2.69829	2.82828	3.00734	2.93882		Q9HDC9	Adipocyte plasma membrane-associated protein OS=Homo sapiens OX=9606 GN=APMAP PE=1 SV=2
-0.457496	-1.05499	-0.98591	-0.238503	-0.984448	-0.951313	0.706131	1.69452	1.17612	1.89393	1.00701	1.85131	0.818499	0.759695	0.916325	0.728302	0.990465	1.3919		P50995	Annexin A11 OS=Homo sapiens OX=9606 GN=ANXA11 PE=1 SV=1
-2.02674	NaN	NaN	-1.84626	-2.26615	NaN	0.849009	1.57553	0.403954	1.47303	0.937782	0.15065	1.06935	0.49567	0.75786	0.93257	0.368717	0.638988		Q9H4A4	Aminopeptidase B OS=Homo sapiens OX=9606 GN=RNPEP PE=1 SV=2
0.92427	0.198812	0.143774	0.0907822	1.11769	0.863226	0.36739	0.372377	0.874735	0.793873	0.111946	0.282621	1.6525	1.35482	1.55603	1.08803	1.03647	1.14726		P61964	WD repeat-containing protein 5 OS=Homo sapiens OX=9606 GN=WDR5 PE=1 SV=1
2.8533	2.55715	2.87539	2.67782	2.91403	2.68492	4.56743	3.63608	3.77761	3.47048	3.80955	3.30368	2.59345	2.72171	2.56588	2.43154	2.47805	2.83294	Acetyl [N-Term]	Q9NQC3	Reticulon-4 OS=Homo sapiens OX=9606 GN=RTN4 PE=1 SV=2
3.38049	3.05713	2.99441	3.06173	3.02333	3.64719	4.20247	4.53729	4.37648	4.36303	4.19975	4.49736	4.08412	4.18234	4.1239	4.05791	3.62039	4.21626		P37837	Transaldolase OS=Homo sapiens OX=9606 GN=TALDO1 PE=1 SV=2
1.71418	1.23266	1.16735	1.76125	1.30147	1.69624	3.14674	3.70554	3.40428	3.04906	3.4646	3.94958	3.88675	3.84039	3.99804	4.24681	4.37578	3.91121		P39687	Acidic leucine-rich nuclear phosphoprotein 32 family member A OS=Homo sapiens OX=9606 GN=ANP32A PE=1 SV=1
-0.519673	-2.21198	-0.73098	-0.993607	-2.12833	-1.4488	1.2174	2.00833	1.59032	1.67846	1.51593	2.13923	0.997665	1.78182	1.89227	1.61824	0.969446	1.74201		P15531	Nucleoside diphosphate kinase A OS=Homo sapiens OX=9606 GN=NME1 PE=1 SV=1
2.07815	0.950064	1.78637	1.50703	2.23592	1.53713	0.175049	0.117373	0.0557652	-0.692423	-0.13018	-2.05901	1.10445	0.793964	0.787596	0.84153	0.0345192	1.14817		P11233	Ras-related protein Ral-A OS=Homo sapiens OX=9606 GN=RALA PE=1 SV=1
-0.11085	-1.45613	-0.401131	-1.45266	-1.29217	-1.53976	2.65294	2.52259	2.58413	2.71855	2.56046	2.03456	0.343792	0.911556	0.757141	0.700947	0.296177	1.14095	Met-loss [N-Term]	Q86TX2	Acyl-coenzyme A thioesterase 1 OS=Homo sapiens OX=9606 GN=ACOT1 PE=1 SV=1
0.486005	0.462875	0.51515	0.46599	0.690606	0.166294	0.925953	0.417349	0.789124	0.558815	0.753725	-0.00858307	1.22022	1.09227	1.41271	0.432241	0.253855	1.34585		Q8WXI9	Transcriptional repressor p66-beta OS=Homo sapiens OX=9606 GN=GATAD2B PE=1 SV=1
-0.493131	-3.55937	NaN	-0.374065	-1.18001	-0.519348	-2.14591	NaN	-1.88143	NaN	-1.25807	NaN	1.20494	0.953859	1.17085	1.65459	0.147703	0.811611		P13796	Plastin-2 OS=Homo sapiens OX=9606 GN=LCP1 PE=1 SV=6
0.331614	0.200331	0.0826035	-2.02399	-1.14824	-0.783812	1.72575	1.6465	1.78514	1.5511	2.03421	2.03502	1.5389	0.983892	0.925743	0.898897	0.757257	1.62484		P17612	cAMP-dependent protein kinase catalytic subunit alpha OS=Homo sapiens OX=9606 GN=PRKACA PE=1 SV=2
1.10538	0.447626	-0.738705	0.0529976	-0.515933	0.386528	-0.621475	0.987497	-0.154375	0.710857	0.0855598	1.16248	2.52072	2.56431	2.72036	3.01204	2.80075	2.71905	Met-loss [N-Term]	P30046	D-dopachrome decarboxylase OS=Homo sapiens OX=9606 GN=DDT PE=1 SV=3
1.28248	0.909599	0.806095	-0.0967255	0.299687	1.49922	1.7516	3.00718	1.66247	3.02623	2.56821	3.16736	1.43415	1.57799	1.3855	1.96444	2.97117	1.51342	Met-loss+Acetyl [N-Term]	P07741	Adenine phosphoribosyltransferase OS=Homo sapiens OX=9606 GN=APRT PE=1 SV=2
NaN	NaN	NaN	NaN	NaN	NaN	1.79047	0.923557	0.913782	1.39896	1.76133	-0.675037	NaN	NaN	NaN	NaN	NaN	NaN		Q9UGT4	Sushi domain-containing protein 2 OS=Homo sapiens OX=9606 GN=SUSD2 PE=1 SV=1
-0.548047	-0.468338	-0.357746	-0.0645351	-0.987798	-0.205624	2.52995	2.80204	2.64079	2.55121	2.64199	2.81186	1.37968	1.70515	1.86955	1.85568	1.33938	1.76459		P28074	Proteasome subunit beta type-5 OS=Homo sapiens OX=9606 GN=PSMB5 PE=1 SV=3
2.86072	1.67824	2.7117	2.3269	2.72115	2.07822	2.20402	2.59098	2.17834	2.41128	2.58837	1.99071	2.86027	2.914	2.4882	2.68054	2.9174	3.0682		Q9H2U2	Inorganic pyrophosphatase 2, mitochondrial OS=Homo sapiens OX=9606 GN=PPA2 PE=1 SV=2
0.411698	-1.72678	-1.25097	-1.15721	0.244519	-0.0146389	1.26027	1.63855	1.26885	0.505638	1.56896	2.13336	1.76969	1.37802	1.64556	1.9008	1.47695	1.54291		Q14157	Ubiquitin-associated protein 2-like OS=Homo sapiens OX=9606 GN=UBAP2L PE=1 SV=2
2.99819	2.32636	2.90353	3.05841	3.11022	2.84433	3.17524	3.2778	3.36444	3.1909	3.34828	2.91358	3.76959	3.59636	3.65225	3.37187	2.61753	3.66756	Met-loss+Acetyl [N-Term]	O43809	Cleavage and polyadenylation specificity factor subunit 5 OS=Homo sapiens OX=9606 GN=NUDT21 PE=1 SV=1
0.946988	0.469345	0.578632	0.642559	0.315207	0.910444	0.171837	0.835863	0.198931	-0.314308	0.288757	0.312843	0.751991	1.12311	1.2004	1.26591	0.96892	1.35673		P22061	Protein-L-isoaspartate(D-aspartate) O-methyltransferase OS=Homo sapiens OX=9606 GN=PCMT1 PE=1 SV=4
1.22729	0.51569	1.09174	0.969688	1.27258	0.412649	1.50335	1.35805	1.51869	1.38142	1.3533	0.936476	-0.431246	-0.0705223	-0.383642	-0.615324	-1.11653	-0.0877285		Q9Y3E5	Peptidyl-tRNA hydrolase 2, mitochondrial OS=Homo sapiens OX=9606 GN=PTRH2 PE=1 SV=1
NaN	NaN	NaN	NaN	-3.48842	-4.23433	NaN	NaN	-3.9881	-3.61504	NaN	NaN	0.578724	1.37943	1.04635	1.12112	0.639566	1.0879	Met-loss [N-Term]	A0AV96	RNA-binding protein 47 OS=Homo sapiens OX=9606 GN=RBM47 PE=1 SV=2
0.0369692	-0.507557	-0.552189	-0.662304	-0.579631	-0.7349	1.83918	2.1825	1.93767	1.80099	1.86769	1.87266	-0.26354	0.108072	0.231773	0.231047	0.0797329	0.289585	Acetyl [N-Term]	P10644	cAMP-dependent protein kinase type I-alpha regulatory subunit OS=Homo sapiens OX=9606 GN=PRKAR1A PE=1 SV=1
1.49246	0.950869	1.63993	1.44061	1.72265	0.951494	1.99336	1.61994	1.87992	1.64832	1.79094	1.42719	1.26226	0.673859	0.943638	0.805441	1.02594	0.765535		Q96CW1	AP-2 complex subunit mu OS=Homo sapiens OX=9606 GN=AP2M1 PE=1 SV=2
2.13257	1.94132	1.8542	2.10995	2.14697	1.94637	2.60631	2.16675	2.29857	2.25337	2.40673	1.70952	3.11347	3.21102	3.1345	2.92037	2.15575	3.04614	Met-loss+Acetyl [N-Term]	Q01081	Splicing factor U2AF 35 kDa subunit OS=Homo sapiens OX=9606 GN=U2AF1 PE=1 SV=3
0.308661	-0.0809116	-0.529753	-0.912256	-0.769858	-0.870653	2.38589	2.30196	2.13443	2.0904	2.11902	2.20214	-0.528296	-1.0644	-0.394665	-0.778774	-0.260723	-0.087019		O14828	Secretory carrier-associated membrane protein 3 OS=Homo sapiens OX=9606 GN=SCAMP3 PE=1 SV=3
3.23222	2.69024	3.15926	2.81008	2.72571	2.96744	2.05166	1.9764	2.01617	2.08006	1.9276	1.11719	2.58075	2.55679	2.10806	1.94665	2.1046	2.48798		O95299	NADH dehydrogenase [ubiquinone] 1 alpha subcomplex subunit 10, mitochondrial OS=Homo sapiens OX=9606 GN=NDUFA10 PE=1 SV=1
-1.35052	NaN	-1.70116	-2.59653	-1.45617	-0.216187	1.09948	1.804	1.16651	1.4629	1.12329	1.50639	0.60269	1.10749	1.00574	1.13805	0.64266	1.39223		P35237	Serpin B6 OS=Homo sapiens OX=9606 GN=SERPINB6 PE=1 SV=3
0.418977	0.352758	0.539036	0.172838	0.73035	0.264624	NaN	-3.59618	-3.08893	NaN	NaN	NaN	NaN	NaN	NaN	NaN	NaN	NaN		Q8TD30	Alanine aminotransferase 2 OS=Homo sapiens OX=9606 GN=GPT2 PE=1 SV=1
1.78027	-0.032877	0.455505	0.499844	-0.0797796	1.06994	1.42291	1.09139	1.00978	0.732916	1.168	0.997108	-0.796116	-0.861752	-0.637777	-0.798042	-1.38457	-0.446104		P28799	Progranulin OS=Homo sapiens OX=9606 GN=GRN PE=1 SV=2
1.35631	0.838804	1.343	0.912228	1.76272	1.44183	0.419041	0.334629	0.616478	-0.272236	0.08288	-0.260479	0.438183	0.497299	0.135408	0.085989	0.0367393	0.681856		Q15286	Ras-related protein Rab-35 OS=Homo sapiens OX=9606 GN=RAB35 PE=1 SV=1
2.4906	2.12636	2.06459	2.21011	1.87073	2.45906	2.22268	2.62931	2.27317	2.69023	2.25133	3.07467	0.253582	0.257824	-0.118778	-0.369658	-0.223722	0.532104		Q16658	Fascin OS=Homo sapiens OX=9606 GN=FSCN1 PE=1 SV=3
0.546149	-1.37106	-0.969664	-1.0318	-2.11316	-0.821243	0.864059	1.13075	0.927866	0.880016	1.20763	1.06549	2.43685	2.6423	2.72191	2.5066	2.29282	2.6676	Met-loss [N-Term]	P54578	Ubiquitin carboxyl-terminal hydrolase 14 OS=Homo sapiens OX=9606 GN=USP14 PE=1 SV=3
-0.540973	-0.997519	-1.59201	-0.55629	-2.10347	-1.31732	1.32095	0.855871	1.35851	1.49428	1.2733	-0.152552	1.44072	1.78951	1.70402	1.7593	2.06835	1.80852		P42765	3-ketoacyl-CoA thiolase, mitochondrial OS=Homo sapiens OX=9606 GN=ACAA2 PE=1 SV=2
0.409392	-0.291117	-0.878954	-0.736496	-0.434627	0.182657	1.87934	2.07377	1.84349	2.33638	1.92669	1.95813	0.0105324	0.455265	0.763107	1.06582	0.847227	0.619223		P09960	Leukotriene A-4 hydrolase OS=Homo sapiens OX=9606 GN=LTA4H PE=1 SV=2
NaN	NaN	NaN	NaN	NaN	NaN	0.168295	0.232286	0.304834	-0.0420837	0.334356	0.461565	-0.508467	0.979908	1.07691	1.15192	0.623823	1.32734	Met-loss [N-Term]	O43396	Thioredoxin-like protein 1 OS=Homo sapiens OX=9606 GN=TXNL1 PE=1 SV=3
3.2986	2.89144	3.05525	2.9257	2.89048	2.95662	3.88567	4.11798	3.90127	4.00297	3.81274	4.01425	3.66846	3.83389	3.8799	3.69689	3.3671	3.70984		P62750	60S ribosomal protein L23a OS=Homo sapiens OX=9606 GN=RPL23A PE=1 SV=1
-0.735141	-1.35563	-0.0545273	-0.414099	-0.0924025	-0.963703	-0.147806	-2.1512	0.4118	-0.484751	-0.107218	-1.19197	0.831856	0.846792	0.766273	0.0432873	-1.46159	0.910872	Acetyl [N-Term]	Q9BTC0	Death-inducer obliterator 1 OS=Homo sapiens OX=9606 GN=DIDO1 PE=1 SV=5
4.16055	3.69021	3.83002	3.82244	4.06686	3.79347	3.14908	3.03388	3.17336	2.01714	3.13812	2.91269	4.2509	4.20726	4.06909	4.0094	4.07977	4.19408	Met-loss+Acetyl [N-Term]	Q13242	Serine/arginine-rich splicing factor 9 OS=Homo sapiens OX=9606 GN=SRSF9 PE=1 SV=1
2.57971	2.14489	2.15466	2.48066	2.25372	2.34656	3.24071	3.61397	3.09839	3.62845	3.3292	3.5969	3.16943	3.42377	3.24872	3.27302	3.34199	3.2869		P62081	40S ribosomal protein S7 OS=Homo sapiens OX=9606 GN=RPS7 PE=1 SV=1
NaN	NaN	NaN	NaN	NaN	NaN	NaN	NaN	NaN	NaN	NaN	NaN	NaN	NaN	NaN	NaN	NaN	NaN		P08779	Keratin, type I cytoskeletal 16 OS=Homo sapiens OX=9606 GN=KRT16 PE=1 SV=4
1.72483	1.12708	1.58468	1.19441	1.19953	0.82589	1.40851	0.946672	1.58818	1.50232	1.273	0.292875	-0.628601	0.176435	0.179276	-0.916695	-1.35968	0.427732		Q9Y697	Cysteine desulfurase, mitochondrial OS=Homo sapiens OX=9606 GN=NFS1 PE=1 SV=3
0.148427	-0.0605488	0.0528355	-0.266563	-0.420047	-0.204292	2.38041	2.41401	2.58293	2.19186	2.52716	2.70729	1.06969	0.990442	1.43566	1.17268	1.69726	1.14671		O15355	Protein phosphatase 1G OS=Homo sapiens OX=9606 GN=PPM1G PE=1 SV=1
2.57857	1.97538	2.06836	1.95096	2.40262	2.40154	1.0642	0.524399	0.582172	-0.0385208	0.580965	0.790792	-0.699549	-0.754915	-0.543648	0.184174	-3.93458	-0.49258		P22223	Cadherin-3 OS=Homo sapiens OX=9606 GN=CDH3 PE=1 SV=2
0.312226	-1.26348	-0.753984	-1.10782	-0.225408	-0.479029	0.537619	-0.780146	0.434324	0.0552597	-0.222618	-0.756933	-3.03815	-3.49493	NaN	-2.52087	-0.528688	-2.59101		Q9H078	Caseinolytic peptidase B protein homolog OS=Homo sapiens OX=9606 GN=CLPB PE=1 SV=1
1.52393	0.641218	1.36479	1.2913	0.679931	0.871572	0.0969124	0.0993843	0.415396	0.858782	0.54398	-0.0259647	1.40074	1.7239	1.79143	1.61284	1.29552	1.85878		Q6NVY1	3-hydroxyisobutyryl-CoA hydrolase, mitochondrial OS=Homo sapiens OX=9606 GN=HIBCH PE=1 SV=2
-1.1392	-3.01032	-3.10165	-1.274	NaN	-0.844877	0.961119	0.967497	1.22093	1.24959	1.12402	0.192186	1.63037	1.95421	2.00706	2.04331	0.623772	1.85906	Met-loss [N-Term];Met-loss+Acetyl [N-Term]	Q9UBE0	SUMO-activating enzyme subunit 1 OS=Homo sapiens OX=9606 GN=SAE1 PE=1 SV=1
-3.41858	NaN	NaN	-3.43473	NaN	-3.82122	NaN	NaN	NaN	-2.78376	NaN	NaN	1.35442	1.37021	1.65775	0.782042	1.17682	1.59844		Q7KZI7	Serine/threonine-protein kinase MARK2 OS=Homo sapiens OX=9606 GN=MARK2 PE=1 SV=2
1.5019	0.89887	0.371664	1.15496	1.52311	1.34063	3.07857	2.6936	2.94319	2.06722	2.8283	2.81237	3.5263	3.46549	3.66653	3.50062	2.39361	3.5241		Q01844	RNA-binding protein EWS OS=Homo sapiens OX=9606 GN=EWSR1 PE=1 SV=1
-0.82224	-0.168285	-3.1655	-0.944792	-1.0118	-1.42515	-1.76388	-1.69117	-2.02685	-1.67924	-1.79865	-1.65057	3.58771	3.39302	3.41553	3.545	3.89397	3.38453		Q9UHL4	Dipeptidyl peptidase 2 OS=Homo sapiens OX=9606 GN=DPP7 PE=1 SV=3
-2.46834	NaN	-4.98998	NaN	-6.44341	-6.06829	-2.48126	-1.27308	-2.37799	-0.788502	-1.8307	0.00805283	-3.22474	-2.21548	-2.48221	-3.6369	-2.75704	-3.67151		Q5T4S7	E3 ubiquitin-protein ligase UBR4 OS=Homo sapiens OX=9606 GN=UBR4 PE=1 SV=1
2.95201	2.26201	2.85024	2.6041	2.61987	2.52393	2.80084	2.4475	2.67801	2.65862	2.69012	1.89244	0.216852	0.212656	0.285515	-0.355398	0.844179	0.218676		O95571	Persulfide dioxygenase ETHE1, mitochondrial OS=Homo sapiens OX=9606 GN=ETHE1 PE=1 SV=2
3.4261	2.93256	3.43552	2.90799	3.56321	3.2146	2.09869	2.28861	2.49263	2.41583	2.58614	2.06268	2.90899	3.16104	3.04797	2.76146	2.66103	2.80009	Met-loss+Acetyl [N-Term]	Q86U42	Polyadenylate-binding protein 2 OS=Homo sapiens OX=9606 GN=PABPN1 PE=1 SV=3
2.40838	2.44475	2.37745	2.5608	2.18536	2.22138	2.09827	2.39292	2.17121	2.74183	2.29364	2.61184	4.13397	4.32807	4.092	4.00985	4.48137	4.1044		Q9HA77	Probable cysteine--tRNA ligase, mitochondrial OS=Homo sapiens OX=9606 GN=CARS2 PE=1 SV=1
0.219834	-1.76292	-1.61271	-1.97524	-0.136682	-0.658339	-0.941431	-1.08277	-0.938736	-0.789543	-0.564148	-0.785009	0.874933	0.94342	0.485033	0.355434	-1.35303	0.804533		O96019	Actin-like protein 6A OS=Homo sapiens OX=9606 GN=ACTL6A PE=1 SV=1
-2.59502	-0.913342	-3.49927	-1.38683	-0.997266	-0.700985	-0.292192	-0.359829	-0.886126	0.0824528	-0.484966	0.330811	0.466116	0.111683	0.451872	0.182074	-0.364927	0.324236		A5YKK6	CCR4-NOT transcription complex subunit 1 OS=Homo sapiens OX=9606 GN=CNOT1 PE=1 SV=2
1.52741	-0.18869	1.14116	1.29586	1.04333	1.16972	-0.770704	-2.62741	-0.325338	-0.168577	-0.339121	-1.80056	3.37114	3.6137	3.50564	3.61181	3.31863	3.51379	Acetyl [N-Term]	Q7Z4W1	L-xylulose reductase OS=Homo sapiens OX=9606 GN=DCXR PE=1 SV=2
1.25449	0.190546	0.493774	1.16896	0.437142	0.992268	2.04364	3.02379	2.06703	2.71483	2.23517	3.07252	0.721893	0.886608	0.673761	0.669815	0.832979	0.562698		P09972	Fructose-bisphosphate aldolase C OS=Homo sapiens OX=9606 GN=ALDOC PE=1 SV=2
0.493646	-0.187853	0.225437	0.586792	0.271333	1.47519	-2.81105	NaN	-2.70704	-2.76163	-2.80219	NaN	3.67805	3.44104	3.70147	3.70545	3.97176	3.74057		Q15847	Adipogenesis regulatory factor OS=Homo sapiens OX=9606 GN=ADIRF PE=1 SV=1
-0.340684	-0.957544	-1.12872	-0.737185	-0.525746	-1.8695	2.17903	1.61301	1.55021	1.32414	1.59838	0.976849	-2.61137	NaN	-2.91175	NaN	NaN	-3.00462		O00469	Procollagen-lysine,2-oxoglutarate 5-dioxygenase 2 OS=Homo sapiens OX=9606 GN=PLOD2 PE=1 SV=2
-1.08556	-0.750813	-1.39445	-1.40583	0.0965414	-2.25778	0.0493908	-0.245535	0.193649	-0.171326	0.104132	-1.23745	1.11466	1.39086	1.2004	0.730913	0.228365	1.1157		O95104	SR-related and CTD-associated factor 4 OS=Homo sapiens OX=9606 GN=SCAF4 PE=1 SV=3
2.33692	1.53838	2.23471	1.92823	2.29969	1.58846	1.56961	0.931688	1.74711	1.19757	1.13804	0.618647	1.34974	1.67076	1.18671	1.21153	0.744434	1.40751		Q15269	Periodic tryptophan protein 2 homolog OS=Homo sapiens OX=9606 GN=PWP2 PE=2 SV=2
0.195424	-0.0244617	0.201908	0.0263634	-0.137416	-0.310652	-1.11398	-1.22668	-0.801256	-1.31653	-1.03177	NaN	-0.299894	-0.0803375	-0.414543	-0.142666	0.0803528	-0.0399132	Met-loss+Acetyl [N-Term]	Q5T9A4	ATPase family AAA domain-containing protein 3B OS=Homo sapiens OX=9606 GN=ATAD3B PE=1 SV=1
2.50585	1.61492	2.61707	2.20318	2.18592	1.93564	1.90973	1.64314	1.77574	1.93525	2.00828	0.183203	1.2183	1.61846	1.29841	1.06853	0.992994	1.23774		Q92552	28S ribosomal protein S27, mitochondrial OS=Homo sapiens OX=9606 GN=MRPS27 PE=1 SV=3
1.99279	1.18191	2.09086	1.02244	1.56525	1.56996	1.57395	1.44617	1.63095	1.52604	1.46223	0.682213	1.03139	1.41006	1.17665	0.936279	-0.270594	1.29641		P51648	Aldehyde dehydrogenase family 3 member A2 OS=Homo sapiens OX=9606 GN=ALDH3A2 PE=1 SV=1
1.14962	-0.313021	1.10335	0.943371	1.06386	0.746767	1.79642	1.70641	1.56082	1.47515	1.74223	1.46868	2.90722	2.92917	2.81837	2.81393	2.8825	2.82217		P26885	Peptidyl-prolyl cis-trans isomerase FKBP2 OS=Homo sapiens OX=9606 GN=FKBP2 PE=1 SV=2
1.22571	0.472656	0.579838	1.1439	1.08444	0.434879	-1.5889	NaN	-3.19933	-1.69819	-1.39666	NaN	-3.23581	-1.37581	NaN	NaN	-3.26806	NaN		P01024	Complement C3 OS=Homo sapiens OX=9606 GN=C3 PE=1 SV=2
-0.288638	-0.601551	0.156715	-0.108402	-0.366811	0.0619812	1.34594	1.51682	1.118	1.42483	1.16527	1.63344	0.988394	1.64845	1.54603	1.31491	0.599609	1.70505		P15170	Eukaryotic peptide chain release factor GTP-binding subunit ERF3A OS=Homo sapiens OX=9606 GN=GSPT1 PE=1 SV=1
0.619737	-0.990725	-0.563076	-0.639044	-0.0407	-0.691551	2.32589	2.62893	2.44115	2.63084	2.3619	2.52605	0.973372	1.04906	1.51018	1.39592	1.56564	1.57475	Met-loss [N-Term]	Q9NR45	Sialic acid synthase OS=Homo sapiens OX=9606 GN=NANS PE=1 SV=2
4.33848	3.87424	4.43947	3.77744	4.00533	4.11632	3.51107	3.36501	3.43701	3.00604	3.29692	3.16331	4.10175	3.72574	3.5828	3.20348	3.19036	3.73385		P62995	Transformer-2 protein homolog beta OS=Homo sapiens OX=9606 GN=TRA2B PE=1 SV=1
1.67116	1.54151	1.83405	1.19065	2.05684	1.09056	1.12302	1.12547	1.19184	0.857857	1.34612	-0.226704	0.140434	0.850384	-0.218784	-0.18112	-0.469677	0.543419		Q12769	Nuclear pore complex protein Nup160 OS=Homo sapiens OX=9606 GN=NUP160 PE=1 SV=3
2.19607	2.47046	2.15801	2.45417	2.5821	2.0922	1.96959	1.88948	2.071	1.73102	2.04075	1.52084	1.58232	1.19875	1.44712	1.13135	1.03863	1.39025		O94776	Metastasis-associated protein MTA2 OS=Homo sapiens OX=9606 GN=MTA2 PE=1 SV=1
2.98655	1.59513	1.92583	2.31399	2.11239	2.39407	NaN	NaN	NaN	NaN	NaN	NaN	NaN	NaN	NaN	NaN	NaN	NaN		P05187	Alkaline phosphatase, placental type OS=Homo sapiens OX=9606 GN=ALPP PE=1 SV=2
1.58556	0.844633	1.57049	1.33647	1.28716	1.02101	1.33034	0.969326	0.844845	1.34475	1.20619	0.727629	1.89967	2.0346	1.75319	1.62281	1.59944	1.81302		O76031	ATP-dependent Clp protease ATP-binding subunit clpX-like, mitochondrial OS=Homo sapiens OX=9606 GN=CLPX PE=1 SV=2
2.25487	1.88136	1.70695	1.96442	1.9628	1.41027	-0.379559	-0.539019	-2.48379	-0.449532	-0.0919857	-1.5205	-1.10128	-0.782637	NaN	NaN	-0.892723	-0.865665		Q96CM8	Medium-chain acyl-CoA ligase ACSF2, mitochondrial OS=Homo sapiens OX=9606 GN=ACSF2 PE=1 SV=2
0.808347	-1.30884	1.32659	0.785921	0.384095	1.41121	NaN	NaN	NaN	NaN	NaN	NaN	NaN	NaN	NaN	NaN	NaN	NaN		P09914	Interferon-induced protein with tetratricopeptide repeats 1 OS=Homo sapiens OX=9606 GN=IFIT1 PE=1 SV=2
-4.20835	-2.0425	-3.1797	-2.48353	-0.855206	NaN	-0.524279	-0.67938	-0.634249	0.327663	-0.0857258	-0.23068	-0.150558	-0.0438251	-0.188997	-0.0589733	-0.828047	0.288183		Q8WVV9	Heterogeneous nuclear ribonucleoprotein L-like OS=Homo sapiens OX=9606 GN=HNRNPLL PE=1 SV=1
2.77763	2.42725	2.39921	2.47794	2.60704	2.46823	2.55455	2.50205	2.65887	2.82197	2.70394	1.88559	3.11301	3.02383	3.15108	2.67408	2.2832	2.96946		Q16630	Cleavage and polyadenylation specificity factor subunit 6 OS=Homo sapiens OX=9606 GN=CPSF6 PE=1 SV=2
2.28129	1.91033	2.24994	1.95273	2.17718	1.67059	1.9756	1.92146	2.29375	1.99267	2.07783	1.53104	1.63954	1.69221	1.43203	1.77145	2.07907	1.7513		O94905	Erlin-2 OS=Homo sapiens OX=9606 GN=ERLIN2 PE=1 SV=1
1.71365	1.02243	1.58313	1.04622	0.959933	0.686249	-0.265636	-0.505192	0.457781	0.241827	-1.07401	-0.311548	0.876337	0.823984	0.216232	0.758524	-0.350439	0.980827	Acetyl [N-Term]	O15213	WD repeat-containing protein 46 OS=Homo sapiens OX=9606 GN=WDR46 PE=1 SV=3
4.86736	4.26153	4.57326	4.42165	4.59917	4.48216	5.12132	4.91703	5.12633	5.09287	5.14971	4.50024	5.14825	5.2648	5.05784	4.97084	5.07777	5.13786		P30048	Thioredoxin-dependent peroxide reductase, mitochondrial OS=Homo sapiens OX=9606 GN=PRDX3 PE=1 SV=3
2.977	2.36536	2.80754	2.89586	2.89855	2.64454	1.05688	0.489939	0.837748	1.24509	1.05574	-0.0178223	-2.52535	-1.68693	-1.93966	NaN	-0.69566	-1.66791		Q7Z2K6	Endoplasmic reticulum metallopeptidase 1 OS=Homo sapiens OX=9606 GN=ERMP1 PE=1 SV=2
1.61887	0.6052	1.31481	1.16782	1.28568	0.649635	1.52626	1.40336	1.4987	1.31281	1.58277	1.08249	-2.39403	-1.65416	-2.04392	-2.56527	-2.55141	-2.68713		Q8NFQ8	Torsin-1A-interacting protein 2 OS=Homo sapiens OX=9606 GN=TOR1AIP2 PE=1 SV=1
2.34043	1.7111	1.50465	1.84215	1.96781	2.33001	3.4645	3.65639	3.64989	3.42833	3.38619	3.82315	3.24218	3.2265	3.44707	3.47307	3.15187	3.53512	Met-loss+Acetyl [N-Term]	P61981	14-3-3 protein gamma OS=Homo sapiens OX=9606 GN=YWHAG PE=1 SV=2
0.40422	-0.505917	0.161215	0.100256	0.377698	0.136812	2.27602	2.19212	1.94028	2.60002	2.46039	1.70709	-0.403198	0.0966053	-0.181789	-0.364141	-0.48197	0.233721		Q8NF37	Lysophosphatidylcholine acyltransferase 1 OS=Homo sapiens OX=9606 GN=LPCAT1 PE=1 SV=2
-0.676757	-0.437166	-1.29004	-0.408665	-3.00969	-0.722601	1.68221	2.02428	1.21402	2.01527	1.31775	1.9943	-1.41395	-1.01729	-1.33827	-0.093771	NaN	-0.33086		P00491	Purine nucleoside phosphorylase OS=Homo sapiens OX=9606 GN=PNP PE=1 SV=2
-0.179076	-0.402508	0.0670738	-0.0450726	-0.279252	-0.143141	0.529379	0.102781	0.570951	0.182261	0.185759	-0.201401	-0.919926	-0.491432	-0.684952	-0.975298	-0.717642	-0.692392		Q01780	Exosome component 10 OS=Homo sapiens OX=9606 GN=EXOSC10 PE=1 SV=2
-0.669742	-1.68133	-1.10168	-2.06862	-0.563527	-2.50491	1.71742	1.2123	1.76205	1.60568	1.449	0.993172	NaN	NaN	NaN	-6.17597	NaN	NaN		Q9NNW7	Thioredoxin reductase 2, mitochondrial OS=Homo sapiens OX=9606 GN=TXNRD2 PE=1 SV=3
2.47533	1.77543	1.85211	2.23753	2.10749	1.98171	2.37098	2.30204	2.57795	1.3243	2.26204	2.38108	3.11217	2.81423	2.99195	2.64425	3.51072	3.11185		P18859	ATP synthase-coupling factor 6, mitochondrial OS=Homo sapiens OX=9606 GN=ATP5PF PE=1 SV=1
1.88932	1.53727	1.90277	1.72305	1.24956	1.4848	1.44454	1.32971	1.44534	1.73935	1.46762	0.928293	0.96751	1.11185	0.803263	1.03688	1.04341	1.09191		P51398	28S ribosomal protein S29, mitochondrial OS=Homo sapiens OX=9606 GN=DAP3 PE=1 SV=1
2.22716	1.90491	2.26008	2.17974	2.43511	2.15519	-0.700478	0.353334	-0.660831	-0.139776	0.452541	-0.394751	1.80873	1.81297	1.78687	1.66649	1.36089	1.7363		P12931	Proto-oncogene tyrosine-protein kinase Src OS=Homo sapiens OX=9606 GN=SRC PE=1 SV=3
-3.41004	-1.88844	-3.34482	-3.2632	NaN	NaN	-0.644024	-0.131163	-3.21313	-0.196972	-1.0004	-0.327358	0.927631	0.887934	0.948153	0.393602	-0.734564	0.670355		P13798	Acylamino-acid-releasing enzyme OS=Homo sapiens OX=9606 GN=APEH PE=1 SV=4
2.60322	0.920279	2.44147	2.23805	2.62996	2.20992	3.06871	2.88272	2.63288	2.86048	2.91567	1.63131	3.22989	3.46513	3.25364	3.23478	2.5352	3.35831		P49755	Transmembrane emp24 domain-containing protein 10 OS=Homo sapiens OX=9606 GN=TMED10 PE=1 SV=2
-2.02894	NaN	-1.91414	NaN	-1.6714	-2.54179	-1.09817	-2.2161	-1.98542	-2.49634	-2.74562	-3.84395	1.28853	1.33945	1.04118	0.290945	-0.365124	1.22259		Q86U86	Protein polybromo-1 OS=Homo sapiens OX=9606 GN=PBRM1 PE=1 SV=1
-0.934926	-1.59156	-1.13724	-0.490194	-1.50379	-1.07696	-0.686337	-0.654001	-1.83947	-0.60512	-0.614159	-2.14783	0.781261	1.11099	0.816769	0.424809	-0.437757	0.317366		Q9BZF1	Oxysterol-binding protein-related protein 8 OS=Homo sapiens OX=9606 GN=OSBPL8 PE=1 SV=3
0.477275	0.790253	0.815933	1.15058	0.86974	0.274656	1.65142	1.35715	1.56874	1.44186	1.75576	0.986872	-0.415335	-0.887154	-0.649147	-1.4248	0.9305	-1.00994		P26358	DNA (cytosine-5)-methyltransferase 1 OS=Homo sapiens OX=9606 GN=DNMT1 PE=1 SV=2
-0.273456	-2.43817	-1.71366	-1.01751	0.487346	-0.962578	1.02153	0.696663	1.2051	-0.0790825	1.00895	0.462042	-3.33808	-4.00854	-4.85725	-4.54485	-5.15881	-2.15275	Met-loss+Acetyl [N-Term]	O43491	Band 4.1-like protein 2 OS=Homo sapiens OX=9606 GN=EPB41L2 PE=1 SV=1
0.627809	-0.4083	0.310856	0.323784	0.0703096	-0.449957	-1.29307	0.500603	-0.233337	0.468513	-0.878962	0.485659	0.29966	0.146736	0.494818	0.585096	1.0879	0.167597		P07384	Calpain-1 catalytic subunit OS=Homo sapiens OX=9606 GN=CAPN1 PE=1 SV=1
-0.844193	-0.56929	-1.11934	-1.18782	-2.03586	-1.58949	0.827194	1.17676	0.325916	0.839678	0.187325	0.979233	0.638485	0.484537	0.679541	0.824604	0.437445	0.905424	Met-loss+Acetyl [N-Term]	O14744	Protein arginine N-methyltransferase 5 OS=Homo sapiens OX=9606 GN=PRMT5 PE=1 SV=4
0.857398	-0.824507	-0.176353	0.147383	0.289247	-0.508068	-1.45709	-2.5706	-1.26429	-0.567818	-2.0374	-2.70734	0.24621	0.416588	-0.11832	-1.73389	-1.94993	0.869434		Q96T23	Remodeling and spacing factor 1 OS=Homo sapiens OX=9606 GN=RSF1 PE=1 SV=2
0.0327902	0.0304108	0.512409	0.0834885	0.125648	-0.149948	-1.11088	-4.60237	-1.48339	-2.69892	-2.63496	-1.94845	0.0103359	0.191713	0.129612	-0.328495	-0.509161	-0.0137711		Q5UIP0	Telomere-associated protein RIF1 OS=Homo sapiens OX=9606 GN=RIF1 PE=1 SV=2
0.199882	-2.17319	-0.784765	-0.589453	-0.378865	-0.918472	1.88484	1.81034	2.10131	2.06959	2.04561	1.52022	1.84744	1.98027	1.73396	1.6539	1.96949	1.95513		P43155	Carnitine O-acetyltransferase OS=Homo sapiens OX=9606 GN=CRAT PE=1 SV=5
-1.87187	-3.08605	-2.58127	-2.87675	-2.51727	-2.41224	-2.23894	-3.18635	-2.3674	-2.39106	-2.76174	-3.16699	2.20489	2.09153	2.14734	1.5676	0.904083	2.2814	Acetyl [N-Term]	Q8N4T8	3-oxoacyl-[acyl-carrier-protein] reductase OS=Homo sapiens OX=9606 GN=CBR4 PE=1 SV=3
-1.85745	-1.66556	-1.72608	NaN	-1.29214	-2.12808	-0.101257	0.625151	0.152412	-0.202396	0.0475101	-0.184593	-0.446678	0.180994	-0.0443516	-0.491089	-0.806114	0.0580559		O14617	AP-3 complex subunit delta-1 OS=Homo sapiens OX=9606 GN=AP3D1 PE=1 SV=1
0.128293	-2.62282	-1.23829	-0.0502319	-0.949561	0.164074	0.512674	0.269068	0.441498	0.572863	0.118225	0.728437	0.578396	0.979948	0.641066	0.531565	-0.403622	0.587698		Q7Z2W4	Zinc finger CCCH-type antiviral protein 1 OS=Homo sapiens OX=9606 GN=ZC3HAV1 PE=1 SV=3
-1.35965	-0.580151	-1.81443	-1.05509	-5.2922	-1.35846	0.19495	1.81931	1.09059	1.49846	1.21962	1.67141	-1.57639	-0.862778	-0.511242	-0.529867	-0.180191	-1.08389	Met-loss+Acetyl [N-Term]	P55263	Adenosine kinase OS=Homo sapiens OX=9606 GN=ADK PE=1 SV=2
2.59602	2.06311	2.44892	2.41367	2.55435	2.40023	1.8161	1.95217	2.25085	1.9337	1.84669	1.54838	1.70732	1.865	1.78625	2.01654	1.61622	2.08824	Met-loss+Acetyl [N-Term]	Q9NQG5	Regulation of nuclear pre-mRNA domain-containing protein 1B OS=Homo sapiens OX=9606 GN=RPRD1B PE=1 SV=1
3.15852	1.59491	2.62514	2.07949	2.7373	2.35933	2.69502	2.61715	2.55433	2.66544	2.37381	1.99928	0.931433	1.17832	0.412931	0.152586	-0.589256	0.517939		Q9NZ01	Very-long-chain enoyl-CoA reductase OS=Homo sapiens OX=9606 GN=TECR PE=1 SV=1
3.00932	2.5156	3.18139	2.82762	2.92357	2.47463	1.88204	1.67449	1.9639	2.13225	2.21005	1.23135	1.41792	1.63406	1.33017	0.425585	1.52654	1.78998		Q9P2R7	Succinate--CoA ligase [ADP-forming] subunit beta, mitochondrial OS=Homo sapiens OX=9606 GN=SUCLA2 PE=1 SV=3
1.36492	0.398693	1.15021	0.469067	1.21954	0.563789	1.54294	1.09185	1.40761	0.662598	1.19826	0.0823059	0.368032	0.349213	0.193146	0.382074	-0.418947	0.863194		P78406	mRNA export factor OS=Homo sapiens OX=9606 GN=RAE1 PE=1 SV=1
1.91116	0.772177	1.54236	1.55823	1.75962	1.46098	-0.0475769	0.358818	0.20825	-0.338026	0.218697	-0.164612	0.800362	0.246994	0.467617	0.0157204	1.09908	0.484793		Q96HY6	DDRGK domain-containing protein 1 OS=Homo sapiens OX=9606 GN=DDRGK1 PE=1 SV=2
0.741271	-1.19058	-1.25982	-0.464018	0.246903	-0.462448	0.447676	-0.80056	0.565985	0.18705	-0.891291	-1.20834	1.18015	1.69039	1.81058	1.80635	1.77998	1.45339		P49959	Double-strand break repair protein MRE11 OS=Homo sapiens OX=9606 GN=MRE11 PE=1 SV=3
1.63751	0.597334	1.86337	1.18901	1.38188	1.31218	1.67293	1.6627	2.05375	1.82255	1.83168	1.09047	1.52964	1.93158	1.10719	1.13162	0.541008	1.56396		Q9Y3T9	Nucleolar complex protein 2 homolog OS=Homo sapiens OX=9606 GN=NOC2L PE=1 SV=4
2.3375	2.06498	2.29522	2.12736	2.21522	1.89961	0.755951	0.682373	0.671513	0.498798	0.504366	-0.0746727	1.07842	1.10705	0.509043	0.674582	0.900377	1.22073		Q8IXI1	Mitochondrial Rho GTPase 2 OS=Homo sapiens OX=9606 GN=RHOT2 PE=1 SV=2
-0.27365	-0.537554	-1.8135	-2.78929	-2.74246	-0.456665	1.21508	1.0901	1.3878	0.673805	0.630838	0.858501	-0.423569	-0.273252	-0.467871	-0.95599	-0.865091	-0.159128		Q8WX92	Negative elongation factor B OS=Homo sapiens OX=9606 GN=NELFB PE=1 SV=1
-0.861148	-3.67293	-1.57675	-0.799461	-0.314324	-0.347477	1.50005	1.47313	1.53523	1.73104	1.60107	1.29717	-0.187288	-0.27581	-0.023531	0.445177	-0.29409	0.20146		P46063	ATP-dependent DNA helicase Q1 OS=Homo sapiens OX=9606 GN=RECQL PE=1 SV=3
0.706586	-0.0507679	0.666935	0.837791	0.693458	0.501471	1.55508	1.37459	1.62358	1.24504	1.52816	0.293968	0.780516	0.816391	0.743656	0.265211	0.572519	0.84506		O43395	U4/U6 small nuclear ribonucleoprotein Prp3 OS=Homo sapiens OX=9606 GN=PRPF3 PE=1 SV=2
4.25585	3.86717	4.08941	4.18143	4.36086	3.8783	4.16076	4.08774	4.26317	4.11061	4.11445	3.56968	4.57843	4.63888	4.59257	4.29766	4.01735	4.60596	Met-loss+Acetyl [N-Term]	P62316	Small nuclear ribonucleoprotein Sm D2 OS=Homo sapiens OX=9606 GN=SNRPD2 PE=1 SV=1
2.86561	2.41133	2.7987	2.56244	2.80099	2.50075	1.98236	1.54367	2.09128	2.06886	2.15425	1.51075	1.99856	1.96947	1.94482	1.9008	2.03892	2.02885		Q5JWF2	Guanine nucleotide-binding protein G(s) subunit alpha isoforms XLas OS=Homo sapiens OX=9606 GN=GNAS PE=1 SV=2
2.95781	2.16718	2.57676	2.43869	2.56896	2.71792	3.62114	3.85814	3.75957	3.70627	3.74613	3.75743	3.41099	3.5534	3.70012	3.49986	3.32217	3.60703		P62829	60S ribosomal protein L23 OS=Homo sapiens OX=9606 GN=RPL23 PE=1 SV=1
2.23511	1.39763	1.56996	1.53626	2.03108	1.41832	2.42039	2.22349	2.37935	1.19596	2.35526	2.32699	2.56603	2.56509	2.46433	2.34592	2.66278	2.59202		P55145	Mesencephalic astrocyte-derived neurotrophic factor OS=Homo sapiens OX=9606 GN=MANF PE=1 SV=3
0.228408	-0.518665	0.107595	0.261408	0.154468	-0.818077	0.588316	-0.226749	0.0895538	0.179499	0.224432	-0.958101	1.74305	1.80749	1.72907	1.57847	1.71729	1.66224		P51649	Succinate-semialdehyde dehydrogenase, mitochondrial OS=Homo sapiens OX=9606 GN=ALDH5A1 PE=1 SV=2
1.53909	1.14056	1.47123	1.50446	1.5006	1.36451	2.06197	2.378	2.18871	2.02571	2.02665	2.29045	0.796267	1.58371	1.41653	1.26973	1.36029	0.893759		P56537	Eukaryotic translation initiation factor 6 OS=Homo sapiens OX=9606 GN=EIF6 PE=1 SV=1
3.88938	3.01434	3.38499	3.5212	3.18113	3.46142	4.45775	4.77442	4.57541	4.65691	4.43611	4.76759	4.46784	4.47874	4.56772	4.38354	4.65499	4.55707		P15880	40S ribosomal protein S2 OS=Homo sapiens OX=9606 GN=RPS2 PE=1 SV=2
1.00929	0.966232	0.673	1.1456	1.23956	0.895081	1.16129	1.04254	1.34368	0.738628	0.828651	1.45104	1.60783	1.6793	1.50904	1.3604	1.05734	1.57817		Q9Y2W2	WW domain-binding protein 11 OS=Homo sapiens OX=9606 GN=WBP11 PE=1 SV=1
3.48405	3.0329	3.31768	3.41027	3.27627	3.3072	2.18127	2.45922	2.35837	2.35406	2.4027	2.22263	2.685	2.79164	2.52014	2.63928	2.86621	2.62795		Q9BS26	Endoplasmic reticulum resident protein 44 OS=Homo sapiens OX=9606 GN=ERP44 PE=1 SV=1
1.38197	0.267441	0.238756	0.542835	0.846881	0.885487	3.04217	3.68813	2.83344	2.60887	3.06456	3.76307	3.80757	3.83634	3.98898	4.36253	4.18335	3.83128		P00441	Superoxide dismutase [Cu-Zn] OS=Homo sapiens OX=9606 GN=SOD1 PE=1 SV=2
1.84487	1.16578	1.62862	1.33295	1.67034	1.31488	0.536797	0.201221	1.02604	0.368233	0.0111694	-0.509178	-3.23783	-2.07789	-1.46018	-5.15199	NaN	-3.67588		Q10471	Polypeptide N-acetylgalactosaminyltransferase 2 OS=Homo sapiens OX=9606 GN=GALNT2 PE=1 SV=1
-0.580836	-0.896454	-1.89442	-1.5214	-2.36195	-1.31465	1.26524	0.973526	0.367746	0.0100384	0.365633	0.642302	1.28622	1.27956	1.1629	1.16771	0.658539	0.592335	Met-loss [N-Term]	Q9UN86	Ras GTPase-activating protein-binding protein 2 OS=Homo sapiens OX=9606 GN=G3BP2 PE=1 SV=2
3.39742	3.02437	3.28773	3.13422	2.92007	2.91435	3.77938	4.08471	4.01487	4.08169	4.01414	4.07381	3.70362	3.6811	3.80005	3.94595	4.1513	3.75506	Met-loss+Acetyl [N-Term]	P62913	60S ribosomal protein L11 OS=Homo sapiens OX=9606 GN=RPL11 PE=1 SV=2
-1.66162	-1.42059	-1.24655	-0.68121	-2.24411	-1.29864	0.495956	0.686256	0.401791	0.764179	0.444628	1.42985	1.08419	1.19444	1.2962	1.4197	1.93593	1.09173		P43034	Platelet-activating factor acetylhydrolase IB subunit beta OS=Homo sapiens OX=9606 GN=PAFAH1B1 PE=1 SV=2
1.15329	0.0784187	-0.315681	0.665216	1.10588	0.246639	2.7416	3.15997	2.87105	2.28782	2.77958	3.0871	1.04149	1.28536	1.47213	1.52068	0.667015	1.57726		O14950	Myosin regulatory light chain 12B OS=Homo sapiens OX=9606 GN=MYL12B PE=1 SV=2
-3.94139	1.42781	-0.14164	0.404158	0.496114	0.714518	-0.0489902	0.422007	0.317364	0.517628	0.149487	-0.122103	-0.366472	-0.727461	-0.886852	-1.58225	-0.00645447	-1.52067		Q9UBF2	Coatomer subunit gamma-2 OS=Homo sapiens OX=9606 GN=COPG2 PE=1 SV=1
NaN	NaN	NaN	NaN	NaN	NaN	NaN	NaN	NaN	NaN	NaN	NaN	NaN	NaN	NaN	NaN	NaN	NaN		P26232	Catenin alpha-2 OS=Homo sapiens OX=9606 GN=CTNNA2 PE=1 SV=5
2.82309	2.22617	2.67704	2.26765	2.67552	2.43853	1.72009	1.51423	1.70939	1.0349	1.58836	1.75671	1.38245	1.25286	1.36488	1.28481	1.18579	1.23634	Acetyl [N-Term]	Q15758	Neutral amino acid transporter B(0) OS=Homo sapiens OX=9606 GN=SLC1A5 PE=1 SV=2
2.28271	0.683748	1.22699	0.78167	2.28553	0.965919	2.83874	2.47097	2.60077	2.77304	2.31312	1.80813	2.93887	2.48171	2.44229	1.84764	1.73533	2.95632		Q8IUE6	Histone H2A type 2-B OS=Homo sapiens OX=9606 GN=H2AC21 PE=1 SV=3
3.43309	2.79416	3.2261	3.0902	3.02602	2.92901	3.163	3.11397	3.09091	2.65259	2.87168	2.91962	2.90172	2.87185	2.75893	2.5236	2.78852	2.92268		P61026	Ras-related protein Rab-10 OS=Homo sapiens OX=9606 GN=RAB10 PE=1 SV=1
1.91105	1.67493	1.72265	1.43258	1.69335	1.7282	1.34826	1.01874	1.56306	0.431637	1.08801	0.823566	0.731255	1.05995	0.569969	0.606352	0.610537	1.29899		Q96A33	PAT complex subunit CCDC47 OS=Homo sapiens OX=9606 GN=CCDC47 PE=1 SV=1
-1.82672	-0.532848	-1.37845	-1.76846	-1.32835	-1.72102	1.84384	2.48767	1.53712	2.33888	2.05982	2.22212	-0.98196	-1.54143	-1.06325	-1.52421	-1.71538	-2.30125		Q16851	UTP--glucose-1-phosphate uridylyltransferase OS=Homo sapiens OX=9606 GN=UGP2 PE=1 SV=5
3.02903	2.28301	2.91481	2.61032	2.28616	2.43918	0.727821	-0.255388	-0.00151825	-0.476809	-0.307116	-0.899567	1.02264	1.1519	1.10196	0.86665	0.687763	0.904085	Met-loss+Acetyl [N-Term]	Q9H936	Mitochondrial glutamate carrier 1 OS=Homo sapiens OX=9606 GN=SLC25A22 PE=1 SV=1
NaN	-1.80794	-3.26237	-2.99345	NaN	-1.37752	0.303244	0.351175	-0.357597	0.152014	-0.150433	-0.102556	-1.52191	-0.330883	0.0664043	-1.3235	-0.544312	-0.420477		Q13564	NEDD8-activating enzyme E1 regulatory subunit OS=Homo sapiens OX=9606 GN=NAE1 PE=1 SV=1
-1.29875	-1.21424	-0.864037	-0.839552	-1.80067	-1.40367	1.43699	1.93057	1.26948	1.58987	1.44346	1.76355	0.629616	0.709778	0.64529	0.4058	0.223534	0.673512		P61163	Alpha-centractin OS=Homo sapiens OX=9606 GN=ACTR1A PE=1 SV=1
0.852925	-0.297894	0.597647	-0.997297	-0.288386	0.282883	1.79771	1.7911	1.96664	1.92353	1.95339	2.48643	1.77839	1.68596	1.82347	2.26341	2.47815	2.16595	Met-loss+Acetyl [N-Term]	Q99733	Nucleosome assembly protein 1-like 4 OS=Homo sapiens OX=9606 GN=NAP1L4 PE=1 SV=1
-1.53127	NaN	-1.97157	-1.57615	-3.97877	-3.70482	-0.410255	-0.00601768	-0.746731	-0.907665	-0.282816	-2.70366	0.473925	0.694574	0.25148	0.225019	0.0322285	0.66243		Q9NX62	Golgi-resident adenosine 3',5'-bisphosphate 3'-phosphatase OS=Homo sapiens OX=9606 GN=BPNT2 PE=1 SV=1
-2.98549	-2.11143	-2.13486	-5.96143	-3.69261	-1.62852	0.51833	1.61375	0.874136	1.1949	0.977362	1.48692	0.107666	-0.0292416	0.189314	-0.187565	0.444601	0.104084		Q9BXJ9	N-alpha-acetyltransferase 15, NatA auxiliary subunit OS=Homo sapiens OX=9606 GN=NAA15 PE=1 SV=1
2.38809	1.86092	1.72888	2.06663	2.2549	2.16785	1.45073	1.52869	1.67842	0.942015	1.80059	0.865442	3.51299	3.13922	3.28484	3.09866	3.43645	3.33925	Met-loss+Acetyl [N-Term]	P00167	Cytochrome b5 OS=Homo sapiens OX=9606 GN=CYB5A PE=1 SV=2
1.44213	0.779381	1.53051	1.32331	1.32384	1.09066	0.666405	-0.0289249	0.582582	0.00189018	0.447903	-0.131054	1.38514	1.47766	1.36798	1.31099	0.645136	1.44163		Q9BYD3	39S ribosomal protein L4, mitochondrial OS=Homo sapiens OX=9606 GN=MRPL4 PE=1 SV=1
NaN	NaN	NaN	-3.52846	NaN	NaN	-0.309265	-0.432348	-0.385023	-0.372385	-0.417192	-0.0234299	NaN	-2.73803	-2.80381	NaN	-1.73131	-2.32969		Q9BQ52	Zinc phosphodiesterase ELAC protein 2 OS=Homo sapiens OX=9606 GN=ELAC2 PE=1 SV=2
1.79496	1.14349	1.5646	1.44608	1.59939	1.29983	1.85227	1.80824	1.82235	2.07529	1.92389	1.56721	1.53078	1.41922	1.33338	0.974434	0.532585	1.48095		Q14318	Peptidyl-prolyl cis-trans isomerase FKBP8 OS=Homo sapiens OX=9606 GN=FKBP8 PE=1 SV=2
1.72657	1.33035	2.3947	1.40043	1.7914	1.03911	0.477716	0.138708	0.921238	0.705605	0.345381	0.0839844	0.697517	1.01411	0.67108	0.378595	0.681667	0.852221	Met-loss+Acetyl [N-Term]	Q8TED0	U3 small nucleolar RNA-associated protein 15 homolog OS=Homo sapiens OX=9606 GN=UTP15 PE=1 SV=3
3.55628	3.17504	3.40436	3.41508	3.37187	3.18147	-0.153912	-0.389914	0.599148	0.275551	0.173199	-0.417377	NaN	NaN	NaN	NaN	NaN	-4.75184		Q03519	Antigen peptide transporter 2 OS=Homo sapiens OX=9606 GN=TAP2 PE=1 SV=1
1.36922	1.71305	1.14743	1.00041	0.85052	0.905474	1.94528	1.33407	1.89652	0.727982	1.81754	1.11469	3.02693	2.69446	2.71377	2.91051	2.84346	2.83218		Q8NBJ4	Golgi membrane protein 1 OS=Homo sapiens OX=9606 GN=GOLM1 PE=1 SV=1
2.25623	1.28403	2.12583	1.62124	1.59727	1.43333	1.23035	1.11515	1.59522	1.31227	1.26715	1.01209	0.524712	0.564913	-0.214741	0.333584	0.535486	0.504189		Q969V3	Nicalin OS=Homo sapiens OX=9606 GN=NCLN PE=1 SV=2
2.52603	1.62516	1.97974	2.12828	2.20024	1.90993	2.30851	1.92625	2.25715	2.12898	2.3381	1.29013	2.36839	2.48719	2.28539	2.24926	1.37699	2.52499	Met-loss [N-Term];Met-loss+Acetyl [N-Term]	O75396	Vesicle-trafficking protein SEC22b OS=Homo sapiens OX=9606 GN=SEC22B PE=1 SV=4
-0.922017	-0.956383	-0.36809	-0.774195	-0.527432	-1.37958	0.937414	0.858011	1.092	0.860418	0.954775	-0.840864	0.267654	0.313288	0.242395	-0.68243	0.0966396	0.663685		Q9Y2W6	Tudor and KH domain-containing protein OS=Homo sapiens OX=9606 GN=TDRKH PE=1 SV=2
0.860318	-0.0576668	-0.325294	0.634554	0.396726	0.427052	1.25826	2.07433	1.72044	1.3015	1.49327	1.91546	1.26555	1.49084	1.82257	1.75417	1.69512	1.56144		P63208	S-phase kinase-associated protein 1 OS=Homo sapiens OX=9606 GN=SKP1 PE=1 SV=2
-1.60611	-5.5361	-5.01678	-2.11582	-4.82408	-4.85205	0.617302	0.916735	0.359215	0.902517	0.543127	0.251652	0.420107	1.12931	0.870255	1.28934	-1.16735	1.12822		Q52LJ0	Protein FAM98B OS=Homo sapiens OX=9606 GN=FAM98B PE=1 SV=2
1.30002	0.674744	1.21327	0.647621	0.601707	0.151209	0.932825	0.633224	0.726234	0.796682	0.60331	-0.787066	2.23121	1.92156	1.83881	1.79667	1.96742	2.24557	Met-loss+Acetyl [N-Term]	Q9NTJ5	Phosphatidylinositol-3-phosphatase SAC1 OS=Homo sapiens OX=9606 GN=SACM1L PE=1 SV=2
NaN	NaN	NaN	NaN	-2.92538	NaN	-1.49236	-0.104223	-0.979427	-0.453772	-0.137964	0.126799	-1.2382	-1.83459	-1.42292	-1.61293	-1.12601	-1.79728		P22090	40S ribosomal protein S4, Y isoform 1 OS=Homo sapiens OX=9606 GN=RPS4Y1 PE=1 SV=2
NaN	NaN	NaN	NaN	NaN	NaN	NaN	NaN	NaN	NaN	NaN	3.44202	NaN	NaN	NaN	NaN	NaN	NaN		Q14525	Keratin, type I cuticular Ha3-II OS=Homo sapiens OX=9606 GN=KRT33B PE=1 SV=3
1.12484	0.670456	0.567699	0.0897961	0.873309	0.456902	2.08586	1.74957	1.92815	1.72819	1.80045	0.822159	-0.118502	0.263636	0.0324535	-0.0249329	0.188133	0.0349693		Q7Z4H8	Protein O-glucosyltransferase 3 OS=Homo sapiens OX=9606 GN=POGLUT3 PE=1 SV=2
3.02568	2.06445	2.39809	2.37996	2.64635	2.35073	4.5895	4.36243	4.73055	4.29895	4.32184	3.92486	-1.75331	-2.47204	-2.31315	NaN	-1.38155	-3.06169	Met-loss [N-Term]	P60903	Protein S100-A10 OS=Homo sapiens OX=9606 GN=S100A10 PE=1 SV=2
-0.103269	-1.28375	0.300339	-1.47002	-1.21338	-1.48642	0.5431	0.434168	0.572083	0.910671	0.464836	-1.54632	-1.53147	-0.161007	-1.05075	-1.8788	-2.98417	-1.60197		Q8WTT2	Nucleolar complex protein 3 homolog OS=Homo sapiens OX=9606 GN=NOC3L PE=1 SV=1
-2.5872	-2.17213	NaN	NaN	-3.41812	-3.58206	0.0259857	1.32753	0.705179	1.0097	0.433167	1.27677	-0.419977	-0.834534	0.533352	0.64702	0.0211964	-0.0120659	Met-loss+Acetyl [N-Term]	Q7L2H7	Eukaryotic translation initiation factor 3 subunit M OS=Homo sapiens OX=9606 GN=EIF3M PE=1 SV=1
0.0846014	-1.90724	0.130657	-0.656963	-1.00626	-0.0284901	0.55369	1.40102	1.2121	1.30707	0.75893	1.55417	0.576368	0.248335	0.396643	0.830795	1.74661	0.555336		P62714	Serine/threonine-protein phosphatase 2A catalytic subunit beta isoform OS=Homo sapiens OX=9606 GN=PPP2CB PE=1 SV=1
-0.588149	-1.87241	-1.23341	-1.00602	-0.436778	-2.74739	-0.94417	-2.38476	-1.24999	-1.17391	-1.78285	NaN	-3.47992	-4.11277	-3.44149	NaN	-1.18416	-4.03165		Q15067	Peroxisomal acyl-coenzyme A oxidase 1 OS=Homo sapiens OX=9606 GN=ACOX1 PE=1 SV=3
1.00267	0.827295	0.707121	0.667158	0.366605	-0.0209122	0.333885	0.167904	0.222963	0.389174	-0.29423	-0.310583	-0.0634785	0.221983	-0.358076	0.0903931	-0.157555	0.129709		Q6ZRP7	Sulfhydryl oxidase 2 OS=Homo sapiens OX=9606 GN=QSOX2 PE=1 SV=3
1.81515	1.03097	1.32967	1.52166	1.70641	1.33476	-5.12663	-3.09611	NaN	-1.02495	-4.98749	NaN	NaN	NaN	-3.91284	NaN	-3.33027	NaN		P35052	Glypican-1 OS=Homo sapiens OX=9606 GN=GPC1 PE=1 SV=2
2.21071	1.24809	2.30669	1.39883	1.64323	1.83968	1.76617	1.42006	1.71282	1.36559	1.33918	0.70307	1.59738	1.69553	1.38883	1.06106	0.0479202	1.5936		Q15061	WD repeat-containing protein 43 OS=Homo sapiens OX=9606 GN=WDR43 PE=1 SV=3
-1.64097	-1.76064	-1.36719	-1.39392	-1.46722	-1.58181	0.377726	0.689528	0.352995	0.852037	0.0517025	0.580074	1.17393	1.51275	1.55813	1.94189	2.01974	1.57234	Met-loss+Acetyl [N-Term]	Q9Y285	Phenylalanine--tRNA ligase alpha subunit OS=Homo sapiens OX=9606 GN=FARSA PE=1 SV=3
0.24632	-0.0492382	-0.263599	0.206921	-1.517	0.207903	0.720581	1.82149	0.6509	1.1287	1.28991	1.9884	3.53083	3.60322	3.84002	3.90537	3.37654	3.72267		P50502	Hsc70-interacting protein OS=Homo sapiens OX=9606 GN=ST13 PE=1 SV=2
0.801787	0.473532	0.721725	0.772478	1.05638	0.131155	-0.406424	-0.229734	0.241882	0.297489	0.565866	-0.295395	NaN	NaN	NaN	NaN	-2.50645	-4.17639		Q9NZ08	Endoplasmic reticulum aminopeptidase 1 OS=Homo sapiens OX=9606 GN=ERAP1 PE=1 SV=3
2.66326	2.25827	2.72019	2.39024	2.44251	2.52309	3.08975	3.25636	3.08467	3.32298	2.99323	3.32295	3.31003	3.61509	3.54637	3.42568	3.79478	3.29089		P35268	60S ribosomal protein L22 OS=Homo sapiens OX=9606 GN=RPL22 PE=1 SV=2
-1.25322	-0.710373	-0.64152	-0.426592	-0.423232	-0.123701	2.33647	2.92811	2.82919	2.86905	2.62598	2.86619	-1.21449	-1.07127	-0.899103	-0.152094	0.134089	-0.552731	Met-loss+Acetyl [N-Term]	Q16831	Uridine phosphorylase 1 OS=Homo sapiens OX=9606 GN=UPP1 PE=1 SV=1
-0.917974	1.44032	1.81226	0.896017	-0.0883665	1.03216	-5.2526	-3.49891	-6.26774	-2.5061	-5.59095	NaN	-0.27879	-0.381222	-0.451605	-0.756735	0.667883	-1.39525	Met-loss+Acetyl [N-Term]	Q15437	Protein transport protein Sec23B OS=Homo sapiens OX=9606 GN=SEC23B PE=1 SV=2
4.24202	3.80999	4.22739	4.14238	4.4255	3.93042	3.93676	3.67743	4.04937	3.79233	3.89231	3.4583	4.37769	4.33809	4.33558	4.22721	4.01787	4.44736	Acetyl [N-Term]	P31942	Heterogeneous nuclear ribonucleoprotein H3 OS=Homo sapiens OX=9606 GN=HNRNPH3 PE=1 SV=2
-0.160981	-0.713068	-0.686087	-1.49963	-0.553399	-1.12318	1.86217	2.45562	2.11383	1.93237	2.13706	2.37369	1.09124	0.929476	1.4171	1.24103	1.50316	1.35372	Met-loss+Acetyl [N-Term]	O75822	Eukaryotic translation initiation factor 3 subunit J OS=Homo sapiens OX=9606 GN=EIF3J PE=1 SV=2
1.04628	-0.0910397	1.29121	-0.0243073	0.484712	0.0684471	0.994108	0.734449	1.20662	1.02298	0.890526	-0.200775	1.50586	1.71494	1.17148	1.20622	0.631998	1.58054		Q9Y2S7	Polymerase delta-interacting protein 2 OS=Homo sapiens OX=9606 GN=POLDIP2 PE=1 SV=1
-1.15813	-1.31715	-2.30128	-1.52919	-1.21834	-1.78472	-0.956945	-1.57868	-1.06318	-0.371862	-1.12372	-2.30056	0.9674	0.947186	0.938879	0.918242	0.780823	1.12503		Q8TB22	Spermatogenesis-associated protein 20 OS=Homo sapiens OX=9606 GN=SPATA20 PE=2 SV=3
-1.286	-1.99455	-1.19849	-1.48568	-0.238879	-2.39212	2.60676	2.57791	2.7816	2.24095	2.66196	1.88392	-0.364511	0.207531	0.105333	-0.749664	-1.27222	-0.0847588		Q8NBJ7	Inactive C-alpha-formylglycine-generating enzyme 2 OS=Homo sapiens OX=9606 GN=SUMF2 PE=1 SV=2
1.13632	0.625307	0.659422	1.07931	1.08132	1.0766	1.30531	1.7591	1.46833	1.74922	1.60392	1.65745	1.63958	2.32168	2.16984	2.45762	1.94702	2.15885		P84085	ADP-ribosylation factor 5 OS=Homo sapiens OX=9606 GN=ARF5 PE=1 SV=2
NaN	-3.70128	-3.66997	-2.77459	-2.71048	-3.78613	-1.9565	-0.499382	-1.37266	-0.613342	-0.619226	-0.20484	2.41463	2.68882	2.67942	2.96252	3.28474	2.54887		Q15126	Phosphomevalonate kinase OS=Homo sapiens OX=9606 GN=PMVK PE=1 SV=3
0.733455	1.77396	0.369844	1.41807	1.36993	1.48288	1.31614	0.897524	1.1028	0.580229	0.932785	-1.89786	1.8848	2.00388	1.57729	1.6598	1.19717	1.82555		A8MXV4	Nucleoside diphosphate-linked moiety X motif 19 OS=Homo sapiens OX=9606 GN=NUDT19 PE=1 SV=1
-0.439321	-0.405315	-0.452272	-2.06406	-0.191979	-0.279148	0.888342	1.2091	1.1016	1.10712	1.29364	0.905102	2.83334	2.80623	2.70757	2.9274	3.03804	2.97024		Q13510	Acid ceramidase OS=Homo sapiens OX=9606 GN=ASAH1 PE=1 SV=5
2.13383	1.50979	2.40136	1.92777	1.91655	1.87443	1.15652	1.30495	0.737217	1.40516	0.843487	-0.0767269	2.22163	2.38834	1.70418	2.08422	1.90762	2.16204		Q9P015	39S ribosomal protein L15, mitochondrial OS=Homo sapiens OX=9606 GN=MRPL15 PE=1 SV=1
3.28808	3.02982	3.07016	3.1221	3.18751	2.91756	3.32932	3.13369	3.32917	2.96754	3.35784	2.79264	2.8601	2.95106	2.74124	2.85489	2.99255	3.09697		P21912	Succinate dehydrogenase [ubiquinone] iron-sulfur subunit, mitochondrial OS=Homo sapiens OX=9606 GN=SDHB PE=1 SV=3
2.75594	2.35099	2.79886	2.3039	2.45541	2.43867	0.511553	1.08376	1.47247	0.971992	0.879728	0.767475	1.21622	1.0613	0.79776	1.07024	1.76541	1.15336	Met-loss+Acetyl [N-Term]	Q9UL25	Ras-related protein Rab-21 OS=Homo sapiens OX=9606 GN=RAB21 PE=1 SV=3
-0.337674	-1.72098	-2.08744	-2.57849	-3.70582	-2.29484	-0.536913	-1.04844	-1.42895	-2.25015	-1.1791	-1.37855	0.0798988	0.461454	0.411816	0.177988	-0.202621	0.421759		O15027	Protein transport protein Sec16A OS=Homo sapiens OX=9606 GN=SEC16A PE=1 SV=4
1.42987	1.61573	1.28906	1.68095	1.22711	1.40684	0.502666	1.32104	0.201639	1.27011	1.00425	1.21938	3.33276	3.28644	3.5358	3.73472	3.88548	3.37627	Met-loss+Acetyl [N-Term]	P60981	Destrin OS=Homo sapiens OX=9606 GN=DSTN PE=1 SV=3
2.98855	2.60872	3.02014	2.83874	2.92979	2.63085	2.64174	2.3527	2.70996	1.87026	2.2548	2.16941	2.14367	2.11345	1.85709	1.86792	1.4946	2.28308		Q99848	Probable rRNA-processing protein EBP2 OS=Homo sapiens OX=9606 GN=EBNA1BP2 PE=1 SV=2
-2.27866	NaN	NaN	NaN	NaN	NaN	-1.70755	-0.952358	NaN	NaN	-1.59844	-1.23979	NaN	NaN	-1.76785	NaN	-1.08837	NaN		P67775	Serine/threonine-protein phosphatase 2A catalytic subunit alpha isoform OS=Homo sapiens OX=9606 GN=PPP2CA PE=1 SV=1
2.82826	2.82417	2.92184	2.76883	2.81955	2.48727	3.05291	3.14625	2.98058	3.19761	3.25055	2.89948	3.91239	3.68777	3.73189	3.51997	2.96121	3.40667		P14678	Small nuclear ribonucleoprotein-associated proteins B and B' OS=Homo sapiens OX=9606 GN=SNRPB PE=1 SV=2
-3.0798	NaN	-3.17104	NaN	-2.07089	NaN	-1.15163	-0.143351	-2.73802	-0.651049	-1.8035	-1.51765	1.59885	2.07661	1.73791	2.01668	1.40136	1.9471		P06493	Cyclin-dependent kinase 1 OS=Homo sapiens OX=9606 GN=CDK1 PE=1 SV=3
-1.56357	-2.04436	-1.89573	-1.13531	-1.72166	-1.8265	1.64424	1.29089	1.48133	0.368494	1.58613	1.48978	0.312054	0.118881	0.249569	0.121767	0.359926	0.510706		P78310	Coxsackievirus and adenovirus receptor OS=Homo sapiens OX=9606 GN=CXADR PE=1 SV=1
1.1634	0.780577	1.28168	1.13719	1.35948	0.757147	0.289192	0.232452	0.444576	-0.503088	0.247894	-1.39827	1.38986	1.28202	1.53391	0.877714	0.404575	1.62765		Q13123	Protein Red OS=Homo sapiens OX=9606 GN=IK PE=1 SV=3
4.00895	3.36861	3.89964	3.52895	3.8418	3.70808	4.7919	4.59846	4.73145	4.6703	4.60553	4.38246	1.49808	1.40157	1.40168	0.877934	0.875006	1.20648		Q9H3N1	Thioredoxin-related transmembrane protein 1 OS=Homo sapiens OX=9606 GN=TMX1 PE=1 SV=1
-0.202268	-1.28235	-0.401934	-0.255865	-0.521941	-0.765049	0.964966	1.58726	1.31815	1.67649	0.972578	1.69713	0.458204	0.655455	0.248047	0.465389	0.749529	0.73238		P36871	Phosphoglucomutase-1 OS=Homo sapiens OX=9606 GN=PGM1 PE=1 SV=3
3.67679	3.17807	3.3845	3.45946	3.44637	3.2724	4.33826	4.24479	4.33068	3.9858	4.36555	3.75782	2.52767	2.3618	2.20279	2.28326	2.47216	2.34135		Q9BX68	Histidine triad nucleotide-binding protein 2, mitochondrial OS=Homo sapiens OX=9606 GN=HINT2 PE=1 SV=1
1.81948	0.277624	1.77825	0.604443	1.26523	1.35295	0.827324	1.10456	1.00573	1.23821	0.391573	0.538116	1.93067	2.14155	1.95056	1.18599	0.967793	1.7947		Q9NVP1	ATP-dependent RNA helicase DDX18 OS=Homo sapiens OX=9606 GN=DDX18 PE=1 SV=2
3.21509	2.94046	3.23914	2.84614	3.07658	3.26382	4.2264	4.41599	4.23924	4.39371	4.06399	3.96603	4.07662	4.48606	3.89984	4.29695	4.30659	4.32786		P62244	40S ribosomal protein S15a OS=Homo sapiens OX=9606 GN=RPS15A PE=1 SV=2
0.260806	-1.64328	0.463001	0.503296	0.170468	0.22485	1.35648	1.41994	1.22848	1.48032	1.40274	0.921808	2.34313	2.14625	2.44739	2.57329	2.56551	2.33976		Q13363	C-terminal-binding protein 1 OS=Homo sapiens OX=9606 GN=CTBP1 PE=1 SV=2
-0.710425	-1.92492	-1.07156	-2.30148	-2.67387	-4.13672	-1.05933	-1.62701	-0.97508	-0.5917	-2.97194	-4.23239	1.51776	1.23753	0.80443	1.5599	1.50475	1.53815		Q4G0N4	NAD kinase 2, mitochondrial OS=Homo sapiens OX=9606 GN=NADK2 PE=1 SV=2
0.68942	-0.760019	0.484838	0.508219	0.194373	0.2143	1.13551	0.950809	1.37449	1.20581	0.974815	0.988909	-0.356203	-0.539581	-1.6784	-3.43961	-1.78896	-0.726322		O95470	Sphingosine-1-phosphate lyase 1 OS=Homo sapiens OX=9606 GN=SGPL1 PE=1 SV=3
-0.0269461	-0.602093	-0.875032	-2.29622	-0.455697	-0.383709	0.799526	1.57281	1.53835	1.18769	1.0535	1.77185	-0.14786	0.542143	0.537489	-0.0648746	-0.599821	0.634941		Q16181	Septin-7 OS=Homo sapiens OX=9606 GN=SEPTIN7 PE=1 SV=2
0.375115	1.35602	0.768173	1.02177	0.19937	0.953938	1.229	2.19293	1.85509	1.56261	1.5402	2.01318	0.984764	1.3294	1.59423	1.39014	2.14665	1.2391		Q15631	Translin OS=Homo sapiens OX=9606 GN=TSN PE=1 SV=1
1.86768	0.662584	1.79737	1.8911	1.80921	0.725979	0.316515	0.254883	0.624617	0.0484142	0.464516	-1.41087	-1.11311	0.126419	0.0343533	-1.29468	0.229582	-0.478691		P61225	Ras-related protein Rap-2b OS=Homo sapiens OX=9606 GN=RAP2B PE=1 SV=1
1.58023	0.59498	1.84574	0.786385	1.44478	0.931128	NaN	-4.6216	-2.36303	-4.78204	-2.32196	-3.92952	-2.34284	NaN	NaN	NaN	-1.28259	NaN		Q13751	Laminin subunit beta-3 OS=Homo sapiens OX=9606 GN=LAMB3 PE=1 SV=1
2.88037	1.57466	2.45114	2.2529	2.50084	2.08968	0.964458	-0.866482	1.17578	0.708216	1.02012	0.34141	1.40688	1.29057	1.63784	0.471144	0.561964	1.71051		Q7L0Y3	tRNA methyltransferase 10 homolog C OS=Homo sapiens OX=9606 GN=TRMT10C PE=1 SV=2
1.99703	1.64831	1.8637	1.58907	1.85317	1.32257	0.679794	0.392883	0.484198	0.784836	0.724249	-0.0331898	0.968515	0.625315	0.986807	0.963078	1.09576	0.964472		O94832	Unconventional myosin-Id OS=Homo sapiens OX=9606 GN=MYO1D PE=1 SV=2
1.40772	0.22776	1.23586	1.05558	1.3935	1.18344	-0.938229	-0.418427	-0.685894	-1.20502	-0.685844	-0.493912	-0.153717	-0.433357	-0.339212	-0.534632	NaN	-0.153238		P11234	Ras-related protein Ral-B OS=Homo sapiens OX=9606 GN=RALB PE=1 SV=1
1.42934	-0.0119839	0.959509	0.561827	1.06514	0.295982	1.77631	2.14093	2.09029	1.51372	1.98447	1.7151	0.798792	1.16292	1.51562	0.892248	0.9105	1.28975		Q9NYL9	Tropomodulin-3 OS=Homo sapiens OX=9606 GN=TMOD3 PE=1 SV=1
1.86802	1.45957	0.735336	1.1081	0.904	1.72593	2.66391	2.9552	2.91913	2.6659	2.64387	2.72818	1.82336	1.90482	2.00893	2.07162	1.86856	1.86296		P28066	Proteasome subunit alpha type-5 OS=Homo sapiens OX=9606 GN=PSMA5 PE=1 SV=3
NaN	NaN	NaN	NaN	NaN	NaN	-2.6692	NaN	NaN	NaN	NaN	-3.53009	0.734655	1.14039	1.16643	0.0605087	-1.83319	1.04748		P55317	Hepatocyte nuclear factor 3-alpha OS=Homo sapiens OX=9606 GN=FOXA1 PE=1 SV=2
1.85453	1.1202	1.60067	1.55892	1.67122	0.954758	2.02389	1.61158	2.06375	1.90203	1.88293	1.38168	2.63846	2.39141	2.30628	2.17649	1.59253	2.25162		O75400	Pre-mRNA-processing factor 40 homolog A OS=Homo sapiens OX=9606 GN=PRPF40A PE=1 SV=2
-0.986804	-1.7431	-2.269	-0.139515	-0.417104	-0.901031	0.612787	1.05725	0.74699	0.0790577	0.0611439	0.250711	0.796587	0.887346	0.941275	0.891325	0.237553	1.23658		Q14677	Clathrin interactor 1 OS=Homo sapiens OX=9606 GN=CLINT1 PE=1 SV=1
-0.212045	NaN	-2.19598	NaN	-0.825269	-1.65636	0.00503731	-0.500074	0.16972	-2.15321	-0.16214	-0.667351	0.674896	0.884523	0.664398	0.734039	0.00697899	0.834259	Acetyl [N-Term]	O95232	Luc7-like protein 3 OS=Homo sapiens OX=9606 GN=LUC7L3 PE=1 SV=2
3.60929	3.0847	3.24741	3.45214	3.32831	3.46773	4.21908	4.36837	4.09196	4.23993	4.15584	4.39531	4.3329	4.23029	4.31768	4.26696	4.11287	4.27655	Met-loss+Acetyl [N-Term]	P62269	40S ribosomal protein S18 OS=Homo sapiens OX=9606 GN=RPS18 PE=1 SV=3
0.397258	-0.220608	0.122339	-0.485905	-0.671298	0.970642	1.53389	0.746037	0.968382	1.38148	0.882128	-0.363829	0.408176	0.123251	1.05832	1.23289	-0.408129	0.846987		Q9BYT8	Neurolysin, mitochondrial OS=Homo sapiens OX=9606 GN=NLN PE=1 SV=1
1.32133	0.0342216	1.09411	0.624416	0.990937	0.820509	-0.917147	-0.562992	-0.472847	-0.804749	-0.175734	-0.655113	0.766401	1.02369	1.16365	0.383196	0.693876	0.975786		Q8N3U4	Cohesin subunit SA-2 OS=Homo sapiens OX=9606 GN=STAG2 PE=1 SV=3
0.630662	-0.970938	-0.341681	-0.200018	0.412284	-0.824253	0.486097	-0.408657	0.358522	-1.11543	-0.129517	-1.47151	1.12902	0.846931	0.409843	0.0207844	0.154175	0.998796		Q96T37	RNA-binding protein 15 OS=Homo sapiens OX=9606 GN=RBM15 PE=1 SV=2
NaN	NaN	-1.38838	-1.45657	NaN	-1.62974	NaN	NaN	NaN	NaN	NaN	NaN	NaN	NaN	NaN	NaN	NaN	NaN		A5A3E0	POTE ankyrin domain family member F OS=Homo sapiens OX=9606 GN=POTEF PE=1 SV=2
4.85666	4.34391	4.59483	4.55399	4.80284	4.62216	4.32945	3.98751	4.31501	3.65206	4.15793	3.96083	4.80641	4.60382	4.64914	4.46903	4.16848	4.61711		Q16629	Serine/arginine-rich splicing factor 7 OS=Homo sapiens OX=9606 GN=SRSF7 PE=1 SV=1
0.328803	0.520947	0.80802	0.417862	0.82422	0.314411	0.549746	-0.528166	-0.446747	0.224401	-0.674089	-0.757204	0.810205	0.653223	0.388041	0.519732	0.0979958	0.593708		Q9UBU9	Nuclear RNA export factor 1 OS=Homo sapiens OX=9606 GN=NXF1 PE=1 SV=1
2.10051	1.47058	1.63792	2.03159	1.60162	1.42693	2.80706	3.02743	3.12418	2.21768	3.04339	2.72866	3.14921	3.03951	2.96522	2.99727	2.99965	3.24707		Q9Y2B0	Protein canopy homolog 2 OS=Homo sapiens OX=9606 GN=CNPY2 PE=1 SV=1
-1.12537	-1.9653	-1.28662	-1.45797	-1.26312	-1.10735	-2.57924	-1.51351	-1.95714	-1.36831	-1.69022	-1.25138	0.819258	0.571238	0.632484	0.49452	0.536077	0.0289688		P63096	Guanine nucleotide-binding protein G(i) subunit alpha-1 OS=Homo sapiens OX=9606 GN=GNAI1 PE=1 SV=2
-0.448937	-1.395	-1.24885	-2.2052	NaN	-1.87993	-1.86561	-2.50162	-1.87339	-1.57665	-2.1774	-3.41535	1.77454	1.58916	1.36534	1.57496	1.01011	1.72222	Met-loss+Acetyl [N-Term]	Q6PKG0	La-related protein 1 OS=Homo sapiens OX=9606 GN=LARP1 PE=1 SV=2
-2.70734	-3.43869	-4.3473	-3.72005	NaN	NaN	0.698135	1.45286	1.03195	1.08632	1.00637	0.930799	NaN	-5.9765	NaN	NaN	NaN	NaN		Q15642	Cdc42-interacting protein 4 OS=Homo sapiens OX=9606 GN=TRIP10 PE=1 SV=3
0.157573	-0.835257	-0.12361	0.179926	0.157069	-0.0403996	0.668076	0.320389	0.907438	0.643635	0.521036	0.0284386	0.888161	1.13165	0.516258	0.0862751	0.131598	0.85758		Q53GS9	U4/U6.U5 tri-snRNP-associated protein 2 OS=Homo sapiens OX=9606 GN=USP39 PE=1 SV=2
0.807441	-0.564943	0.527893	0.242285	1.09511	0.759777	0.866783	0.717739	1.0927	0.785292	0.221682	0.0266342	2.42892	2.20612	1.81774	1.46863	0.803627	2.19953		Q9HCD5	Nuclear receptor coactivator 5 OS=Homo sapiens OX=9606 GN=NCOA5 PE=1 SV=2
0.576507	-0.866594	-0.677324	-0.0473042	-0.491025	0.0139446	2.1854	2.80712	2.65297	2.94128	2.49994	2.73013	1.99529	2.68022	2.42078	2.40625	1.78743	2.42732		P53999	Activated RNA polymerase II transcriptional coactivator p15 OS=Homo sapiens OX=9606 GN=SUB1 PE=1 SV=3
1.71792	1.48809	1.75405	1.49574	1.65491	1.17629	-0.129765	-0.234495	0.389221	0.118912	-0.694044	-0.527504	1.19721	1.24804	1.04108	0.468964	0.926889	1.28549		Q9Y2Z4	Tyrosine--tRNA ligase, mitochondrial OS=Homo sapiens OX=9606 GN=YARS2 PE=1 SV=2
0.233428	-2.06983	-0.632723	-1.72223	-0.796716	-1.0097	-0.382969	-0.661093	-0.271845	0.143822	0.247211	-1.74354	-0.363604	-0.296494	0.108162	-0.93327	-1.3327	-0.898851		P40938	Replication factor C subunit 3 OS=Homo sapiens OX=9606 GN=RFC3 PE=1 SV=2
-2.25987	NaN	-2.7649	-2.75846	-2.31208	NaN	0.487604	-0.207233	-0.616882	-0.271622	-1.91632	-0.430309	-2.55594	-1.01341	-0.861441	-0.947973	-2.11119	-0.762848		Q14008	Cytoskeleton-associated protein 5 OS=Homo sapiens OX=9606 GN=CKAP5 PE=1 SV=3
3.35593	2.96164	2.96396	3.01261	3.19085	3.03681	3.02385	2.97189	2.99968	2.2396	2.95305	2.73609	2.10177	1.6524	2.12713	1.77122	0.377689	1.72282		Q15293	Reticulocalbin-1 OS=Homo sapiens OX=9606 GN=RCN1 PE=1 SV=1
-3.26626	NaN	-3.41495	NaN	-3.36434	NaN	-1.82905	-2.16177	-1.68007	-2.0305	-2.77985	-3.03335	0.0666103	0.273857	0.0808582	0.203033	0.342098	0.308252		P61764	Syntaxin-binding protein 1 OS=Homo sapiens OX=9606 GN=STXBP1 PE=1 SV=1
NaN	NaN	NaN	NaN	NaN	NaN	NaN	NaN	NaN	NaN	NaN	NaN	NaN	NaN	NaN	NaN	NaN	NaN		P62834	Ras-related protein Rap-1A OS=Homo sapiens OX=9606 GN=RAP1A PE=1 SV=1
-0.937499	-1.28308	-2.7251	-1.80199	-4.54484	-3.29754	0.97333	1.57261	1.37229	1.28474	1.31034	1.15734	0.214708	-0.521479	0.513332	-1.18438	-0.433947	-0.498215	Met-loss+Acetyl [N-Term]	Q15436	Protein transport protein Sec23A OS=Homo sapiens OX=9606 GN=SEC23A PE=1 SV=2
0.850076	-1.24046	0.742826	0.410358	1.05921	0.56554	0.826082	0.581337	1.20059	0.561504	0.58437	-1.54221	-1.3158	-1.21999	-1.66953	-1.93857	-0.543665	-1.41216		Q9GZR7	ATP-dependent RNA helicase DDX24 OS=Homo sapiens OX=9606 GN=DDX24 PE=1 SV=1
2.48374	1.92223	2.25126	2.42162	2.36204	2.26133	1.51325	1.07162	1.18724	0.538736	1.14543	0.782404	-0.304705	-0.0971909	-0.624535	-0.460789	0.708458	0.0911617		O00264	Membrane-associated progesterone receptor component 1 OS=Homo sapiens OX=9606 GN=PGRMC1 PE=1 SV=3
-1.25371	-4.28504	-1.17697	-1.76088	-2.96459	-3.78554	1.27726	1.12352	1.24454	1.10484	1.08972	0.166403	-3.81006	-1.84616	-3.45575	-2.00873	NaN	-1.72569		Q53H82	Endoribonuclease LACTB2 OS=Homo sapiens OX=9606 GN=LACTB2 PE=1 SV=2
-1.28346	-2.30533	-2.81055	-1.75035	-1.82836	-1.20445	0.52569	1.17983	0.575106	1.32413	0.437897	1.18823	1.3306	1.41395	1.37128	1.4691	1.60233	1.65854		O00170	AH receptor-interacting protein OS=Homo sapiens OX=9606 GN=AIP PE=1 SV=2
0.939752	-0.773037	0.90914	0.23698	0.869533	-0.106199	-0.281107	-0.449688	-0.018219	-0.372501	0.00551224	-2.52692	-0.00156212	0.499798	-0.437683	0.356443	-1.29345	0.615526		Q9Y4W2	Ribosomal biogenesis protein LAS1L OS=Homo sapiens OX=9606 GN=LAS1L PE=1 SV=2
-1.60265	-2.63813	-0.919954	-0.899134	-3.55042	-0.0626221	0.0727234	2.04148	1.47239	1.84191	0.936916	1.76841	-1.42564	-1.40296	-2.00926	-1.38892	-1.23978	-2.07929	Met-loss+Acetyl [N-Term]	O76003	Glutaredoxin-3 OS=Homo sapiens OX=9606 GN=GLRX3 PE=1 SV=2
3.80938	2.95617	3.67386	3.1032	3.27692	3.10592	3.56788	3.18253	3.87683	3.7794	3.50103	3.15271	4.58051	4.60513	4.47634	4.37275	4.4825	4.56376		P36542	ATP synthase subunit gamma, mitochondrial OS=Homo sapiens OX=9606 GN=ATP5F1C PE=1 SV=1
0.464	-0.814234	-0.852203	-0.425171	0.0538111	-0.556091	0.0133266	-1.02618	0.202005	-0.04109	-0.203962	-0.839153	-0.460211	0.26895	-0.277962	-1.3692	-2.20399	-0.396141		Q05048	Cleavage stimulation factor subunit 1 OS=Homo sapiens OX=9606 GN=CSTF1 PE=1 SV=1
2.74634	1.91642	2.68725	2.41815	2.2021	2.1862	3.02126	2.84072	2.78662	2.95387	2.92137	2.11905	3.3037	3.33438	3.11002	3.0808	3.15043	3.39065		P53007	Tricarboxylate transport protein, mitochondrial OS=Homo sapiens OX=9606 GN=SLC25A1 PE=1 SV=2
-0.321538	-2.03685	-2.34049	-5.14408	-2.47595	-2.40395	0.704668	0.332705	0.943682	0.929514	0.542866	-1.13485	-3.26271	NaN	-1.64463	-3.86835	-2.97599	-2.37264		P50336	Protoporphyrinogen oxidase OS=Homo sapiens OX=9606 GN=PPOX PE=1 SV=1
1.90187	0.937805	1.50611	1.54609	1.44548	1.63159	1.59109	1.03284	1.69897	1.50159	1.65996	0.599953	1.22406	1.29177	1.3664	1.54718	0.913933	1.66081	Met-loss+Acetyl [N-Term]	Q9NS69	Mitochondrial import receptor subunit TOM22 homolog OS=Homo sapiens OX=9606 GN=TOMM22 PE=1 SV=3
-0.243354	0.0369205	-0.214117	-0.205956	-0.464828	-0.720139	-0.68384	-0.348318	-0.594316	-0.502363	-0.921886	-0.166853	-0.447355	-0.318228	-0.419806	-0.810053	-1.36903	-0.977081		O95758	Polypyrimidine tract-binding protein 3 OS=Homo sapiens OX=9606 GN=PTBP3 PE=1 SV=2
2.01798	1.94495	2.08722	1.91817	2.12113	2.0696	2.34108	1.88947	2.01017	1.81155	1.92723	1.21882	1.70962	1.66571	1.38026	1.44938	1.92893	1.60203	Met-loss+Acetyl [N-Term]	P20340	Ras-related protein Rab-6A OS=Homo sapiens OX=9606 GN=RAB6A PE=1 SV=3
0.56181	-0.218979	0.705742	0.420374	-0.0413694	0.00528908	0.783892	0.739809	0.927753	0.694611	0.671234	0.761421	1.36731	0.117788	0.265078	-0.898073	-0.379496	0.343721	Met-loss [N-Term]	Q9NX58	Cell growth-regulating nucleolar protein OS=Homo sapiens OX=9606 GN=LYAR PE=1 SV=2
-1.33497	-2.95864	-1.38485	-3.02541	-1.66241	-1.09114	-0.143368	0.264618	-0.404169	0.268505	0.0682335	0.353645	0.952906	0.976004	1.02741	1.33924	1.39202	1.00231		O95336	6-phosphogluconolactonase OS=Homo sapiens OX=9606 GN=PGLS PE=1 SV=2
1.26976	0.2974	0.843109	1.04507	1.29482	-0.324787	0.751104	0.384838	0.393438	0.95295	0.307791	-0.448149	-0.0746574	0.344458	-0.094326	-0.845858	-1.15072	0.21237	Met-loss [N-Term]	Q96S52	GPI transamidase component PIG-S OS=Homo sapiens OX=9606 GN=PIGS PE=1 SV=3
1.73188	1.60623	1.38953	1.80091	1.83584	1.48908	1.28037	1.63738	1.87839	1.67366	1.71527	1.35866	2.29522	2.24975	2.33653	1.81752	1.50121	2.19538		Q8N684	Cleavage and polyadenylation specificity factor subunit 7 OS=Homo sapiens OX=9606 GN=CPSF7 PE=1 SV=1
-0.247928	-3.57132	-0.603752	-1.53309	-0.596883	-1.31532	-1.41998	-0.723881	-1.7964	-1.70057	-1.28628	-3.11775	-4.82966	NaN	-2.66337	NaN	-5.02675	-4.50235		Q27J81	Inverted formin-2 OS=Homo sapiens OX=9606 GN=INF2 PE=1 SV=2
3.24985	2.94197	3.08854	3.21002	3.3906	3.02005	-3.29162	NaN	-2.40642	NaN	-2.04139	-3.47791	NaN	-2.66053	-2.57925	-2.91056	-2.39207	-2.11513		P80188	Neutrophil gelatinase-associated lipocalin OS=Homo sapiens OX=9606 GN=LCN2 PE=1 SV=2
0.772199	-1.06944	0.29488	-0.266445	0.727342	-1.41569	0.207132	0.30423	0.523621	0.725113	0.56163	-1.43528	-1.40778	0.10293	-0.128197	-1.14831	-1.63926	-0.251776		Q9BRR6	ADP-dependent glucokinase OS=Homo sapiens OX=9606 GN=ADPGK PE=1 SV=1
3.54141	3.16143	3.65255	3.0588	3.37485	3.42863	2.7403	2.77595	2.90116	2.95012	2.80582	2.31497	3.83296	3.85429	3.43837	3.74933	3.09378	3.85323		P99999	Cytochrome c OS=Homo sapiens OX=9606 GN=CYCS PE=1 SV=2
-1.07185	-2.92538	-3.55644	-2.26855	-3.07396	-2.11086	0.237423	0.202698	-0.0978107	0.829062	1.02469	-0.0131931	-1.19677	-0.933983	-2.55963	NaN	-2.96642	-1.43536		P37268	Squalene synthase OS=Homo sapiens OX=9606 GN=FDFT1 PE=1 SV=1
-2.29817	-2.06434	-2.27991	-3.68053	-3.6483	-6.30389	-0.731586	-1.20985	-0.407021	-1.29384	-0.594717	-1.94588	0.100637	-0.259949	-0.0709476	-0.728786	-3.43493	0.170296		Q8IX01	SURP and G-patch domain-containing protein 2 OS=Homo sapiens OX=9606 GN=SUGP2 PE=1 SV=2
2.08777	1.4109	2.07645	1.6948	2.13012	1.77215	1.28846	1.45204	1.21748	1.19622	1.01436	0.737484	0.897764	0.45113	0.563124	0.079567	1.07322	0.679268		Q9BV38	WD repeat-containing protein 18 OS=Homo sapiens OX=9606 GN=WDR18 PE=1 SV=2
-4.95036	-3.25824	-4.53551	NaN	NaN	-4.73014	0.813923	1.67644	1.33784	1.69428	0.867285	2.35804	0.553188	1.32553	0.988321	1.68588	1.57702	1.54932		Q16222	UDP-N-acetylhexosamine pyrophosphorylase OS=Homo sapiens OX=9606 GN=UAP1 PE=1 SV=3
3.64578	3.03394	3.71446	3.14621	3.5598	3.30916	3.07394	2.84077	3.14135	3.07989	2.83386	2.25247	2.19816	1.99763	1.90925	2.14452	2.32946	2.386	Met-loss+Acetyl [N-Term]	Q9H9B4	Sideroflexin-1 OS=Homo sapiens OX=9606 GN=SFXN1 PE=1 SV=4
0.831462	-0.214521	0.902939	0.223797	0.627393	0.90905	NaN	NaN	-1.45217	-1.03291	-1.03811	-1.75802	NaN	NaN	NaN	NaN	NaN	NaN		P01893	Putative HLA class I histocompatibility antigen, alpha chain H OS=Homo sapiens OX=9606 GN=HLA-H PE=5 SV=3
-0.15348	-2.69607	-2.27556	-5.29075	-5.13279	-0.607708	1.123	1.22137	1.34508	0.931068	1.08471	0.373026	-0.188265	1.10928	-0.0573463	-0.102879	0.371479	0.916555	Acetyl [N-Term]	P78344	Eukaryotic translation initiation factor 4 gamma 2 OS=Homo sapiens OX=9606 GN=EIF4G2 PE=1 SV=1
-2.40244	NaN	-2.77261	NaN	NaN	NaN	NaN	NaN	NaN	NaN	NaN	NaN	NaN	NaN	NaN	NaN	NaN	NaN		P12035	Keratin, type II cytoskeletal 3 OS=Homo sapiens OX=9606 GN=KRT3 PE=1 SV=3
3.97486	3.50222	3.77015	3.74954	3.58861	3.82585	4.42294	4.61746	4.48831	4.51504	4.49399	4.64998	4.09476	4.11292	4.13387	3.96485	3.75899	3.96548		P26373	60S ribosomal protein L13 OS=Homo sapiens OX=9606 GN=RPL13 PE=1 SV=4
3.18841	2.49536	2.57834	3.00356	2.43246	2.97086	1.82985	2.47403	1.80109	2.10687	2.15726	2.54139	1.70148	1.86013	1.92714	1.82844	2.08922	1.65463		Q06323	Proteasome activator complex subunit 1 OS=Homo sapiens OX=9606 GN=PSME1 PE=1 SV=1
NaN	-4.23451	-3.10208	NaN	NaN	NaN	-3.96646	-3.61464	NaN	NaN	NaN	-3.73331	-4.67378	-4.15423	-4.37971	NaN	NaN	NaN		P0DJD1	RANBP2-like and GRIP domain-containing protein 2 OS=Homo sapiens OX=9606 GN=RGPD2 PE=2 SV=1
2.40044	1.00067	1.57999	1.26239	1.57053	1.94819	1.40094	0.898748	1.35178	0.0282307	1.1193	0.742937	1.5901	1.43603	1.54984	1.36951	1.29323	1.65255		O75380	NADH dehydrogenase [ubiquinone] iron-sulfur protein 6, mitochondrial OS=Homo sapiens OX=9606 GN=NDUFS6 PE=1 SV=1
3.53401	2.81171	2.84168	2.98486	3.18214	3.09266	3.04593	3.12937	2.92484	2.83968	3.10768	3.04112	3.1441	3.2866	3.29443	3.30728	2.88566	3.17471		P61586	Transforming protein RhoA OS=Homo sapiens OX=9606 GN=RHOA PE=1 SV=1
3.17058	2.6251	1.9768	3.04341	2.77868	3.32442	2.97238	3.61205	2.70873	2.82599	3.25794	4.02744	3.24534	2.89961	3.35251	3.80797	2.70334	3.43597	Met-loss+Acetyl [N-Term]	P62328	Thymosin beta-4 OS=Homo sapiens OX=9606 GN=TMSB4X PE=1 SV=2
4.81744	4.05341	4.17848	4.25246	4.45372	4.20491	4.02316	3.69572	4.0596	3.54629	3.92819	3.44733	3.51299	3.64865	3.55059	3.24726	3.03347	3.76619		P13073	Cytochrome c oxidase subunit 4 isoform 1, mitochondrial OS=Homo sapiens OX=9606 GN=COX4I1 PE=1 SV=1
NaN	-0.478161	-2.63104	-1.42616	-1.71274	-1.17391	-0.739775	0.156935	-0.484129	-0.851349	-0.672726	0.583822	0.385748	0.832249	0.60244	0.45109	-0.213741	0.646204	Met-loss+Acetyl [N-Term]	P30566	Adenylosuccinate lyase OS=Homo sapiens OX=9606 GN=ADSL PE=1 SV=2
1.80257	1.49627	1.33359	1.67237	1.68893	1.59831	2.70306	2.96998	2.8071	2.79526	2.70136	2.5863	1.44516	1.7626	1.44168	1.72758	1.13031	1.42118		P20618	Proteasome subunit beta type-1 OS=Homo sapiens OX=9606 GN=PSMB1 PE=1 SV=2
2.26222	0.897884	2.00062	1.65226	1.98506	1.69058	1.54278	1.33827	1.31936	1.31779	1.74849	0.308416	0.884247	0.816887	0.326986	0.174164	0.104895	0.744154		Q9UGP8	Translocation protein SEC63 homolog OS=Homo sapiens OX=9606 GN=SEC63 PE=1 SV=2
3.08237	2.92334	3.58986	3.03719	3.32533	2.86882	1.63832	1.47003	1.75876	1.69765	1.64536	1.30462	3.29806	3.28676	3.09485	2.79143	2.39185	3.17083		Q14739	Delta(14)-sterol reductase LBR OS=Homo sapiens OX=9606 GN=LBR PE=1 SV=2
2.84184	2.35455	2.85668	2.44988	2.82894	2.69169	2.70724	2.91309	2.84362	2.64827	2.65405	2.77481	2.76409	2.60859	2.46655	2.77044	2.88073	2.67858		P60953	Cell division control protein 42 homolog OS=Homo sapiens OX=9606 GN=CDC42 PE=1 SV=2
-1.46958	-1.85883	-4.98224	-4.51671	-2.24864	-1.666	-0.557884	-0.0880527	-0.470875	-1.12716	-1.17436	-2.29582	-0.116373	0.556942	0.0765343	0.0914516	-1.20536	0.472168		Q9HAV4	Exportin-5 OS=Homo sapiens OX=9606 GN=XPO5 PE=1 SV=1
1.01287	-0.696823	1.02925	0.655823	1.03185	-0.244081	0.592207	0.380247	0.146053	-0.341024	0.160404	-1.37014	-0.181282	-0.432135	-0.0538521	0.176722	-0.715605	-0.211012		Q15397	Pumilio homolog 3 OS=Homo sapiens OX=9606 GN=PUM3 PE=1 SV=3
-3.3321	NaN	NaN	NaN	NaN	NaN	0.667418	1.14446	0.483715	0.69154	0.856234	-0.0291882	-3.52921	-1.53537	-1.02054	-0.886497	-0.660597	-3.21052		Q9UNH7	Sorting nexin-6 OS=Homo sapiens OX=9606 GN=SNX6 PE=1 SV=1
1.24649	0.654243	1.54686	1.00623	1.28044	0.511255	0.33073	-0.0535316	0.0110779	0.685629	0.61475	-0.323454	1.26312	1.3623	1.0003	1.21578	-0.111736	0.683981		O43818	U3 small nucleolar RNA-interacting protein 2 OS=Homo sapiens OX=9606 GN=RRP9 PE=1 SV=1
2.08441	1.26772	1.42624	1.61025	0.478772	1.70064	2.65576	3.00564	2.85895	2.85299	2.7297	2.9128	2.25481	2.28084	2.3903	2.38817	2.19791	1.42821		P25789	Proteasome subunit alpha type-4 OS=Homo sapiens OX=9606 GN=PSMA4 PE=1 SV=1
1.53268	0.385025	1.27322	1.04247	0.806897	1.11302	0.351744	0.763063	0.328829	0.690699	0.0984287	0.463146	0.988388	1.09511	1.37237	0.615772	0.637257	1.28173		P19525	Interferon-induced, double-stranded RNA-activated protein kinase OS=Homo sapiens OX=9606 GN=EIF2AK2 PE=1 SV=2
0.696658	-0.0918922	0.122482	0.270121	-0.47578	0.0385685	0.585325	1.31992	1.22064	1.18655	1.28741	0.82976	1.56707	1.91188	1.52152	1.38966	1.29314	1.24526	Met-loss+Acetyl [N-Term]	P62495	Eukaryotic peptide chain release factor subunit 1 OS=Homo sapiens OX=9606 GN=ETF1 PE=1 SV=3
-0.322581	-1.60204	-1.13432	-0.566864	-0.790229	NaN	0.819366	1.17184	0.889654	-0.928925	0.127836	0.755205	0.240189	-0.0161743	-0.381136	0.350042	-0.249834	0.337933	Met-loss+Acetyl [N-Term]	Q9UMX0	Ubiquilin-1 OS=Homo sapiens OX=9606 GN=UBQLN1 PE=1 SV=2
1.08602	-0.0850658	0.656557	0.0768623	0.115035	0.489803	1.18082	1.02187	1.33799	1.27884	1.31114	0.0203629	-1.40615	-1.18733	-1.84325	-2.26348	-0.0455017	-3.33005		Q9BWM7	Sideroflexin-3 OS=Homo sapiens OX=9606 GN=SFXN3 PE=1 SV=3
1.7078	1.0967	1.23384	1.28293	1.65147	1.32806	1.0553	0.873236	1.29868	0.863634	1.29244	0.909433	1.24999	1.33019	1.05964	0.89081	0.894066	1.3766	Acetyl [N-Term]	Q6PJT7	Zinc finger CCCH domain-containing protein 14 OS=Homo sapiens OX=9606 GN=ZC3H14 PE=1 SV=1
0.298463	-0.643665	0.0499115	0.0996609	-1.19738	-0.784914	-1.33418	-0.461641	0.191233	0.2393	-0.224838	-0.354374	-0.2943	0.494175	0.244619	0.176817	1.01995	0.0583019		P45954	Short/branched chain specific acyl-CoA dehydrogenase, mitochondrial OS=Homo sapiens OX=9606 GN=ACADSB PE=1 SV=1
-0.0409746	NaN	-0.488688	-1.241	-0.371999	-1.4436	0.0271606	-0.646397	0.488304	0.0508347	-0.357203	-2.62252	-2.00855	-0.65237	-1.06335	-1.93524	-2.77072	-0.583864		Q8NFW8	N-acylneuraminate cytidylyltransferase OS=Homo sapiens OX=9606 GN=CMAS PE=1 SV=2
2.80151	2.35854	2.71154	2.67326	2.69861	2.48056	2.28813	2.29123	2.38139	2.10379	2.29217	1.96658	2.81278	2.89294	2.92478	2.49364	2.24794	2.88146		O00422	Histone deacetylase complex subunit SAP18 OS=Homo sapiens OX=9606 GN=SAP18 PE=1 SV=1
0.317397	-1.91245	-2.39953	-1.42348	-1.5935	-0.571955	2.03441	2.04543	1.94436	1.00381	1.49852	2.31483	1.89076	1.51929	1.93863	1.84966	0.40727	1.97497		Q8NC51	Plasminogen activator inhibitor 1 RNA-binding protein OS=Homo sapiens OX=9606 GN=SERBP1 PE=1 SV=2
-1.72221	-1.38584	-2.19262	-3.17491	NaN	-1.94351	0.0635986	0.107212	-0.160681	0.45756	0.373131	0.819567	-1.59453	-0.312782	-1.706	-2.10967	-1.16268	-1.55757	Met-loss+Acetyl [N-Term]	Q8TAT6	Nuclear protein localization protein 4 homolog OS=Homo sapiens OX=9606 GN=NPLOC4 PE=1 SV=3
2.96599	2.27689	2.62118	2.88367	3.18556	2.8386	3.18825	3.08943	3.2023	2.75323	2.82578	2.85307	1.85892	2.1876	2.20748	1.71942	0.936411	1.5906		P35659	Protein DEK OS=Homo sapiens OX=9606 GN=DEK PE=1 SV=1
6.05157	5.7383	6.0568	5.8576	6.24475	5.95532	4.33061	4.43255	4.54762	4.53437	4.39655	3.74213	6.44256	6.34864	6.36753	6.08236	5.9552	6.28658	Acetyl [N-Term];Met-loss+Acetyl [N-Term]	P07305	Histone H1.0 OS=Homo sapiens OX=9606 GN=H1-0 PE=1 SV=3
0.402955	-0.308834	0.0280075	-0.47167	-0.217103	-0.039505	0.795858	-0.436323	0.482121	0.691313	0.261681	-1.71378	1.99645	2.01901	1.83333	1.77663	1.40521	1.83549	Met-loss+Acetyl [N-Term]	Q96AB3	Isochorismatase domain-containing protein 2 OS=Homo sapiens OX=9606 GN=ISOC2 PE=1 SV=1
0.173182	-0.784012	-0.224384	-0.238712	0.0741377	-0.227057	-1.19274	-1.43127	-1.21466	NaN	-1.27107	-4.96034	-0.473846	-1.27397	-0.78948	-0.478365	-0.772839	-0.506811		Q08379	Golgin subfamily A member 2 OS=Homo sapiens OX=9606 GN=GOLGA2 PE=1 SV=3
1.78054	0.0987167	1.52353	0.773293	1.67165	1.24841	-0.290844	-1.65136	-1.22892	-1.5797	-1.43556	-1.8594	0.131277	0.511261	-0.276157	-1.1119	NaN	0.38146		Q9H488	GDP-fucose protein O-fucosyltransferase 1 OS=Homo sapiens OX=9606 GN=POFUT1 PE=1 SV=1
-3.54967	NaN	NaN	NaN	-3.52871	-3.44432	-2.27504	-1.35565	-1.97623	-1.61198	-2.46741	NaN	0.293678	-0.812677	-0.170074	-0.0839024	-0.391657	0.0126095		Q96T51	RUN and FYVE domain-containing protein 1 OS=Homo sapiens OX=9606 GN=RUFY1 PE=1 SV=2
NaN	NaN	NaN	NaN	NaN	NaN	NaN	-1.49624	-1.48549	-1.46008	-2.67866	-1.469	0.0529842	0.0274868	0.275066	0.296707	0.00522423	0.152725		Q13867	Bleomycin hydrolase OS=Homo sapiens OX=9606 GN=BLMH PE=1 SV=1
1.05087	0.130745	0	-0.616602	0.268306	0.0629692	1.13685	2.40425	1.09312	1.6342	1.07809	2.4155	2.69525	2.88856	2.82012	2.94641	2.5793	2.68868	Met-loss+Acetyl [N-Term]	P52565	Rho GDP-dissociation inhibitor 1 OS=Homo sapiens OX=9606 GN=ARHGDIA PE=1 SV=3
0.835513	-0.264151	0.627193	0.856649	0.506179	0.562981	1.2093	0.807905	1.19383	1.39341	1.41158	-0.272198	-1.66339	-1.27954	-1.42844	-1.79946	-1.2738	-0.859276		Q8NE86	Calcium uniporter protein, mitochondrial OS=Homo sapiens OX=9606 GN=MCU PE=1 SV=1
NaN	NaN	NaN	NaN	NaN	NaN	NaN	NaN	NaN	NaN	-3.77731	NaN	2.2928	2.42964	2.27223	2.26158	0.932413	2.70126		P20151	Kallikrein-2 OS=Homo sapiens OX=9606 GN=KLK2 PE=1 SV=1
1.52499	2.23578	1.28865	1.61309	1.5912	1.81234	0.573204	0.266857	0.573683	0.71419	0.506985	0.712765	2.38593	2.3884	2.19566	2.19035	2.26958	2.26396		Q9UBX3	Mitochondrial dicarboxylate carrier OS=Homo sapiens OX=9606 GN=SLC25A10 PE=1 SV=2
0.713075	0.352383	-0.0541248	0.544151	0.390178	0.370346	0.631554	0.82267	0.607252	0.576378	0.78706	0.343279	0.319542	0.723852	0.647877	0.491106	0.0941544	0.473083		P35249	Replication factor C subunit 4 OS=Homo sapiens OX=9606 GN=RFC4 PE=1 SV=2
NaN	NaN	-1.13118	NaN	NaN	-1.31627	1.28063	1.28189	1.18207	0.758787	1.12933	1.05015	-0.40634	0.163324	-2.39656	-0.18037	-0.430328	-0.0813122		Q9P0V9	Septin-10 OS=Homo sapiens OX=9606 GN=SEPTIN10 PE=1 SV=2
2.0239	1.37771	2.09289	1.39112	1.72743	2.04798	1.68352	1.32703	1.60061	0.896042	1.09757	1.79233	2.49865	2.36275	2.20682	1.97097	1.56986	2.35844		O75494	Serine/arginine-rich splicing factor 10 OS=Homo sapiens OX=9606 GN=SRSF10 PE=1 SV=1
NaN	-0.601305	NaN	NaN	NaN	NaN	NaN	NaN	NaN	NaN	NaN	NaN	NaN	NaN	NaN	NaN	NaN	NaN		Q5XKE5	Keratin, type II cytoskeletal 79 OS=Homo sapiens OX=9606 GN=KRT79 PE=1 SV=2
NaN	NaN	-5.82221	-6.08275	NaN	NaN	0.160366	0.527473	0.780195	0.36499	0.387135	0.887444	-0.778692	-0.109224	-0.355927	-0.552694	0.132999	-1.59611		P52888	Thimet oligopeptidase OS=Homo sapiens OX=9606 GN=THOP1 PE=1 SV=2
0.446141	0.141972	0.739777	0.587435	-0.0300951	1.01256	2.00476	2.61031	1.83432	2.41852	2.03954	2.55783	0.782495	0.969597	0.904064	1.25138	1.24727	1.48228	Acetyl [N-Term]	P04632	Calpain small subunit 1 OS=Homo sapiens OX=9606 GN=CAPNS1 PE=1 SV=1
-0.604417	-0.868887	-0.458393	-0.6961	-0.58623	0.428049	-1.43044	-0.7185	-0.919769	0.329878	-1.66464	-0.523375	1.3118	1.60166	1.41554	2.11092	0.816557	0.990156	Met-loss+Acetyl [N-Term]	Q92747	Actin-related protein 2/3 complex subunit 1A OS=Homo sapiens OX=9606 GN=ARPC1A PE=1 SV=2
1.93603	1.72517	2.58038	1.36097	1.78451	1.34237	-0.341961	0.873671	0.739996	-1.65833	-0.765717	0.0511513	-3.02265	-3.10326	-3.09782	-1.88388	-3.08458	-4.24299		Q8IVT2	Mitotic interactor and substrate of PLK1 OS=Homo sapiens OX=9606 GN=MISP PE=1 SV=1
0.677995	-0.13475	0.543819	0.136141	0.398465	-0.409626	NaN	NaN	NaN	NaN	NaN	NaN	-0.954184	-0.989849	-1.05303	-1.58436	NaN	-1.2886		Q9Y5Y6	Suppressor of tumorigenicity 14 protein OS=Homo sapiens OX=9606 GN=ST14 PE=1 SV=2
-1.48628	-1.3793	-1.57897	-2.25298	-0.958087	-0.965919	1.80962	2.63176	2.01735	2.21628	1.84426	2.45204	-0.208071	0.180283	0.12989	0.0561142	-1.42414	-0.767693		Q9UKK9	ADP-sugar pyrophosphatase OS=Homo sapiens OX=9606 GN=NUDT5 PE=1 SV=1
1.66179	0.504906	1.04392	1.09074	1.00131	0.579426	-1.98784	-1.86593	-1.90834	-1.06877	-1.55038	-3.40558	0.485085	0.938757	-0.782946	0.608067	0.380594	0.83746		Q96RQ3	Methylcrotonoyl-CoA carboxylase subunit alpha, mitochondrial OS=Homo sapiens OX=9606 GN=MCCC1 PE=1 SV=3
1.29777	0.330523	1.20416	0.695173	0.658177	0.643585	0.275377	-0.185701	0.491373	0.26569	0.482958	-0.994043	0.79878	0.864355	0.817724	0.701939	0.488556	1.01288		O75431	Metaxin-2 OS=Homo sapiens OX=9606 GN=MTX2 PE=1 SV=1
-1.3662	-2.50033	-2.27687	-2.90428	-2.37179	-1.69212	-0.310631	0.759237	-0.0258827	0.129948	0.025938	0.736689	0.647123	0.484177	0.692921	0.79056	0.577578	0.419128		Q9UNZ2	NSFL1 cofactor p47 OS=Homo sapiens OX=9606 GN=NSFL1C PE=1 SV=2
-3.50478	NaN	NaN	NaN	-2.91834	NaN	NaN	NaN	NaN	NaN	NaN	NaN	1.05228	1.10486	0.914316	1.55303	1.98026	1.29928		P54868	Hydroxymethylglutaryl-CoA synthase, mitochondrial OS=Homo sapiens OX=9606 GN=HMGCS2 PE=1 SV=1
-0.615285	NaN	-0.633291	-1.7589	-1.67202	-2.07668	-1.48986	-2.97021	-1.37359	-0.479174	-1.15384	-3.66667	-0.45853	-0.108805	0.0543289	-0.357563	-0.0423317	-0.766592		Q96HY7	Probable 2-oxoglutarate dehydrogenase E1 component DHKTD1, mitochondrial OS=Homo sapiens OX=9606 GN=DHTKD1 PE=1 SV=2
1.37985	0.551954	0.985836	1.20391	0.405314	1.04906	NaN	NaN	NaN	NaN	-3.5372	NaN	NaN	NaN	-3.597	NaN	NaN	NaN		P36952	Serpin B5 OS=Homo sapiens OX=9606 GN=SERPINB5 PE=1 SV=2
1.422	0.81937	1.52248	0.954391	1.47086	1.52721	1.3427	1.5309	1.80303	0.905449	1.65959	0.967472	1.4955	1.57253	1.00962	1.4428	-0.228165	1.88726	Met-loss+Acetyl [N-Term]	Q9Y5S9	RNA-binding protein 8A OS=Homo sapiens OX=9606 GN=RBM8A PE=1 SV=1
0.248931	-0.308008	0.208027	-0.590479	-0.348952	-1.38269	0.249687	0.018219	0.725758	0.223995	0.400494	-0.862535	0.655264	1.11612	0.718048	0.853649	-0.365808	1.03975	Met-loss+Acetyl [N-Term]	Q92769	Histone deacetylase 2 OS=Homo sapiens OX=9606 GN=HDAC2 PE=1 SV=2
-1.01707	0.16828	-0.339169	-0.137938	-0.521811	-0.111755	0.161657	1.08701	-0.230686	0.828955	0.210188	0.542791	1.23355	1.2957	1.32374	1.76192	2.33551	1.42875		P30085	UMP-CMP kinase OS=Homo sapiens OX=9606 GN=CMPK1 PE=1 SV=3
1.44114	0.685879	0.866524	0.764763	0.947158	0.885527	0.634302	0.010437	0.651169	0.544073	0.493893	-0.395802	-1.36698	-0.448063	NaN	NaN	-1.58595	NaN		Q9Y6M1	Insulin-like growth factor 2 mRNA-binding protein 2 OS=Homo sapiens OX=9606 GN=IGF2BP2 PE=1 SV=2
1.48815	1.03937	1.48832	1.42797	1.37766	1.2148	1.58996	1.13458	1.72574	0.4862	1.30215	1.17616	2.71353	2.41895	2.37851	2.46107	2.20269	2.62055		Q9NX24	H/ACA ribonucleoprotein complex subunit 2 OS=Homo sapiens OX=9606 GN=NHP2 PE=1 SV=1
3.58613	3.11572	3.52893	3.23921	3.24078	3.28755	4.08522	4.34477	4.1713	4.23489	3.96251	4.23213	3.93909	4.04272	4.06789	3.74997	3.99646	3.91729		P61313	60S ribosomal protein L15 OS=Homo sapiens OX=9606 GN=RPL15 PE=1 SV=2
1.05692	0.260902	0.73642	0.333302	0.228219	0.00582123	-0.120201	0.294409	-0.172768	0.294762	0.268768	-0.440138	0.571779	0.556999	0.947226	0.340425	1.07789	0.437777		P09110	3-ketoacyl-CoA thiolase, peroxisomal OS=Homo sapiens OX=9606 GN=ACAA1 PE=1 SV=2
-0.146651	-1.20728	-0.591717	0.0307388	0.700873	-0.50338	-0.653561	-1.01516	-0.531427	-3.45927	-0.902315	-1.74388	-0.98472	-0.116941	-1.70404	-2.11441	-4.27247	-0.813112		Q9NY61	Protein AATF OS=Homo sapiens OX=9606 GN=AATF PE=1 SV=1
1.43104	0.695797	1.11647	1.08252	1.05871	1.016	0.635927	0.138412	0.133776	0.803055	0.72327	-1.3346	1.8963	1.90803	1.66672	1.54139	1.4464	1.66016		Q9BTZ2	Dehydrogenase/reductase SDR family member 4 OS=Homo sapiens OX=9606 GN=DHRS4 PE=1 SV=3
NaN	NaN	NaN	NaN	NaN	NaN	NaN	-3.40184	NaN	-2.52754	NaN	NaN	NaN	-2.12633	-2.12763	-2.26023	-2.93022	-2.20071		Q12873	Chromodomain-helicase-DNA-binding protein 3 OS=Homo sapiens OX=9606 GN=CHD3 PE=1 SV=3
7.33831	8.26559	7.87139	7.98396	8.20206	7.72687	6.7247	7.22262	7.26562	6.57008	7.7414	7.37181	7.20121	6.13072	6.47866	7.26631	8.47606	7.45877		P02768	Albumin OS=Homo sapiens OX=9606 GN=ALB PE=1 SV=2
0.584382	0.00687027	-1.07552	0.435123	-0.160998	0.191381	0.741251	1.29984	1.15379	-0.576281	0.985657	1.40676	1.18496	1.12468	1.09501	0.91049	1.64685	0.730862		Q14444	Caprin-1 OS=Homo sapiens OX=9606 GN=CAPRIN1 PE=1 SV=2
0.410138	-0.339718	0.147594	0.645155	0.282163	0.29867	1.93611	1.69142	1.88465	1.30373	1.67812	1.42712	2.07859	1.65233	1.94075	1.77479	1.34595	1.54325		Q05519	Serine/arginine-rich splicing factor 11 OS=Homo sapiens OX=9606 GN=SRSF11 PE=1 SV=1
0.59673	-0.0267754	0.5091	0.590837	1.2358	-0.0205746	0.631361	0.08321	-0.868784	-0.903654	0.306961	-1.12826	1.46558	1.70201	1.5471	1.056	1.07538	1.59934		P98175	RNA-binding protein 10 OS=Homo sapiens OX=9606 GN=RBM10 PE=1 SV=3
1.07887	0.229076	0.380474	0.408741	0.498532	0.332405	1.73256	1.96261	1.76178	1.89657	1.84457	1.5465	1.72708	1.79009	1.82085	1.8757	1.64574	1.61983		Q8NCW5	NAD(P)H-hydrate epimerase OS=Homo sapiens OX=9606 GN=NAXE PE=1 SV=2
-1.00585	-1.56825	-0.437149	-1.46369	-0.542125	-1.08319	-0.733322	-0.90691	-0.370075	-2.39848	-2.54042	NaN	-0.171585	-0.126711	-0.427675	-1.47916	-2.69645	-0.343504		O43660	Pleiotropic regulator 1 OS=Homo sapiens OX=9606 GN=PLRG1 PE=1 SV=1
1.29663	-1.37012	0.306566	0.796442	0.967895	0.73275	1.33676	1.78498	0.681381	1.40807	1.54253	1.6841	0.690584	0.508554	0.161747	1.16022	0.0396271	0.921906		P61160	Actin-related protein 2 OS=Homo sapiens OX=9606 GN=ACTR2 PE=1 SV=1
-1.63213	-0.518488	-1.1543	-1.55416	-1.53543	-2.48873	0.156429	-0.705761	0.379307	-0.761024	-0.437237	-0.693367	0.155392	-0.198225	0.227192	-0.636902	-0.852161	-0.403824		P55196	Afadin OS=Homo sapiens OX=9606 GN=AFDN PE=1 SV=3
-2.16793	NaN	-1.48791	-2.22081	-2.25608	-2.39364	0.132668	0.496605	0.136286	0.419523	0.468058	0.335762	0.314489	0.957788	0.486679	0.455191	0.477028	0.728476		P20337	Ras-related protein Rab-3B OS=Homo sapiens OX=9606 GN=RAB3B PE=1 SV=2
-1.3252	NaN	-2.80988	-2.74128	-1.40221	-1.95053	-1.5477	-1.65593	-3.80421	-1.47574	-1.67465	NaN	0.275759	0.890985	0.695066	-1.1831	-2.23324	0.832291		Q12824	SWI/SNF-related matrix-associated actin-dependent regulator of chromatin subfamily B member 1 OS=Homo sapiens OX=9606 GN=SMARCB1 PE=1 SV=2
3.9242	3.17229	3.81914	3.16667	3.36705	3.54174	2.8837	2.5973	3.04485	2.05896	2.29533	2.40056	3.70982	3.55222	3.57063	2.88802	2.37136	3.46652	Met-loss [N-Term];Met-loss+Acetyl [N-Term]	Q92522	Histone H1.10 OS=Homo sapiens OX=9606 GN=H1-10 PE=1 SV=1
0.757514	-3.37059	0.309891	-0.199482	-0.137557	-0.980694	1.64567	1.53573	1.753	1.17945	1.32211	-0.272968	2.40359	2.24355	2.38715	2.25559	2.1612	2.30464		Q7Z7H5	Transmembrane emp24 domain-containing protein 4 OS=Homo sapiens OX=9606 GN=TMED4 PE=1 SV=1
-0.274684	-0.98958	-0.55476	-0.156141	-0.44115	-0.569387	0.300484	-0.580692	-0.127008	0.241564	-0.385313	-0.24719	1.65045	1.30209	1.20429	1.44812	1.73215	1.50112	Met-loss+Acetyl [N-Term]	O95716	Ras-related protein Rab-3D OS=Homo sapiens OX=9606 GN=RAB3D PE=1 SV=1
NaN	NaN	NaN	NaN	NaN	NaN	-0.764263	-0.669306	-1.42391	0.00616837	-0.131346	-0.37907	-0.931028	-0.106461	0.599659	-0.320147	0.333298	0.0980988		P34896	Serine hydroxymethyltransferase, cytosolic OS=Homo sapiens OX=9606 GN=SHMT1 PE=1 SV=1
1.81017	1.02803	1.5181	1.03288	1.43869	1.36489	0.595304	0.314528	0.592707	0.782614	0.602533	-0.93944	-0.0149555	-1.18592	-1.01512	-0.735683	-0.856762	-0.156343		Q9Y305	Acyl-coenzyme A thioesterase 9, mitochondrial OS=Homo sapiens OX=9606 GN=ACOT9 PE=1 SV=2
0.639541	1.00111	1.42422	1.12416	1.18092	1.25949	-4.04943	-0.678511	-3.19722	-0.688419	NaN	NaN	1.71186	1.4827	1.32214	1.09322	1.0143	0.173042		Q8WXH0	Nesprin-2 OS=Homo sapiens OX=9606 GN=SYNE2 PE=1 SV=3
4.05639	3.35161	3.7564	3.6109	4.03381	3.74701	3.48919	3.22083	3.58448	2.50237	3.42323	3.40188	-2.52958	-3.62325	NaN	NaN	-4.2775	-5.3018		Q03135	Caveolin-1 OS=Homo sapiens OX=9606 GN=CAV1 PE=1 SV=4
-2.93393	NaN	NaN	-2.94208	NaN	NaN	-0.628448	0.194965	-0.134706	-0.217224	0.0937138	-0.188755	0.639837	1.16684	1.32994	0.936598	-0.102091	1.62252		Q9UNF0	Protein kinase C and casein kinase substrate in neurons protein 2 OS=Homo sapiens OX=9606 GN=PACSIN2 PE=1 SV=2
1.62219	0.858265	1.38507	1.51932	1.19439	1.33426	0.62055	0.13648	0.638264	0.660433	0.26383	-0.424843	1.08902	1.5458	0.787258	0.576303	-0.584515	1.32716	Acetyl [N-Term]	Q9UI09	NADH dehydrogenase [ubiquinone] 1 alpha subcomplex subunit 12 OS=Homo sapiens OX=9606 GN=NDUFA12 PE=1 SV=1
2.25602	1.24783	1.79601	2.38849	2.71448	1.97601	3.09789	2.83617	3.0355	2.92705	3.19497	2.65727	3.16833	3.55828	3.38272	3.16264	2.22098	3.28561		Q07666	KH domain-containing, RNA-binding, signal transduction-associated protein 1 OS=Homo sapiens OX=9606 GN=KHDRBS1 PE=1 SV=1
1.20826	0.158329	1.56869	0.772713	0.84765	0.924791	1.12056	0.737076	1.09276	0.953983	0.818205	0.0545635	0.409897	0.550329	0.106524	-1.43592	0.32958	-0.293447		Q9NRG9	Aladin OS=Homo sapiens OX=9606 GN=AAAS PE=1 SV=1
1.28701	1.30811	1.40479	1.27275	1.32571	1.04387	1.36738	1.25214	1.24746	1.48449	1.3913	1.21759	1.59149	1.7214	1.63031	1.67718	1.75695	1.46019		P07948	Tyrosine-protein kinase Lyn OS=Homo sapiens OX=9606 GN=LYN PE=1 SV=3
1.9868	1.65086	1.5231	1.44666	1.68905	1.46591	2.2522	2.06343	1.88427	2.21651	2.33827	2.06262	2.94192	2.88323	2.76369	2.57914	1.57537	2.77984		P63167	Dynein light chain 1, cytoplasmic OS=Homo sapiens OX=9606 GN=DYNLL1 PE=1 SV=1
1.81622	1.35891	1.79117	1.89616	1.63378	1.62031	2.00488	1.87434	1.69101	1.39985	1.82268	1.63724	2.6116	2.5324	2.48616	2.37943	2.62725	2.58981	Met-loss+Acetyl [N-Term]	Q14011	Cold-inducible RNA-binding protein OS=Homo sapiens OX=9606 GN=CIRBP PE=1 SV=1
-0.388965	NaN	NaN	NaN	-1.98557	NaN	1.03241	1.06788	1.03364	0.898952	0.536327	0.70171	-2.25669	0.132584	-0.753416	-0.330246	NaN	-0.430288		P28070	Proteasome subunit beta type-4 OS=Homo sapiens OX=9606 GN=PSMB4 PE=1 SV=4
1.7322	1.03712	1.73826	2.05054	2.2184	1.97445	NaN	NaN	NaN	NaN	NaN	NaN	NaN	NaN	NaN	NaN	NaN	NaN		Q16666	Gamma-interferon-inducible protein 16 OS=Homo sapiens OX=9606 GN=IFI16 PE=1 SV=3
-2.07365	-0.132149	-1.20187	-1.14676	-1.36852	-2.31901	-0.159046	-0.588991	-0.733732	-0.879852	-1.00761	-1.55753	1.49714	1.63805	1.35223	2.01279	2.24281	1.95657		P51688	N-sulphoglucosamine sulphohydrolase OS=Homo sapiens OX=9606 GN=SGSH PE=1 SV=1
-1.33397	-2.96962	-0.940779	-1.08046	-2.41951	-1.20638	1.29214	1.00587	0.97608	-0.0116863	1.08836	0.830908	-0.67857	-0.677874	-1.2352	-2.58691	-1.38135	-1.07978	Met-loss+Acetyl [N-Term]	Q96AQ6	Pre-B-cell leukemia transcription factor-interacting protein 1 OS=Homo sapiens OX=9606 GN=PBXIP1 PE=1 SV=1
2.53531	1.55652	1.60794	1.56253	1.1813	1.86047	-4.16616	-3.91844	-3.66117	-3.76172	-4.1491	NaN	0.38332	0.0351791	0.449011	0.181911	-0.569712	0.953377		P29966	Myristoylated alanine-rich C-kinase substrate OS=Homo sapiens OX=9606 GN=MARCKS PE=1 SV=4
1.63788	1.3117	1.35688	1.76374	1.39741	1.55208	1.77532	2.45581	1.97744	1.2488	2.09468	2.48499	1.60588	1.5431	1.69032	1.87269	1.84858	1.57536	Acetyl [N-Term]	O43399	Tumor protein D54 OS=Homo sapiens OX=9606 GN=TPD52L2 PE=1 SV=2
-0.218614	NaN	-0.0882645	-0.132086	-0.164763	0.249969	-0.656019	NaN	-1.51448	NaN	-0.809568	NaN	-1.81527	NaN	NaN	NaN	-0.965042	NaN		P08134	Rho-related GTP-binding protein RhoC OS=Homo sapiens OX=9606 GN=RHOC PE=1 SV=1
-1.05265	-0.933535	-1.12281	-0.441984	-0.948562	-1.41925	-0.595036	-0.352392	-0.492889	-0.82662	0.0431919	-0.729471	0.551432	-0.391623	0.821558	-1.00441	-1.21042	0.191076	Met-loss+Acetyl [N-Term]	Q9BY77	Polymerase delta-interacting protein 3 OS=Homo sapiens OX=9606 GN=POLDIP3 PE=1 SV=2
-1.59507	NaN	-3.19001	NaN	NaN	NaN	-1.43533	0.188509	-0.344774	0.0780029	-0.0435066	0.0907536	-0.6721	-0.715662	-0.614706	0.29286	NaN	-0.997381	Met-loss+Acetyl [N-Term]	Q9UIA9	Exportin-7 OS=Homo sapiens OX=9606 GN=XPO7 PE=1 SV=3
0.727195	-0.745981	-0.687967	0.566059	0.203885	0.364416	-0.0332623	1.08224	-0.281078	0.592428	0.632092	1.33278	1.68992	1.88448	1.86539	2.12505	2.09322	1.9087		P68036	Ubiquitin-conjugating enzyme E2 L3 OS=Homo sapiens OX=9606 GN=UBE2L3 PE=1 SV=1
0.86214	0.461185	0.681019	0.653862	0.715512	0.884239	1.18064	1.34897	1.28945	1.58553	1.36261	1.25654	1.32206	1.45096	1.42574	1.35815	1.01013	1.6161		P61204	ADP-ribosylation factor 3 OS=Homo sapiens OX=9606 GN=ARF3 PE=1 SV=2
3.80063	3.30445	3.14337	3.35451	3.02268	3.45965	4.35081	4.67178	4.41069	3.8425	4.16745	4.89354	4.39267	4.3543	4.39271	4.2714	4.14032	4.35361		P39019	40S ribosomal protein S19 OS=Homo sapiens OX=9606 GN=RPS19 PE=1 SV=2
2.13945	1.6381	2.02476	1.92306	2.03088	1.63741	1.28758	0.793125	0.726728	0.62096	0.693506	0.341419	1.70199	1.80454	1.57023	1.36744	1.35278	1.81508		P19404	NADH dehydrogenase [ubiquinone] flavoprotein 2, mitochondrial OS=Homo sapiens OX=9606 GN=NDUFV2 PE=1 SV=2
0.211539	-0.978151	0.0910492	-0.12928	0.142455	-0.758797	1.07307	0.87155	0.882044	0.899269	1.23865	0.472654	-2.97602	NaN	NaN	NaN	-1.66314	-1.95909		Q96RT1	Erbin OS=Homo sapiens OX=9606 GN=ERBIN PE=1 SV=2
0.837214	0.343071	0.662636	0.520685	1.10644	-0.670055	0.658678	0.0427151	1.12403	0.662571	1.00995	-0.609674	1.8823	1.93432	1.57342	1.53108	1.01604	1.59733		Q8IWX8	Calcium homeostasis endoplasmic reticulum protein OS=Homo sapiens OX=9606 GN=CHERP PE=1 SV=3
NaN	NaN	NaN	NaN	NaN	NaN	NaN	-1.1307	-1.44483	NaN	NaN	NaN	-1.41498	NaN	NaN	-2.12376	NaN	NaN		Q14195	Dihydropyrimidinase-related protein 3 OS=Homo sapiens OX=9606 GN=DPYSL3 PE=1 SV=1
0.797076	-0.842051	0.468929	0.206612	0.580781	-0.657885	-0.628811	-1.01259	0.0484562	-0.121456	-0.310734	-1.75149	-3.40859	-0.781443	-2.77964	-1.76481	-1.5794	-1.03516		Q6WCQ1	Myosin phosphatase Rho-interacting protein OS=Homo sapiens OX=9606 GN=MPRIP PE=1 SV=3
4.29084	4.031	4.2119	4.06446	4.26043	4.05518	3.84858	3.64937	3.85271	3.52697	3.79875	3.44644	4.54486	4.39187	4.34701	4.24933	4.42284	4.38679	Met-loss+Acetyl [N-Term]	P55769	NHP2-like protein 1 OS=Homo sapiens OX=9606 GN=SNU13 PE=1 SV=3
-3.38719	NaN	NaN	NaN	NaN	-2.41469	-2.66663	-0.798428	-2.20412	-1.42772	-1.28191	-0.485312	0.140553	0.589294	0.811882	0.321594	0.0779667	0.548664		Q9HC35	Echinoderm microtubule-associated protein-like 4 OS=Homo sapiens OX=9606 GN=EML4 PE=1 SV=3
0.585605	-1.01182	0.312626	0.10531	0.642482	-0.130503	1.16768	1.0846	1.43437	0.315716	0.750599	-0.110073	1.04092	0.780941	1.18203	1.14535	-0.185738	0.79604	Acetyl [N-Term]	Q8WYA6	Beta-catenin-like protein 1 OS=Homo sapiens OX=9606 GN=CTNNBL1 PE=1 SV=1
1.61906	1.00758	1.3971	1.0258	1.43692	1.27489	0.695642	0.0331001	0.949751	0.824755	0.339823	-0.280109	1.27574	1.47114	1.2543	1.2149	1.18764	1.35412		Q9NYK5	39S ribosomal protein L39, mitochondrial OS=Homo sapiens OX=9606 GN=MRPL39 PE=1 SV=3
0.359748	-0.388973	0.0443668	-0.0505905	-0.478362	0.415922	0.697338	0.704655	1.03798	1.11706	0.391817	0.933975	-0.815685	-0.679737	-0.641829	-0.138033	-0.146185	-0.919964		Q9HD20	Endoplasmic reticulum transmembrane helix translocase OS=Homo sapiens OX=9606 GN=ATP13A1 PE=1 SV=2
-4.15011	NaN	-5.10003	-5.59373	-4.68928	NaN	-4.71063	-4.54991	-3.86146	-1.97952	NaN	-5.25659	-0.242338	-0.530891	-0.438601	-0.449869	-1.43322	-0.374357		P05166	Propionyl-CoA carboxylase beta chain, mitochondrial OS=Homo sapiens OX=9606 GN=PCCB PE=1 SV=3
-3.11505	-1.76967	-2.78248	-1.44492	-0.501616	-2.15638	0.758635	-0.290833	0.150595	0.396189	-0.0387936	-0.00608826	1.20892	0.952555	1.2705	0.51819	-1.02008	1.27819		Q96FV9	THO complex subunit 1 OS=Homo sapiens OX=9606 GN=THOC1 PE=1 SV=1
0.0349398	-0.631842	0.312601	-0.432613	0.277486	-0.431782	0.457478	-0.751221	-0.11352	-0.172239	-0.039753	-0.873089	-0.213943	-0.0734425	-1.43064	0.58642	0.590338	-0.119055		Q9BQ39	ATP-dependent RNA helicase DDX50 OS=Homo sapiens OX=9606 GN=DDX50 PE=1 SV=1
NaN	-1.86716	NaN	-2.74636	-2.22628	-2.31208	NaN	NaN	NaN	NaN	NaN	NaN	0.911308	0.247547	0.69109	-0.376255	-0.606609	0.470337		P14410	Sucrase-isomaltase, intestinal OS=Homo sapiens OX=9606 GN=SI PE=1 SV=6
1.45326	0.613064	1.82219	0.95409	1.63476	1.26514	0.197065	0.659098	0.60083	0.597145	0.72298	0.723255	0.776543	0.752447	0.892399	0.213263	0.763369	0.654882	Met-loss+Acetyl [N-Term]	Q9NYH9	U3 small nucleolar RNA-associated protein 6 homolog OS=Homo sapiens OX=9606 GN=UTP6 PE=1 SV=2
-1.81557	NaN	-1.7801	NaN	-2.0107	-3.09743	-0.888943	-1.99777	-0.778826	-1.04749	-2.27445	-1.57842	-2.28913	-1.87688	-2.03816	-2.845	-2.81539	-2.39073		Q92614	Unconventional myosin-XVIIIa OS=Homo sapiens OX=9606 GN=MYO18A PE=1 SV=3
-4.55963	NaN	NaN	-4.72223	-4.35787	NaN	-4.23821	-3.33233	-3.03088	-3.14109	-3.29617	-3.01419	NaN	NaN	NaN	NaN	NaN	NaN	Met-loss+Acetyl [N-Term]	Q9HAV0	Guanine nucleotide-binding protein subunit beta-4 OS=Homo sapiens OX=9606 GN=GNB4 PE=1 SV=3
2.42103	1.77314	2.27524	1.8676	1.99713	2.10303	2.52905	2.3525	2.7513	2.59043	2.45296	2.01115	2.62327	2.75741	2.45553	1.82918	2.00256	2.52064		Q96HS1	Serine/threonine-protein phosphatase PGAM5, mitochondrial OS=Homo sapiens OX=9606 GN=PGAM5 PE=1 SV=2
1.88875	0.250685	1.91814	0.561756	1.50325	1.19806	1.78771	1.78715	1.12541	1.33722	1.23103	1.51476	NaN	NaN	-4.35432	NaN	-4.10453	NaN		P13995	Bifunctional methylenetetrahydrofolate dehydrogenase/cyclohydrolase, mitochondrial OS=Homo sapiens OX=9606 GN=MTHFD2 PE=1 SV=2
0.664258	0.645555	0.432489	0.622158	0.115703	0.83349	2.16173	2.68637	2.13373	2.24907	2.32274	3.07426	2.30805	2.50616	2.4655	2.95137	3.15498	2.58641		P49773	Histidine triad nucleotide-binding protein 1 OS=Homo sapiens OX=9606 GN=HINT1 PE=1 SV=2
0.876956	0.18611	0.440084	0.348166	0.796029	0.322189	0.645424	0.0966911	0.375055	0.601835	0.550592	-0.767342	0.149099	0.342062	0.0848141	0.107866	0.56616	0.483444		P35914	Hydroxymethylglutaryl-CoA lyase, mitochondrial OS=Homo sapiens OX=9606 GN=HMGCL PE=1 SV=2
-1.09398	-0.306732	-0.819052	-1.16388	-0.121451	-1.47321	0.883165	1.25425	0.364227	1.05902	0.877537	0.690081	0.775824	0.279495	0.876245	0.899609	0.521248	0.523407	Met-loss+Acetyl [N-Term]	Q12792	Twinfilin-1 OS=Homo sapiens OX=9606 GN=TWF1 PE=1 SV=3
1.06542	0.0106754	0.722349	0.65181	0.593596	0.488655	0.0720272	-0.0589275	0.216156	0.317873	0.157591	-0.914356	1.40295	1.09116	1.42718	0.979498	0.763	1.3594		Q96ST3	Paired amphipathic helix protein Sin3a OS=Homo sapiens OX=9606 GN=SIN3A PE=1 SV=2
3.931	3.40212	3.62611	3.65262	3.36928	3.61594	4.19647	4.54169	4.21969	4.42838	4.09508	4.58107	4.33843	4.40481	4.4432	4.25186	4.72906	4.4577	Met-loss+Acetyl [N-Term]	P62280	40S ribosomal protein S11 OS=Homo sapiens OX=9606 GN=RPS11 PE=1 SV=3
-1.33117	-1.2994	-1.24187	-1.03772	NaN	-1.20068	0.772623	1.10732	0.772669	0.533213	0.658501	1.09461	-1.00315	-1.88836	-1.41724	-0.724417	0.0113201	-0.644434		Q9P287	BRCA2 and CDKN1A-interacting protein OS=Homo sapiens OX=9606 GN=BCCIP PE=1 SV=1
2.51975	1.70313	2.24575	1.9985	1.97262	2.05995	0.737539	1.45177	1.69382	1.16615	1.43823	1.03564	2.09098	2.00066	1.75766	1.76756	1.44269	1.76382		Q16718	NADH dehydrogenase [ubiquinone] 1 alpha subcomplex subunit 5 OS=Homo sapiens OX=9606 GN=NDUFA5 PE=1 SV=3
-2.28541	-2.04153	-1.79672	-6.18267	-4.67322	-2.95697	0.0998363	-0.330721	0.415848	0.386375	-0.0702648	0.551086	-0.0145416	0.997837	1.09177	0.190664	0.0200577	0.0943813		P56545	C-terminal-binding protein 2 OS=Homo sapiens OX=9606 GN=CTBP2 PE=1 SV=1
-0.122067	-1.01332	-0.902571	-1.03944	-0.537738	-0.661201	0.121723	0.389193	-0.0917912	0.289642	-0.0672569	-0.30431	-0.574753	-0.240438	-0.871246	NaN	-0.846922	-0.723625		O43681	ATPase GET3 OS=Homo sapiens OX=9606 GN=GET3 PE=1 SV=2
1.12505	-0.0298862	1.04373	-0.347408	0.856635	0.22023	-0.134172	-0.0749226	0.218771	0.0754089	-1.21031	-0.441843	-0.692722	-0.110916	-0.876274	-1.23356	-0.489887	-0.129505		Q9NXF1	Testis-expressed protein 10 OS=Homo sapiens OX=9606 GN=TEX10 PE=1 SV=2
-0.256803	-0.0238686	-0.503084	0.315374	-0.191806	0.26215	-0.271181	-1.79818	0.323599	-0.793816	-0.496447	-0.595413	1.22913	0.510084	1.0287	0.838367	1.0586	1.33006		Q6IAA8	Ragulator complex protein LAMTOR1 OS=Homo sapiens OX=9606 GN=LAMTOR1 PE=1 SV=2
-1.35396	-3.5621	-0.893347	-5.0763	-5.77733	-1.8944	-1.33759	0.0758171	-1.22315	-0.117634	-0.514181	-0.774363	-1.55803	-1.64129	-1.01915	-1.98191	-1.25312	-1.78303		O60610	Protein diaphanous homolog 1 OS=Homo sapiens OX=9606 GN=DIAPH1 PE=1 SV=2
1.43818	0.295321	1.66243	1.06685	1.39918	1.3614	-0.00562286	-1.1865	0.135551	-0.285225	0.645679	-2.71936	1.2703	0.201519	1.06369	-0.0700626	0.432238	0.412661	Met-loss+Acetyl [N-Term]	Q9H0S4	Probable ATP-dependent RNA helicase DDX47 OS=Homo sapiens OX=9606 GN=DDX47 PE=1 SV=1
-1.04802	-0.935423	NaN	NaN	-2.25818	NaN	0.871687	2.20239	0.700796	1.40316	0.964193	2.34924	0.725126	1.21871	0.31398	1.23936	1.25371	0.917782		P21291	Cysteine and glycine-rich protein 1 OS=Homo sapiens OX=9606 GN=CSRP1 PE=1 SV=3
-1.38266	-0.221649	0.305788	0.517052	0.530356	-0.522034	-2.53035	-1.42389	-0.0379791	-0.956467	-1.89151	NaN	1.27266	1.72854	1.40401	0.924229	0.811058	1.40349		Q15059	Bromodomain-containing protein 3 OS=Homo sapiens OX=9606 GN=BRD3 PE=1 SV=1
3.51594	3.0947	3.4517	3.48785	3.64589	3.12572	3.40975	3.10156	3.36693	3.35558	3.29994	2.89212	3.95287	4.0441	3.86381	3.63678	3.094	3.77758		P62318	Small nuclear ribonucleoprotein Sm D3 OS=Homo sapiens OX=9606 GN=SNRPD3 PE=1 SV=1
NaN	NaN	NaN	NaN	NaN	NaN	NaN	NaN	NaN	NaN	NaN	NaN	NaN	NaN	NaN	NaN	NaN	NaN		Q01546	Keratin, type II cytoskeletal 2 oral OS=Homo sapiens OX=9606 GN=KRT76 PE=1 SV=2
-2.54055	NaN	-3.33115	-3.5394	-3.51682	-3.22902	0.366098	0.586779	0.460682	-0.353071	0.0423222	0.170301	-2.16068	0.558069	0.461746	-0.299053	-1.07695	0.77367		O14579	Coatomer subunit epsilon OS=Homo sapiens OX=9606 GN=COPE PE=1 SV=3
1.14301	0.0253811	0.470604	0.0215797	0.306273	0.200447	0.0116825	1.1274	0.140432	0.674131	0.484962	0.989935	-1.7435	-1.8501	-1.73534	NaN	-2.05833	-1.58196		P40121	Macrophage-capping protein OS=Homo sapiens OX=9606 GN=CAPG PE=1 SV=2
-1.93547	-5.13752	-3.35916	-3.51183	-3.60026	-4.48244	-1.12707	-2.07487	-2.62168	-3.72985	-2.26932	-2.62712	-2.39599	-0.93158	-1.69556	-2.68436	NaN	-2.35864		Q15007	Pre-mRNA-splicing regulator WTAP OS=Homo sapiens OX=9606 GN=WTAP PE=1 SV=2
-0.147285	-4.00026	0.0947762	-0.694681	-0.0676374	-0.911505	0.136124	-0.473087	0.461338	-0.153194	-0.526791	-0.929211	-4.99569	-5.80882	-5.61363	NaN	NaN	-4.75725		O75477	Erlin-1 OS=Homo sapiens OX=9606 GN=ERLIN1 PE=1 SV=2
0.0203447	-0.814219	-0.199997	-0.651943	-0.494308	-0.272087	1.45934	1.32909	1.14813	1.36543	1.3077	1.49778	-0.395327	0.0572243	-0.0634365	0.128477	0.0369568	-0.0263329	Acetyl [N-Term]	Q9H4M9	EH domain-containing protein 1 OS=Homo sapiens OX=9606 GN=EHD1 PE=1 SV=2
0.0520563	-1.04099	-0.271496	-0.164244	0.0312262	-0.209976	-0.490166	-0.324398	-0.0425415	-0.478535	-0.646246	-0.00598526	0.00432396	-0.411482	-0.101271	-0.342398	-0.854366	-0.0480766		P40937	Replication factor C subunit 5 OS=Homo sapiens OX=9606 GN=RFC5 PE=1 SV=1
0.560712	0.0131569	0.591373	0.237902	0.687724	0.483522	0.0747986	0.0300102	0.697575	0.38195	0.394882	-0.634682	0.854784	0.85619	0.505264	0.574867	0.276102	0.831068	Acetyl [N-Term]	Q9Y2R4	Probable ATP-dependent RNA helicase DDX52 OS=Homo sapiens OX=9606 GN=DDX52 PE=1 SV=3
-1.75231	NaN	NaN	NaN	-2.10536	-1.33917	-1.14276	-0.169846	-0.362286	-0.334991	-0.592215	-1.00569	NaN	NaN	-2.00022	NaN	NaN	-2.24768	Met-loss+Acetyl [N-Term]	O00505	Importin subunit alpha-4 OS=Homo sapiens OX=9606 GN=KPNA3 PE=1 SV=2
NaN	NaN	NaN	NaN	NaN	NaN	0.264233	0.99324	0.477974	0.373114	-0.083147	0.255575	NaN	NaN	NaN	NaN	NaN	NaN		Q9BZQ8	Protein Niban 1 OS=Homo sapiens OX=9606 GN=NIBAN1 PE=1 SV=1
1.50207	1.27463	0.829433	0.799713	0.47858	1.54107	1.18677	1.63594	0.759527	1.07013	1.19623	1.77206	NaN	NaN	NaN	-4.90259	-2.35197	NaN		Q99439	Calponin-2 OS=Homo sapiens OX=9606 GN=CNN2 PE=1 SV=4
0.00514507	0.517212	-1.68495	0.582634	-2.28417	0.343103	1.1046	2.5361	1.51177	2.23304	2.04662	2.97134	0.860928	0.521912	1.112	1.05012	1.12912	0.517738	Met-loss+Acetyl [N-Term]	Q01469	Fatty acid-binding protein 5 OS=Homo sapiens OX=9606 GN=FABP5 PE=1 SV=3
-0.456054	-2.16897	-2.07894	NaN	NaN	-1.10976	1.39609	1.73954	1.52306	1.60644	1.07068	1.46286	0.763397	0.613552	0.871065	0.553946	1.02482	1.0027		O43865	S-adenosylhomocysteine hydrolase-like protein 1 OS=Homo sapiens OX=9606 GN=AHCYL1 PE=1 SV=2
3.66798	3.03346	3.34827	3.40388	3.55309	3.3828	3.37477	3.1122	3.41205	2.24588	3.24136	3.18701	3.42611	3.21754	3.13398	3.22788	3.68283	3.37966		P52815	39S ribosomal protein L12, mitochondrial OS=Homo sapiens OX=9606 GN=MRPL12 PE=1 SV=2
0.439075	-3.32981	-0.158077	-0.800444	NaN	-2.27365	NaN	NaN	-4.9847	NaN	NaN	-4.95384	-5.52227	NaN	NaN	NaN	NaN	-5.98068		P32926	Desmoglein-3 OS=Homo sapiens OX=9606 GN=DSG3 PE=1 SV=2
1.81067	0.691738	1.74207	1.29841	1.29867	1.1078	1.58399	1.87634	1.69417	1.80678	1.71905	1.66201	2.28522	2.41667	2.30593	2.32321	2.46766	2.1718		P23919	Thymidylate kinase OS=Homo sapiens OX=9606 GN=DTYMK PE=1 SV=4
1.06796	0.326975	0.531361	0.606392	0.58808	0.450653	-0.955494	-0.546402	-0.295706	-2.58818	-0.535896	-0.860384	-0.083086	0.180819	-0.0634003	0.0100689	-0.0345879	0.140045		Q7Z434	Mitochondrial antiviral-signaling protein OS=Homo sapiens OX=9606 GN=MAVS PE=1 SV=2
3.21122	2.06323	2.33131	2.53711	2.86466	2.16289	1.9826	1.59773	2.0422	1.80295	1.98694	0.652544	-0.0825596	0.168154	-0.696306	-0.911209	-3.35861	0.50355		Q9Y2Q3	Glutathione S-transferase kappa 1 OS=Homo sapiens OX=9606 GN=GSTK1 PE=1 SV=3
0.282403	-0.0125351	0.638348	-0.0414333	0.466765	-0.807217	-4.22377	-4.01772	-1.63071	-2.41403	-1.98202	NaN	-1.65171	-0.471569	-1.66336	-2.20378	-2.04608	-1.12995		Q8WYP5	Protein ELYS OS=Homo sapiens OX=9606 GN=AHCTF1 PE=1 SV=3
-0.963687	-1.20904	-1.79986	-1.68126	-0.97486	-1.32679	1.45425	1.09612	1.4433	1.11652	1.25765	0.770048	1.16379	1.39251	1.66514	1.47124	1.30142	1.16043		Q9NTZ6	RNA-binding protein 12 OS=Homo sapiens OX=9606 GN=RBM12 PE=1 SV=1
NaN	NaN	NaN	NaN	-5.01506	NaN	NaN	NaN	NaN	NaN	NaN	NaN	-0.479181	0.0101395	0.423615	-0.498917	-0.640087	0.148005		Q9Y3R5	Protein dopey-2 OS=Homo sapiens OX=9606 GN=DOP1B PE=1 SV=5
-1.16731	NaN	-1.77998	-1.14882	-2.32919	-2.83921	0.82646	1.01208	1.12599	0.642252	0.675806	-0.59507	0.454582	0.997465	0.876966	0.621914	-0.406794	0.876656	Met-loss+Acetyl [N-Term]	Q96P16	Regulation of nuclear pre-mRNA domain-containing protein 1A OS=Homo sapiens OX=9606 GN=RPRD1A PE=1 SV=1
0.126193	-1.20082	0.349144	-0.778818	0.484433	-0.629406	-0.492178	-0.552496	-0.833002	-0.524504	-0.940363	-0.94556	0.901278	1.23345	1.27979	1.1768	0.716494	1.07307		Q96FJ2	Dynein light chain 2, cytoplasmic OS=Homo sapiens OX=9606 GN=DYNLL2 PE=1 SV=1
-3.03979	NaN	NaN	NaN	NaN	NaN	-0.332787	0.357027	-1.23089	-0.009552	-0.8808	0.346699	-2.71716	-2.26333	-5.31137	-4.63473	-3.32738	-1.25837	Met-loss+Acetyl [N-Term]	P21399	Cytoplasmic aconitate hydratase OS=Homo sapiens OX=9606 GN=ACO1 PE=1 SV=3
-1.90893	-1.57108	-1.02754	-0.793297	-1.77924	-0.872766	0.573385	0.912561	0.300442	1.00144	0.650843	1.12819	0.406811	1.00758	1.07236	0.72537	0.773312	0.607977	Met-loss [N-Term]	Q9BY44	Eukaryotic translation initiation factor 2A OS=Homo sapiens OX=9606 GN=EIF2A PE=1 SV=3
4.36578	3.70241	3.9196	4.01145	4.13294	3.95444	3.56176	3.19004	3.44665	2.85866	3.50065	3.24594	3.58161	3.26623	3.27985	3.23568	3.53003	3.33123		P10606	Cytochrome c oxidase subunit 5B, mitochondrial OS=Homo sapiens OX=9606 GN=COX5B PE=1 SV=2
2.30823	-0.194389	2.02493	1.67628	1.54752	1.31243	1.18666	1.18265	0.961401	1.50762	1.03483	0.726927	-0.546309	-0.44257	-0.617992	-0.869665	-0.82629	-0.815619		Q15738	Sterol-4-alpha-carboxylate 3-dehydrogenase, decarboxylating OS=Homo sapiens OX=9606 GN=NSDHL PE=1 SV=2
0.0920992	-1.19515	-1.02187	0.271267	0.164319	-0.171679	-0.134159	-0.528839	-0.0261707	0.0702915	-0.276197	-0.802801	-0.726589	0.220364	-0.320593	-0.384979	-1.52003	-0.742058		O60306	RNA helicase aquarius OS=Homo sapiens OX=9606 GN=AQR PE=1 SV=4
1.92992	0.452888	1.54065	1.15048	1.26154	0.910923	0.597084	0.217964	0.902657	1.13195	1.09037	-0.027916	-0.555916	-1.12854	-0.293625	-2.45388	-1.26765	0.0810318		Q9BSH4	Translational activator of cytochrome c oxidase 1 OS=Homo sapiens OX=9606 GN=TACO1 PE=1 SV=1
-0.510051	-0.146606	-0.0555134	-0.892376	-0.0852747	-2.38172	-0.777	-0.629025	-0.523411	-1.05915	-0.559425	-0.878056	-1.65344	-1.01352	-1.37136	-1.36388	-1.58812	-1.79099	Met-loss+Acetyl [N-Term]	Q5SRE5	Nucleoporin NUP188 OS=Homo sapiens OX=9606 GN=NUP188 PE=1 SV=1
3.85069	3.45872	3.73682	3.64428	3.38888	3.54387	4.1765	4.64765	4.29966	4.48664	4.29143	4.57525	4.41838	4.46746	4.44917	4.50898	4.8513	4.40063	Met-loss [N-Term]	P62249	40S ribosomal protein S16 OS=Homo sapiens OX=9606 GN=RPS16 PE=1 SV=2
1.58099	0.201612	0.988188	0.895058	0.524484	0.655956	0.809557	0.71401	0.855839	0.368544	0.83123	-0.0623207	-0.314829	0.686241	0.346565	-0.427958	-0.358152	0.090456		P82675	28S ribosomal protein S5, mitochondrial OS=Homo sapiens OX=9606 GN=MRPS5 PE=1 SV=2
-0.0632715	-0.750343	-1.43397	-1.14717	-0.802756	-0.197287	-0.177406	0.795414	0.44206	0.514433	0.583834	0.545259	-1.64953	-1.93458	NaN	NaN	-1.48361	-2.10488		Q9NZN4	EH domain-containing protein 2 OS=Homo sapiens OX=9606 GN=EHD2 PE=1 SV=2
-0.0963526	-0.34881	-0.707373	-0.0395603	-0.455247	-0.415747	0.810371	0.586201	0.871363	0.667889	0.887724	0.285587	3.4775	3.45117	3.38545	3.21341	2.95304	3.40188		Q969X5	Endoplasmic reticulum-Golgi intermediate compartment protein 1 OS=Homo sapiens OX=9606 GN=ERGIC1 PE=1 SV=1
0.128097	0.486807	0.821341	0.461817	1.05187	0.608828	1.0028	0.799625	1.41006	0.725847	0.928019	0.420498	0.351465	0.452217	-0.167288	-0.441658	0.0967941	-0.109196		Q99567	Nuclear pore complex protein Nup88 OS=Homo sapiens OX=9606 GN=NUP88 PE=1 SV=2
1.94333	1.71828	1.52954	2.01277	1.64458	1.48077	1.69007	1.3916	1.59813	1.30571	1.68432	0.903412	2.30714	2.11655	1.92243	2.11325	2.36484	2.28889		P15586	N-acetylglucosamine-6-sulfatase OS=Homo sapiens OX=9606 GN=GNS PE=1 SV=3
-6.33326	NaN	-6.16445	NaN	NaN	NaN	-2.15414	-5.30574	-5.5459	-2.98785	-5.4207	-0.058691	-1.179	-0.511242	-0.258102	-0.375759	-1.04204	-0.586514		Q7LBC6	Lysine-specific demethylase 3B OS=Homo sapiens OX=9606 GN=KDM3B PE=1 SV=2
-1.1924	-1.41635	-3.10534	-1.8051	-2.90713	-4.86802	-0.0890465	0.0779438	-0.647732	0.0434799	-0.482876	0.240654	NaN	NaN	NaN	NaN	NaN	NaN	Met-loss+Acetyl [N-Term]	Q14764	Major vault protein OS=Homo sapiens OX=9606 GN=MVP PE=1 SV=4
-0.743976	-2.39916	-0.0957394	-1.14922	-0.798942	-1.55733	0.0623455	-0.416685	-0.0600853	-0.121704	-0.380751	-0.515318	0.65447	0.431978	0.466887	0.359049	0.115921	0.369518		Q86W42	THO complex subunit 6 homolog OS=Homo sapiens OX=9606 GN=THOC6 PE=1 SV=1
0.304772	0.471941	0.452868	0.560682	-0.116977	0.34613	0.435152	0.62994	0.279387	0.887285	0.532112	0.870323	1.91953	1.79817	1.9019	2.12913	2.48524	1.93853		O75608	Acyl-protein thioesterase 1 OS=Homo sapiens OX=9606 GN=LYPLA1 PE=1 SV=1
1.89094	1.50435	1.09737	1.03428	1.09283	1.59936	2.5127	2.77213	2.75652	2.69295	2.58441	2.97199	1.32764	2.00582	2.10019	1.8898	1.16591	1.61248	Met-loss+Acetyl [N-Term]	P25788	Proteasome subunit alpha type-3 OS=Homo sapiens OX=9606 GN=PSMA3 PE=1 SV=2
0.929746	-0.0326233	1.70636	0.683708	1.52273	1.46715	1.74578	1.30989	1.68927	1.59304	1.563	0.0281982	2.39572	2.22189	1.30043	1.87324	1.62402	2.21285		P45973	Chromobox protein homolog 5 OS=Homo sapiens OX=9606 GN=CBX5 PE=1 SV=1
NaN	NaN	NaN	-2.68999	NaN	NaN	-4.67882	-4.39924	-4.72973	NaN	-4.2404	NaN	0.73303	0.802389	1.02029	1.0426	0.518797	0.772533		O76038	Secretagogin OS=Homo sapiens OX=9606 GN=SCGN PE=1 SV=2
-2.09364	NaN	-4.17559	NaN	NaN	-3.71442	-1.83764	-3.57859	-2.04864	-3.89444	-3.34914	NaN	-2.32493	-1.82681	-2.40921	-2.9556	NaN	-1.80414		Q68E01	Integrator complex subunit 3 OS=Homo sapiens OX=9606 GN=INTS3 PE=1 SV=1
1.14967	0.546284	0.485666	0.650158	-1.30364	0.526714	-1.22249	-1.43134	NaN	-1.71749	-0.983246	-1.5716	0.420639	0.347239	0.549475	0.10924	-0.415724	1.01809		P50897	Palmitoyl-protein thioesterase 1 OS=Homo sapiens OX=9606 GN=PPT1 PE=1 SV=1
3.66847	2.83333	2.92031	3.32001	3.86216	3.18357	3.61741	3.14143	3.4641	2.55852	3.23528	2.95582	3.98631	3.71244	3.67695	3.71746	3.08769	3.81477	Met-loss+Acetyl [N-Term]	Q86V81	THO complex subunit 4 OS=Homo sapiens OX=9606 GN=ALYREF PE=1 SV=3
-0.134524	-0.545681	-0.776031	-1.17653	0.0852098	-1.28205	-0.658691	-1.33079	-0.594719	-1.25033	-1.16976	-3.27143	0.75071	0.397449	0.308704	-0.772053	-1.42889	-0.120707		Q9P2I0	Cleavage and polyadenylation specificity factor subunit 2 OS=Homo sapiens OX=9606 GN=CPSF2 PE=1 SV=2
-3.52631	-0.281513	-0.323994	-1.58083	-3.75313	-3.2739	-0.933527	-1.9698	-1.15134	-0.200487	-2.35515	-0.493029	0.265888	-0.137787	-0.504185	-0.648531	-0.966936	-0.792332		Q9UKN8	General transcription factor 3C polypeptide 4 OS=Homo sapiens OX=9606 GN=GTF3C4 PE=1 SV=2
-0.541699	-1.02902	-0.414734	-0.724834	-0.465957	-0.889238	-0.0959034	0.265581	-0.124104	-0.0830746	0.00749397	0.471981	-0.195496	-0.114412	-0.0860176	0.110882	0.178568	-0.0940895	Acetyl [N-Term]	Q8TEX9	Importin-4 OS=Homo sapiens OX=9606 GN=IPO4 PE=1 SV=2
0.202252	-1.45334	0.380842	-2.4473	0.278134	0.193253	1.9955	0.888914	1.46689	1.85997	1.64989	0.182739	1.79352	2.31358	1.38293	1.97694	1.25663	2.24499		Q9BPW8	Protein NipSnap homolog 1 OS=Homo sapiens OX=9606 GN=NIPSNAP1 PE=1 SV=1
2.4484	1.49383	2.16946	2.2234	1.96214	2.17242	2.35399	2.38929	2.69251	2.6762	2.56574	1.7028	4.13147	4.27922	4.17943	4.01056	4.19311	4.24381		O75323	Protein NipSnap homolog 2 OS=Homo sapiens OX=9606 GN=NIPSNAP2 PE=1 SV=1
-0.470405	-1.33755	-2.01447	-0.352596	-2.99674	-1.46215	0.389481	0.969534	0.351572	0.774155	0.901829	0.335592	-0.220198	-0.615131	-1.17455	-0.719852	-0.15443	-0.563732		Q99471	Prefoldin subunit 5 OS=Homo sapiens OX=9606 GN=PFDN5 PE=1 SV=2
4.52291	4.5229	4.30807	4.51643	4.83511	4.51817	3.84763	3.6314	3.79148	2.92042	3.91521	3.71202	4.75501	4.41645	4.54349	4.4682	4.27743	4.56465	Met-loss+Acetyl [N-Term]	P84090	Enhancer of rudimentary homolog OS=Homo sapiens OX=9606 GN=ERH PE=1 SV=1
-0.421149	-0.858727	-0.790794	-1.16439	-1.00773	-0.320004	0.207649	0.544102	0.268742	0.777027	0.0485821	0.771097	0.890194	0.893599	0.901264	0.921032	1.54196	0.700848		P18085	ADP-ribosylation factor 4 OS=Homo sapiens OX=9606 GN=ARF4 PE=1 SV=3
1.75661	1.42534	2.0069	1.94305	1.98673	1.88629	1.46898	1.26493	1.50019	1.42423	1.21939	0.553806	2.32413	2.21933	2.05301	2.13083	1.67463	1.85372		Q9Y3B7	39S ribosomal protein L11, mitochondrial OS=Homo sapiens OX=9606 GN=MRPL11 PE=1 SV=1
-0.0336866	-0.415325	-0.0481148	-0.563818	-0.958348	0.0185165	1.04321	0.768305	0.597609	0.115318	0.827381	0.524162	-0.181915	0.187071	0.0160122	-0.406347	-0.803589	0.207819		Q13492	Phosphatidylinositol-binding clathrin assembly protein OS=Homo sapiens OX=9606 GN=PICALM PE=1 SV=2
-0.992259	-2.04825	-2.03792	-1.78135	-3.94662	-3.11203	0.430134	-0.0782051	1.14781	0.45178	0.566233	-0.931166	0.975115	1.02855	0.875975	0.836983	1.10135	1.34017		Q8WW59	SPRY domain-containing protein 4 OS=Homo sapiens OX=9606 GN=SPRYD4 PE=1 SV=2
-0.0623865	-2.24009	0.582924	-0.936548	0.411149	-0.179159	-0.325781	0.358541	0.695076	0.523178	0.567844	-0.616549	0.0771923	0.464422	-0.375313	-0.141985	-1.71668	0.457602		Q9GZL7	Ribosome biogenesis protein WDR12 OS=Homo sapiens OX=9606 GN=WDR12 PE=1 SV=2
1.365	0.631779	1.15596	1.00065	0.722272	0.842606	1.06877	1.02798	1.09115	0.360504	0.939753	0.580442	1.09924	1.02639	1.25395	1.06391	1.23299	1.44176		P61006	Ras-related protein Rab-8A OS=Homo sapiens OX=9606 GN=RAB8A PE=1 SV=1
-2.9617	NaN	-1.44529	NaN	NaN	NaN	-0.6877	-0.352657	-0.43144	-0.432419	-0.552622	-0.432037	0.145025	0.224165	0.156675	0.130371	0.28537	0.0945473		Q92538	Golgi-specific brefeldin A-resistance guanine nucleotide exchange factor 1 OS=Homo sapiens OX=9606 GN=GBF1 PE=1 SV=2
1.45122	0.87781	1.60602	1.00502	1.32502	1.59409	1.17808	1.36559	1.66441	0.991585	1.21612	0.995342	1.20069	1.29311	0.900166	0.766624	0.498692	1.14713	Acetyl [N-Term]	Q15050	Ribosome biogenesis regulatory protein homolog OS=Homo sapiens OX=9606 GN=RRS1 PE=1 SV=2
-0.745351	-0.777063	-2.10019	-3.40407	-1.16135	-0.997953	-1.14563	-0.650974	-1.21497	-0.00603867	-2.78945	-0.380465	1.06845	1.13774	1.21192	1.70109	1.33705	1.00715	Met-loss+Acetyl [N-Term]	O94760	N(G),N(G)-dimethylarginine dimethylaminohydrolase 1 OS=Homo sapiens OX=9606 GN=DDAH1 PE=1 SV=3
4.02405	3.56266	3.89412	3.80302	3.99243	3.83314	3.2982	3.39575	3.33113	3.11384	3.33506	3.17219	3.10594	3.17263	3.22682	2.92309	3.40555	3.10308		P63000	Ras-related C3 botulinum toxin substrate 1 OS=Homo sapiens OX=9606 GN=RAC1 PE=1 SV=1
1.00617	0.409069	1.07521	1.08532	1.23007	1.20901	0.819788	0.48876	0.866472	0.39414	0.47373	0.830294	1.1527	0.902439	0.875914	0.66242	0.65341	0.971333	Met-loss+Acetyl [N-Term]	O75934	Pre-mRNA-splicing factor SPF27 OS=Homo sapiens OX=9606 GN=BCAS2 PE=1 SV=1
1.68005	1.32053	1.59721	1.55872	1.43896	1.46542	1.96157	2.14525	1.97949	2.1086	2.07017	2.16887	0.993572	1.20116	1.1096	1.29586	1.3744	1.25226		O60884	DnaJ homolog subfamily A member 2 OS=Homo sapiens OX=9606 GN=DNAJA2 PE=1 SV=1
3.64578	3.06808	3.478	3.42366	3.81869	3.4858	3.75891	3.52234	3.74998	2.99582	3.46449	3.44414	2.47651	2.4208	2.30114	2.00286	2.0418	2.26076	Met-loss+Acetyl [N-Term]	P17096	High mobility group protein HMG-I/HMG-Y OS=Homo sapiens OX=9606 GN=HMGA1 PE=1 SV=3
1.35163	0.276712	0.167002	0.824354	0.590989	0.73411	0.84709	1.83842	1.36465	1.23989	1.41031	1.75563	1.27611	1.48833	1.66884	2.84551	1.6032	1.4715	Met-loss+Acetyl [N-Term]	Q15691	Microtubule-associated protein RP/EB family member 1 OS=Homo sapiens OX=9606 GN=MAPRE1 PE=1 SV=3
1.77715	0.667719	0.0896912	1.30807	0.705432	1.28121	1.22293	0.847525	1.07022	0.404264	0.82966	0.552135	0.459696	0.0423527	-0.0661831	-0.483662	-0.307604	0.493603		Q9BRK5	45 kDa calcium-binding protein OS=Homo sapiens OX=9606 GN=SDF4 PE=1 SV=1
1.12322	0.836449	1.22065	0.469519	1.2793	0.470251	1.30714	1.18137	1.51815	1.33255	1.4307	0.476917	0.393484	0.364626	0.24299	-0.280352	-0.498663	-0.1019	Met-loss+Acetyl [N-Term]	Q9NWH9	SAFB-like transcription modulator OS=Homo sapiens OX=9606 GN=SLTM PE=1 SV=2
-2.49123	NaN	-2.54511	NaN	NaN	NaN	-2.62105	NaN	-2.80359	-2.98543	NaN	-2.77013	0.122355	0.0820789	0.056921	0.276396	0.136265	0.106249		Q04726	Transducin-like enhancer protein 3 OS=Homo sapiens OX=9606 GN=TLE3 PE=1 SV=2
2.05934	0.686693	1.42371	1.41692	1.03397	1.2082	-0.890034	-0.225975	-0.664528	-0.135405	-1.04382	NaN	-0.577709	0.375557	0.222931	0.112194	0.762043	0.580839		P51148	Ras-related protein Rab-5C OS=Homo sapiens OX=9606 GN=RAB5C PE=1 SV=2
-0.377353	-1.42661	-1.13461	-0.76697	-1.40438	-0.66511	0.14826	0.717161	0.451117	0.638672	1.08152	1.19881	-1.46298	-0.945293	-0.366163	-1.09299	-0.788334	-0.662327		Q14258	E3 ubiquitin/ISG15 ligase TRIM25 OS=Homo sapiens OX=9606 GN=TRIM25 PE=1 SV=2
-2.09538	NaN	-2.41028	NaN	-5.20109	-2.43866	0.827156	0.458754	0.995863	0.66777	0.612017	-0.709948	-2.92995	-3.18998	NaN	-3.68733	-2.28775	-3.4207		Q13636	Ras-related protein Rab-31 OS=Homo sapiens OX=9606 GN=RAB31 PE=1 SV=1
-2.47694	-1.32105	-1.12871	NaN	-1.61053	-2.26089	-2.12043	-0.29603	-0.909142	-0.530443	-0.867395	0.500006	0.960653	1.29873	1.43772	1.63753	1.5527	1.0501	Met-loss+Acetyl [N-Term]	P60983	Glia maturation factor beta OS=Homo sapiens OX=9606 GN=GMFB PE=1 SV=2
1.12586	1.03408	1.37855	0.949821	1.14735	0.805803	0.481396	0.451279	0.77055	0.51589	0.59943	-0.00135803	0.766199	0.670755	-0.118622	0.235067	0.012085	0.174616	Met-loss+Acetyl [N-Term]	Q9NW13	RNA-binding protein 28 OS=Homo sapiens OX=9606 GN=RBM28 PE=1 SV=3
2.27394	1.04889	0.85355	1.54262	1.64262	1.89999	3.67129	3.72675	3.54026	3.05555	3.58887	3.78657	3.0861	3.21357	3.31246	3.26553	2.76834	3.41956	Acetyl [N-Term]	P63220	40S ribosomal protein S21 OS=Homo sapiens OX=9606 GN=RPS21 PE=1 SV=1
2.62425	2.20444	2.4709	2.31302	2.38857	2.25238	1.79003	1.55703	1.83715	1.17238	2.06447	1.94297	0.163626	-0.0139065	-0.0277233	-1.06901	-0.856583	0.0307255		Q9Y624	Junctional adhesion molecule A OS=Homo sapiens OX=9606 GN=F11R PE=1 SV=1
0.677276	0.396765	0.545444	0.625349	0.389686	0.403566	1.05436	0.581038	0.656055	0.462002	1.08659	0.406872	0.0985317	0.299622	-0.155224	-0.337774	0.473766	0.363718	Met-loss+Acetyl [N-Term]	P37198	Nuclear pore glycoprotein p62 OS=Homo sapiens OX=9606 GN=NUP62 PE=1 SV=3
1.621	0.401844	2.01857	1.38667	1.30267	0.102299	0.521631	0.493391	-0.120932	0.580521	0.552244	-0.847836	1.52164	1.53851	1.37856	1.22838	1.42737	1.39408		P49406	39S ribosomal protein L19, mitochondrial OS=Homo sapiens OX=9606 GN=MRPL19 PE=1 SV=2
-3.31069	0.512314	0.162647	0.169643	-0.772849	-0.139418	NaN	-1.7381	NaN	-2.08775	NaN	NaN	NaN	NaN	-4.01836	-3.41483	0.061779	NaN		P0CG39	POTE ankyrin domain family member J OS=Homo sapiens OX=9606 GN=POTEJ PE=3 SV=1
-0.464425	-3.15608	-0.576138	-2.04548	-1.37123	-1.20067	0.580517	0.705187	0.24	0.41433	0.618645	0.563187	-0.286259	0.0697193	0.0741463	-0.52648	0.354309	0.122194		O43747	AP-1 complex subunit gamma-1 OS=Homo sapiens OX=9606 GN=AP1G1 PE=1 SV=5
0.788297	-0.87779	-0.886147	0.683971	-0.469184	0.29225	-0.0712643	0.127697	0.671236	-1.80196	-0.212608	0.130642	-2.56152	-1.66875	-1.55441	-4.00031	-0.360296	-1.73042		P06756	Integrin alpha-V OS=Homo sapiens OX=9606 GN=ITGAV PE=1 SV=2
-2.15802	NaN	NaN	-3.20766	-2.24563	NaN	0.200676	-0.74749	-0.0188637	-1.21124	-0.545183	-0.9186	-2.44751	-3.70965	NaN	-3.57125	NaN	NaN		P18615	Negative elongation factor E OS=Homo sapiens OX=9606 GN=NELFE PE=1 SV=3
1.54865	0.346188	0.753588	1.01832	0.889304	1.0838	1.04158	0.847977	0.845524	-0.140673	0.902224	0.824871	0.123743	0.314306	0.190117	0.640409	0.941694	0.498539		P80303	Nucleobindin-2 OS=Homo sapiens OX=9606 GN=NUCB2 PE=1 SV=3
0.959912	-0.891157	1.15049	0.100573	0.664386	-0.888494	0.0396194	-0.0279942	0.66037	0.245884	0.164059	-1.82395	0.0688744	0.0508194	0.557709	-0.340517	-0.707006	0.725363		Q8NI36	WD repeat-containing protein 36 OS=Homo sapiens OX=9606 GN=WDR36 PE=1 SV=1
-2.286	NaN	-3.9406	-4.37194	-4.47226	-3.01476	NaN	-4.74918	-4.11784	NaN	-4.61956	NaN	-0.773146	0.928518	0.891447	0.56822	-0.454325	0.730368	Met-loss+Acetyl [N-Term]	P52566	Rho GDP-dissociation inhibitor 2 OS=Homo sapiens OX=9606 GN=ARHGDIB PE=1 SV=3
0.91628	-0.426926	1.15255	0.593073	0.783214	0.156124	0.556932	0.444565	0.12957	0.536898	0.374275	-0.572931	-0.278502	-0.112183	0.188042	-0.225916	-0.327881	-0.423805		Q9Y4P3	Transducin beta-like protein 2 OS=Homo sapiens OX=9606 GN=TBL2 PE=1 SV=1
1.41648	0.174799	0.437338	1.31455	0.792403	0.797604	1.80406	1.77787	1.63861	-0.477503	1.84883	1.60899	0.514332	0.347467	0.618362	0.07938	1.11465	0.641382	Met-loss+Acetyl [N-Term]	Q15836	Vesicle-associated membrane protein 3 OS=Homo sapiens OX=9606 GN=VAMP3 PE=1 SV=3
-0.0292349	-1.48543	-0.136902	-1.18334	-1.29462	-3.5502	-0.761003	0.603016	-0.291571	-0.784374	-0.605778	0.20039	0.532116	1.00281	0.987282	0.86573	0.878807	0.964405		P17812	CTP synthase 1 OS=Homo sapiens OX=9606 GN=CTPS1 PE=1 SV=2
2.65848	1.87903	2.2097	2.66398	2.57901	2.27808	3.2879	3.52801	3.21232	3.17752	3.03749	3.33552	3.38945	3.46562	3.35563	3.51387	3.36692	3.40732		P46783	40S ribosomal protein S10 OS=Homo sapiens OX=9606 GN=RPS10 PE=1 SV=1
-0.994216	-1.63479	-1.3639	-0.538038	-2.57851	-1.08142	0.439404	1.14749	0.577993	0.14798	0.419958	0.798134	0.0411625	-0.132233	0.184219	0.467705	2.67692	0.076849	Met-loss [N-Term]	P25685	DnaJ homolog subfamily B member 1 OS=Homo sapiens OX=9606 GN=DNAJB1 PE=1 SV=4
1.36237	1.03727	1.05163	0.934002	1.39681	0.8839	1.14299	0.799276	0.782022	1.08783	0.487162	0.103285	-0.44422	0.699526	-0.33523	-0.12434	-0.414053	0.425268		P28288	ATP-binding cassette sub-family D member 3 OS=Homo sapiens OX=9606 GN=ABCD3 PE=1 SV=1
-1.55094	-3.04422	-1.59742	-1.79409	-0.92834	-2.57622	-0.0420361	0.31892	0.0896225	0.466352	0.214258	0.305685	-0.861803	-0.523119	-0.353973	-1.06754	-0.362432	-0.287233		P52292	Importin subunit alpha-1 OS=Homo sapiens OX=9606 GN=KPNA2 PE=1 SV=1
-1.87842	-2.15421	-2.81618	-2.64204	-2.6249	-1.85207	0.808693	1.19875	0.75247	-0.214695	0.558407	1.57509	-0.725134	-1.68071	-0.749498	-0.123407	-0.363127	-0.482883		Q9UKY7	Protein CDV3 homolog OS=Homo sapiens OX=9606 GN=CDV3 PE=1 SV=1
3.39355	2.84773	2.98586	3.05534	3.1328	3.01388	-0.375895	-0.617123	-0.284576	-1.00114	-1.35209	-1.59305	NaN	NaN	NaN	NaN	NaN	NaN		O15162	Phospholipid scramblase 1 OS=Homo sapiens OX=9606 GN=PLSCR1 PE=1 SV=1
-0.274316	-1.36148	-1.08773	-1.31376	-0.661841	-1.18681	-2.83254	-0.0306339	-2.41922	-0.716469	-3.84274	0.204491	-2.47284	-3.83099	-2.38477	-2.01311	0.103891	-4.30409		Q92598	Heat shock protein 105 kDa OS=Homo sapiens OX=9606 GN=HSPH1 PE=1 SV=1
2.99495	2.54526	2.94444	2.82576	2.91361	2.70615	2.70717	2.69654	2.86432	2.75461	2.80348	2.48544	2.53696	2.33378	2.24368	2.55853	2.92639	2.3191		P08574	Cytochrome c1, heme protein, mitochondrial OS=Homo sapiens OX=9606 GN=CYC1 PE=1 SV=3
-0.430377	-0.567844	NaN	-1.62536	-1.50563	-0.269033	1.76179	1.85571	1.73931	1.58172	1.08616	1.79699	0.7736	0.502691	0.231018	0.957775	0.298992	0.574604		P31153	S-adenosylmethionine synthase isoform type-2 OS=Homo sapiens OX=9606 GN=MAT2A PE=1 SV=1
-2.93038	-2.44786	-2.4118	-2.96792	-1.00097	-2.8757	0.863396	1.04774	0.760353	0.869326	1.00647	0.754818	-1.17256	-0.659836	-0.442556	-0.339809	-1.12522	-0.321314		P11717	Cation-independent mannose-6-phosphate receptor OS=Homo sapiens OX=9606 GN=IGF2R PE=1 SV=3
2.58398	2.14662	2.37477	2.4679	2.4901	2.04228	0.641804	0.725216	0.505482	0.500261	0.638924	-1.07114	0.14784	0.497267	-0.365686	-0.716597	-0.160992	0.440388		Q9BRX8	Peroxiredoxin-like 2A OS=Homo sapiens OX=9606 GN=PRXL2A PE=1 SV=3
0.231822	0.205633	-0.00458145	0.512686	0.0563307	-0.549799	0.361746	0.946978	0.294239	0.467083	0.298229	0.859785	0.337845	0.444502	0.633163	0.617523	-0.493551	0.819344		P12081	Histidine--tRNA ligase, cytoplasmic OS=Homo sapiens OX=9606 GN=HARS1 PE=1 SV=2
2.30114	1.72371	2.30045	1.97844	1.44149	2.25076	2.54956	2.85005	2.54391	2.51676	2.51515	2.49826	2.78798	2.72902	2.8571	2.87878	3.13098	2.76958		Q02543	60S ribosomal protein L18a OS=Homo sapiens OX=9606 GN=RPL18A PE=1 SV=2
0.408261	-0.0366688	0.62709	-0.115658	-0.112361	0.224642	0.381323	1.16067	-0.275034	-0.935947	-0.195158	0.539417	-0.512737	-0.0316372	0.0440121	-0.0953465	-0.43185	0.08354		Q9NUQ9	CYFIP-related Rac1 interactor B OS=Homo sapiens OX=9606 GN=CYRIB PE=1 SV=1
1.77226	0.738125	1.51944	1.19949	1.5205	1.14289	1.12998	1.16269	0.945404	0.721949	0.884668	0.344339	1.74819	1.87507	1.66675	1.80678	2.12505	1.8176		P20339	Ras-related protein Rab-5A OS=Homo sapiens OX=9606 GN=RAB5A PE=1 SV=2
-1.93712	NaN	-1.55092	-1.43447	-3.49371	-2.7611	-0.628513	0.0428982	-0.023922	0.0741215	-0.438469	-0.480356	-0.098772	-0.34733	-0.181767	-0.0326977	-0.0146542	-0.563034		P46379	Large proline-rich protein BAG6 OS=Homo sapiens OX=9606 GN=BAG6 PE=1 SV=2
3.97951	3.2821	3.95542	3.5581	3.07703	3.39424	4.48229	4.77839	4.5161	4.68599	4.44735	4.79897	4.60396	4.69171	4.72164	4.682	5.02967	4.71918		P46781	40S ribosomal protein S9 OS=Homo sapiens OX=9606 GN=RPS9 PE=1 SV=3
0.302821	0.381489	0.449326	0.363415	0.432729	0.571863	2.04234	2.07436	2.14646	1.77275	2.03322	2.07423	1.58728	1.3343	1.07521	2.90729	1.48612	1.29168	Met-loss+Acetyl [N-Term]	Q9NR56	Muscleblind-like protein 1 OS=Homo sapiens OX=9606 GN=MBNL1 PE=1 SV=2
-1.15335	-2.21866	-1.52398	-1.01976	-0.906283	-0.722263	-0.0546417	-0.201023	-0.203056	0.193911	0.12151	-0.0410061	-1.7482	-1.56743	-1.18119	-2.21481	NaN	-2.3216		Q8IY67	Ribonucleoprotein PTB-binding 1 OS=Homo sapiens OX=9606 GN=RAVER1 PE=1 SV=1
NaN	NaN	NaN	NaN	NaN	NaN	NaN	NaN	NaN	NaN	NaN	NaN	-5.63758	-5.25886	-5.03501	-5.05377	NaN	-6.02229		P31323	cAMP-dependent protein kinase type II-beta regulatory subunit OS=Homo sapiens OX=9606 GN=PRKAR2B PE=1 SV=3
2.95331	2.32512	2.48084	2.8888	2.91002	2.76841	2.96477	3.17531	2.89425	2.75477	3.00507	3.03764	3.53325	3.60194	3.70947	3.45379	3.0193	3.6235	Met-loss [N-Term]	P37108	Signal recognition particle 14 kDa protein OS=Homo sapiens OX=9606 GN=SRP14 PE=1 SV=2
-2.70361	-3.7908	-2.6202	-3.32836	-2.31704	-3.63541	-0.955801	-1.05771	-1.93748	-1.06274	-0.891729	-2.34539	-2.43576	-3.30127	-2.78205	-3.85013	-4.875	-4.72102		Q92620	Pre-mRNA-splicing factor ATP-dependent RNA helicase PRP16 OS=Homo sapiens OX=9606 GN=DHX38 PE=1 SV=2
1.43047	0.244448	1.17351	0.782473	1.46754	1.1354	1.59691	0.883554	1.23927	1.19756	1.42889	0.174402	1.86852	1.85322	1.92597	1.53531	0.961061	2.01478		Q13547	Histone deacetylase 1 OS=Homo sapiens OX=9606 GN=HDAC1 PE=1 SV=1
-2.05519	-2.76889	-1.8871	-2.69567	-1.92058	-2.25308	-2.83755	-3.43149	-2.55872	-2.2261	-3.67349	-3.1179	-0.249443	-0.112688	0.420364	0.452187	0.27125	0.503149		Q5TDH0	Protein DDI1 homolog 2 OS=Homo sapiens OX=9606 GN=DDI2 PE=1 SV=1
1.53941	0.783464	0.885527	1.30891	1.62129	0.842123	1.46766	2.0332	1.58935	1.56974	1.34979	1.7121	1.11262	1.53141	1.21916	1.29214	1.03184	1.31291		O15144	Actin-related protein 2/3 complex subunit 2 OS=Homo sapiens OX=9606 GN=ARPC2 PE=1 SV=1
-0.369016	2.80672	1.01982	2.18943	1.97456	2.16765	0.0545311	-0.258133	-0.250103	-0.150568	-0.0345478	0.508392	1.33529	0.942427	1.02512	1.5709	0.162626	0.795527		P18887	DNA repair protein XRCC1 OS=Homo sapiens OX=9606 GN=XRCC1 PE=1 SV=2
-0.591733	NaN	NaN	-2.91888	-0.509498	-3.5131	0.777308	0.877113	0.929207	0.709351	0.612768	0.414469	1.0447	1.20075	0.786283	0.7031	0.532387	0.638563	Acetyl [N-Term]	Q9NP72	Ras-related protein Rab-18 OS=Homo sapiens OX=9606 GN=RAB18 PE=1 SV=1
-0.777373	-2.97588	-1.41193	-1.81111	-1.24087	-2.27843	-0.723228	-0.941868	-1.48293	-0.940519	-0.290722	-1.56313	-2.52079	-2.58694	-3.57368	-5.14276	NaN	NaN		P33527	Multidrug resistance-associated protein 1 OS=Homo sapiens OX=9606 GN=ABCC1 PE=1 SV=3
-3.41876	-2.05399	-2.9147	-2.48345	NaN	-2.52571	-3.0601	-3.24336	-1.56286	-3.76882	-2.65163	-2.59423	-0.950861	-1.72812	-1.06477	-2.66636	-2.4064	-1.2807		O95602	DNA-directed RNA polymerase I subunit RPA1 OS=Homo sapiens OX=9606 GN=POLR1A PE=1 SV=2
1.89452	1.21328	1.82601	1.3216	1.439	1.27452	1.31836	0.786907	1.40533	0.979982	1.16496	0.197502	0.70779	0.763378	0.435385	0.0398064	0.865055	0.616461		Q6P587	Acylpyruvase FAHD1, mitochondrial OS=Homo sapiens OX=9606 GN=FAHD1 PE=1 SV=2
2.41127	1.6055	1.81611	1.9902	2.0793	2.29062	2.50006	2.7177	2.83219	2.5156	2.66131	2.91652	3.13688	3.30029	3.36134	3.39519	3.26203	3.19733		Q01105	Protein SET OS=Homo sapiens OX=9606 GN=SET PE=1 SV=3
0.376763	-0.347178	0.0589638	-0.457928	0.297116	-0.810446	0.34631	0.301962	0.466398	0.461176	0.290882	0.186823	2.02468	2.00968	1.97011	1.58802	1.37267	1.8574		Q969G3	SWI/SNF-related matrix-associated actin-dependent regulator of chromatin subfamily E member 1 OS=Homo sapiens OX=9606 GN=SMARCE1 PE=1 SV=2
0.0600424	-1.69407	-0.243906	-0.316463	-0.584018	0.236689	2.91071	3.59586	2.80593	2.93762	3.03143	3.84932	2.537	2.53317	2.72735	2.58949	2.70468	2.78381		P43487	Ran-specific GTPase-activating protein OS=Homo sapiens OX=9606 GN=RANBP1 PE=1 SV=1
1.22684	1.25609	1.46201	1.26802	1.4711	0.822145	1.55268	1.62476	1.6851	1.39536	1.78871	1.4908	1.5489	1.27823	1.25684	1.31	1.2131	1.46874	Met-loss+Acetyl [N-Term]	O95777	U6 snRNA-associated Sm-like protein LSm8 OS=Homo sapiens OX=9606 GN=LSM8 PE=1 SV=3
1.52854	0	0.820063	0.530319	0.703885	1.50713	1.40941	1.22974	1.83625	1.07869	1.15074	0.589228	1.06649	1.36868	1.07223	0.212814	0.15007	1.22864		P56182	Ribosomal RNA processing protein 1 homolog A OS=Homo sapiens OX=9606 GN=RRP1 PE=1 SV=1
3.00647	2.66002	3.11016	2.90645	2.80545	2.92832	2.60406	2.54158	2.85832	2.16504	2.44883	2.69716	4.06833	3.72933	3.68163	3.55827	3.48527	3.7952	Met-loss+Acetyl [N-Term]	Q14978	Nucleolar and coiled-body phosphoprotein 1 OS=Homo sapiens OX=9606 GN=NOLC1 PE=1 SV=2
1.99535	1.31337	1.85943	1.86843	1.91703	1.7715	2.18468	1.61963	2.15708	1.31949	2.01942	1.32433	1.32102	1.50141	1.14469	1.53443	1.42924	1.82248		Q9NUP9	Protein lin-7 homolog C OS=Homo sapiens OX=9606 GN=LIN7C PE=1 SV=1
1.09639	-0.00223541	1.20036	0.822344	1.05583	0.0408802	0.705446	0.180761	0.869799	0.811525	0.588982	0.441542	-2.25863	-1.77852	-4.32798	-2.39809	-3.51657	-3.70794		Q6NUQ4	Transmembrane protein 214 OS=Homo sapiens OX=9606 GN=TMEM214 PE=1 SV=2
-1.63689	-1.43152	-1.92188	-0.983376	-3.14711	-0.654058	0.158115	0.248795	-1.44582	0.199934	0.0551281	-0.267105	0.187374	1.16718	1.13482	1.03208	0.873762	1.05813		O75534	Cold shock domain-containing protein E1 OS=Homo sapiens OX=9606 GN=CSDE1 PE=1 SV=2
0.892524	0.0606461	0.948946	0.0251293	0.793733	0.846365	-0.0419235	-0.358532	-0.243979	-0.998745	-0.370018	-0.466827	-0.157717	-0.569302	-0.283226	-0.213556	-0.52236	-1.17766		Q9Y5J1	U3 small nucleolar RNA-associated protein 18 homolog OS=Homo sapiens OX=9606 GN=UTP18 PE=1 SV=3
1.04221	-1.14485	0.436981	0.946321	1.87819	1.59756	1.90753	1.10778	1.96005	0.93536	1.53433	1.02421	1.02991	1.29947	0.660467	1.59706	1.21919	1.65303		P14927	Cytochrome b-c1 complex subunit 7 OS=Homo sapiens OX=9606 GN=UQCRB PE=1 SV=2
0.409705	-0.90163	-0.165888	-0.426407	-0.219428	0.359213	-0.496944	-0.904608	-0.750317	-1.03126	-0.11956	-0.403339	-0.189154	-1.19599	-1.13816	-0.93049	-1.93479	-0.280327		P42892	Endothelin-converting enzyme 1 OS=Homo sapiens OX=9606 GN=ECE1 PE=1 SV=2
-3.48914	-0.555265	-3.44506	NaN	-1.26651	-1.30461	-0.366856	-0.39255	-0.846355	0.0349216	-0.363688	0.630642	-0.832874	-1.81533	-1.49121	-1.99647	-2.45554	-1.56119		Q8TD19	Serine/threonine-protein kinase Nek9 OS=Homo sapiens OX=9606 GN=NEK9 PE=1 SV=2
-2.39642	NaN	-3.0095	-0.943102	-2.93965	-2.21424	-0.70083	0.707542	0.2076	-0.701756	-0.205095	-0.565069	0.296505	-0.572405	0.896938	0.530167	-0.265574	0.782084		P61201	COP9 signalosome complex subunit 2 OS=Homo sapiens OX=9606 GN=COPS2 PE=1 SV=1
1.19641	0.551727	1.16039	0.374519	0.811604	0.834229	2.85647	2.34512	2.58883	2.19207	2.77244	2.29191	1.11147	1.44008	0.858126	0.904541	0.732386	1.28795		Q9BRJ2	39S ribosomal protein L45, mitochondrial OS=Homo sapiens OX=9606 GN=MRPL45 PE=1 SV=2
0.238599	-0.389532	-0.930857	-0.454851	-1.46611	-1.64002	-2.12347	-2.52893	-1.70756	-1.70049	-1.31814	-3.71531	-1.5874	-2.45056	-3.60634	-3.06409	-1.25057	-3.18387		O15230	Laminin subunit alpha-5 OS=Homo sapiens OX=9606 GN=LAMA5 PE=1 SV=8
0.329125	-0.715357	0.338226	-0.398272	-1.07087	0.629087	0.171057	0.319212	0.116369	0.572779	-0.158916	-0.419937	0.527016	0.763229	0.088974	0.313408	-0.500696	0.549467		Q9H8Y8	Golgi reassembly-stacking protein 2 OS=Homo sapiens OX=9606 GN=GORASP2 PE=1 SV=3
NaN	NaN	NaN	NaN	NaN	NaN	NaN	NaN	NaN	NaN	NaN	NaN	NaN	NaN	NaN	NaN	NaN	NaN		O95757	Heat shock 70 kDa protein 4L OS=Homo sapiens OX=9606 GN=HSPA4L PE=1 SV=3
-2.05658	-5.72717	-4.57692	-2.25036	NaN	NaN	-1.95456	-0.392527	-2.9758	-0.762146	-2.21711	-0.087904	-0.336145	0.345291	0.600531	0.915125	0.977575	0.218927		Q01581	Hydroxymethylglutaryl-CoA synthase, cytoplasmic OS=Homo sapiens OX=9606 GN=HMGCS1 PE=1 SV=2
-1.2648	-2.57081	-3.92169	-3.03928	-2.266	-1.36035	-0.312168	-0.451582	-0.217337	-0.539297	-0.242525	-0.316929	-2.37028	-1.90437	-2.29467	-2.04878	-4.03026	-2.29935		P51116	Fragile X mental retardation syndrome-related protein 2 OS=Homo sapiens OX=9606 GN=FXR2 PE=1 SV=2
2.43804	2.32691	2.54532	2.44196	2.41636	2.32398	1.90709	1.17652	1.80538	1.68241	1.6929	1.28559	1.87049	1.88093	1.6735	1.56913	1.47138	1.82062	Met-loss+Acetyl [N-Term]	Q8NC56	LEM domain-containing protein 2 OS=Homo sapiens OX=9606 GN=LEMD2 PE=1 SV=1
-0.290521	-1.63211	-0.722897	-1.42766	-0.537688	-0.698574	-0.017992	-0.282215	0.0696678	-0.396832	-0.080595	-1.19669	-0.570942	-0.51438	-0.475618	-0.981789	-1.91046	-0.0549984		P82663	28S ribosomal protein S25, mitochondrial OS=Homo sapiens OX=9606 GN=MRPS25 PE=1 SV=1
-0.0496607	-0.414711	-0.10504	-0.0941486	-0.26624	-0.242327	-1.62028	-2.18779	-0.959986	-1.45752	-4.37757	-2.62825	1.06334	1.2755	1.29017	1.49793	1.45346	1.32298		Q8NHP8	Putative phospholipase B-like 2 OS=Homo sapiens OX=9606 GN=PLBD2 PE=1 SV=2
2.30246	1.37144	1.81592	1.66178	2.00361	2.05201	2.22251	1.9467	2.34917	1.55882	1.98117	1.91082	1.10639	1.01756	1.02529	0.778957	0.117702	1.22646		Q9UBI6	Guanine nucleotide-binding protein G(I)/G(S)/G(O) subunit gamma-12 OS=Homo sapiens OX=9606 GN=GNG12 PE=1 SV=3
1.31292	0.0348377	0.987823	0.284609	0.420321	0.939644	-0.256353	-0.885679	-0.3151	-0.203897	-0.743511	-4.99887	-2.58012	-2.10235	-2.41566	-2.39097	-2.30665	-3.0292		Q4G176	Malonate--CoA ligase ACSF3, mitochondrial OS=Homo sapiens OX=9606 GN=ACSF3 PE=1 SV=3
3.23913	3.03713	2.77559	3.08477	3.62528	3.33488	-0.770844	-2.14797	-2.49763	-2.11259	-0.833555	NaN	-1.41174	-1.3055	-1.54191	-2.18417	-0.62862	-0.839001		P13164	Interferon-induced transmembrane protein 1 OS=Homo sapiens OX=9606 GN=IFITM1 PE=1 SV=3
2.11755	1.31429	1.58466	1.36803	1.45414	1.58107	2.34023	2.83987	2.95593	2.66575	2.49814	2.97745	2.50784	2.44215	2.52396	2.44466	2.08543	2.45559		P62888	60S ribosomal protein L30 OS=Homo sapiens OX=9606 GN=RPL30 PE=1 SV=2
1.03127	-0.363108	0.625994	0.238739	0.504458	0.760944	1.61119	1.33219	1.84001	1.37742	1.53177	0.93116	2.12955	2.20273	2.02078	1.88757	1.41507	2.15348		Q9NR28	Diablo homolog, mitochondrial OS=Homo sapiens OX=9606 GN=DIABLO PE=1 SV=1
0.429784	-1.01776	-0.358358	-0.513676	-0.203958	-1.15579	-0.138166	-1.68763	-0.540665	-0.778866	-0.951504	-1.97638	0.133116	0.220631	0.165279	0.0735073	-0.788448	0.755154		O60341	Lysine-specific histone demethylase 1A OS=Homo sapiens OX=9606 GN=KDM1A PE=1 SV=2
0.739654	0.218563	0.686783	0.549252	1.03753	0.772287	2.46192	2.5967	2.65435	2.97563	2.51094	2.04036	2.03276	1.98335	2.15915	2.05188	1.84792	2.16074		O75340	Programmed cell death protein 6 OS=Homo sapiens OX=9606 GN=PDCD6 PE=1 SV=1
NaN	NaN	NaN	-4.18094	NaN	-3.57679	NaN	NaN	NaN	NaN	NaN	NaN	1.75092	1.96878	1.84075	1.31817	2.11412	1.45173	Met-loss+Acetyl [N-Term]	Q92506	(3R)-3-hydroxyacyl-CoA dehydrogenase OS=Homo sapiens OX=9606 GN=HSD17B8 PE=1 SV=2
-2.67045	NaN	NaN	-3.45991	NaN	-3.30517	-0.60622	-0.431736	-0.0124741	-0.328001	-0.838806	-0.622787	-2.3049	-1.93772	-1.92381	-2.68315	-3.16589	-1.69793		Q2NL82	Pre-rRNA-processing protein TSR1 homolog OS=Homo sapiens OX=9606 GN=TSR1 PE=1 SV=1
-0.198112	-0.659883	-0.571877	-0.553576	-0.490672	-0.699661	-0.724064	-0.299381	-0.0268536	0.00679588	-0.059866	-0.483969	2.07648	2.02949	1.76618	1.59586	1.40499	2.00924	Met-loss+Acetyl [N-Term]	Q16799	Reticulon-1 OS=Homo sapiens OX=9606 GN=RTN1 PE=1 SV=1
0.916772	-0.146721	-0.140806	0.385874	0.198424	0.430902	1.53655	1.68222	1.7833	1.1377	1.5447	1.97327	1.77816	1.95927	1.89518	1.86913	2.05921	1.80904		P33316	Deoxyuridine 5'-triphosphate nucleotidohydrolase, mitochondrial OS=Homo sapiens OX=9606 GN=DUT PE=1 SV=4
NaN	NaN	NaN	NaN	NaN	NaN	-3.10671	-0.157261	-1.77705	-2.04282	-0.545437	-1.19353	-0.222263	-0.298162	0.706003	0.925571	-0.20961	0.410444		P29218	Inositol monophosphatase 1 OS=Homo sapiens OX=9606 GN=IMPA1 PE=1 SV=1
3.47523	3.23149	3.28964	3.12598	3.13855	3.10988	1.68301	2.08825	2.18697	1.75942	2.22197	1.21352	1.66286	1.84761	1.31523	1.40009	1.2178	1.27442		P54709	Sodium/potassium-transporting ATPase subunit beta-3 OS=Homo sapiens OX=9606 GN=ATP1B3 PE=1 SV=1
0.411643	-1.04857	0.286154	-0.37319	-0.0363951	-0.0996819	-1.72952	-0.773199	-1.39505	-1.50639	-1.2982	-0.757925	NaN	NaN	NaN	NaN	NaN	NaN		P84095	Rho-related GTP-binding protein RhoG OS=Homo sapiens OX=9606 GN=RHOG PE=1 SV=1
0.134061	-3.74232	-1.04312	-0.376644	-0.51978	-0.221561	1.80726	1.86068	1.91925	1.7715	1.90685	1.80178	1.20067	1.36533	1.35091	1.08261	0.626125	1.45725		P61289	Proteasome activator complex subunit 3 OS=Homo sapiens OX=9606 GN=PSME3 PE=1 SV=1
-1.43533	-5.71095	-1.13552	-1.83031	-1.66505	-3.49409	0.419914	-0.121264	0.600868	0.473499	0.166918	-0.211462	-1.87264	-1.61017	-2.17333	-3.36939	-1.93687	-2.37185		Q8NHH9	Atlastin-2 OS=Homo sapiens OX=9606 GN=ATL2 PE=1 SV=2
0.358645	-0.515533	0.241711	-1.62306	-0.293921	-1.02196	-0.464933	-1.15626	-0.0381565	0.310284	-0.365416	-0.894838	-1.37554	-0.781305	-2.25328	NaN	-3.63159	-2.66949		Q9BXY0	Protein MAK16 homolog OS=Homo sapiens OX=9606 GN=MAK16 PE=1 SV=2
0.556424	-0.731424	0.154512	-0.00242615	0.49693	-0.00519371	NaN	NaN	-4.08469	-4.08868	-3.08102	NaN	0.891867	1.11001	0.892941	0.73835	0.563248	0.779945		Q9BQ69	ADP-ribose glycohydrolase MACROD1 OS=Homo sapiens OX=9606 GN=MACROD1 PE=1 SV=2
1.43761	0.293848	1.57432	1.73802	2.25619	1.70009	NaN	-1.26711	NaN	-2.75513	-2.48713	-1.11423	-2.42052	-1.70745	-2.85207	-1.30289	-3.14019	-2.64075		O43278	Kunitz-type protease inhibitor 1 OS=Homo sapiens OX=9606 GN=SPINT1 PE=1 SV=2
1.6255	1.2158	1.95359	1.36177	1.33503	1.16637	1.48808	0.552414	1.76813	1.29138	1.35603	0.418421	1.25377	1.34655	1.23223	0.622095	1.02624	1.16051		O00541	Pescadillo homolog OS=Homo sapiens OX=9606 GN=PES1 PE=1 SV=1
4.05596	3.82593	3.95118	4.02851	4.0356	3.87887	3.16642	2.91597	3.31931	3.30368	3.39462	2.67577	3.18326	3.27636	3.10829	3.14291	3.28822	3.1053		P00403	Cytochrome c oxidase subunit 2 OS=Homo sapiens OX=9606 GN=MT-CO2 PE=1 SV=1
-1.81704	-2.4596	-1.4305	-2.12536	-3.52934	NaN	-0.805677	0.320942	0.115345	0.850174	0.596033	0.0904598	-0.632637	0.388491	0.489925	-0.0711575	0.222281	-0.576164		P22059	Oxysterol-binding protein 1 OS=Homo sapiens OX=9606 GN=OSBP PE=1 SV=1
2.03804	1.34764	1.57148	1.353	1.64308	1.65353	0.696375	0.195303	0.335346	1.08995	0.746738	-0.271338	1.08244	1.51113	1.38559	0.701628	-0.466061	1.56903	Met-loss+Acetyl [N-Term]	Q9Y6M9	NADH dehydrogenase [ubiquinone] 1 beta subcomplex subunit 9 OS=Homo sapiens OX=9606 GN=NDUFB9 PE=1 SV=3
-0.0212317	0.116766	-0.172319	-0.247961	0.0797987	-0.0295086	0.848066	0.761049	0.90646	0.913618	1.18112	1.23641	-1.96277	-0.49876	-1.02701	-0.454084	-0.209705	-2.17956		Q9NZL9	Methionine adenosyltransferase 2 subunit beta OS=Homo sapiens OX=9606 GN=MAT2B PE=1 SV=1
2.51153	1.9023	2.08855	1.55532	2.09326	2.14255	0.954165	0.808855	0.98229	0.659019	0.147804	0.131096	-2.5439	-1.69056	-1.86106	NaN	-0.720257	-1.37287		Q8NBJ5	Procollagen galactosyltransferase 1 OS=Homo sapiens OX=9606 GN=COLGALT1 PE=1 SV=1
-0.228877	-1.30762	-0.854723	-1.27855	-0.451396	-1.26851	-0.789595	-1.16001	-1.20679	-1.2941	-0.872971	-1.97015	-1.9423	-1.21429	-1.71244	-2.88079	-1.36956	-1.17039		P01116	GTPase KRas OS=Homo sapiens OX=9606 GN=KRAS PE=1 SV=1
-1.2198	-1.78104	-2.49815	-1.92536	-2.29631	-2.6419	-1.19607	-1.02159	-1.30095	-1.86885	-1.12963	-1.99701	-0.990288	-0.424458	-1.1424	-0.987993	-1.31213	-0.687294		Q69YN4	Protein virilizer homolog OS=Homo sapiens OX=9606 GN=VIRMA PE=1 SV=2
1.59381	0.830179	0.595591	1.01353	0.832833	0.779757	2.48357	2.14953	2.21876	2.16435	2.56	2.34361	1.02795	1.24327	0.95253	0.602884	0.167303	1.01571		P61916	NPC intracellular cholesterol transporter 2 OS=Homo sapiens OX=9606 GN=NPC2 PE=1 SV=1
-1.55982	-2.75599	NaN	-1.70908	NaN	-2.73257	-1.93978	0.364992	-0.324667	-1.19086	-0.933689	0.0110474	-0.247547	0.448181	0.407143	-0.645676	-0.161921	0.410116		Q9Y3A5	Ribosome maturation protein SBDS OS=Homo sapiens OX=9606 GN=SBDS PE=1 SV=4
-1.8173	NaN	-3.0098	-1.37768	-1.78055	-3.16001	-1.79113	-1.11642	-0.817278	-1.45283	-2.02159	-2.66969	-4.63517	NaN	-4.49966	NaN	NaN	-5.14485		Q9NRL2	Bromodomain adjacent to zinc finger domain protein 1A OS=Homo sapiens OX=9606 GN=BAZ1A PE=1 SV=2
0.633613	NaN	0.0117512	-0.313797	0.352122	-0.330929	0.774851	0.538755	1.33177	1.03612	0.792173	-0.866282	-0.118507	0.0312443	-0.934212	-1.08678	-0.463873	-0.0780544		Q96JJ7	Protein disulfide-isomerase TMX3 OS=Homo sapiens OX=9606 GN=TMX3 PE=1 SV=2
-1.56569	-0.985844	-1.02879	-1.21982	-1.37911	-1.70977	1.31472	1.87259	1.16601	1.29279	1.05113	1.91012	1.59374	1.49636	1.42101	2.6727	3.84763	2.41897		Q9UH65	Switch-associated protein 70 OS=Homo sapiens OX=9606 GN=SWAP70 PE=1 SV=1
0.218432	0.00227356	-0.429472	0.73562	0.611363	0.180073	0.175014	-0.0118332	0.0167236	0.0501614	-0.123669	-1.04432	0.48494	0.373964	0.0902519	-0.506704	-2.05156	0.281075	Met-loss+Acetyl [N-Term]	Q9NW64	Pre-mRNA-splicing factor RBM22 OS=Homo sapiens OX=9606 GN=RBM22 PE=1 SV=1
NaN	NaN	NaN	NaN	NaN	NaN	-0.190598	-0.0453777	-0.717813	-1.47352	-0.213747	0.506765	0.682667	0.319307	0.906759	1.05693	0.865389	0.545904		Q9BRP8	Partner of Y14 and mago OS=Homo sapiens OX=9606 GN=PYM1 PE=1 SV=1
0.852651	-0.350534	0.962305	0.100431	0.355142	0.400602	1.01213	0.918547	1.06605	0.949507	1.02061	-0.179026	-1.95432	-3.05981	-2.06339	-1.96814	-1.10032	-2.27692		O43464	Serine protease HTRA2, mitochondrial OS=Homo sapiens OX=9606 GN=HTRA2 PE=1 SV=2
1.50791	0.99486	1.10118	1.42678	1.41957	1.81879	1.8599	2.92641	1.72972	2.62664	2.40064	2.79345	1.53807	2.02659	2.31363	2.55271	2.13173	2.27112	Acetyl [N-Term]	P04080	Cystatin-B OS=Homo sapiens OX=9606 GN=CSTB PE=1 SV=2
-3.37569	NaN	NaN	NaN	-2.7427	NaN	-0.402044	0.351357	-1.1083	0.0484276	-0.422688	0.117037	-0.233236	-0.209084	0.943747	0.698751	0.641035	-0.569296		Q9BT78	COP9 signalosome complex subunit 4 OS=Homo sapiens OX=9606 GN=COPS4 PE=1 SV=1
3.3639	2.98719	3.30778	3.16024	2.36998	3.14568	-1.50839	-0.510099	-1.17445	-0.568525	-2.64948	-0.378864	NaN	-3.9005	-2.736	NaN	NaN	NaN	Met-loss [N-Term]	P05161	Ubiquitin-like protein ISG15 OS=Homo sapiens OX=9606 GN=ISG15 PE=1 SV=5
0.495927	-1.02292	0.589176	-0.168015	0.479428	-0.566521	0.585428	0.0621815	0.402367	0.269922	-0.405088	-0.620493	0.60132	0.444994	0.110523	-0.287519	-0.159342	0.0945835		Q9BVI4	Nucleolar complex protein 4 homolog OS=Homo sapiens OX=9606 GN=NOC4L PE=1 SV=1
-0.129018	0.420254	0.133629	0.184362	0.560407	0.337734	1.10063	1.81041	1.4052	1.62115	1.43004	1.69692	1.13793	1.4891	1.48645	1.37149	1.29043	1.58091		O94979	Protein transport protein Sec31A OS=Homo sapiens OX=9606 GN=SEC31A PE=1 SV=3
NaN	NaN	NaN	NaN	NaN	NaN	NaN	NaN	NaN	NaN	NaN	3.8694	NaN	NaN	NaN	NaN	NaN	NaN		O76011	Keratin, type I cuticular Ha4 OS=Homo sapiens OX=9606 GN=KRT34 PE=1 SV=2
1.26495	0.453505	-0.566839	0.693972	-0.172158	0.798689	3.02373	3.47266	3.10377	2.9756	3.34614	3.66867	0.121153	-0.154453	-0.0670509	0.734436	1.23987	0.937361		Q9BTT0	Acidic leucine-rich nuclear phosphoprotein 32 family member E OS=Homo sapiens OX=9606 GN=ANP32E PE=1 SV=1
3.36395	2.31463	2.946	2.94347	3.02776	2.92128	3.05367	2.68962	3.12667	2.82866	2.82263	2.00084	2.55366	2.70789	2.39057	2.22507	1.66251	2.49587		P42126	Enoyl-CoA delta isomerase 1, mitochondrial OS=Homo sapiens OX=9606 GN=ECI1 PE=1 SV=1
1.79171	1.027	1.2329	1.88456	1.51084	1.80194	0.48419	0.624987	0.48213	0.703588	0.846388	0.86194	-0.667923	-0.999365	0.130899	-1.02746	-0.415699	-0.310343		Q9UL46	Proteasome activator complex subunit 2 OS=Homo sapiens OX=9606 GN=PSME2 PE=1 SV=4
1.19689	0.341888	0.971006	1.11615	0.873801	1.10982	2.2241	2.15588	2.03994	1.96786	2.232	2.29587	1.31014	1.44789	1.59008	1.23925	0.837254	1.16206		P49721	Proteasome subunit beta type-2 OS=Homo sapiens OX=9606 GN=PSMB2 PE=1 SV=1
2.71351	2.3387	2.62353	2.10317	2.54524	2.63286	0.722435	0.197702	0.804031	-0.344368	1.44841	0.959711	-0.30448	-0.319889	-1.08939	-0.170509	-0.0601559	0.138849		P53985	Monocarboxylate transporter 1 OS=Homo sapiens OX=9606 GN=SLC16A1 PE=1 SV=3
0.0718737	-0.369831	-0.188486	0.0739746	-0.547664	-0.562326	1.87146	2.04507	1.90779	1.71877	1.9951	2.25511	0.797348	0.365225	0.868259	1.31686	0.775949	0.444063		O00303	Eukaryotic translation initiation factor 3 subunit F OS=Homo sapiens OX=9606 GN=EIF3F PE=1 SV=1
-1.09805	-1.16062	-1.22243	-1.40241	-1.19342	-1.20478	0.0790291	0.00259399	-0.062336	-0.00491524	-0.260988	-0.277521	0.166046	0.187319	0.255148	0.230728	0.618496	0.266985	Met-loss+Acetyl [N-Term]	Q9UNS2	COP9 signalosome complex subunit 3 OS=Homo sapiens OX=9606 GN=COPS3 PE=1 SV=3
0.333451	-0.494574	-0.569357	-0.938234	-0.0722818	-1.36555	0.295977	-0.665873	0.40485	-0.0401592	0.462637	-0.744614	0.57456	0.84738	0.323551	-0.123705	-0.947271	0.40003		Q9UMS0	NFU1 iron-sulfur cluster scaffold homolog, mitochondrial OS=Homo sapiens OX=9606 GN=NFU1 PE=1 SV=2
2.62461	2.2898	2.57251	2.1264	2.4059	2.40594	1.50688	1.37797	1.55783	1.70541	1.34743	0.464718	0.624733	1.3085	1.06493	1.12381	1.30041	1.20393		Q92544	Transmembrane 9 superfamily member 4 OS=Homo sapiens OX=9606 GN=TM9SF4 PE=1 SV=2
-0.163718	-1.33068	-0.744408	-0.942429	-1.27601	-2.40239	-0.133226	0.881495	0.236345	0.698627	0.566528	0.811096	0.942369	1.38585	1.10102	1.20127	1.10219	1.12415		P21281	V-type proton ATPase subunit B, brain isoform OS=Homo sapiens OX=9606 GN=ATP6V1B2 PE=1 SV=3
0.0790606	-1.34848	0.369144	-0.54376	0.876933	0.317928	1.99383	1.17396	1.90222	1.56715	1.59128	-0.255775	1.29139	2.06681	0.615322	1.50415	-1.49406	2.04982		Q15287	RNA-binding protein with serine-rich domain 1 OS=Homo sapiens OX=9606 GN=RNPS1 PE=1 SV=1
0.413997	-1.06332	-0.485674	-1.07578	-0.301799	-0.68997	0.270685	-0.549515	-0.381418	-0.192303	-0.19112	-2.35065	-1.94651	-2.25336	-2.15414	-3.15073	-3.20625	-2.39541		Q9P0J1	[Pyruvate dehydrogenase [acetyl-transferring]]-phosphatase 1, mitochondrial OS=Homo sapiens OX=9606 GN=PDP1 PE=1 SV=3
2.99906	2.81483	2.40407	2.92692	3.08526	2.8619	3.00539	2.87425	2.98385	2.53283	2.98965	3.07965	3.35418	3.00261	3.43025	3.25406	2.90002	3.10287	Met-loss+Acetyl [N-Term]	Q01130	Serine/arginine-rich splicing factor 2 OS=Homo sapiens OX=9606 GN=SRSF2 PE=1 SV=4
0.183833	-2.14845	0.0518036	0.362167	0.415988	-0.936388	-1.1671	-2.49378	-0.648075	-0.749903	-2.19021	-1.31919	-1.48481	-2.09518	-1.44145	-1.50578	-3.21708	-2.56062		Q8WWQ0	PH-interacting protein OS=Homo sapiens OX=9606 GN=PHIP PE=1 SV=2
-1.41156	NaN	NaN	-3.37618	-2.64206	-3.35758	-0.328945	0.852009	0.189781	0.120373	0.653103	0.775976	0.69166	1.08852	0.876379	1.02023	0.570137	1.00163	Met-loss+Acetyl [N-Term]	Q96HC4	PDZ and LIM domain protein 5 OS=Homo sapiens OX=9606 GN=PDLIM5 PE=1 SV=5
-1.77271	-0.460697	-0.953539	-0.795424	-1.20491	-0.67259	-2.39392	-2.85404	-1.88296	-0.817348	-2.19275	-0.684906	-0.618187	-1.29585	-1.56215	-0.527084	-0.66247	-1.52486		Q13618	Cullin-3 OS=Homo sapiens OX=9606 GN=CUL3 PE=1 SV=2
-0.664767	-0.0542278	-0.310101	-0.156935	-0.823504	0.0188255	1.35267	1.67226	1.39749	1.00007	1.59231	2.33682	1.23601	1.3534	1.35765	1.24133	0.700176	1.10975		E9PAV3	Nascent polypeptide-associated complex subunit alpha, muscle-specific form OS=Homo sapiens OX=9606 GN=NACA PE=1 SV=1
-1.67365	NaN	-2.72166	-1.89812	NaN	-2.75101	-0.138165	-0.693668	-0.014782	-0.25378	0.0160809	-0.228682	-3.34171	NaN	NaN	-2.28408	NaN	-4.03591		Q9Y2L1	Exosome complex exonuclease RRP44 OS=Homo sapiens OX=9606 GN=DIS3 PE=1 SV=2
-3.22441	NaN	-5.75177	-4.75879	-3.71758	-5.65417	-1.23358	-1.2217	-1.94236	-0.316826	-2.04336	-0.419533	-2.96319	-2.57239	-2.5148	-2.5785	-2.20778	-3.0923	Met-loss+Acetyl [N-Term]	Q96G03	Phosphoglucomutase-2 OS=Homo sapiens OX=9606 GN=PGM2 PE=1 SV=4
0.0314169	0.271795	0.260588	0.172058	-0.145864	0.682562	1.55404	2.06165	1.2131	0.906628	1.31866	2.30688	2.36694	2.2625	2.25228	2.43215	2.52552	2.46051		O75347	Tubulin-specific chaperone A OS=Homo sapiens OX=9606 GN=TBCA PE=1 SV=3
4.20905	3.75238	4.21587	3.72216	3.95352	4.01851	1.28314	1.58744	1.98971	0.789217	1.53638	1.61836	NaN	NaN	NaN	NaN	NaN	NaN		Q01650	Large neutral amino acids transporter small subunit 1 OS=Homo sapiens OX=9606 GN=SLC7A5 PE=1 SV=2
0.759885	-0.560781	0.432531	0.141943	0.636203	0.0138359	0.950382	0.499264	0.871141	0.207748	0.700596	-0.398958	-0.897793	-0.647007	-0.896906	-0.875254	-0.788057	-0.67791		Q13586	Stromal interaction molecule 1 OS=Homo sapiens OX=9606 GN=STIM1 PE=1 SV=3
-1.77575	-3.05533	-1.85823	-1.64798	-4.34665	-3.18028	0.498638	1.07041	0.808237	0.512995	0.560417	1.30275	-0.579067	0.125154	-0.172775	-0.0236683	0.633707	0.104042		P11766	Alcohol dehydrogenase class-3 OS=Homo sapiens OX=9606 GN=ADH5 PE=1 SV=4
0.966815	0.443718	0.998327	1.0865	0.949803	0.511381	-0.40456	-0.187988	-0.348135	0.113592	-0.0846901	-1.06477	-0.37961	-0.177029	-1.00415	-0.798365	-1.39139	-0.268219		Q9BSC4	Nucleolar protein 10 OS=Homo sapiens OX=9606 GN=NOL10 PE=1 SV=1
1.99683	0.915745	1.88437	1.29131	2.05301	1.81916	1.54536	1.39689	1.90028	2.02652	1.39945	1.21013	3.23716	3.08079	2.88568	2.72043	2.87028	3.07043	Met-loss+Acetyl [N-Term]	O95197	Reticulon-3 OS=Homo sapiens OX=9606 GN=RTN3 PE=1 SV=2
1.34044	0.292395	-0.0425472	0.651566	0.968287	0.438986	-3.14732	-2.85942	-1.48756	-3.46473	-2.66441	-2.47871	-2.48771	NaN	NaN	NaN	NaN	-3.74916		Q02809	Procollagen-lysine,2-oxoglutarate 5-dioxygenase 1 OS=Homo sapiens OX=9606 GN=PLOD1 PE=1 SV=2
-0.140248	-0.644876	-0.907631	0.0626755	-0.973485	-0.103666	0.300808	0.839035	-0.0342274	0.431705	0.327101	0.0211906	1.32564	1.55425	1.79556	1.89582	0.392479	1.44693		P00492	Hypoxanthine-guanine phosphoribosyltransferase OS=Homo sapiens OX=9606 GN=HPRT1 PE=1 SV=2
0.872874	0.627958	0.980312	0.683918	0.62794	0.648977	1.25127	1.10531	1.51006	1.18709	0.69216	-0.289045	0.087719	0.738081	-0.353001	-0.772987	1.11173	-1.66534		Q8NFH5	Nucleoporin NUP35 OS=Homo sapiens OX=9606 GN=NUP35 PE=1 SV=1
2.89583	2.51117	2.89229	2.14067	2.83314	2.53187	3.36179	3.58638	3.59564	3.39819	3.34814	3.66267	3.37643	3.18023	3.33117	3.26929	3.65432	3.29761	Met-loss [N-Term];Met-loss+Acetyl [N-Term]	P40429	60S ribosomal protein L13a OS=Homo sapiens OX=9606 GN=RPL13A PE=1 SV=2
3.21773	2.7021	2.65743	2.72063	2.59005	2.58063	3.63549	3.81179	3.77828	3.57467	3.64072	3.88159	3.54928	3.69658	3.77354	3.3929	3.02503	3.48794		P61353	60S ribosomal protein L27 OS=Homo sapiens OX=9606 GN=RPL27 PE=1 SV=2
-3.42932	NaN	NaN	NaN	NaN	NaN	NaN	-1.55082	-3.18179	NaN	NaN	NaN	-1.05833	-1.32556	-0.651892	-0.00940895	-0.692631	-1.53048		P34949	Mannose-6-phosphate isomerase OS=Homo sapiens OX=9606 GN=MPI PE=1 SV=2
1.90714	1.72999	2.12733	1.89324	1.83643	1.92683	0.449291	0.351534	0.740015	0.722771	0.268972	-0.0810547	1.7823	1.99489	1.40954	1.53574	1.22179	1.50405		Q9BYD1	39S ribosomal protein L13, mitochondrial OS=Homo sapiens OX=9606 GN=MRPL13 PE=1 SV=1
2.30544	1.89569	2.12171	2.08521	1.92763	2.20939	2.7031	3.16456	2.83478	2.69496	2.65123	3.19329	2.75425	2.81613	2.7673	2.74119	2.82765	2.80826		P62266	40S ribosomal protein S23 OS=Homo sapiens OX=9606 GN=RPS23 PE=1 SV=3
-6.36493	-5.65751	NaN	NaN	-6.02812	NaN	NaN	NaN	-6.61496	NaN	NaN	NaN	0.378044	-0.332901	-0.0024147	0.758081	0.513916	0.529926		Q03154	Aminoacylase-1 OS=Homo sapiens OX=9606 GN=ACY1 PE=1 SV=1
-1.43214	-0.257431	-1.82113	-0.168974	-0.44473	-0.169161	2.72729	3.00269	2.16953	1.57186	2.65077	3.3427	2.36616	2.41767	2.72997	2.29676	2.64024	1.98926		P23588	Eukaryotic translation initiation factor 4B OS=Homo sapiens OX=9606 GN=EIF4B PE=1 SV=2
0.727096	-0.115828	0.195744	0.2215	-0.356826	-0.198355	-0.274973	-0.0171108	0.153687	-0.324343	-1.04684	-1.55572	NaN	-2.11503	-3.06707	-3.15379	-0.809805	-1.62805		Q13190	Syntaxin-5 OS=Homo sapiens OX=9606 GN=STX5 PE=1 SV=2
1.02951	1.07383	0.915358	0.908167	1.05504	0.961893	3.20567	2.79846	2.86989	3.08384	3.17096	2.59402	1.11218	1.13227	1.04586	1.18551	0.840494	1.06402	Acetyl [N-Term]	O75915	PRA1 family protein 3 OS=Homo sapiens OX=9606 GN=ARL6IP5 PE=1 SV=1
-0.240909	0.0744457	0.0998917	-0.743376	-1.01549	-0.0506706	-0.877186	-1.43117	-1.02465	-1.74035	-1.59623	-3.97701	-0.880489	-0.876699	-1.99543	-0.913649	-1.68496	-0.94977		P42696	RNA-binding protein 34 OS=Homo sapiens OX=9606 GN=RBM34 PE=1 SV=2
NaN	NaN	NaN	NaN	NaN	NaN	-0.450985	0.602972	-0.0182972	0.130768	-0.0917816	-0.0665817	-2.6564	NaN	-2.65586	-2.27062	-2.16199	NaN		P63151	Serine/threonine-protein phosphatase 2A 55 kDa regulatory subunit B alpha isoform OS=Homo sapiens OX=9606 GN=PPP2R2A PE=1 SV=1
-0.68012	-1.01034	0.163359	0.0146999	-1.09993	-0.454668	-0.0268631	-0.317223	-0.110424	-0.711853	-0.243479	-3.51508	-0.219807	0.208309	-0.831673	-0.538586	-1.82	-2.20335	Met-loss+Acetyl [N-Term]	Q12996	Cleavage stimulation factor subunit 3 OS=Homo sapiens OX=9606 GN=CSTF3 PE=1 SV=1
-0.184773	-0.194818	0.584198	-1.43368	-0.362439	-0.626808	-0.300909	-0.12768	0.300999	0.309235	-0.0766525	-1.91689	0.264112	0.660347	0.381371	0.271431	-0.0144939	0.545343		Q13505	Metaxin-1 OS=Homo sapiens OX=9606 GN=MTX1 PE=1 SV=3
0.719758	1.2416	0.580429	1.02742	0.805291	0.852728	2.26662	2.70181	2.5893	2.36778	2.33833	2.68701	1.56898	1.52709	1.71343	1.59759	2.31189	1.29271	Met-loss+Acetyl [N-Term]	P60228	Eukaryotic translation initiation factor 3 subunit E OS=Homo sapiens OX=9606 GN=EIF3E PE=1 SV=1
-0.51685	-0.257982	-0.228321	-0.205231	-0.898795	-0.391308	-0.0418644	0.474762	0.380043	0.483171	-0.0530357	-0.51144	0.62405	0.328257	0.665691	0.642809	1.06856	0.11816		P35270	Sepiapterin reductase OS=Homo sapiens OX=9606 GN=SPR PE=1 SV=1
0.752748	-0.062952	1.19489	0.555851	0.196366	0.884865	-0.831991	0.323481	0.0664406	-0.227831	-0.493719	-0.665802	0.595791	-0.168425	-0.193287	-1.81559	-1.53602	-0.530216		Q14137	Ribosome biogenesis protein BOP1 OS=Homo sapiens OX=9606 GN=BOP1 PE=1 SV=2
1.69461	1.17849	1.75141	1.27178	1.9228	1.45975	0.602892	0.266777	1.10252	0.794407	0.675241	0.0858269	-1.97942	-1.59124	-2.61704	-1.78013	-1.45639	-1.72693		P62070	Ras-related protein R-Ras2 OS=Homo sapiens OX=9606 GN=RRAS2 PE=1 SV=1
-4.12513	-3.78622	NaN	-3.5827	NaN	NaN	-4.3902	-4.17251	NaN	NaN	-4.04101	NaN	-0.202145	-0.00413513	0.102573	-0.100203	-0.807228	0.210657		Q14938	Nuclear factor 1 X-type OS=Homo sapiens OX=9606 GN=NFIX PE=1 SV=2
-1.46421	NaN	-5.41759	-2.50624	-2.88495	-2.73915	-1.56294	-1.36649	-2.60985	-1.71783	-1.8364	-1.79126	0.144712	-0.109177	0.159788	-1.28544	-2.09758	-0.149055		Q14241	Elongin-A OS=Homo sapiens OX=9606 GN=ELOA PE=1 SV=2
-0.414458	-0.947344	0.363338	-0.281622	0.23907	-1.81282	0.527277	0.54224	1.10818	0.183952	1.00219	0.479954	1.0468	0.897524	1.17173	1.30079	0.947676	1.41798		Q06587	E3 ubiquitin-protein ligase RING1 OS=Homo sapiens OX=9606 GN=RING1 PE=1 SV=2
1.53204	0.848627	1.48567	1.50969	1.69505	1.50987	2.50509	2.25295	2.43375	2.36948	2.18761	1.56487	2.38978	2.02979	2.10487	2.21581	2.22686	2.2518	Met-loss+Acetyl [N-Term]	Q9NPJ3	Acyl-coenzyme A thioesterase 13 OS=Homo sapiens OX=9606 GN=ACOT13 PE=1 SV=1
1.3384	0.663351	1.35569	0.597191	1.12506	0.780323	0.521879	0.384798	0.431396	0.354136	0.672302	0.213966	1.83893	1.64718	1.52374	1.42402	1.38406	1.50498		Q13595	Transformer-2 protein homolog alpha OS=Homo sapiens OX=9606 GN=TRA2A PE=1 SV=1
4.13223	3.62107	3.98194	3.85184	3.61414	3.80428	4.36242	4.61414	4.47251	4.56603	4.37161	4.57842	4.3924	4.38458	4.37688	4.284	4.64458	4.25369		Q07020	60S ribosomal protein L18 OS=Homo sapiens OX=9606 GN=RPL18 PE=1 SV=2
-0.677775	-0.361681	-0.672663	-0.575111	-0.562861	-0.547365	-1.5694	-1.15505	-1.1206	-1.324	-1.41499	-1.40084	-0.4723	-0.758657	-0.891768	-0.617598	-0.640514	-0.957598	Met-loss+Acetyl [N-Term]	Q96A72	Protein mago nashi homolog 2 OS=Homo sapiens OX=9606 GN=MAGOHB PE=1 SV=1
1.14056	-0.371883	0.732365	0.421843	0.519948	0.817604	-1.45284	0.130186	-0.0321007	-0.200333	0.170555	-0.267897	1.16253	-1.00468	-0.716335	-2.35878	1.29989	1.13766		O75208	Ubiquinone biosynthesis protein COQ9, mitochondrial OS=Homo sapiens OX=9606 GN=COQ9 PE=1 SV=1
0.84784	1.04764	0.66659	0.635147	0.78612	0.930489	1.23488	0.945562	1.27059	0.467257	1.02788	1.2916	0.966688	1.20001	0.706898	0.65222	0.216005	0.866726	Met-loss+Acetyl [N-Term]	Q15427	Splicing factor 3B subunit 4 OS=Homo sapiens OX=9606 GN=SF3B4 PE=1 SV=1
-0.276597	-0.254377	-1.48622	-0.38485	-1.11947	-0.36059	-0.82555	-0.389408	-0.858734	-0.904839	-0.962662	-0.10677	-0.493711	-0.561506	0.228365	-0.00280571	0.124527	-0.412725	Met-loss+Acetyl [N-Term]	Q6XQN6	Nicotinate phosphoribosyltransferase OS=Homo sapiens OX=9606 GN=NAPRT PE=1 SV=2
2.10765	1.66763	1.93612	1.90385	2.25532	1.97872	-0.126028	-1.20595	-0.414225	-0.662636	-1.21577	-1.80696	-4.40783	-5.62659	NaN	-5.87098	NaN	-5.80047		O15533	Tapasin OS=Homo sapiens OX=9606 GN=TAPBP PE=1 SV=1
NaN	NaN	NaN	NaN	NaN	NaN	-1.87267	-1.50133	-2.19431	-2.0484	NaN	-2.48655	0.485727	-0.0683098	0.789701	0.956755	0.990509	0.880793		O43813	Glutathione S-transferase LANCL1 OS=Homo sapiens OX=9606 GN=LANCL1 PE=1 SV=1
1.35656	0.354265	0.904644	1.20835	1.08957	0.307501	0.647224	0.550642	0.922209	0.582977	0.522552	0.543903	1.51354	1.53733	1.32268	1.14043	1.41869	1.29062		Q13427	Peptidyl-prolyl cis-trans isomerase G OS=Homo sapiens OX=9606 GN=PPIG PE=1 SV=2
2.18647	1.8673	2.0384	2.26094	1.9743	2.28499	3.17076	3.38661	3.24978	3.43812	3.09097	3.29493	2.75863	3.04744	2.98154	2.92276	2.86325	2.67957		P46776	60S ribosomal protein L27a OS=Homo sapiens OX=9606 GN=RPL27A PE=1 SV=2
-1.83299	-2.44836	-1.77778	NaN	-0.653956	-1.26799	1.04572	1.14095	0.708399	0.958275	0.809029	0.797884	-1.23403	0.00662994	-0.110147	-1.26915	NaN	-1.429	Acetyl [N-Term]	Q92890	Ubiquitin recognition factor in ER-associated degradation protein 1 OS=Homo sapiens OX=9606 GN=UFD1 PE=1 SV=3
1.20649	-0.183416	0.446121	0.301443	0.240239	0.965065	1.24613	1.26237	1.73268	0.285231	0.923702	0.485523	1.02662	0.874321	0.608582	0.394104	0.259054	0.674316	Met-loss+Acetyl [N-Term]	Q9Y5J7	Mitochondrial import inner membrane translocase subunit Tim9 OS=Homo sapiens OX=9606 GN=TIMM9 PE=1 SV=1
1.98151	1.7389	0.811148	1.66282	0.938943	2.08474	2.51888	3.42355	2.4283	2.0603	2.86545	3.98243	3.37848	3.1413	3.47772	3.56121	3.44681	3.39593	Met-loss+Acetyl [N-Term]	P16949	Stathmin OS=Homo sapiens OX=9606 GN=STMN1 PE=1 SV=3
0.734378	-0.0410519	-1.31144	0.0325718	-0.0780249	0.817333	1.92134	2.53183	1.75088	1.4271	1.88274	2.85056	NaN	NaN	NaN	NaN	NaN	NaN		Q14847	LIM and SH3 domain protein 1 OS=Homo sapiens OX=9606 GN=LASP1 PE=1 SV=2
2.37011	2.11079	2.14456	2.06298	1.76698	2.09195	1.07707	1.94655	1.38558	1.72902	1.48232	1.9569	1.50875	1.58701	1.404	1.53248	1.44573	1.51996		Q14019	Coactosin-like protein OS=Homo sapiens OX=9606 GN=COTL1 PE=1 SV=3
-0.725739	-2.08826	-1.87008	-1.02791	-2.12153	-1.19147	-1.90772	-0.359377	-0.528913	-0.335604	-0.404888	-1.26309	-0.562944	-0.136959	0.0270481	-0.680826	-2.73134	-2.02791	Met-loss+Acetyl [N-Term]	Q9UKF6	Cleavage and polyadenylation specificity factor subunit 3 OS=Homo sapiens OX=9606 GN=CPSF3 PE=1 SV=1
-0.728126	NaN	-2.89127	-1.72852	NaN	NaN	0.742699	1.2597	0.894306	0.554697	0.848564	1.29616	1.45859	1.19557	1.41708	1.59815	1.31799	1.49356		P61923	Coatomer subunit zeta-1 OS=Homo sapiens OX=9606 GN=COPZ1 PE=1 SV=1
-0.541202	-0.37886	0.183426	-0.393835	-0.998935	-0.281895	1.13367	0.882828	2.04687	2.10784	1.13036	-0.0661335	1.80586	1.75493	1.63388	1.55677	1.92252	1.60567		Q8TB36	Ganglioside-induced differentiation-associated protein 1 OS=Homo sapiens OX=9606 GN=GDAP1 PE=1 SV=3
-0.637387	0.449835	-0.667423	0.0286312	-0.389607	0.197716	1.64695	1.77351	1.8872	1.73703	1.79017	1.85324	-0.179743	0.776075	-0.0292549	0.693995	1.04797	0.724228		O15372	Eukaryotic translation initiation factor 3 subunit H OS=Homo sapiens OX=9606 GN=EIF3H PE=1 SV=1
0.57978	0.354794	0.380627	0.301079	0.352159	0.102373	0.328297	0.504095	0.633057	0.087286	0.359928	-1.17463	-1.51725	-2.03711	-3.78596	-2.79289	-1.50645	-3.78969		O00186	Syntaxin-binding protein 3 OS=Homo sapiens OX=9606 GN=STXBP3 PE=1 SV=2
-3.47802	-2.91282	-1.54109	-2.8728	-2.91456	-0.895443	0.862368	1.29116	0.763535	0.829866	1.06186	1.2799	-0.555439	-0.448692	0.173746	0.280876	-0.510464	-0.69632		Q13155	Aminoacyl tRNA synthase complex-interacting multifunctional protein 2 OS=Homo sapiens OX=9606 GN=AIMP2 PE=1 SV=2
-1.48518	NaN	-2.29082	-2.53257	NaN	-2.03371	-0.577072	-0.351839	-0.196289	-0.35504	-0.481596	-0.877728	-1.84206	-1.54888	-1.85815	-1.24895	-1.70431	-1.59779		Q13616	Cullin-1 OS=Homo sapiens OX=9606 GN=CUL1 PE=1 SV=2
-2.42863	-3.42139	-2.06391	-2.97565	NaN	NaN	-1.16575	-3.38651	-3.20229	NaN	-3.6309	NaN	-2.53026	-0.226507	-0.470764	-2.70771	-1.70693	-0.705584		Q9GZS3	WD repeat-containing protein 61 OS=Homo sapiens OX=9606 GN=WDR61 PE=1 SV=1
NaN	NaN	NaN	NaN	NaN	NaN	0.907021	-1.19933	0.0276985	-0.685265	1.12701	2.28436	NaN	NaN	NaN	NaN	NaN	NaN		P17661	Desmin OS=Homo sapiens OX=9606 GN=DES PE=1 SV=3
0.909728	-0.288809	0.880623	0.0447807	-0.112483	0.620987	-0.725367	-1.34487	-0.829893	-0.686874	-1.22287	-1.07283	-0.191418	0.812307	0.225353	0.378643	-0.312859	0.471043		Q9HD33	39S ribosomal protein L47, mitochondrial OS=Homo sapiens OX=9606 GN=MRPL47 PE=1 SV=2
0.502892	0.23674	0.576571	0.412245	0.267102	0.262014	-0.810373	-0.8078	-0.897072	-1.72443	-0.970112	-0.8354	-1.36999	-3.68064	-1.42342	-2.76693	-0.369541	-2.96831		O60282	Kinesin heavy chain isoform 5C OS=Homo sapiens OX=9606 GN=KIF5C PE=1 SV=1
1.29292	0.233803	1.18386	-0.277714	1.15224	0.727827	0.913862	0.813711	0.949406	1.02083	0.903151	0.0320663	0.446669	0.250322	0.334375	0.662397	0.2719	0.796677		Q9UHG3	Prenylcysteine oxidase 1 OS=Homo sapiens OX=9606 GN=PCYOX1 PE=1 SV=3
-1.65004	-1.54839	-3.02285	-0.530542	NaN	-3.14774	-2.32665	-1.29797	-1.77546	NaN	-1.77512	-3.01552	0.0988159	0.236481	-1.17507	0.214518	-0.0562496	0.377775	Met-loss+Acetyl [N-Term]	Q92785	Zinc finger protein ubi-d4 OS=Homo sapiens OX=9606 GN=DPF2 PE=1 SV=2
-0.516376	-1.03415	-1.48562	-0.51902	-0.574904	-0.588818	1.48554	1.41479	1.65099	1.48491	1.4682	0.811214	-1.66036	NaN	-3.51043	-2.48764	0.135517	-2.99235		P04062	Lysosomal acid glucosylceramidase OS=Homo sapiens OX=9606 GN=GBA PE=1 SV=3
1.29506	0.385166	1.05927	0.358292	1.43891	0.630068	0.806662	0.320677	0.826252	0.387915	0.727842	0.838057	-3.03962	-2.95726	-3.25605	NaN	-2.12804	NaN		Q99653	Calcineurin B homologous protein 1 OS=Homo sapiens OX=9606 GN=CHP1 PE=1 SV=3
1.52047	0.811932	1.43367	1.10698	1.62221	1.20966	0.654531	0.559011	1.02434	0.986208	0.851843	0.427385	0.832747	1.42547	1.01622	1.15756	-0.186413	1.36648	Acetyl [N-Term]	P61326	Protein mago nashi homolog OS=Homo sapiens OX=9606 GN=MAGOH PE=1 SV=1
-0.0426569	-1.6149	-2.59497	-1.29149	-1.18635	-2.58587	-4.21144	-3.20467	-2.98821	-3.99196	-3.9865	NaN	-2.66315	-4.52932	-4.63148	NaN	NaN	-1.81541		Q9BTT6	Leucine-rich repeat-containing protein 1 OS=Homo sapiens OX=9606 GN=LRRC1 PE=1 SV=1
-1.50496	-0.453653	-0.735039	-1.14206	-1.59804	-0.263819	-0.870586	0.0786629	-2.16783	0.142244	0.157701	0.360247	-0.516384	-0.276453	-0.0770798	0.191553	0.544506	-1.65895	Met-loss+Acetyl [N-Term]	Q13126	S-methyl-5'-thioadenosine phosphorylase OS=Homo sapiens OX=9606 GN=MTAP PE=1 SV=2
2.22193	1.51297	1.82626	1.99065	1.702	2.0089	0.25268	-0.678303	0.0506535	-0.299606	0.0107021	-0.85504	0.854582	0.82201	0.747829	0.667444	0.870712	1.03849		Q92520	Protein FAM3C OS=Homo sapiens OX=9606 GN=FAM3C PE=1 SV=1
-0.282212	-0.740553	-0.754078	-0.113646	-0.571406	-0.586189	-2.13198	-1.83403	-1.38273	-1.45477	-1.79627	-2.32859	0.436705	1.10251	0.338583	0.243187	0.547997	0.380697		Q8IXT5	RNA-binding protein 12B OS=Homo sapiens OX=9606 GN=RBM12B PE=1 SV=2
0.637233	0.250254	0.840403	0.455275	0.449559	0.569023	-0.89217	-1.54229	-0.78042	-1.90857	-0.360434	-1.87462	-1.79448	-1.19684	-1.59645	-0.344563	-1.21072	-1.59969		Q86X29	Lipolysis-stimulated lipoprotein receptor OS=Homo sapiens OX=9606 GN=LSR PE=1 SV=4
3.04385	2.53602	2.68362	2.6794	2.76651	2.48859	3.3752	3.2089	3.44154	2.5263	3.1151	3.18786	3.17824	3.19301	3.09416	2.98401	3.30392	3.284		Q9GZT3	SRA stem-loop-interacting RNA-binding protein, mitochondrial OS=Homo sapiens OX=9606 GN=SLIRP PE=1 SV=1
0.649789	0.347929	0.821976	0.114233	0.506936	0.386585	-0.598879	-0.887466	-0.785635	-0.103123	-1.30476	-3.51056	0.0542107	0.101982	-0.092535	-0.478905	0.208378	-0.55447		O00566	U3 small nucleolar ribonucleoprotein protein MPP10 OS=Homo sapiens OX=9606 GN=MPHOSPH10 PE=1 SV=2
-0.560792	0.551523	0.607502	0.17964	-0.912503	0.0959663	-0.526089	0.221661	-0.823078	-0.126478	-0.463997	0.493069	-0.556238	-0.811378	-0.704832	-0.878681	1.92304	-1.19192		P30520	Adenylosuccinate synthetase isozyme 2 OS=Homo sapiens OX=9606 GN=ADSS2 PE=1 SV=3
NaN	NaN	NaN	NaN	NaN	NaN	NaN	NaN	NaN	-4.8235	NaN	NaN	0.876072	0.220778	0.488417	0.58168	1.35944	0.567034		P27487	Dipeptidyl peptidase 4 OS=Homo sapiens OX=9606 GN=DPP4 PE=1 SV=2
-0.0574331	0.130835	-2.19618	-0.525547	-1.1201	0.125816	1.76612	2.4038	1.82097	1.33759	1.54951	2.60337	2.21925	2.14339	2.32134	2.64904	2.37635	2.32793	Met-loss+Acetyl [N-Term]	O14737	Programmed cell death protein 5 OS=Homo sapiens OX=9606 GN=PDCD5 PE=1 SV=3
-0.678779	-2.29507	-1.42796	-1.61587	-0.857741	-2.10375	-1.54735	-4.13238	-2.79779	-2.50461	-2.90406	-6.12196	-0.39838	-0.433691	-0.44701	-1.59915	-1.41909	-0.287544		Q7Z3K3	Pogo transposable element with ZNF domain OS=Homo sapiens OX=9606 GN=POGZ PE=1 SV=2
2.12083	1.16647	1.12723	1.3152	1.65366	1.32446	0.549551	0.126823	0.481644	-0.552479	-0.330753	-1.18245	2.04465	1.84127	1.86612	1.93175	0.840528	2.32714	Acetyl [N-Term]	Q9Y5L4	Mitochondrial import inner membrane translocase subunit Tim13 OS=Homo sapiens OX=9606 GN=TIMM13 PE=1 SV=1
-0.782722	-2.36099	-0.855087	-1.28478	-1.51504	-1.22242	0.987465	1.21403	0.942789	0.494656	0.658676	1.22409	-0.417166	-0.400173	-0.637951	-1.10207	-0.915691	-0.432903	Met-loss+Acetyl [N-Term]	Q8N8S7	Protein enabled homolog OS=Homo sapiens OX=9606 GN=ENAH PE=1 SV=2
1.62157	1.03857	1.36257	1.04939	1.11059	0.75305	0.137804	-0.41712	0.508747	-0.207518	0.243774	-0.747314	1.84477	1.65017	1.61107	1.47577	1.8278	1.77404		O00330	Pyruvate dehydrogenase protein X component, mitochondrial OS=Homo sapiens OX=9606 GN=PDHX PE=1 SV=3
0.0384016	0.404984	0.707838	0.53142	0.952386	0.488468	1.19123	1.13421	1.47329	1.57983	1.33685	0.955235	1.65454	1.42126	0.918926	1.64698	0.950787	1.56461		Q8IYB3	Serine/arginine repetitive matrix protein 1 OS=Homo sapiens OX=9606 GN=SRRM1 PE=1 SV=2
0.901387	0.686613	0.70569	1.08234	1.14808	0.644365	0.676836	0.534426	0.630995	-1.06372	0.693108	0.909628	0.232882	-0.750362	0.246735	0.0292759	0.00724411	-1.15412	Acetyl [N-Term]	O00161	Synaptosomal-associated protein 23 OS=Homo sapiens OX=9606 GN=SNAP23 PE=1 SV=1
2.03216	1.27119	2.36324	1.93751	1.79127	1.70068	1.18184	0.886019	1.48352	0.750387	1.02682	0.483103	0.598181	-0.117994	0.451309	-0.0936985	0.407917	0.190845	Met-loss+Acetyl [N-Term]	Q13601	KRR1 small subunit processome component homolog OS=Homo sapiens OX=9606 GN=KRR1 PE=1 SV=4
0.143632	0.0560074	-1.73743	-1.43191	0.00711727	0.0940342	-0.0535431	-0.7209	0.069273	-1.20421	-0.998446	-1.77145	-2.45425	-3.28531	-3.52475	-2.65406	-3.00082	-2.54776		P48960	Adhesion G protein-coupled receptor E5 OS=Homo sapiens OX=9606 GN=ADGRE5 PE=1 SV=4
-0.143222	NaN	-0.0346432	-3.23072	-1.17011	-2.18524	-1.60851	-1.0114	-1.45565	-1.02246	-2.05453	-1.60259	-0.178715	0.0558128	-0.333475	0.409145	0.00672913	0.279118		P11172	Uridine 5'-monophosphate synthase OS=Homo sapiens OX=9606 GN=UMPS PE=1 SV=1
0.468112	-0.270041	-1.1926	-0.205254	0.220244	0.165596	0.0362492	-0.493898	0.227917	-0.504946	0.276073	-0.578699	-2.5255	-0.800842	-0.603817	-3.05442	-0.517509	-0.956505		Q15006	ER membrane protein complex subunit 2 OS=Homo sapiens OX=9606 GN=EMC2 PE=1 SV=1
1.01888	0.276081	0.654375	0.13991	-0.607409	0.710386	-1.04158	-0.63159	-1.18284	-0.213263	-0.763176	-0.736	0.393164	0.789581	0.612753	-0.215487	0.332748	0.68681		P09001	39S ribosomal protein L3, mitochondrial OS=Homo sapiens OX=9606 GN=MRPL3 PE=1 SV=1
-2.26648	NaN	-1.94627	-1.55704	-1.43035	NaN	-0.930014	-0.203329	0.00941086	-0.224329	-0.110901	-0.0551434	-3.67273	-1.46216	-1.25015	-3.59227	NaN	-3.14977	Acetyl [N-Term]	Q9NQT4	Exosome complex component RRP46 OS=Homo sapiens OX=9606 GN=EXOSC5 PE=1 SV=1
2.51027	1.96874	2.50082	2.23527	2.35647	2.23874	2.56601	2.40806	2.55809	2.74373	2.67284	2.04079	3.46373	3.31361	3.07141	3.04442	3.40575	3.26331		O75964	ATP synthase subunit g, mitochondrial OS=Homo sapiens OX=9606 GN=ATP5MG PE=1 SV=3
-5.22886	-3.57662	-4.60683	NaN	-2.28109	-3.1767	0.524269	0.597267	0.553724	-0.169388	-0.19278	-0.554924	-3.56796	-3.21513	-6.32943	NaN	-2.59143	-2.90652		Q9P0K7	Ankycorbin OS=Homo sapiens OX=9606 GN=RAI14 PE=1 SV=2
-0.892192	-4.18394	-1.13884	-3.58513	-4.90848	-1.48195	-1.13323	-2.08317	-1.00632	-3.1837	-3.55569	-1.49175	-0.213732	-0.510588	-0.906433	-1.00499	-1.37093	-0.395327		Q92930	Ras-related protein Rab-8B OS=Homo sapiens OX=9606 GN=RAB8B PE=1 SV=2
0.169688	-0.140341	-0.203522	-0.323452	-0.338746	0.39225	1.56937	1.39923	1.21786	1.35843	1.21729	1.35249	1.00976	1.29528	1.43434	1.49177	1.2187	1.46363		O00487	26S proteasome non-ATPase regulatory subunit 14 OS=Homo sapiens OX=9606 GN=PSMD14 PE=1 SV=1
NaN	NaN	NaN	NaN	NaN	NaN	NaN	-4.23608	-4.78307	NaN	-3.99833	NaN	-2.55416	-2.64746	-2.80429	-2.53375	-3.4251	-2.69881		P22694	cAMP-dependent protein kinase catalytic subunit beta OS=Homo sapiens OX=9606 GN=PRKACB PE=1 SV=2
1.70458	0.378193	1.11591	1.36698	1.08236	1.00381	2.38705	2.81886	2.238	2.67817	2.34401	2.56231	2.29505	2.74301	2.75691	2.44843	1.62532	2.54464		P62910	60S ribosomal protein L32 OS=Homo sapiens OX=9606 GN=RPL32 PE=1 SV=2
1.28248	0.147686	0.95245	0.572184	0.748239	0.412107	0.651815	0.511724	1.01804	0.610645	0.72209	-0.968979	0.409025	0.802193	0.712347	0.217209	-1.22216	0.560421		Q9H7B2	Ribosome production factor 2 homolog OS=Homo sapiens OX=9606 GN=RPF2 PE=1 SV=2
1.84056	1.17162	1.47803	1.0979	1.15241	1.19671	0.937881	0.853085	1.11729	0.961666	1.01458	0.36586	1.92397	2.05544	2.01634	2.17992	2.06588	2.1785		Q9Y3B3	Transmembrane emp24 domain-containing protein 7 OS=Homo sapiens OX=9606 GN=TMED7 PE=1 SV=2
[truncated: 2,758 more rows]

## Sheet: Description
Each column of BPH1, DU145 and VCaP refers to a sample, and the numbering 1 to 6 represents the biological replicates.
Each row represents the abundances of one single protein across the samples
[truncated: 2 more rows]
