# Supplementary material for: Overexpression of the ERG oncogene in prostate cancer identifies candidates for PARP inhibitor–based radiosensitization
Source: J Clin Invest. 2026 Feb 3;136(6):e194949. doi: 10.1172/JCI194949 (PMC12987654; doi:10.1172/JCI194949)
Supplement: Supplemental table 2 [file jci-136-194949-s327.xlsx]

## Sheet: Tabelle1
BPH0	BPH1	BPH1	BPH1	BPH1	BPH1	DU145	DU145	DU145	DU145	DU145	DU145	VCaP	VCaP	VCaP	VCaP	VCaP	VCaP	ANOVA Significant	ANOVA p value	ANOVA q-value	Accession	Description
4.65916	4.21816	4.71459	4.36013	4.81793	4.19073	4.6299	4.40918	4.70362	4.67706	4.49249	3.6862	4.9815	5.07608	5.01597	4.78993	4.52011	5.01446		0,0316003495729415	0,053623686404919	O75643	U5 small nuclear ribonucleoprotein 200 kDa helicase OS=Homo sapiens OX=9606 GN=SNRNP200 PE=1 SV=2
5.96702	5.5454	6.03288	5.76198	6.04416	5.71171	5.91031	5.69632	5.93573	6.00239	5.85992	5.37394	6.19746	6.24373	6.00611	5.77643	5.56206	6.0757		0,402522739720792	0,535687246329206	Q08211	ATP-dependent RNA helicase A OS=Homo sapiens OX=9606 GN=DHX9 PE=1 SV=4
5.88283	5.18383	5.72136	5.64807	5.8453	5.45727	5.98216	5.71753	5.96946	5.94191	5.86174	5.27582	5.72405	5.97159	5.80631	5.40041	4.64309	5.81756		0,52434002280113	0,682398363498321	Q12906	Interleukin enhancer-binding factor 3 OS=Homo sapiens OX=9606 GN=ILF3 PE=1 SV=3
4.17945	3.95972	4.3449	4.10719	4.52734	4.04048	4.30635	4.12842	4.33628	4.39519	4.18778	3.64005	4.60971	4.60909	4.46404	4.31457	3.59456	4.46425		0,554665036356171	0,719745854338314	O75533	Splicing factor 3B subunit 1 OS=Homo sapiens OX=9606 GN=SF3B1 PE=1 SV=3
NaN	NaN	NaN	NaN	NaN	NaN	-1.72181	-2.00128	-1.75053	NaN	-1.91517	-1.33974	NaN	NaN	NaN	NaN	0.317402	NaN		1	1	Q9BVA1	Tubulin beta-2B chain OS=Homo sapiens OX=9606 GN=TUBB2B PE=1 SV=1
7.13124	6.66084	7.09169	6.93472	7.2999	6.84736	6.92883	7.04454	7.0736	6.96356	7.10036	6.72512	7.25027	7.34482	7.18624	6.90401	6.47776	7.25586		0,771517316399759	0,968724241920856	P09651	Heterogeneous nuclear ribonucleoprotein A1 OS=Homo sapiens OX=9606 GN=HNRNPA1 PE=1 SV=5
4.04665	3.25357	4.17342	3.64754	3.95613	3.59282	3.75374	3.55018	3.99677	3.78184	3.59573	3.35134	3.81327	4.14723	3.99656	3.48494	3.00643	3.75529		0,849691407012433	1	Q9BQG0	Myb-binding protein 1A OS=Homo sapiens OX=9606 GN=MYBBP1A PE=1 SV=2
6.96836	6.50741	6.68674	6.69593	6.87622	6.60899	6.67532	6.64155	6.72935	6.36652	6.64495	6.38868	6.77667	6.82555	6.70711	6.56562	6.59109	6.81472		0,184015341673479	0,26166993423559	P30101	Protein disulfide-isomerase A3 OS=Homo sapiens OX=9606 GN=PDIA3 PE=1 SV=4
7.98621	7.16944	7.66106	7.53288	7.72922	7.48515	7.22388	7.22085	7.4825	7.04092	7.36862	7.08087	7.8	7.78116	7.70351	7.40505	6.88296	7.84278		0,0808974723813007	0,124226372142317	P22626	Heterogeneous nuclear ribonucleoproteins A2/B1 OS=Homo sapiens OX=9606 GN=HNRNPA2B1 PE=1 SV=2
5.68735	5.20984	5.23511	5.48471	5.47046	5.36048	4.87195	5.08537	4.75191	5.02825	5.02502	4.83527	4.12781	4.22365	4.31052	4.28218	7.12168	4.19133		0,23847734377436	0,332484496003294	P0DMV9	Heat shock 70 kDa protein 1B OS=Homo sapiens OX=9606 GN=HSPA1B PE=1 SV=1
4.34879	4.4789	3.182	3.34752	4.97142	4.06677	2.97514	3.82732	4.44267	3.27306	2.584	5.4149	3.26615	1.80751	4.01676	3.36733	4.81395	4.04162		0,637935878063223	0,816772231948309	P04264	Keratin, type II cytoskeletal 1 OS=Homo sapiens OX=9606 GN=KRT1 PE=1 SV=6
3.05026	2.3108	3.06419	2.84908	3.27185	2.76263	3.32949	3.11495	3.46993	3.20289	3.14594	2.2159	2.84064	2.89833	2.52928	2.15637	1.97634	2.70686		0,0666382128789237	0,10458201602333	P49792	E3 SUMO-protein ligase RanBP2 OS=Homo sapiens OX=9606 GN=RANBP2 PE=1 SV=2
3.34863	1.96844	3.10816	2.77624	3.05409	2.55939	2.67946	2.0046	2.60145	2.30381	2.26028	0.337223	3.40739	3.67551	3.5479	2.54005	1.8161	3.38402		0,0606589240726262	0,0959817835809165	Q14839	Chromodomain-helicase-DNA-binding protein 4 OS=Homo sapiens OX=9606 GN=CHD4 PE=1 SV=2
3.93486	3.69675	3.90279	3.79384	4.11164	3.7607	3.99623	3.86993	4.03126	4.07651	3.89582	3.62684	4.26431	4.29166	4.1863	3.91475	3.4619	4.18526		0,361417706782527	0,485292649719637	Q15393	Splicing factor 3B subunit 3 OS=Homo sapiens OX=9606 GN=SF3B3 PE=1 SV=4
2.3084	4.37509	4.06983	3.50156	2.67754	3.43476	3.29766	3.72971	3.35197	3.62962	3.22099	3.8097	3.732	3.26094	2.95585	3.1217	4.91292	2.61713		0,95773375566125	1	Q9P2J5	Leucine--tRNA ligase, cytoplasmic OS=Homo sapiens OX=9606 GN=LARS1 PE=1 SV=2
4.46943	3.55071	4.29499	4.05277	4.34868	4.04951	3.57644	3.25792	3.7984	3.78519	3.53358	2.44791	3.87499	4.16979	3.94244	3.37103	3.03884	3.92432		0,0314503125582642	0,053436522605721	Q1KMD3	Heterogeneous nuclear ribonucleoprotein U-like protein 2 OS=Homo sapiens OX=9606 GN=HNRNPUL2 PE=1 SV=1
5.48661	4.96345	5.43987	5.26457	5.54501	5.20753	5.14162	4.77812	5.21314	5.15001	5.0834	4.52139	5.53447	5.74563	5.51798	5.21573	4.77267	5.69927		0,0510705519066262	0,0823123988258092	P14866	Heterogeneous nuclear ribonucleoprotein L OS=Homo sapiens OX=9606 GN=HNRNPL PE=1 SV=2
4.2714	3.1882	4.16462	3.89886	3.98852	3.67379	3.62884	3.52377	3.61003	3.72132	3.39022	2.95031	3.48075	3.62506	3.43605	3.38385	3.13489	3.48981		0,0385215963645345	0,0643871370614772	P04844	Dolichyl-diphosphooligosaccharide--protein glycosyltransferase subunit 2 OS=Homo sapiens OX=9606 GN=RPN2 PE=1 SV=3
2.6892	2.28354	3.16712	2.4385	2.79022	2.12066	2.15135	2.11636	2.6423	2.36074	2.15764	2.71783	2.34453	2.4627	2.22557	2.02431	1.4971	2.36424		0,12179485511071	0,18044740430444	Q14690	Protein RRP5 homolog OS=Homo sapiens OX=9606 GN=PDCD11 PE=1 SV=3
4.21784	3.03666	3.70928	3.29864	3.66686	3.35164	3.58955	3.5294	3.81874	3.82415	3.63252	2.24386	2.61898	3.12982	2.67466	2.37225	2.42632	3.74066		0,0608944895112178	0,0963200494200693	Q8TEM1	Nuclear pore membrane glycoprotein 210 OS=Homo sapiens OX=9606 GN=NUP210 PE=1 SV=3
5.0101	4.50252	5.15012	4.84819	5.23316	4.69469	5.17361	5.03165	5.22995	5.29792	5.13701	4.53366	5.0789	5.15727	5.03339	4.72094	4.303	4.86406		0,449560442747653	0,593817364023715	Q12905	Interleukin enhancer-binding factor 2 OS=Homo sapiens OX=9606 GN=ILF2 PE=1 SV=2
3.26902	2.70269	3.42653	3.1797	3.47475	3.04605	3.42624	3.2938	3.52447	3.57937	3.43728	2.61753	3.6358	3.85136	3.50199	3.17635	2.41629	3.75055		0,677858570441733	0,860411352260379	O60264	SWI/SNF-related matrix-associated actin-dependent regulator of chromatin subfamily A member 5 OS=Homo sapiens OX=9606 GN=SMARCA5 PE=1 SV=1
4.08757	3.17405	3.83258	3.57384	3.77675	3.62225	3.61273	3.69857	3.59139	3.85233	3.64399	3.28562	3.79393	3.94868	3.71487	3.85801	3.75529	3.93471		0,22003166448808	0,308714690162425	P49419	Alpha-aminoadipic semialdehyde dehydrogenase OS=Homo sapiens OX=9606 GN=ALDH7A1 PE=1 SV=5
4.87656	4.45481	4.7296	4.96411	5.22303	4.84305	5.17891	5.04486	5.11336	5.04813	4.96351	4.83359	5.31451	5.57401	5.38403	5.1966	4.36024	5.29323		0,170663986929469	0,24473093941459	P26599	Polypyrimidine tract-binding protein 1 OS=Homo sapiens OX=9606 GN=PTBP1 PE=1 SV=1
4.32007	3.51051	3.93839	3.98926	4.02756	3.91222	3.68452	3.45087	3.67756	3.57905	3.52434	2.654	3.6462	4.12156	3.71588	3.33044	3.1148	3.7266		0,0498551027588065	0,0806362000551683	P07954	Fumarate hydratase, mitochondrial OS=Homo sapiens OX=9606 GN=FH PE=1 SV=3
4.036	3.49433	4.00676	3.89247	4.14358	3.90418	3.7543	3.7368	4.00995	3.9789	3.6567	3.51059	4.29282	4.36045	4.06955	3.8588	3.75006	4.21089		0,0759789824577978	0,117489710194447	P17844	Probable ATP-dependent RNA helicase DDX5 OS=Homo sapiens OX=9606 GN=DDX5 PE=1 SV=1
4.83437	4.38911	4.82449	4.61854	4.67102	4.44579	4.66929	4.46858	4.77159	4.65388	4.5878	3.90192	4.31797	4.34141	4.04943	4.34985	4.5032	4.43816		0,110936962176272	0,16558146852846	P31930	Cytochrome b-c1 complex subunit 1, mitochondrial OS=Homo sapiens OX=9606 GN=UQCRC1 PE=1 SV=3
6.79157	6.32547	6.73967	6.366	7.18585	6.69499	6.63444	6.54473	6.76147	6.07849	6.63153	6.28546	6.79278	6.80116	6.52386	6.71808	6.04384	6.90511		0,516762183099395	0,673329092685654	P06748	Nucleophosmin OS=Homo sapiens OX=9606 GN=NPM1 PE=1 SV=2
4.18247	3.48536	4.04609	3.87257	4.14372	3.84052	4.44712	4.19403	4.49287	4.2503	4.22375	3.80629	4.39151	4.48071	4.36473	4.11605	3.80711	4.39819		0,0682091495504184	0,106782099915864	O43143	Pre-mRNA-splicing factor ATP-dependent RNA helicase DHX15 OS=Homo sapiens OX=9606 GN=DHX15 PE=1 SV=2
3.56239	2.70852	3.42365	3.24323	3.71075	3.107	3.84607	3.74726	4.10108	3.84317	4.00899	3.37739	4.14279	4.07415	4.05514	3.68403	2.96943	4.11496		0,0329959058272424	0,055805240880734	Q15459	Splicing factor 3A subunit 1 OS=Homo sapiens OX=9606 GN=SF3A1 PE=1 SV=1
4.41229	3.99751	4.32563	4.26842	4.55536	4.05675	3.90625	3.88917	4.00927	4.09416	3.91979	3.62543	4.42448	4.41096	4.38721	4.14895	3.47186	4.25043		0,0710021308136615	0,110645195744518	Q9UMS4	Pre-mRNA-processing factor 19 OS=Homo sapiens OX=9606 GN=PRPF19 PE=1 SV=1
3.43197	2.55604	3.1655	3.1799	3.23644	3.02681	3.52175	3.04194	3.50403	3.28661	3.22364	2.70539	3.17983	3.13552	3.13487	2.79622	2.2371	3.00988		0,300446527523473	0,410975896714503	Q9UQ35	Serine/arginine repetitive matrix protein 2 OS=Homo sapiens OX=9606 GN=SRRM2 PE=1 SV=2
3.47229	2.55059	2.8906	2.92325	3.31887	2.77133	3.29617	3.25588	3.54826	2.46189	3.13118	2.49961	3.61375	3.37626	3.64436	3.30022	2.69376	3.6179		0,201993681018969	0,285399189448661	Q14151	Scaffold attachment factor B2 OS=Homo sapiens OX=9606 GN=SAFB2 PE=1 SV=1
4.34194	3.76896	3.9998	4.04157	4.11787	3.98161	4.39073	4.27461	4.55577	4.44784	4.42648	3.62994	4.30231	4.4844	4.2459	4.22683	4.06705	4.47906		0,143778555260906	0,209438218388292	P30084	Enoyl-CoA hydratase, mitochondrial OS=Homo sapiens OX=9606 GN=ECHS1 PE=1 SV=4
3.00878	3.05637	2.03758	1.96208	3.25219	3.27947	2.36742	3.19731	3.09604	1.78745	-0.714821	4.02456	1.3238	1.56803	3.37967	2.51099	3.72824	2.86329		0,781611537407547	0,980006978695056	P13645	Keratin, type I cytoskeletal 10 OS=Homo sapiens OX=9606 GN=KRT10 PE=1 SV=6
1.53319	2.59584	1.58053	2.15797	1.84744	2.22084	2.23256	2.14088	2.13496	2.07018	1.98517	2.4192	2.35662	2.09989	2.02448	2.01089	0.546839	1.99979		0,478026092927284	0,628413130190759	Q07157	Tight junction protein ZO-1 OS=Homo sapiens OX=9606 GN=TJP1 PE=1 SV=3
3.5301	3.00705	3.21317	3.28526	3.74198	3.0272	3.56684	3.10429	3.64896	3.39472	3.36332	2.54271	3.79191	3.92614	3.66462	3.42553	3.01728	3.6967		0,240959979766807	0,335734027907044	P18754	Regulator of chromosome condensation OS=Homo sapiens OX=9606 GN=RCC1 PE=1 SV=1
3.58284	2.54104	3.27936	3.08497	2.93885	3.04637	3.30149	3.17559	3.40421	3.18734	3.33042	2.64067	3.17868	3.32318	3.08896	3.07003	2.60338	3.03846		0,751053562010306	0,945446411630856	P30837	Aldehyde dehydrogenase X, mitochondrial OS=Homo sapiens OX=9606 GN=ALDH1B1 PE=1 SV=3
2.12622	1.25646	1.67472	1.32509	2.23928	1.33139	1.74979	1.43746	1.60042	0.833563	1.54816	1.46869	1.93701	1.76047	1.65228	1.59312	1.24051	1.96432		0,412213829330943	0,54792463604092	Q15424	Scaffold attachment factor B1 OS=Homo sapiens OX=9606 GN=SAFB PE=1 SV=4
1.05082	2.02452	1.33991	1.42342	1.4901	1.58044	2.16565	1.59655	2.33573	2.00811	1.46292	0.7876	0.837963	1.54174	1.453	1.21521	-0.199373	1.222		0,0898872467291914	0,13656065903428	P42285	Exosome RNA helicase MTR4 OS=Homo sapiens OX=9606 GN=MTREX PE=1 SV=3
-0.816628	2.56005	1.29642	2.10843	1.53706	1.6427	-2.47054	-1.77005	-1.61156	-1.5724	-5.69596	8.45815	-0.934864	NaN	-5.58977	-5.48883	NaN	NaN		0,115820985798736	0,172420323717311	O43790	Keratin, type II cuticular Hb6 OS=Homo sapiens OX=9606 GN=KRT86 PE=1 SV=1
6.95896	6.54243	7.081	6.58754	7.12032	6.69	6.68874	6.58658	6.8877	6.73179	6.60702	6.07874	7.10383	7.07353	6.74007	6.59373	6.27601	7.07703		0,33169364000117	0,449821344308335	P07910	Heterogeneous nuclear ribonucleoproteins C1/C2 OS=Homo sapiens OX=9606 GN=HNRNPC PE=1 SV=4
3.79932	3.12166	3.57796	3.19123	3.2708	3.2009	3.23758	3.01725	3.44244	3.10788	3.15712	2.58202	3.39837	3.55982	3.31646	2.918	3.23428	3.37226		0,200797016339179	0,283980681137399	Q9Y4W6	AFG3-like protein 2 OS=Homo sapiens OX=9606 GN=AFG3L2 PE=1 SV=2
4.26443	3.72486	4.18815	3.88794	4.11497	4.01122	3.7494	3.59919	3.90714	3.79374	3.71557	3.38168	3.86684	3.99269	3.88883	3.70002	3.3674	4.03809		0,0397391460508077	0,0660973531567422	P38919	Eukaryotic initiation factor 4A-III OS=Homo sapiens OX=9606 GN=EIF4A3 PE=1 SV=4
3.15365	1.47036	2.82379	2.57692	3.14359	2.66659	3.06886	2.83879	3.07753	2.50504	2.92504	2.35048	NaN	NaN	NaN	NaN	NaN	NaN		0,593806734626566	0,765816678466759	P21589	5'-nucleotidase OS=Homo sapiens OX=9606 GN=NT5E PE=1 SV=1
0.333632	-0.772184	0.744488	0.396587	0.389792	0.30043	0.0712547	0.0022831	0.167465	0.18029	0.260481	-0.148869	0.167675	0.473244	0.230392	0.0287762	0.366993	0.251865		0,640098023979449	0,818829098383433	P36873	Serine/threonine-protein phosphatase PP1-gamma catalytic subunit OS=Homo sapiens OX=9606 GN=PPP1CC PE=1 SV=1
3.94903	3.48604	3.84033	3.66699	3.80899	3.65899	3.72503	3.62201	3.64912	4.11557	3.90768	3.07186	3.3775	3.63352	3.34622	3.36674	3.00095	3.39471		0,0400349338889185	0,0665570271254816	Q9Y277	Voltage-dependent anion-selective channel protein 3 OS=Homo sapiens OX=9606 GN=VDAC3 PE=1 SV=1
3.39279	2.89608	3.10206	3.17608	3.28619	3.14869	2.97424	2.84039	3.30353	2.30563	2.86348	2.71898	3.16057	2.76333	2.85204	2.58281	2.096	2.97884		0,0633972876266336	0,0999213577887156	Q13428	Treacle protein OS=Homo sapiens OX=9606 GN=TCOF1 PE=1 SV=3
-2.04284	NaN	NaN	NaN	NaN	-2.32943	NaN	NaN	NaN	NaN	NaN	-2.87025	-3.28103	NaN	NaN	NaN	NaN	NaN		1	1	Q15155	Nodal modulator 1 OS=Homo sapiens OX=9606 GN=NOMO1 PE=1 SV=5
NaN	NaN	NaN	NaN	NaN	NaN	NaN	NaN	NaN	NaN	NaN	NaN	NaN	NaN	NaN	NaN	-0.93029	NaN		1	1	Q3ZCM7	Tubulin beta-8 chain OS=Homo sapiens OX=9606 GN=TUBB8 PE=1 SV=2
2.48708	1.31172	1.91826	2.15817	2.38313	2.34365	2.39702	2.01013	2.65441	1.35914	2.1684	2.18752	2.53387	2.30215	2.38574	2.03099	0.879232	2.14211		0,957058298730471	1	Q13573	SNW domain-containing protein 1 OS=Homo sapiens OX=9606 GN=SNW1 PE=1 SV=1
-0.71108	NaN	NaN	-1.24271	NaN	NaN	NaN	-3.68363	NaN	NaN	NaN	5.25463	NaN	NaN	-0.281612	NaN	NaN	NaN		0,731839899273416	0,922836336191606	P78386	Keratin, type II cuticular Hb5 OS=Homo sapiens OX=9606 GN=KRT85 PE=1 SV=1
2.46819	1.50287	1.69857	2.07068	2.06987	1.83083	2.43538	2.21232	2.26266	1.11845	2.18369	2.39988	2.4385	2.17779	2.40793	2.64957	2.45362	3.03656		0,0479430318174141	0,0779250528179366	Q02818	Nucleobindin-1 OS=Homo sapiens OX=9606 GN=NUCB1 PE=1 SV=4
1.70455	2.55739	0.608845	0.831381	3.28625	2.28333	0.391247	1.49515	2.56142	1.41293	0.617792	3.92748	1.69023	-1.71742	1.99862	1.65716	2.7406	2.29367		0,849964656981998	1	P35527	Keratin, type I cytoskeletal 9 OS=Homo sapiens OX=9606 GN=KRT9 PE=1 SV=3
3.20446	2.35407	3.38464	2.83724	3.07684	2.82802	3.2658	3.05866	3.63217	3.29093	3.19762	2.75714	3.35653	3.28719	3.12982	2.65806	2.45396	3.24211		0,442220078547331	0,584995501872457	P46087	Probable 28S rRNA (cytosine(4447)-C(5))-methyltransferase OS=Homo sapiens OX=9606 GN=NOP2 PE=1 SV=2
NaN	NaN	NaN	NaN	NaN	NaN	NaN	NaN	NaN	NaN	NaN	3.87882	-2.32412	NaN	NaN	-2.69663	-2.17917	NaN		1	1	P78385	Keratin, type II cuticular Hb3 OS=Homo sapiens OX=9606 GN=KRT83 PE=1 SV=2
NaN	NaN	-0.761787	NaN	NaN	NaN	NaN	NaN	NaN	NaN	NaN	NaN	-3.16147	NaN	NaN	NaN	NaN	NaN		1	1	P50993	Sodium/potassium-transporting ATPase subunit alpha-2 OS=Homo sapiens OX=9606 GN=ATP1A2 PE=1 SV=1
1.91649	-0.0702686	1.67092	1.6517	0.780314	1.34185	1.18542	1.83254	1.06487	1.06415	1.39737	1.64873	1.23153	1.29054	1.09214	1.42898	1.90013	1.31862		0,820046830537118	1	Q13310	Polyadenylate-binding protein 4 OS=Homo sapiens OX=9606 GN=PABPC4 PE=1 SV=1
1.75147	1.17637	1.36948	1.74905	1.75539	1.62064	1.83669	1.30878	1.77221	1.8898	1.77285	1.47417	2.23236	2.40182	2.17731	1.74228	1.2249	2.11206		0,0951495322631915	0,143863229184531	P30876	DNA-directed RNA polymerase II subunit RPB2 OS=Homo sapiens OX=9606 GN=POLR2B PE=1 SV=1
1.42164	1.33533	2.61453	1.06273	1.3347	1.20456	0.845911	0.195534	1.14004	1.50232	0.50576	0.247335	0.251432	1.49634	0.700138	0.266319	1.02746	0.905184		0,0397195456140073	0,0660896165447973	Q12788	Transducin beta-like protein 3 OS=Homo sapiens OX=9606 GN=TBL3 PE=1 SV=2
1.88489	0.972103	1.60606	1.81813	1.81069	1.39958	1.48673	1.29015	1.59721	1.06237	0.727255	-0.637625	1.48705	1.69581	1.49241	1.31812	0.808123	2.10192		0,131638344251001	0,193089953528094	P22033	Methylmalonyl-CoA mutase, mitochondrial OS=Homo sapiens OX=9606 GN=MMUT PE=1 SV=4
NaN	NaN	NaN	NaN	NaN	NaN	NaN	NaN	NaN	NaN	-4.13447	NaN	1.62364	1.86228	1.66916	1.26304	0.693531	1.85527		1	1	P00352	Retinal dehydrogenase 1 OS=Homo sapiens OX=9606 GN=ALDH1A1 PE=1 SV=2
3.59032	2.8904	3.48405	3.34123	3.44709	3.28482	3.4965	3.25989	3.42782	3.5483	3.35269	2.71411	3.16039	3.55033	2.99471	3.43345	3.00153	3.32936		0,8227303792123	1	P22695	Cytochrome b-c1 complex subunit 2, mitochondrial OS=Homo sapiens OX=9606 GN=UQCRC2 PE=1 SV=3
2.54747	1.67161	1.79009	2.18784	2.83722	2.08945	2.35676	2.04357	2.33556	2.31145	2.32162	1.21792	1.63918	1.87391	1.66372	1.79132	0.0885029	1.89487		0,0844951413725393	0,129170207097215	P55795	Heterogeneous nuclear ribonucleoprotein H2 OS=Homo sapiens OX=9606 GN=HNRNPH2 PE=1 SV=1
1.47954	-0.348597	1.32371	0.64201	0.734422	0.669489	1.68012	1.64067	1.80362	1.67764	1.70991	0.650373	1.10963	1.30612	0.83585	0.59432	0.768871	1.05847		0,031867601314963	0,0540416821685659	P35658	Nuclear pore complex protein Nup214 OS=Homo sapiens OX=9606 GN=NUP214 PE=1 SV=2
1.88739	1.79338	1.87983	1.92714	1.65122	1.69043	1.8564	2.08573	1.97912	1.96325	1.89473	1.40054	2.31345	2.20524	2.43969	1.82162	1.00809	2.10539		0,65846738655626	0,838687500998337	Q86XP3	ATP-dependent RNA helicase DDX42 OS=Homo sapiens OX=9606 GN=DDX42 PE=1 SV=1
3.62047	2.99181	3.3061	3.12	3.65258	3.05091	3.87699	3.42775	3.69913	2.78771	3.47965	3.30347	NaN	NaN	NaN	NaN	NaN	NaN		0,488806683505177	0,641060322686558	Q6NZI2	Caveolae-associated protein 1 OS=Homo sapiens OX=9606 GN=CAVIN1 PE=1 SV=1
3.66006	3.61885	3.38359	3.6275	3.78363	3.55601	3.70504	3.57809	3.78687	3.52321	3.58719	3.43925	4.09299	4.16444	4.10306	3.76	3.09479	4.05708		0,139310233480069	0,203293555455236	Q09028	Histone-binding protein RBBP4 OS=Homo sapiens OX=9606 GN=RBBP4 PE=1 SV=3
2.82943	1.86217	2.44566	1.84123	2.02596	2.40279	2.6442	2.94085	2.29377	2.51584	2.58636	2.9176	2.11093	2.26715	2.28487	2.28202	2.26128	2.37021		0,0316089859242748	0,053623686404919	P61158	Actin-related protein 3 OS=Homo sapiens OX=9606 GN=ACTR3 PE=1 SV=3
1.14368	-0.11451	0.571556	-0.0387878	1.6807	0.528585	1.8917	1.28074	1.62295	1.65315	1.39936	0.139177	-0.283466	0.928194	0.807653	0.407921	-0.0527229	1.5021		0,111171951651227	0,165876205956826	O75521	Enoyl-CoA delta isomerase 2 OS=Homo sapiens OX=9606 GN=ECI2 PE=1 SV=4
4.66031	4.04038	4.32281	4.24067	4.48752	4.26657	4.79132	4.64305	4.82873	4.52659	4.70447	4.24862	4.30993	4.40043	4.25244	4.01086	3.10579	4.30099		0,033379804762687	0,0563682646508171	P54819	Adenylate kinase 2, mitochondrial OS=Homo sapiens OX=9606 GN=AK2 PE=1 SV=2
1.47274	-1.46005	1.52734	0.458994	1.07762	0.0680428	1.57816	0.979858	1.55512	1.47813	1.19158	-0.364311	0.847076	1.27798	0.520861	0.412264	-0.661417	0.496428		0,441121142402406	0,583906472793136	Q9NP81	Serine--tRNA ligase, mitochondrial OS=Homo sapiens OX=9606 GN=SARS2 PE=1 SV=1
1.90721	1.11374	1.7696	1.42538	1.93942	1.52037	1.26838	1.18897	1.85646	1.23191	1.26671	0.483971	1.74203	1.7737	1.94293	1.60799	-0.0529499	1.66511		0,449194295269915	0,593511051819573	Q9UIG0	Tyrosine-protein kinase BAZ1B OS=Homo sapiens OX=9606 GN=BAZ1B PE=1 SV=2
1.99011	1.73434	2.15131	1.83889	1.96076	1.57722	1.75742	1.72404	1.40859	1.85588	1.54969	1.36572	1.14963	1.78955	1.82099	1.29886	1.34224	1.91512		0,0894497299769717	0,135942680037192	Q03701	CCAAT/enhancer-binding protein zeta OS=Homo sapiens OX=9606 GN=CEBPZ PE=1 SV=3
4.34696	3.25666	3.43369	3.68451	3.92066	3.71581	3.53149	2.93759	3.61999	2.45422	3.12256	2.81798	3.65452	3.51103	3.37155	3.30694	2.64347	3.80641		0,0490103017822008	0,0794495292336513	P51572	B-cell receptor-associated protein 31 OS=Homo sapiens OX=9606 GN=BCAP31 PE=1 SV=3
NaN	NaN	NaN	NaN	NaN	NaN	NaN	NaN	NaN	NaN	NaN	NaN	NaN	NaN	NaN	NaN	NaN	NaN		1	1	P35749	Myosin-11 OS=Homo sapiens OX=9606 GN=MYH11 PE=1 SV=3
0.154973	0.599989	-2.64796	-0.0061779	-0.527411	0.624636	-0.897123	0.778709	-0.528543	-2.39688	NaN	1.03003	NaN	-0.946705	0.761736	-3.30814	0.864311	-0.103437		0,960903666180442	1	P35908	Keratin, type II cytoskeletal 2 epidermal OS=Homo sapiens OX=9606 GN=KRT2 PE=1 SV=2
0.98878	0.734501	1.72562	1.48772	1.40884	1.23148	0.980757	0.817667	1.09196	0.739956	0.816172	0.874615	1.03208	1.24519	0.838331	-0.377867	-0.38513	1.06779		0,0761720394273462	0,117747058149754	O75691	Small subunit processome component 20 homolog OS=Homo sapiens OX=9606 GN=UTP20 PE=1 SV=3
1.70668	0.77425	2.09935	1.69415	1.80705	1.1583	1.06981	1.4556	1.97134	1.15552	1.27153	0.856863	1.87404	2.17391	1.97329	1.70603	1.60931	1.83254		0,0597985484614997	0,0947321599820659	Q9BVP2	Guanine nucleotide-binding protein-like 3 OS=Homo sapiens OX=9606 GN=GNL3 PE=1 SV=2
NaN	NaN	-5.7552	NaN	NaN	NaN	NaN	NaN	NaN	NaN	NaN	NaN	-6.13619	-1.20679	-0.916573	NaN	NaN	NaN		1	1	P57053	Histone H2B type F-S OS=Homo sapiens OX=9606 GN=H2BS1 PE=1 SV=2
2.73587	1.87852	2.73705	1.87963	2.57421	2.07046	2.1489	2.02933	2.26228	2.5114	2.24687	0.788643	2.02753	2.51131	2.039	1.3703	1.80389	2.16198		0,430678904063648	0,571266557115328	O75306	NADH dehydrogenase [ubiquinone] iron-sulfur protein 2, mitochondrial OS=Homo sapiens OX=9606 GN=NDUFS2 PE=1 SV=2
3.39746	2.46701	3.06561	2.67239	3.01381	2.94115	3.29839	3.31739	3.4867	3.17229	3.29593	2.76153	3.01575	3.14732	3.2366	3.08397	2.66826	3.31961		0,198098166175805	0,280432914717654	P49257	Protein ERGIC-53 OS=Homo sapiens OX=9606 GN=LMAN1 PE=1 SV=2
1.27852	0.43495	1.26403	0.222151	0.918334	0.654352	1.61533	1.14933	2.18219	1.62698	1.51068	1.14985	1.45691	1.68549	1.64349	1.11898	-0.605965	1.68403		0,145901983622992	0,212181799209621	Q14684	Ribosomal RNA processing protein 1 homolog B OS=Homo sapiens OX=9606 GN=RRP1B PE=1 SV=3
1.5657	1.31392	1.8978	1.54978	1.93852	1.47703	1.93252	1.86011	1.87761	1.55638	1.59389	0.842319	1.33942	1.52303	1.28819	1.1772	0.84153	1.6075		0,161995124736894	0,233508795858653	P46060	Ran GTPase-activating protein 1 OS=Homo sapiens OX=9606 GN=RANGAP1 PE=1 SV=1
3.06976	2.62012	3.07749	2.77514	2.91947	2.67011	2.76269	2.21248	2.69829	2.7646	2.58983	1.61358	2.91015	3.02461	2.58101	2.73695	2.7478	2.9663		0,0549796051049107	0,0878441757024973	P11310	Medium-chain specific acyl-CoA dehydrogenase, mitochondrial OS=Homo sapiens OX=9606 GN=ACADM PE=1 SV=1
1.42372	0.112753	0.529638	0.530722	1.38169	0.188623	1.30813	1.28024	1.37976	-0.101761	1.55006	1.35151	1.15999	1.2537	0.82239	0.670019	-0.2677	1.51804		0,474647803921532	0,624343332679885	Q14257	Reticulocalbin-2 OS=Homo sapiens OX=9606 GN=RCN2 PE=1 SV=1
0.806161	-0.441092	-0.0509987	-0.294891	0.455014	-0.251257	0.216507	-0.339434	-0.0228386	0.0722218	0.335035	-0.839956	0.927916	0.480474	0.763838	-0.129696	-0.952639	0.79579		0,455653315561879	0,600967574015235	Q12888	TP53-binding protein 1 OS=Homo sapiens OX=9606 GN=TP53BP1 PE=1 SV=2
1.24527	-0.0670795	1.05886	0.941116	1.27167	0.390015	0.684481	0.114466	0.337954	-0.0534363	0.230864	-1.25924	1.2595	1.29876	1.3908	0.521811	-0.469978	1.00288		0,0702203092181362	0,109542691267954	Q10570	Cleavage and polyadenylation specificity factor subunit 1 OS=Homo sapiens OX=9606 GN=CPSF1 PE=1 SV=2
NaN	-2.48549	NaN	NaN	NaN	NaN	NaN	NaN	NaN	NaN	NaN	-2.81256	1.79785	1.8057	1.97945	2.44619	2.45346	2.02723		1	1	Q13228	Methanethiol oxidase OS=Homo sapiens OX=9606 GN=SELENBP1 PE=1 SV=2
-4.83006	0.111694	-1.52007	-0.701448	-1.15382	-0.438042	-0.585623	-0.0498295	-1.16856	-0.55817	-0.338778	1.1708	-1.25055	-2.80502	-1.65002	-0.32551	-2.30183	-2.27003		0,115830889264966	0,172420323717311	P09104	Gamma-enolase OS=Homo sapiens OX=9606 GN=ENO2 PE=1 SV=3
NaN	NaN	NaN	NaN	NaN	NaN	NaN	NaN	NaN	NaN	NaN	3.47088	NaN	NaN	NaN	NaN	NaN	NaN		1	1	A6NCN2	Putative keratin-87 protein OS=Homo sapiens OX=9606 GN=KRT87P PE=5 SV=4
NaN	NaN	-1.7575	-2.13499	NaN	NaN	NaN	NaN	NaN	NaN	NaN	NaN	-2.19535	-2.13296	NaN	NaN	-0.276106	NaN		0,652215547045577	0,83216303996782	P34931	Heat shock 70 kDa protein 1-like OS=Homo sapiens OX=9606 GN=HSPA1L PE=1 SV=2
1.28052	0.661203	1.3091	0.0850544	0.819402	0.492413	1.05289	0.647438	0.299936	0.57588	0.825699	-0.24518	1.54295	1.50803	1.54319	0.790878	0.172951	1.34969		0,123878097295299	0,183288175415835	P24928	DNA-directed RNA polymerase II subunit RPB1 OS=Homo sapiens OX=9606 GN=POLR2A PE=1 SV=2
0.990825	0.444756	0.660175	0.706663	0.768966	-1.16471	0.645473	0.389971	0.161398	0.418566	0.343227	-0.910841	1.08587	1.24976	1.04721	0.427221	-0.0754337	1.05804		0,252572095883862	0,350367504205383	Q92797	Symplekin OS=Homo sapiens OX=9606 GN=SYMPK PE=1 SV=2
1.32642	-0.347898	0.699514	1.10035	0.39096	1.28761	1.27385	0.826075	1.25049	0.905602	1.15124	0.591814	0.753702	1.15409	0.725809	1.4288	0.665756	1.33906		0,518078426206563	0,674646457219209	P10253	Lysosomal alpha-glucosidase OS=Homo sapiens OX=9606 GN=GAA PE=1 SV=4
4.77736	4.28655	4.24986	4.47615	4.88836	4.38727	4.51057	4.88601	4.77155	3.61767	4.82671	4.98549	4.03223	4.14878	4.22522	4.53519	4.17557	4.48577		0,264108818926829	0,364541082883394	P0DP25	Calmodulin-3 OS=Homo sapiens OX=9606 GN=CALM3 PE=1 SV=1
0.191535	-1.31958	-0.0439568	-0.411615	0.326955	0.0715828	NaN	NaN	NaN	NaN	NaN	NaN	NaN	NaN	NaN	NaN	NaN	NaN		1	1	Q02539	Histone H1.1 OS=Homo sapiens OX=9606 GN=H1-1 PE=1 SV=3
2.9735	1.82215	2.30755	2.38286	2.79393	2.56833	2.94611	3.18364	3.05593	2.95979	2.92013	2.98265	2.78756	2.86621	3.09042	3.05342	2.01057	3.12953		0,0471948160758155	0,0768785121117098	P47756	F-actin-capping protein subunit beta OS=Homo sapiens OX=9606 GN=CAPZB PE=1 SV=4
1.66924	-0.276243	0.782375	0.948637	1.22737	1.07882	1.16779	0.825191	1.21329	0.257984	0.653053	0.861277	0.200764	0.153118	0.112064	0.291838	-0.92284	1.13031		0,0751640762382849	0,116433209898198	Q16576	Histone-binding protein RBBP7 OS=Homo sapiens OX=9606 GN=RBBP7 PE=1 SV=1
0.990409	0.320745	1.15142	0.592075	0.751786	0.882956	0.345531	-0.515707	0.65065	0.24683	0.290232	-0.871996	0.336073	0.57597	0.487547	0.375288	-0.817467	0.332453		0,0400515917102885	0,0665570271254816	Q14692	Ribosome biogenesis protein BMS1 homolog OS=Homo sapiens OX=9606 GN=BMS1 PE=1 SV=1
NaN	-2.12216	-2.42871	-2.34527	NaN	NaN	NaN	NaN	NaN	NaN	NaN	7.45607	NaN	NaN	-4.0814	NaN	-0.771633	NaN		0,924359895680043	1	Q15323	Keratin, type I cuticular Ha1 OS=Homo sapiens OX=9606 GN=KRT31 PE=1 SV=3
NaN	NaN	NaN	NaN	NaN	NaN	NaN	NaN	NaN	NaN	NaN	NaN	-2.40832	-4.60357	-5.28246	-1.1703	NaN	-1.56868		1	1	Q93084	Sarcoplasmic/endoplasmic reticulum calcium ATPase 3 OS=Homo sapiens OX=9606 GN=ATP2A3 PE=1 SV=3
2.54331	1.45433	2.59586	2.02859	2.73984	2.10002	2.10214	2.10411	2.58652	2.41221	2.06573	1.19201	2.44539	2.62406	1.91051	2.24114	0.161657	2.71658		0,835694915336827	1	O96008	Mitochondrial import receptor subunit TOM40 homolog OS=Homo sapiens OX=9606 GN=TOMM40 PE=1 SV=1
0.586921	-1.6864	-0.0445995	-0.342657	0.568534	-0.689482	0.154802	-0.0190372	-0.701231	-0.298649	0.242359	-1.02016	0.0932884	0.348715	0.323074	-1.15518	-0.293791	0.453794		0,790307601629014	0,989787509009028	P20020	Plasma membrane calcium-transporting ATPase 1 OS=Homo sapiens OX=9606 GN=ATP2B1 PE=1 SV=4
0.268025	-0.497812	0.569574	0.239346	-0.139606	-1.0072	0.089262	-0.0900116	-0.337029	-0.539255	0.160509	-0.401039	0.335007	0.706116	0.465101	0.342096	0.209826	0.389149		0,0369034851437881	0,0618462122140589	Q7KZ85	Transcription elongation factor SPT6 OS=Homo sapiens OX=9606 GN=SUPT6H PE=1 SV=2
1.94298	1.34706	2.0055	1.77019	1.86221	0.856306	1.19917	1.89071	1.99983	2.13045	1.64446	0.645697	1.97943	2.29142	2.62007	1.32548	1.47658	2.12727		0,374874743954849	0,501004003332645	Q96DI7	U5 small nuclear ribonucleoprotein 40 kDa protein OS=Homo sapiens OX=9606 GN=SNRNP40 PE=1 SV=1
-0.893832	-3.72194	-3.45391	-2.78453	-4.03136	-3.67251	NaN	NaN	NaN	NaN	NaN	NaN	-2.16362	-1.45261	-1.46528	-4.70636	-4.62676	-1.79481		0,629839464092884	0,807107324856418	Q8TDI0	Chromodomain-helicase-DNA-binding protein 5 OS=Homo sapiens OX=9606 GN=CHD5 PE=1 SV=1
1.51897	0.687754	1.68197	1.40152	1.64682	1.50402	1.48724	1.29032	1.65104	1.47394	1.4276	1.10822	1.49773	1.32818	1.20912	0.496996	-0.21958	1.4875		0,198386011780786	0,280750498746113	P49750	YLP motif-containing protein 1 OS=Homo sapiens OX=9606 GN=YLPM1 PE=1 SV=4
2.50379	1.70115	1.62274	1.54213	0.124005	2.49533	1.94264	2.48705	2.20103	1.42125	1.63632	2.75054	2.85171	2.61237	2.75423	2.53791	1.82429	2.79324		0,0726001070439954	0,112737995518617	P31946	14-3-3 protein beta/alpha OS=Homo sapiens OX=9606 GN=YWHAB PE=1 SV=3
NaN	NaN	NaN	NaN	NaN	NaN	NaN	NaN	NaN	NaN	NaN	NaN	-0.617105	-0.766872	-0.377028	-0.417946	-0.377487	-0.484434		1	1	Q5TH69	Brefeldin A-inhibited guanine nucleotide-exchange protein 3 OS=Homo sapiens OX=9606 GN=ARFGEF3 PE=1 SV=3
2.15602	0.908144	1.29236	1.19726	1.43031	0.452686	1.35198	1.21979	1.7262	1.58332	1.21918	0.287237	0.979134	1.14653	0.0163803	0.769457	-2.12077	1.23189		0,147065823845161	0,213593300663421	P82650	28S ribosomal protein S22, mitochondrial OS=Homo sapiens OX=9606 GN=MRPS22 PE=1 SV=1
4.74965	4.13863	4.4333	4.41014	4.45033	4.36563	4.39904	4.14003	4.4499	3.98212	4.21325	3.69457	4.58477	4.64495	4.3685	4.20359	4.47215	4.46901		0,049120342548891	0,0795461664500539	Q04837	Single-stranded DNA-binding protein, mitochondrial OS=Homo sapiens OX=9606 GN=SSBP1 PE=1 SV=1
3.55452	3.25457	3.34212	3.5325	3.63088	3.23905	3.52523	3.08126	3.45594	3.22926	3.40544	3.06683	3.78562	3.76666	3.82028	3.52809	3.05063	3.81281		0,0695982185982632	0,108687292272314	P09012	U1 small nuclear ribonucleoprotein A OS=Homo sapiens OX=9606 GN=SNRPA PE=1 SV=3
2.60198	1.78445	-4.93855	-0.872309	-3.12958	2.26203	-5.04614	NaN	-0.792698	-6.86174	-3.50465	-1.03989	0.478012	NaN	NaN	-3.38222	-4.77031	-5.87899		0,176437237080194	0,25194735953861	Q8N257	Histone H2B type 3-B OS=Homo sapiens OX=9606 GN=H2BU1 PE=1 SV=3
NaN	NaN	NaN	NaN	NaN	NaN	NaN	NaN	NaN	NaN	NaN	3.80849	NaN	NaN	NaN	NaN	NaN	NaN		1	1	Q92764	Keratin, type I cuticular Ha5 OS=Homo sapiens OX=9606 GN=KRT35 PE=1 SV=5
0.109723	-0.209084	-0.799019	-0.541613	-0.131885	-0.226269	0.362413	0.310884	-0.00175857	-1.46529	-1.23678	0.595015	-0.863363	-1.94969	-0.737408	-0.00902748	-1.14182	-0.500715		0,226261993527766	0,31695319182074	Q9C0C2	182 kDa tankyrase-1-binding protein OS=Homo sapiens OX=9606 GN=TNKS1BP1 PE=1 SV=4
2.49631	2.46247	2.54783	2.15048	2.44829	2.41243	2.20976	1.97724	1.90227	2.26605	2.1538	1.14629	2.172	2.52769	2.09598	2.24381	1.76117	2.18866		0,0388079179558751	0,0647922225388684	Q9Y512	Sorting and assembly machinery component 50 homolog OS=Homo sapiens OX=9606 GN=SAMM50 PE=1 SV=3
3.59615	3.44387	3.70272	3.41601	4.04205	3.59245	3.72572	3.47071	3.58806	2.97359	3.63761	3.22798	3.83929	3.77595	3.31959	3.71961	2.91356	3.81045		0,536166248275064	0,696968827881228	Q99729	Heterogeneous nuclear ribonucleoprotein A/B OS=Homo sapiens OX=9606 GN=HNRNPAB PE=1 SV=2
1.44831	0.841486	1.27784	1.34351	1.3544	1.26448	NaN	NaN	NaN	NaN	NaN	NaN	NaN	NaN	NaN	NaN	NaN	NaN		1	1	P20592	Interferon-induced GTP-binding protein Mx2 OS=Homo sapiens OX=9606 GN=MX2 PE=1 SV=1
1.63058	1.22657	1.91475	1.17919	1.61955	0.642117	NaN	NaN	NaN	-3.4489	NaN	NaN	NaN	NaN	NaN	NaN	-2.69493	NaN		1	1	Q99959	Plakophilin-2 OS=Homo sapiens OX=9606 GN=PKP2 PE=1 SV=2
-2.77335	NaN	NaN	NaN	NaN	NaN	0.0653858	1.35073	0.351011	0.841026	1.02172	1.81987	0.618959	0.876347	1.07387	0.844898	0.333508	0.70015		0,567018950017555	0,734483087614301	P55209	Nucleosome assembly protein 1-like 1 OS=Homo sapiens OX=9606 GN=NAP1L1 PE=1 SV=1
1.93275	1.00339	1.9738	1.31857	1.23604	1.58134	1.18653	0.11908	1.07022	0.805088	0.684998	-1.32661	0.905216	1.29542	0.765173	0.0587616	0.90992	1.41519		0,0347926504106222	0,058575136125423	Q96EY7	Pentatricopeptide repeat domain-containing protein 3, mitochondrial OS=Homo sapiens OX=9606 GN=PTCD3 PE=1 SV=3
1.77747	1.62915	1.34964	1.27853	1.21853	1.17996	1.39731	1.21888	1.43549	1.36702	1.56003	0.323479	2.03131	1.89066	1.2929	1.86547	1.58267	1.86256		0,0406799080089863	0,0674002721813348	Q9NVH1	DnaJ homolog subfamily C member 11 OS=Homo sapiens OX=9606 GN=DNAJC11 PE=1 SV=2
NaN	NaN	NaN	NaN	NaN	NaN	NaN	NaN	NaN	NaN	NaN	NaN	4.07832	4.05824	3.97316	3.77717	2.79686	4.10187		1	1	P07288	Prostate-specific antigen OS=Homo sapiens OX=9606 GN=KLK3 PE=1 SV=2
NaN	NaN	NaN	NaN	NaN	NaN	NaN	-2.42032	-3.69544	-2.59296	NaN	NaN	NaN	NaN	-3.54396	-2.94702	NaN	NaN		0,584919112937054	0,755898099472294	Q9GZV4	Eukaryotic translation initiation factor 5A-2 OS=Homo sapiens OX=9606 GN=EIF5A2 PE=1 SV=3
0.943774	-1.36923	1.09957	0.25993	0.420091	0.361586	0.0232372	-0.54599	0.200602	-0.0673542	0.0705967	-1.40646	0.520948	-0.171766	-0.073122	-0.796799	-3.1455	-0.534338		0,236176613649186	0,329692708854768	Q8TDD1	ATP-dependent RNA helicase DDX54 OS=Homo sapiens OX=9606 GN=DDX54 PE=1 SV=2
NaN	NaN	NaN	-1.53811	-1.66217	NaN	NaN	NaN	NaN	NaN	NaN	NaN	NaN	NaN	NaN	NaN	NaN	NaN		1	1	P17066	Heat shock 70 kDa protein 6 OS=Homo sapiens OX=9606 GN=HSPA6 PE=1 SV=2
2.40962	0.984287	1.92052	1.45979	1.98051	1.75863	1.85775	1.57016	1.78402	1.82884	1.63765	0.662132	1.10783	1.43499	1.52611	1.14694	0.71604	1.72045		0,197428960320175	0,279575090831357	Q9Y2R9	28S ribosomal protein S7, mitochondrial OS=Homo sapiens OX=9606 GN=MRPS7 PE=1 SV=2
3.35977	2.97647	2.7421	3.139	3.28779	3.0245	3.36106	3.37725	3.38532	3.37583	3.46613	3.33252	2.96072	3.35104	3.17273	3.3017	2.7635	3.38827		0,0470860565063864	0,0767296188038092	P12004	Proliferating cell nuclear antigen OS=Homo sapiens OX=9606 GN=PCNA PE=1 SV=1
0.486005	0.462875	0.51515	0.46599	0.690606	0.166294	0.925953	0.417349	0.789124	0.558815	0.753725	-0.00858307	1.22022	1.09227	1.41271	0.432241	0.253855	1.34585		0,0713180756583018	0,110930657203009	Q8WXI9	Transcriptional repressor p66-beta OS=Homo sapiens OX=9606 GN=GATAD2B PE=1 SV=1
NaN	NaN	NaN	NaN	NaN	NaN	1.79047	0.923557	0.913782	1.39896	1.76133	-0.675037	NaN	NaN	NaN	NaN	NaN	NaN		1	1	Q9UGT4	Sushi domain-containing protein 2 OS=Homo sapiens OX=9606 GN=SUSD2 PE=1 SV=1
2.86072	1.67824	2.7117	2.3269	2.72115	2.07822	2.20402	2.59098	2.17834	2.41128	2.58837	1.99071	2.86027	2.914	2.4882	2.68054	2.9174	3.0682		0,0364764962790407	0,0612234586369168	Q9H2U2	Inorganic pyrophosphatase 2, mitochondrial OS=Homo sapiens OX=9606 GN=PPA2 PE=1 SV=2
NaN	NaN	NaN	NaN	NaN	NaN	0.168295	0.232286	0.304834	-0.0420837	0.334356	0.461565	-0.508467	0.979908	1.07691	1.15192	0.623823	1.32734		0,0892215868545422	0,1357359378816	O43396	Thioredoxin-like protein 1 OS=Homo sapiens OX=9606 GN=TXNL1 PE=1 SV=3
-0.735141	-1.35563	-0.0545273	-0.414099	-0.0924025	-0.963703	-0.147806	-2.1512	0.4118	-0.484751	-0.107218	-1.19197	0.831856	0.846792	0.766273	0.0432873	-1.46159	0.910872		0,105349530719845	0,157988560146687	Q9BTC0	Death-inducer obliterator 1 OS=Homo sapiens OX=9606 GN=DIDO1 PE=1 SV=5
NaN	NaN	NaN	NaN	NaN	NaN	NaN	NaN	NaN	NaN	NaN	NaN	NaN	NaN	NaN	NaN	NaN	NaN		1	1	P08779	Keratin, type I cytoskeletal 16 OS=Homo sapiens OX=9606 GN=KRT16 PE=1 SV=4
1.99279	1.18191	2.09086	1.02244	1.56525	1.56996	1.57395	1.44617	1.63095	1.52604	1.46223	0.682213	1.03139	1.41006	1.17665	0.936279	-0.270594	1.29641		0,0872848878756644	0,133156138474228	P51648	Aldehyde dehydrogenase family 3 member A2 OS=Homo sapiens OX=9606 GN=ALDH3A2 PE=1 SV=1
2.98655	1.59513	1.92583	2.31399	2.11239	2.39407	NaN	NaN	NaN	NaN	NaN	NaN	NaN	NaN	NaN	NaN	NaN	NaN		1	1	P05187	Alkaline phosphatase, placental type OS=Homo sapiens OX=9606 GN=ALPP PE=1 SV=2
0.808347	-1.30884	1.32659	0.785921	0.384095	1.41121	NaN	NaN	NaN	NaN	NaN	NaN	NaN	NaN	NaN	NaN	NaN	NaN		1	1	P09914	Interferon-induced protein with tetratricopeptide repeats 1 OS=Homo sapiens OX=9606 GN=IFIT1 PE=1 SV=2
2.77763	2.42725	2.39921	2.47794	2.60704	2.46823	2.55455	2.50205	2.65887	2.82197	2.70394	1.88559	3.11301	3.02383	3.15108	2.67408	2.2832	2.96946		0,0817084126194569	0,125341045173705	Q16630	Cleavage and polyadenylation specificity factor subunit 6 OS=Homo sapiens OX=9606 GN=CPSF6 PE=1 SV=2
2.28129	1.91033	2.24994	1.95273	2.17718	1.67059	1.9756	1.92146	2.29375	1.99267	2.07783	1.53104	1.63954	1.69221	1.43203	1.77145	2.07907	1.7513		0,0837205296322533	0,128160824620565	O94905	Erlin-2 OS=Homo sapiens OX=9606 GN=ERLIN2 PE=1 SV=1
0.627809	-0.4083	0.310856	0.323784	0.0703096	-0.449957	-1.29307	0.500603	-0.233337	0.468513	-0.878962	0.485659	0.29966	0.146736	0.494818	0.585096	1.0879	0.167597		0,180226139333155	0,256860013537034	P07384	Calpain-1 catalytic subunit OS=Homo sapiens OX=9606 GN=CAPN1 PE=1 SV=1
1.36492	0.398693	1.15021	0.469067	1.21954	0.563789	1.54294	1.09185	1.40761	0.662598	1.19826	0.0823059	0.368032	0.349213	0.193146	0.382074	-0.418947	0.863194		0,0428616650088287	0,070442907436443	P78406	mRNA export factor OS=Homo sapiens OX=9606 GN=RAE1 PE=1 SV=1
1.63751	0.597334	1.86337	1.18901	1.38188	1.31218	1.67293	1.6627	2.05375	1.82255	1.83168	1.09047	1.52964	1.93158	1.10719	1.13162	0.541008	1.56396		0,235016129540237	0,328176345134993	Q9Y3T9	Nucleolar complex protein 2 homolog OS=Homo sapiens OX=9606 GN=NOC2L PE=1 SV=4
-3.94139	1.42781	-0.14164	0.404158	0.496114	0.714518	-0.0489902	0.422007	0.317364	0.517628	0.149487	-0.122103	-0.366472	-0.727461	-0.886852	-1.58225	-0.00645447	-1.52067		0,316043543020602	0,430446242666075	Q9UBF2	Coatomer subunit gamma-2 OS=Homo sapiens OX=9606 GN=COPG2 PE=1 SV=1
NaN	NaN	NaN	NaN	NaN	NaN	NaN	NaN	NaN	NaN	NaN	NaN	NaN	NaN	NaN	NaN	NaN	NaN		1	1	P26232	Catenin alpha-2 OS=Homo sapiens OX=9606 GN=CTNNA2 PE=1 SV=5
3.43309	2.79416	3.2261	3.0902	3.02602	2.92901	3.163	3.11397	3.09091	2.65259	2.87168	2.91962	2.90172	2.87185	2.75893	2.5236	2.78852	2.92268		0,0577514830449645	0,0919075977472239	P61026	Ras-related protein Rab-10 OS=Homo sapiens OX=9606 GN=RAB10 PE=1 SV=1
2.52603	1.62516	1.97974	2.12828	2.20024	1.90993	2.30851	1.92625	2.25715	2.12898	2.3381	1.29013	2.36839	2.48719	2.28539	2.24926	1.37699	2.52499		0,691448414189538	0,876402935530948	O75396	Vesicle-trafficking protein SEC22b OS=Homo sapiens OX=9606 GN=SEC22B PE=1 SV=4
NaN	NaN	NaN	NaN	NaN	NaN	NaN	NaN	NaN	NaN	NaN	3.44202	NaN	NaN	NaN	NaN	NaN	NaN		1	1	Q14525	Keratin, type I cuticular Ha3-II OS=Homo sapiens OX=9606 GN=KRT33B PE=1 SV=3
2.21071	1.24809	2.30669	1.39883	1.64323	1.83968	1.76617	1.42006	1.71282	1.36559	1.33918	0.70307	1.59738	1.69553	1.38883	1.06106	0.0479202	1.5936		0,17235763559918	0,246839360862966	Q15061	WD repeat-containing protein 43 OS=Homo sapiens OX=9606 GN=WDR43 PE=1 SV=3
1.04628	-0.0910397	1.29121	-0.0243073	0.484712	0.0684471	0.994108	0.734449	1.20662	1.02298	0.890526	-0.200775	1.50586	1.71494	1.17148	1.20622	0.631998	1.58054		0,0331136966991535	0,0559830413410929	Q9Y2S7	Polymerase delta-interacting protein 2 OS=Homo sapiens OX=9606 GN=POLDIP2 PE=1 SV=1
0.733455	1.77396	0.369844	1.41807	1.36993	1.48288	1.31614	0.897524	1.1028	0.580229	0.932785	-1.89786	1.8848	2.00388	1.57729	1.6598	1.19717	1.82555		0,0501383709202175	0,0809871164918822	A8MXV4	Nucleoside diphosphate-linked moiety X motif 19 OS=Homo sapiens OX=9606 GN=NUDT19 PE=1 SV=1
3.28808	3.02982	3.07016	3.1221	3.18751	2.91756	3.32932	3.13369	3.32917	2.96754	3.35784	2.79264	2.8601	2.95106	2.74124	2.85489	2.99255	3.09697		0,0675190379738419	0,105776636032018	P21912	Succinate dehydrogenase [ubiquinone] iron-sulfur subunit, mitochondrial OS=Homo sapiens OX=9606 GN=SDHB PE=1 SV=3
-2.27866	NaN	NaN	NaN	NaN	NaN	-1.70755	-0.952358	NaN	NaN	-1.59844	-1.23979	NaN	NaN	-1.76785	NaN	-1.08837	NaN		0,879670216125855	1	P67775	Serine/threonine-protein phosphatase 2A catalytic subunit alpha isoform OS=Homo sapiens OX=9606 GN=PPP2CA PE=1 SV=1
1.81948	0.277624	1.77825	0.604443	1.26523	1.35295	0.827324	1.10456	1.00573	1.23821	0.391573	0.538116	1.93067	2.14155	1.95056	1.18599	0.967793	1.7947		0,0368866124893706	0,0618462122140589	Q9NVP1	ATP-dependent RNA helicase DDX18 OS=Homo sapiens OX=9606 GN=DDX18 PE=1 SV=2
0.397258	-0.220608	0.122339	-0.485905	-0.671298	0.970642	1.53389	0.746037	0.968382	1.38148	0.882128	-0.363829	0.408176	0.123251	1.05832	1.23289	-0.408129	0.846987		0,100878641019091	0,151850347955533	Q9BYT8	Neurolysin, mitochondrial OS=Homo sapiens OX=9606 GN=NLN PE=1 SV=1
0.630662	-0.970938	-0.341681	-0.200018	0.412284	-0.824253	0.486097	-0.408657	0.358522	-1.11543	-0.129517	-1.47151	1.12902	0.846931	0.409843	0.0207844	0.154175	0.998796		0,0426391274588146	0,0701197103857361	Q96T37	RNA-binding protein 15 OS=Homo sapiens OX=9606 GN=RBM15 PE=1 SV=2
NaN	NaN	-1.38838	-1.45657	NaN	-1.62974	NaN	NaN	NaN	NaN	NaN	NaN	NaN	NaN	NaN	NaN	NaN	NaN		1	1	A5A3E0	POTE ankyrin domain family member F OS=Homo sapiens OX=9606 GN=POTEF PE=1 SV=2
0.233428	-2.06983	-0.632723	-1.72223	-0.796716	-1.0097	-0.382969	-0.661093	-0.271845	0.143822	0.247211	-1.74354	-0.363604	-0.296494	0.108162	-0.93327	-1.3327	-0.898851		0,395691240003699	0,527230552156828	P40938	Replication factor C subunit 3 OS=Homo sapiens OX=9606 GN=RFC3 PE=1 SV=2
NaN	NaN	NaN	NaN	NaN	NaN	NaN	NaN	NaN	NaN	NaN	NaN	NaN	NaN	NaN	NaN	NaN	NaN		1	1	P62834	Ras-related protein Rap-1A OS=Homo sapiens OX=9606 GN=RAP1A PE=1 SV=1
0.939752	-0.773037	0.90914	0.23698	0.869533	-0.106199	-0.281107	-0.449688	-0.018219	-0.372501	0.00551224	-2.52692	-0.00156212	0.499798	-0.437683	0.356443	-1.29345	0.615526		0,151042255572392	0,219080646944076	Q9Y4W2	Ribosomal biogenesis protein LAS1L OS=Homo sapiens OX=9606 GN=LAS1L PE=1 SV=2
0.464	-0.814234	-0.852203	-0.425171	0.0538111	-0.556091	0.0133266	-1.02618	0.202005	-0.04109	-0.203962	-0.839153	-0.460211	0.26895	-0.277962	-1.3692	-2.20399	-0.396141		0,487530944897629	0,639576945813774	Q05048	Cleavage stimulation factor subunit 1 OS=Homo sapiens OX=9606 GN=CSTF1 PE=1 SV=1
1.90187	0.937805	1.50611	1.54609	1.44548	1.63159	1.59109	1.03284	1.69897	1.50159	1.65996	0.599953	1.22406	1.29177	1.3664	1.54718	0.913933	1.66081		0,679286012071323	0,861975734606005	Q9NS69	Mitochondrial import receptor subunit TOM22 homolog OS=Homo sapiens OX=9606 GN=TOMM22 PE=1 SV=3
-0.243354	0.0369205	-0.214117	-0.205956	-0.464828	-0.720139	-0.68384	-0.348318	-0.594316	-0.502363	-0.921886	-0.166853	-0.447355	-0.318228	-0.419806	-0.810053	-1.36903	-0.977081		0,101869993348832	0,153290415451051	O95758	Polypyrimidine tract-binding protein 3 OS=Homo sapiens OX=9606 GN=PTBP3 PE=1 SV=2
2.01798	1.94495	2.08722	1.91817	2.12113	2.0696	2.34108	1.88947	2.01017	1.81155	1.92723	1.21882	1.70962	1.66571	1.38026	1.44938	1.92893	1.60203		0,0368898737505136	0,0618462122140589	P20340	Ras-related protein Rab-6A OS=Homo sapiens OX=9606 GN=RAB6A PE=1 SV=3
0.56181	-0.218979	0.705742	0.420374	-0.0413694	0.00528908	0.783892	0.739809	0.927753	0.694611	0.671234	0.761421	1.36731	0.117788	0.265078	-0.898073	-0.379496	0.343721		0,0933793331203953	0,141525550814284	Q9NX58	Cell growth-regulating nucleolar protein OS=Homo sapiens OX=9606 GN=LYAR PE=1 SV=2
0.772199	-1.06944	0.29488	-0.266445	0.727342	-1.41569	0.207132	0.30423	0.523621	0.725113	0.56163	-1.43528	-1.40778	0.10293	-0.128197	-1.14831	-1.63926	-0.251776		0,196633977036456	0,278538549336166	Q9BRR6	ADP-dependent glucokinase OS=Homo sapiens OX=9606 GN=ADPGK PE=1 SV=1
-2.40244	NaN	-2.77261	NaN	NaN	NaN	NaN	NaN	NaN	NaN	NaN	NaN	NaN	NaN	NaN	NaN	NaN	NaN		1	1	P12035	Keratin, type II cytoskeletal 3 OS=Homo sapiens OX=9606 GN=KRT3 PE=1 SV=3
NaN	-4.23451	-3.10208	NaN	NaN	NaN	-3.96646	-3.61464	NaN	NaN	NaN	-3.73331	-4.67378	-4.15423	-4.37971	NaN	NaN	NaN		0,171774880422315	0,246099137159645	P0DJD1	RANBP2-like and GRIP domain-containing protein 2 OS=Homo sapiens OX=9606 GN=RGPD2 PE=2 SV=1
3.53401	2.81171	2.84168	2.98486	3.18214	3.09266	3.04593	3.12937	2.92484	2.83968	3.10768	3.04112	3.1441	3.2866	3.29443	3.30728	2.88566	3.17471		0,332054358683354	0,45017243782248	P61586	Transforming protein RhoA OS=Homo sapiens OX=9606 GN=RHOA PE=1 SV=1
3.17058	2.6251	1.9768	3.04341	2.77868	3.32442	2.97238	3.61205	2.70873	2.82599	3.25794	4.02744	3.24534	2.89961	3.35251	3.80797	2.70334	3.43597		0,231545258286522	0,323841058805667	P62328	Thymosin beta-4 OS=Homo sapiens OX=9606 GN=TMSB4X PE=1 SV=2
2.84184	2.35455	2.85668	2.44988	2.82894	2.69169	2.70724	2.91309	2.84362	2.64827	2.65405	2.77481	2.76409	2.60859	2.46655	2.77044	2.88073	2.67858		0,648889631622257	0,82863693281398	P60953	Cell division control protein 42 homolog OS=Homo sapiens OX=9606 GN=CDC42 PE=1 SV=2
1.01287	-0.696823	1.02925	0.655823	1.03185	-0.244081	0.592207	0.380247	0.146053	-0.341024	0.160404	-1.37014	-0.181282	-0.432135	-0.0538521	0.176722	-0.715605	-0.211012		0,159158395539076	0,229722254873736	Q15397	Pumilio homolog 3 OS=Homo sapiens OX=9606 GN=PUM3 PE=1 SV=3
1.7078	1.0967	1.23384	1.28293	1.65147	1.32806	1.0553	0.873236	1.29868	0.863634	1.29244	0.909433	1.24999	1.33019	1.05964	0.89081	0.894066	1.3766		0,0490460461549913	0,0794549542144435	Q6PJT7	Zinc finger CCCH domain-containing protein 14 OS=Homo sapiens OX=9606 GN=ZC3H14 PE=1 SV=1
0.298463	-0.643665	0.0499115	0.0996609	-1.19738	-0.784914	-1.33418	-0.461641	0.191233	0.2393	-0.224838	-0.354374	-0.2943	0.494175	0.244619	0.176817	1.01995	0.0583019		0,100293255033704	0,151020599626705	P45954	Short/branched chain specific acyl-CoA dehydrogenase, mitochondrial OS=Homo sapiens OX=9606 GN=ACADSB PE=1 SV=1
-0.0409746	NaN	-0.488688	-1.241	-0.371999	-1.4436	0.0271606	-0.646397	0.488304	0.0508347	-0.357203	-2.62252	-2.00855	-0.65237	-1.06335	-1.93524	-2.77072	-0.583864		0,171584952431551	0,245971814105022	Q8NFW8	N-acylneuraminate cytidylyltransferase OS=Homo sapiens OX=9606 GN=CMAS PE=1 SV=2
NaN	NaN	NaN	NaN	NaN	NaN	NaN	NaN	NaN	NaN	-3.77731	NaN	2.2928	2.42964	2.27223	2.26158	0.932413	2.70126		1	1	P20151	Kallikrein-2 OS=Homo sapiens OX=9606 GN=KLK2 PE=1 SV=1
0.713075	0.352383	-0.0541248	0.544151	0.390178	0.370346	0.631554	0.82267	0.607252	0.576378	0.78706	0.343279	0.319542	0.723852	0.647877	0.491106	0.0941544	0.473083		0,184952267900825	0,262833165023962	P35249	Replication factor C subunit 4 OS=Homo sapiens OX=9606 GN=RFC4 PE=1 SV=2
NaN	-0.601305	NaN	NaN	NaN	NaN	NaN	NaN	NaN	NaN	NaN	NaN	NaN	NaN	NaN	NaN	NaN	NaN		1	1	Q5XKE5	Keratin, type II cytoskeletal 79 OS=Homo sapiens OX=9606 GN=KRT79 PE=1 SV=2
1.37985	0.551954	0.985836	1.20391	0.405314	1.04906	NaN	NaN	NaN	NaN	-3.5372	NaN	NaN	NaN	-3.597	NaN	NaN	NaN		1	1	P36952	Serpin B5 OS=Homo sapiens OX=9606 GN=SERPINB5 PE=1 SV=2
1.422	0.81937	1.52248	0.954391	1.47086	1.52721	1.3427	1.5309	1.80303	0.905449	1.65959	0.967472	1.4955	1.57253	1.00962	1.4428	-0.228165	1.88726		0,848921547223803	1	Q9Y5S9	RNA-binding protein 8A OS=Homo sapiens OX=9606 GN=RBM8A PE=1 SV=1
-0.146651	-1.20728	-0.591717	0.0307388	0.700873	-0.50338	-0.653561	-1.01516	-0.531427	-3.45927	-0.902315	-1.74388	-0.98472	-0.116941	-1.70404	-2.11441	-4.27247	-0.813112		0,110746741656045	0,165353375501985	Q9NY61	Protein AATF OS=Homo sapiens OX=9606 GN=AATF PE=1 SV=1
NaN	NaN	NaN	NaN	NaN	NaN	NaN	-3.40184	NaN	-2.52754	NaN	NaN	NaN	-2.12633	-2.12763	-2.26023	-2.93022	-2.20071		0,124099773246916	0,183554733196593	Q12873	Chromodomain-helicase-DNA-binding protein 3 OS=Homo sapiens OX=9606 GN=CHD3 PE=1 SV=3
7.33831	8.26559	7.87139	7.98396	8.20206	7.72687	6.7247	7.22262	7.26562	6.57008	7.7414	7.37181	7.20121	6.13072	6.47866	7.26631	8.47606	7.45877		0,0620116008756542	0,0979468694073837	P02768	Albumin OS=Homo sapiens OX=9606 GN=ALB PE=1 SV=2
-1.00585	-1.56825	-0.437149	-1.46369	-0.542125	-1.08319	-0.733322	-0.90691	-0.370075	-2.39848	-2.54042	NaN	-0.171585	-0.126711	-0.427675	-1.47916	-2.69645	-0.343504		0,609313810782722	0,783986134304544	O43660	Pleiotropic regulator 1 OS=Homo sapiens OX=9606 GN=PLRG1 PE=1 SV=1
1.29663	-1.37012	0.306566	0.796442	0.967895	0.73275	1.33676	1.78498	0.681381	1.40807	1.54253	1.6841	0.690584	0.508554	0.161747	1.16022	0.0396271	0.921906		0,044377774577136	0,0725570049576621	P61160	Actin-related protein 2 OS=Homo sapiens OX=9606 GN=ACTR2 PE=1 SV=1
NaN	NaN	NaN	NaN	NaN	NaN	-0.764263	-0.669306	-1.42391	0.00616837	-0.131346	-0.37907	-0.931028	-0.106461	0.599659	-0.320147	0.333298	0.0980988		0,127556274217096	0,187975429437927	P34896	Serine hydroxymethyltransferase, cytosolic OS=Homo sapiens OX=9606 GN=SHMT1 PE=1 SV=1
1.7322	1.03712	1.73826	2.05054	2.2184	1.97445	NaN	NaN	NaN	NaN	NaN	NaN	NaN	NaN	NaN	NaN	NaN	NaN		1	1	Q16666	Gamma-interferon-inducible protein 16 OS=Homo sapiens OX=9606 GN=IFI16 PE=1 SV=3
1.63788	1.3117	1.35688	1.76374	1.39741	1.55208	1.77532	2.45581	1.97744	1.2488	2.09468	2.48499	1.60588	1.5431	1.69032	1.87269	1.84858	1.57536		0,0315300607175722	0,0535308749740348	O43399	Tumor protein D54 OS=Homo sapiens OX=9606 GN=TPD52L2 PE=1 SV=2
-1.05265	-0.933535	-1.12281	-0.441984	-0.948562	-1.41925	-0.595036	-0.352392	-0.492889	-0.82662	0.0431919	-0.729471	0.551432	-0.391623	0.821558	-1.00441	-1.21042	0.191076		0,0611561980430591	0,0966648378792864	Q9BY77	Polymerase delta-interacting protein 3 OS=Homo sapiens OX=9606 GN=POLDIP3 PE=1 SV=2
NaN	NaN	NaN	NaN	NaN	NaN	NaN	-1.1307	-1.44483	NaN	NaN	NaN	-1.41498	NaN	NaN	-2.12376	NaN	NaN		0,340001051558927	0,459255926960592	Q14195	Dihydropyrimidinase-related protein 3 OS=Homo sapiens OX=9606 GN=DPYSL3 PE=1 SV=1
0.585605	-1.01182	0.312626	0.10531	0.642482	-0.130503	1.16768	1.0846	1.43437	0.315716	0.750599	-0.110073	1.04092	0.780941	1.18203	1.14535	-0.185738	0.79604		0,0781026273136462	0,120520668535298	Q8WYA6	Beta-catenin-like protein 1 OS=Homo sapiens OX=9606 GN=CTNNBL1 PE=1 SV=1
0.0349398	-0.631842	0.312601	-0.432613	0.277486	-0.431782	0.457478	-0.751221	-0.11352	-0.172239	-0.039753	-0.873089	-0.213943	-0.0734425	-1.43064	0.58642	0.590338	-0.119055		0,907043271933406	1	Q9BQ39	ATP-dependent RNA helicase DDX50 OS=Homo sapiens OX=9606 GN=DDX50 PE=1 SV=1
2.42103	1.77314	2.27524	1.8676	1.99713	2.10303	2.52905	2.3525	2.7513	2.59043	2.45296	2.01115	2.62327	2.75741	2.45553	1.82918	2.00256	2.52064		0,0993405278308463	0,149790066009608	Q96HS1	Serine/threonine-protein phosphatase PGAM5, mitochondrial OS=Homo sapiens OX=9606 GN=PGAM5 PE=1 SV=2
0.876956	0.18611	0.440084	0.348166	0.796029	0.322189	0.645424	0.0966911	0.375055	0.601835	0.550592	-0.767342	0.149099	0.342062	0.0848141	0.107866	0.56616	0.483444		0,484068341108563	0,635222955191736	P35914	Hydroxymethylglutaryl-CoA lyase, mitochondrial OS=Homo sapiens OX=9606 GN=HMGCL PE=1 SV=2
NaN	NaN	NaN	NaN	NaN	NaN	NaN	NaN	NaN	NaN	NaN	NaN	NaN	NaN	NaN	NaN	NaN	NaN		1	1	Q01546	Keratin, type II cytoskeletal 2 oral OS=Homo sapiens OX=9606 GN=KRT76 PE=1 SV=2
0.0520563	-1.04099	-0.271496	-0.164244	0.0312262	-0.209976	-0.490166	-0.324398	-0.0425415	-0.478535	-0.646246	-0.00598526	0.00432396	-0.411482	-0.101271	-0.342398	-0.854366	-0.0480766		0,945085062053055	1	P40937	Replication factor C subunit 5 OS=Homo sapiens OX=9606 GN=RFC5 PE=1 SV=1
0.560712	0.0131569	0.591373	0.237902	0.687724	0.483522	0.0747986	0.0300102	0.697575	0.38195	0.394882	-0.634682	0.854784	0.85619	0.505264	0.574867	0.276102	0.831068		0,0646774557800367	0,10164914042074	Q9Y2R4	Probable ATP-dependent RNA helicase DDX52 OS=Homo sapiens OX=9606 GN=DDX52 PE=1 SV=3
NaN	NaN	NaN	NaN	NaN	NaN	0.264233	0.99324	0.477974	0.373114	-0.083147	0.255575	NaN	NaN	NaN	NaN	NaN	NaN		1	1	Q9BZQ8	Protein Niban 1 OS=Homo sapiens OX=9606 GN=NIBAN1 PE=1 SV=1
3.66798	3.03346	3.34827	3.40388	3.55309	3.3828	3.37477	3.1122	3.41205	2.24588	3.24136	3.18701	3.42611	3.21754	3.13398	3.22788	3.68283	3.37966		0,211158137410262	0,297586906436331	P52815	39S ribosomal protein L12, mitochondrial OS=Homo sapiens OX=9606 GN=MRPL12 PE=1 SV=2
NaN	NaN	NaN	NaN	-5.01506	NaN	NaN	NaN	NaN	NaN	NaN	NaN	-0.479181	0.0101395	0.423615	-0.498917	-0.640087	0.148005		1	1	Q9Y3R5	Protein dopey-2 OS=Homo sapiens OX=9606 GN=DOP1B PE=1 SV=5
0.0920992	-1.19515	-1.02187	0.271267	0.164319	-0.171679	-0.134159	-0.528839	-0.0261707	0.0702915	-0.276197	-0.802801	-0.726589	0.220364	-0.320593	-0.384979	-1.52003	-0.742058		0,579331249636596	0,749553249822473	O60306	RNA helicase aquarius OS=Homo sapiens OX=9606 GN=AQR PE=1 SV=4
-0.510051	-0.146606	-0.0555134	-0.892376	-0.0852747	-2.38172	-0.777	-0.629025	-0.523411	-1.05915	-0.559425	-0.878056	-1.65344	-1.01352	-1.37136	-1.36388	-1.58812	-1.79099		0,0479338535057824	0,0779250528179366	Q5SRE5	Nucleoporin NUP188 OS=Homo sapiens OX=9606 GN=NUP188 PE=1 SV=1
0.929746	-0.0326233	1.70636	0.683708	1.52273	1.46715	1.74578	1.30989	1.68927	1.59304	1.563	0.0281982	2.39572	2.22189	1.30043	1.87324	1.62402	2.21285		0,0511385089067684	0,0823918906256644	P45973	Chromobox protein homolog 5 OS=Homo sapiens OX=9606 GN=CBX5 PE=1 SV=1
-2.09364	NaN	-4.17559	NaN	NaN	-3.71442	-1.83764	-3.57859	-2.04864	-3.89444	-3.34914	NaN	-2.32493	-1.82681	-2.40921	-2.9556	NaN	-1.80414		0,225088113854129	0,315608801569649	Q68E01	Integrator complex subunit 3 OS=Homo sapiens OX=9606 GN=INTS3 PE=1 SV=1
3.66847	2.83333	2.92031	3.32001	3.86216	3.18357	3.61741	3.14143	3.4641	2.55852	3.23528	2.95582	3.98631	3.71244	3.67695	3.71746	3.08769	3.81477		0,0771820378298741	0,119224943831542	Q86V81	THO complex subunit 4 OS=Homo sapiens OX=9606 GN=ALYREF PE=1 SV=3
-0.134524	-0.545681	-0.776031	-1.17653	0.0852098	-1.28205	-0.658691	-1.33079	-0.594719	-1.25033	-1.16976	-3.27143	0.75071	0.397449	0.308704	-0.772053	-1.42889	-0.120707		0,0524413253186548	0,0842147109457947	Q9P2I0	Cleavage and polyadenylation specificity factor subunit 2 OS=Homo sapiens OX=9606 GN=CPSF2 PE=1 SV=2
-3.52631	-0.281513	-0.323994	-1.58083	-3.75313	-3.2739	-0.933527	-1.9698	-1.15134	-0.200487	-2.35515	-0.493029	0.265888	-0.137787	-0.504185	-0.648531	-0.966936	-0.792332		0,0535745996179263	0,085785333180316	Q9UKN8	General transcription factor 3C polypeptide 4 OS=Homo sapiens OX=9606 GN=GTF3C4 PE=1 SV=2
-0.0623865	-2.24009	0.582924	-0.936548	0.411149	-0.179159	-0.325781	0.358541	0.695076	0.523178	0.567844	-0.616549	0.0771923	0.464422	-0.375313	-0.141985	-1.71668	0.457602		0,4519648314299	0,596636763138724	Q9GZL7	Ribosome biogenesis protein WDR12 OS=Homo sapiens OX=9606 GN=WDR12 PE=1 SV=2
1.365	0.631779	1.15596	1.00065	0.722272	0.842606	1.06877	1.02798	1.09115	0.360504	0.939753	0.580442	1.09924	1.02639	1.25395	1.06391	1.23299	1.44176		0,0888097725201029	0,135155939521988	P61006	Ras-related protein Rab-8A OS=Homo sapiens OX=9606 GN=RAB8A PE=1 SV=1
1.45122	0.87781	1.60602	1.00502	1.32502	1.59409	1.17808	1.36559	1.66441	0.991585	1.21612	0.995342	1.20069	1.29311	0.900166	0.766624	0.498692	1.14713		0,130980303734393	0,19227459589689	Q15050	Ribosome biogenesis regulatory protein homolog OS=Homo sapiens OX=9606 GN=RRS1 PE=1 SV=2
1.00617	0.409069	1.07521	1.08532	1.23007	1.20901	0.819788	0.48876	0.866472	0.39414	0.47373	0.830294	1.1527	0.902439	0.875914	0.66242	0.65341	0.971333		0,0620655873970095	0,0979971292436354	O75934	Pre-mRNA-splicing factor SPF27 OS=Homo sapiens OX=9606 GN=BCAS2 PE=1 SV=1
-3.31069	0.512314	0.162647	0.169643	-0.772849	-0.139418	NaN	-1.7381	NaN	-2.08775	NaN	NaN	NaN	NaN	-4.01836	-3.41483	0.061779	NaN		0,255897306345775	0,354646392274192	P0CG39	POTE ankyrin domain family member J OS=Homo sapiens OX=9606 GN=POTEJ PE=3 SV=1
1.54865	0.346188	0.753588	1.01832	0.889304	1.0838	1.04158	0.847977	0.845524	-0.140673	0.902224	0.824871	0.123743	0.314306	0.190117	0.640409	0.941694	0.498539		0,118166664786754	0,175660667458723	P80303	Nucleobindin-2 OS=Homo sapiens OX=9606 GN=NUCB2 PE=1 SV=3
0.959912	-0.891157	1.15049	0.100573	0.664386	-0.888494	0.0396194	-0.0279942	0.66037	0.245884	0.164059	-1.82395	0.0688744	0.0508194	0.557709	-0.340517	-0.707006	0.725363		0,797048255582598	0,997099699471042	Q8NI36	WD repeat-containing protein 36 OS=Homo sapiens OX=9606 GN=WDR36 PE=1 SV=1
0.91628	-0.426926	1.15255	0.593073	0.783214	0.156124	0.556932	0.444565	0.12957	0.536898	0.374275	-0.572931	-0.278502	-0.112183	0.188042	-0.225916	-0.327881	-0.423805		0,0338615770339138	0,0570728296099629	Q9Y4P3	Transducin beta-like protein 2 OS=Homo sapiens OX=9606 GN=TBL2 PE=1 SV=1
1.41648	0.174799	0.437338	1.31455	0.792403	0.797604	1.80406	1.77787	1.63861	-0.477503	1.84883	1.60899	0.514332	0.347467	0.618362	0.07938	1.11465	0.641382		0,104898034783818	0,157392298883727	Q15836	Vesicle-associated membrane protein 3 OS=Homo sapiens OX=9606 GN=VAMP3 PE=1 SV=3
-0.274316	-1.36148	-1.08773	-1.31376	-0.661841	-1.18681	-2.83254	-0.0306339	-2.41922	-0.716469	-3.84274	0.204491	-2.47284	-3.83099	-2.38477	-2.01311	0.103891	-4.30409		0,180716251055893	0,257392572782893	Q92598	Heat shock protein 105 kDa OS=Homo sapiens OX=9606 GN=HSPH1 PE=1 SV=1
0.231822	0.205633	-0.00458145	0.512686	0.0563307	-0.549799	0.361746	0.946978	0.294239	0.467083	0.298229	0.859785	0.337845	0.444502	0.633163	0.617523	-0.493551	0.819344		0,128473815053841	0,189138440344	P12081	Histidine--tRNA ligase, cytoplasmic OS=Homo sapiens OX=9606 GN=HARS1 PE=1 SV=2
0.408261	-0.0366688	0.62709	-0.115658	-0.112361	0.224642	0.381323	1.16067	-0.275034	-0.935947	-0.195158	0.539417	-0.512737	-0.0316372	0.0440121	-0.0953465	-0.43185	0.08354		0,478581153869584	0,628768880017068	Q9NUQ9	CYFIP-related Rac1 interactor B OS=Homo sapiens OX=9606 GN=CYRIB PE=1 SV=1
NaN	NaN	NaN	NaN	NaN	NaN	NaN	NaN	NaN	NaN	NaN	NaN	-5.63758	-5.25886	-5.03501	-5.05377	NaN	-6.02229		1	1	P31323	cAMP-dependent protein kinase type II-beta regulatory subunit OS=Homo sapiens OX=9606 GN=PRKAR2B PE=1 SV=3
1.43047	0.244448	1.17351	0.782473	1.46754	1.1354	1.59691	0.883554	1.23927	1.19756	1.42889	0.174402	1.86852	1.85322	1.92597	1.53531	0.961061	2.01478		0,0452339481422954	0,0739021746995891	Q13547	Histone deacetylase 1 OS=Homo sapiens OX=9606 GN=HDAC1 PE=1 SV=1
1.52854	0	0.820063	0.530319	0.703885	1.50713	1.40941	1.22974	1.83625	1.07869	1.15074	0.589228	1.06649	1.36868	1.07223	0.212814	0.15007	1.22864		0,386818832147779	0,516030795692617	P56182	Ribosomal RNA processing protein 1 homolog A OS=Homo sapiens OX=9606 GN=RRP1 PE=1 SV=1
1.99535	1.31337	1.85943	1.86843	1.91703	1.7715	2.18468	1.61963	2.15708	1.31949	2.01942	1.32433	1.32102	1.50141	1.14469	1.53443	1.42924	1.82248		0,138515253654645	0,202395660876776	Q9NUP9	Protein lin-7 homolog C OS=Homo sapiens OX=9606 GN=LIN7C PE=1 SV=1
1.04221	-1.14485	0.436981	0.946321	1.87819	1.59756	1.90753	1.10778	1.96005	0.93536	1.53433	1.02421	1.02991	1.29947	0.660467	1.59706	1.21919	1.65303		0,320852050012334	0,436266913367459	P14927	Cytochrome b-c1 complex subunit 7 OS=Homo sapiens OX=9606 GN=UQCRB PE=1 SV=2
0.409705	-0.90163	-0.165888	-0.426407	-0.219428	0.359213	-0.496944	-0.904608	-0.750317	-1.03126	-0.11956	-0.403339	-0.189154	-1.19599	-1.13816	-0.93049	-1.93479	-0.280327		0,0521779227769469	0,0839441763452993	P42892	Endothelin-converting enzyme 1 OS=Homo sapiens OX=9606 GN=ECE1 PE=1 SV=2
0.329125	-0.715357	0.338226	-0.398272	-1.07087	0.629087	0.171057	0.319212	0.116369	0.572779	-0.158916	-0.419937	0.527016	0.763229	0.088974	0.313408	-0.500696	0.549467		0,356593710874165	0,479761404242814	Q9H8Y8	Golgi reassembly-stacking protein 2 OS=Homo sapiens OX=9606 GN=GORASP2 PE=1 SV=3
NaN	NaN	NaN	NaN	NaN	NaN	NaN	NaN	NaN	NaN	NaN	NaN	NaN	NaN	NaN	NaN	NaN	NaN		1	1	O95757	Heat shock 70 kDa protein 4L OS=Homo sapiens OX=9606 GN=HSPA4L PE=1 SV=3
-0.290521	-1.63211	-0.722897	-1.42766	-0.537688	-0.698574	-0.017992	-0.282215	0.0696678	-0.396832	-0.080595	-1.19669	-0.570942	-0.51438	-0.475618	-0.981789	-1.91046	-0.0549984		0,206357140918196	0,291192122566021	P82663	28S ribosomal protein S25, mitochondrial OS=Homo sapiens OX=9606 GN=MRPS25 PE=1 SV=1
1.6255	1.2158	1.95359	1.36177	1.33503	1.16637	1.48808	0.552414	1.76813	1.29138	1.35603	0.418421	1.25377	1.34655	1.23223	0.622095	1.02624	1.16051		0,285557160191568	0,392308329772195	O00541	Pescadillo homolog OS=Homo sapiens OX=9606 GN=PES1 PE=1 SV=1
-0.228877	-1.30762	-0.854723	-1.27855	-0.451396	-1.26851	-0.789595	-1.16001	-1.20679	-1.2941	-0.872971	-1.97015	-1.9423	-1.21429	-1.71244	-2.88079	-1.36956	-1.17039		0,0473701617078092	0,0771073213955171	P01116	GTPase KRas OS=Homo sapiens OX=9606 GN=KRAS PE=1 SV=1
0.218432	0.00227356	-0.429472	0.73562	0.611363	0.180073	0.175014	-0.0118332	0.0167236	0.0501614	-0.123669	-1.04432	0.48494	0.373964	0.0902519	-0.506704	-2.05156	0.281075		0,474850669197364	0,624424392778568	Q9NW64	Pre-mRNA-splicing factor RBM22 OS=Homo sapiens OX=9606 GN=RBM22 PE=1 SV=1
0.495927	-1.02292	0.589176	-0.168015	0.479428	-0.566521	0.585428	0.0621815	0.402367	0.269922	-0.405088	-0.620493	0.60132	0.444994	0.110523	-0.287519	-0.159342	0.0945835		0,854329221124182	1	Q9BVI4	Nucleolar complex protein 4 homolog OS=Homo sapiens OX=9606 GN=NOC4L PE=1 SV=1
NaN	NaN	NaN	NaN	NaN	NaN	NaN	NaN	NaN	NaN	NaN	3.8694	NaN	NaN	NaN	NaN	NaN	NaN		1	1	O76011	Keratin, type I cuticular Ha4 OS=Homo sapiens OX=9606 GN=KRT34 PE=1 SV=2
3.36395	2.31463	2.946	2.94347	3.02776	2.92128	3.05367	2.68962	3.12667	2.82866	2.82263	2.00084	2.55366	2.70789	2.39057	2.22507	1.66251	2.49587		0,0435664289243494	0,071441833187889	P42126	Enoyl-CoA delta isomerase 1, mitochondrial OS=Homo sapiens OX=9606 GN=ECI1 PE=1 SV=1
0.333451	-0.494574	-0.569357	-0.938234	-0.0722818	-1.36555	0.295977	-0.665873	0.40485	-0.0401592	0.462637	-0.744614	0.57456	0.84738	0.323551	-0.123705	-0.947271	0.40003		0,151884854215399	0,220014069621979	Q9UMS0	NFU1 iron-sulfur cluster scaffold homolog, mitochondrial OS=Homo sapiens OX=9606 GN=NFU1 PE=1 SV=2
0.0790606	-1.34848	0.369144	-0.54376	0.876933	0.317928	1.99383	1.17396	1.90222	1.56715	1.59128	-0.255775	1.29139	2.06681	0.615322	1.50415	-1.49406	2.04982		0,0813183864248357	0,124829370272291	Q15287	RNA-binding protein with serine-rich domain 1 OS=Homo sapiens OX=9606 GN=RNPS1 PE=1 SV=1
2.99906	2.81483	2.40407	2.92692	3.08526	2.8619	3.00539	2.87425	2.98385	2.53283	2.98965	3.07965	3.35418	3.00261	3.43025	3.25406	2.90002	3.10287		0,043724662207453	0,0716216123079473	Q01130	Serine/arginine-rich splicing factor 2 OS=Homo sapiens OX=9606 GN=SRSF2 PE=1 SV=4
-1.77271	-0.460697	-0.953539	-0.795424	-1.20491	-0.67259	-2.39392	-2.85404	-1.88296	-0.817348	-2.19275	-0.684906	-0.618187	-1.29585	-1.56215	-0.527084	-0.66247	-1.52486		0,0707608553951128	0,110308089457614	Q13618	Cullin-3 OS=Homo sapiens OX=9606 GN=CUL3 PE=1 SV=2
0.872874	0.627958	0.980312	0.683918	0.62794	0.648977	1.25127	1.10531	1.51006	1.18709	0.69216	-0.289045	0.087719	0.738081	-0.353001	-0.772987	1.11173	-1.66534		0,0431159972872834	0,070755688198619	Q8NFH5	Nucleoporin NUP35 OS=Homo sapiens OX=9606 GN=NUP35 PE=1 SV=1
-3.42932	NaN	NaN	NaN	NaN	NaN	NaN	-1.55082	-3.18179	NaN	NaN	NaN	-1.05833	-1.32556	-0.651892	-0.00940895	-0.692631	-1.53048		0,037790158201012	0,0631884604412535	P34949	Mannose-6-phosphate isomerase OS=Homo sapiens OX=9606 GN=MPI PE=1 SV=2
-0.68012	-1.01034	0.163359	0.0146999	-1.09993	-0.454668	-0.0268631	-0.317223	-0.110424	-0.711853	-0.243479	-3.51508	-0.219807	0.208309	-0.831673	-0.538586	-1.82	-2.20335		0,775264511821033	0,972600569455388	Q12996	Cleavage stimulation factor subunit 3 OS=Homo sapiens OX=9606 GN=CSTF3 PE=1 SV=1
-0.184773	-0.194818	0.584198	-1.43368	-0.362439	-0.626808	-0.300909	-0.12768	0.300999	0.309235	-0.0766525	-1.91689	0.264112	0.660347	0.381371	0.271431	-0.0144939	0.545343		0,122170587155802	0,180943439134272	Q13505	Metaxin-1 OS=Homo sapiens OX=9606 GN=MTX1 PE=1 SV=3
1.14056	-0.371883	0.732365	0.421843	0.519948	0.817604	-1.45284	0.130186	-0.0321007	-0.200333	0.170555	-0.267897	1.16253	-1.00468	-0.716335	-2.35878	1.29989	1.13766		0,347951504721304	0,468991951942952	O75208	Ubiquinone biosynthesis protein COQ9, mitochondrial OS=Homo sapiens OX=9606 GN=COQ9 PE=1 SV=1
0.84784	1.04764	0.66659	0.635147	0.78612	0.930489	1.23488	0.945562	1.27059	0.467257	1.02788	1.2916	0.966688	1.20001	0.706898	0.65222	0.216005	0.866726		0,234739946076876	0,327894250112439	Q15427	Splicing factor 3B subunit 4 OS=Homo sapiens OX=9606 GN=SF3B4 PE=1 SV=1
-0.276597	-0.254377	-1.48622	-0.38485	-1.11947	-0.36059	-0.82555	-0.389408	-0.858734	-0.904839	-0.962662	-0.10677	-0.493711	-0.561506	0.228365	-0.00280571	0.124527	-0.412725		0,103321496499813	0,155372273688043	Q6XQN6	Nicotinate phosphoribosyltransferase OS=Homo sapiens OX=9606 GN=NAPRT PE=1 SV=2
1.20649	-0.183416	0.446121	0.301443	0.240239	0.965065	1.24613	1.26237	1.73268	0.285231	0.923702	0.485523	1.02662	0.874321	0.608582	0.394104	0.259054	0.674316		0,193125344236301	0,273876841804442	Q9Y5J7	Mitochondrial import inner membrane translocase subunit Tim9 OS=Homo sapiens OX=9606 GN=TIMM9 PE=1 SV=1
-0.725739	-2.08826	-1.87008	-1.02791	-2.12153	-1.19147	-1.90772	-0.359377	-0.528913	-0.335604	-0.404888	-1.26309	-0.562944	-0.136959	0.0270481	-0.680826	-2.73134	-2.02791		0,337816652879505	0,457003495220407	Q9UKF6	Cleavage and polyadenylation specificity factor subunit 3 OS=Homo sapiens OX=9606 GN=CPSF3 PE=1 SV=1
-2.42863	-3.42139	-2.06391	-2.97565	NaN	NaN	-1.16575	-3.38651	-3.20229	NaN	-3.6309	NaN	-2.53026	-0.226507	-0.470764	-2.70771	-1.70693	-0.705584		0,069778976426713	0,10893109279043	Q9GZS3	WD repeat-containing protein 61 OS=Homo sapiens OX=9606 GN=WDR61 PE=1 SV=1
NaN	NaN	NaN	NaN	NaN	NaN	0.907021	-1.19933	0.0276985	-0.685265	1.12701	2.28436	NaN	NaN	NaN	NaN	NaN	NaN		1	1	P17661	Desmin OS=Homo sapiens OX=9606 GN=DES PE=1 SV=3
1.29292	0.233803	1.18386	-0.277714	1.15224	0.727827	0.913862	0.813711	0.949406	1.02083	0.903151	0.0320663	0.446669	0.250322	0.334375	0.662397	0.2719	0.796677		0,44084803395812	0,583879316395701	Q9UHG3	Prenylcysteine oxidase 1 OS=Homo sapiens OX=9606 GN=PCYOX1 PE=1 SV=3
1.52047	0.811932	1.43367	1.10698	1.62221	1.20966	0.654531	0.559011	1.02434	0.986208	0.851843	0.427385	0.832747	1.42547	1.01622	1.15756	-0.186413	1.36648		0,103447955317537	0,15545323265086	P61326	Protein mago nashi homolog OS=Homo sapiens OX=9606 GN=MAGOH PE=1 SV=1
-1.50496	-0.453653	-0.735039	-1.14206	-1.59804	-0.263819	-0.870586	0.0786629	-2.16783	0.142244	0.157701	0.360247	-0.516384	-0.276453	-0.0770798	0.191553	0.544506	-1.65895		0,320909297052924	0,436266913367459	Q13126	S-methyl-5'-thioadenosine phosphorylase OS=Homo sapiens OX=9606 GN=MTAP PE=1 SV=2
-0.560792	0.551523	0.607502	0.17964	-0.912503	0.0959663	-0.526089	0.221661	-0.823078	-0.126478	-0.463997	0.493069	-0.556238	-0.811378	-0.704832	-0.878681	1.92304	-1.19192		0,738158715978685	0,930273569937789	P30520	Adenylosuccinate synthetase isozyme 2 OS=Homo sapiens OX=9606 GN=ADSS2 PE=1 SV=3
NaN	NaN	NaN	NaN	NaN	NaN	NaN	NaN	NaN	-4.8235	NaN	NaN	0.876072	0.220778	0.488417	0.58168	1.35944	0.567034		1	1	P27487	Dipeptidyl peptidase 4 OS=Homo sapiens OX=9606 GN=DPP4 PE=1 SV=2
-0.892192	-4.18394	-1.13884	-3.58513	-4.90848	-1.48195	-1.13323	-2.08317	-1.00632	-3.1837	-3.55569	-1.49175	-0.213732	-0.510588	-0.906433	-1.00499	-1.37093	-0.395327		0,03642676120109	0,0611632021534443	Q92930	Ras-related protein Rab-8B OS=Homo sapiens OX=9606 GN=RAB8B PE=1 SV=2
1.28248	0.147686	0.95245	0.572184	0.748239	0.412107	0.651815	0.511724	1.01804	0.610645	0.72209	-0.968979	0.409025	0.802193	0.712347	0.217209	-1.22216	0.560421		0,502180536078667	0,656263715638128	Q9H7B2	Ribosome production factor 2 homolog OS=Homo sapiens OX=9606 GN=RPF2 PE=1 SV=2
2.54899	1.12442	2.08715	1.97396	1.9193	1.69362	1.44742	1.62603	1.47751	1.20843	1.36466	0.561031	1.56277	1.82117	1.52586	1.28555	0.873793	1.70743		0,0500977811118878	0,0809511294940263	P51970	NADH dehydrogenase [ubiquinone] 1 alpha subcomplex subunit 8 OS=Homo sapiens OX=9606 GN=NDUFA8 PE=1 SV=3
-3.69981	NaN	NaN	NaN	NaN	NaN	NaN	NaN	NaN	NaN	NaN	6.33101	NaN	NaN	NaN	NaN	NaN	NaN		1	1	Q9NSB4	Keratin, type II cuticular Hb2 OS=Homo sapiens OX=9606 GN=KRT82 PE=1 SV=3
1.15994	-0.705723	-0.798016	0.0427628	0.145169	-0.0661926	0.136341	0.114204	-0.0587883	-0.58284	-0.856441	-0.0334473	0.081398	-1.04022	-0.483803	-0.0503387	-0.771221	0.234343		0,648342912072688	0,828177987365893	O95793	Double-stranded RNA-binding protein Staufen homolog 1 OS=Homo sapiens OX=9606 GN=STAU1 PE=1 SV=2
NaN	NaN	NaN	NaN	NaN	NaN	-0.883247	NaN	-1.66691	NaN	NaN	NaN	NaN	-2.08466	NaN	NaN	NaN	-2.17804		0,162218794308378	0,233605631803694	O15126	Secretory carrier-associated membrane protein 1 OS=Homo sapiens OX=9606 GN=SCAMP1 PE=1 SV=2
NaN	NaN	NaN	NaN	NaN	NaN	NaN	NaN	NaN	NaN	NaN	NaN	NaN	NaN	NaN	NaN	NaN	NaN		1	1	Q14CN4	Keratin, type II cytoskeletal 72 OS=Homo sapiens OX=9606 GN=KRT72 PE=1 SV=2
-2.54802	NaN	NaN	NaN	NaN	NaN	-1.13044	-0.516045	-0.605738	-0.640875	-0.890398	-1.04434	-1.27379	-0.766562	-2.52003	-0.532045	-0.555803	-2.69246		0,187134947653109	0,265764087238803	Q6GMV3	Putative peptidyl-tRNA hydrolase PTRHD1 OS=Homo sapiens OX=9606 GN=PTRHD1 PE=1 SV=1
0.115407	-2.27064	-0.21331	-0.752028	-0.972789	-0.64027	0.392973	0.545296	0.264467	-0.127731	-0.206982	-1.25423	-0.545227	0.0445251	-0.364033	-1.47082	-1.50157	0.147177		0,237769602610529	0,331706977955553	Q13895	Bystin OS=Homo sapiens OX=9606 GN=BYSL PE=1 SV=3
NaN	NaN	NaN	NaN	NaN	NaN	NaN	NaN	NaN	NaN	NaN	NaN	NaN	NaN	NaN	NaN	NaN	NaN		1	1	P01112	GTPase HRas OS=Homo sapiens OX=9606 GN=HRAS PE=1 SV=1
1.79426	0.844257	1.46245	1.35504	1.49498	1.44911	1.33815	1.06294	1.49149	1.22252	1.09262	-0.174042	1.39934	1.36415	1.20378	1.12807	-0.219748	1.48834		0,409590401012136	0,544765091117525	Q9Y2Q9	28S ribosomal protein S28, mitochondrial OS=Homo sapiens OX=9606 GN=MRPS28 PE=1 SV=1
0.740422	-1.03151	0.467764	0.267054	0.467492	0.12569	1.11321	0.648672	1.03904	1.16485	0.702059	-0.203569	-0.126808	0.105961	-0.0500622	-0.0460396	0.274384	0.401384		0,0668670169544417	0,104866648441145	Q9UHQ9	NADH-cytochrome b5 reductase 1 OS=Homo sapiens OX=9606 GN=CYB5R1 PE=1 SV=1
NaN	NaN	NaN	NaN	NaN	NaN	NaN	NaN	NaN	NaN	NaN	NaN	NaN	NaN	NaN	NaN	NaN	NaN		1	1	Q9UMR2	ATP-dependent RNA helicase DDX19B OS=Homo sapiens OX=9606 GN=DDX19B PE=1 SV=1
NaN	-1.9828	-2.42081	NaN	NaN	NaN	NaN	-3.61365	NaN	-3.83624	NaN	NaN	-2.21966	-1.17941	-1.02732	-1.51734	-4.7611	-2.43984		0,315769162546662	0,430253831269416	Q9P265	Disco-interacting protein 2 homolog B OS=Homo sapiens OX=9606 GN=DIP2B PE=1 SV=3
1.00562	0.242855	1.22612	0.835611	1.79629	1.05095	1.86153	1.15108	2.05489	0.781824	1.40021	0.968948	2.03313	2.14181	1.54207	1.87738	0.312403	2.18011		0,182958120947381	0,260250274359193	P09234	U1 small nuclear ribonucleoprotein C OS=Homo sapiens OX=9606 GN=SNRPC PE=1 SV=1
NaN	NaN	-2.7292	NaN	NaN	NaN	NaN	NaN	NaN	-3.53122	NaN	NaN	-2.27871	NaN	NaN	NaN	NaN	NaN		1	1	Q9H4B7	Tubulin beta-1 chain OS=Homo sapiens OX=9606 GN=TUBB1 PE=1 SV=1
1.43551	0.89817	0.0229988	1.09331	1.60966	1.50345	1.49383	-0.118271	1.59878	-0.624443	0.972391	0.27286	1.61181	1.38333	1.74706	0.733875	-1.26215	2.12778		0,608641552776112	0,783349142597727	Q9Y3Y2	Chromatin target of PRMT1 protein OS=Homo sapiens OX=9606 GN=CHTOP PE=1 SV=2
NaN	NaN	-3.68462	NaN	NaN	NaN	NaN	NaN	NaN	NaN	NaN	NaN	-1.40379	-1.2151	-2.73036	-1.03464	-0.440683	-1.56365		1	1	O75828	Carbonyl reductase [NADPH] 3 OS=Homo sapiens OX=9606 GN=CBR3 PE=1 SV=3
NaN	NaN	NaN	-2.48243	NaN	NaN	NaN	NaN	-2.1888	-1.222	-1.72155	-1.61128	-0.79171	-0.00667	-0.203262	-0.586756	-1.96853	-0.857656		0,0389441619008819	0,0649478847673684	P57721	Poly(rC)-binding protein 3 OS=Homo sapiens OX=9606 GN=PCBP3 PE=1 SV=2
-0.31606	-1.17361	0.264832	-0.196665	-1.10276	-0.451214	-2.03567	-1.28656	-2.35583	-0.335693	-1.65104	NaN	-0.641636	-0.269064	-0.189232	-0.189512	-2.87911	-0.39101		0,138531841170125	0,202395660876776	Q5SY16	Polynucleotide 5'-hydroxyl-kinase NOL9 OS=Homo sapiens OX=9606 GN=NOL9 PE=1 SV=1
NaN	NaN	-3.54567	-3.39741	-4.62689	-3.7282	-3.15958	-4.00719	-3.44161	-4.13619	-3.41549	4.88752	-2.13148	-2.334	-2.54016	-2.31448	-1.65581	-2.27197		0,465021013446938	0,612591746260106	O76013	Keratin, type I cuticular Ha6 OS=Homo sapiens OX=9606 GN=KRT36 PE=1 SV=1
NaN	NaN	NaN	NaN	NaN	-3.62873	NaN	-1.39894	NaN	-1.928	NaN	-1.01415	NaN	NaN	-2.88962	NaN	NaN	NaN		1	1	Q9Y3D0	Cytosolic iron-sulfur assembly component 2B OS=Homo sapiens OX=9606 GN=CIAO2B PE=1 SV=1
-1.79198	-0.622959	-1.50307	-2.03783	-0.78806	-0.641741	-0.71102	-1.50323	-1.20724	-2.48577	-2.36152	-1.54419	-0.912252	-0.593462	-1.61782	-1.21121	-1.90643	-1.34736		0,450429669017272	0,59478780368141	P52434	DNA-directed RNA polymerases I, II, and III subunit RPABC3 OS=Homo sapiens OX=9606 GN=POLR2H PE=1 SV=4
1.61622	1.11675	1.53281	1.17284	1.23043	1.0077	1.05519	1.12946	1.31036	1.13498	1.28672	0.533484	1.05245	1.01048	0.973158	0.807566	1.08287	1.04451		0,106533178653151	0,159547148653652	Q9P035	Very-long-chain (3R)-3-hydroxyacyl-CoA dehydratase 3 OS=Homo sapiens OX=9606 GN=HACD3 PE=1 SV=2
-0.540532	-0.821074	-2.21605	-1.22235	-1.69977	-0.687016	-1.34632	-2.02479	-0.9774	-3.0508	-2.07962	-0.916739	-1.01593	-2.23092	-0.848446	-0.836409	-0.976994	-1.48356		0,338866532666198	0,458003344823376	Q9P2M7	Cingulin OS=Homo sapiens OX=9606 GN=CGN PE=1 SV=2
NaN	NaN	NaN	NaN	NaN	NaN	NaN	NaN	NaN	NaN	NaN	NaN	NaN	NaN	NaN	NaN	NaN	NaN		1	1	Q9NRW1	Ras-related protein Rab-6B OS=Homo sapiens OX=9606 GN=RAB6B PE=1 SV=1
-1.10671	-0.914431	-1.53049	-1.19426	-1.84933	-1.20079	-1.72417	-0.609116	-1.3998	-1.88092	-0.612436	-2.41318	-0.134954	0.479836	0.335434	-1.26231	-1.48644	-0.460264		0,034780907118627	0,058575136125423	O00461	Golgi integral membrane protein 4 OS=Homo sapiens OX=9606 GN=GOLIM4 PE=1 SV=1
NaN	NaN	NaN	NaN	-3.98323	NaN	-0.496441	0.385809	-0.831911	0.120953	-1.40716	-0.294619	NaN	-3.85654	NaN	NaN	NaN	NaN		1	1	P30043	Flavin reductase (NADPH) OS=Homo sapiens OX=9606 GN=BLVRB PE=1 SV=3
-2.23333	NaN	NaN	NaN	NaN	NaN	NaN	NaN	NaN	NaN	-2.10582	NaN	0.224501	-0.269728	-0.487234	-0.745718	-1.3807	-0.136118		1	1	Q9Y4F1	FERM, ARHGEF and pleckstrin domain-containing protein 1 OS=Homo sapiens OX=9606 GN=FARP1 PE=1 SV=1
NaN	NaN	NaN	NaN	-3.86829	NaN	-0.981419	-1.07737	-1.44005	-1.0229	-0.707052	-6.08693	-0.502075	-0.340963	-0.335339	-0.478603	-0.230354	-0.504999		0,109600203733507	0,163918301997914	P16219	Short-chain specific acyl-CoA dehydrogenase, mitochondrial OS=Homo sapiens OX=9606 GN=ACADS PE=1 SV=1
NaN	NaN	NaN	NaN	NaN	NaN	NaN	NaN	NaN	NaN	NaN	NaN	NaN	-5.22086	-5.5838	-5.61972	NaN	-5.69207		1	1	Q9ULD0	2-oxoglutarate dehydrogenase-like, mitochondrial OS=Homo sapiens OX=9606 GN=OGDHL PE=1 SV=3
1.37892	0.471409	0.425158	0.746887	0.62235	0.444567	0.0356293	0.816389	0.999283	0.610462	1.13637	0.461483	0.989101	1.21095	0.870974	1.00395	0.968178	1.44037		0,0867960124879694	0,132501785638575	Q9BVK6	Transmembrane emp24 domain-containing protein 9 OS=Homo sapiens OX=9606 GN=TMED9 PE=1 SV=2
0.707309	-0.279076	-0.934504	-0.223688	0.945548	0.174095	1.53745	1.13105	1.75753	1.1107	1.07759	0.539833	0.823908	1.3325	1.01073	0.927408	-1.78716	1.60984		0,104398471387946	0,156721779968118	Q15428	Splicing factor 3A subunit 2 OS=Homo sapiens OX=9606 GN=SF3A2 PE=1 SV=2
1.43594	0.160278	1.33208	0.849127	1.22413	0.636093	0.717085	0.328369	1.06139	0.529186	0.723082	0.0966797	0.949186	1.1602	0.882311	0.602097	-1.37076	0.994795		0,50885405811755	0,664199524929934	Q6DKI1	60S ribosomal protein L7-like 1 OS=Homo sapiens OX=9606 GN=RPL7L1 PE=1 SV=2
-2.38908	NaN	-1.80637	-1.01419	-0.878163	-2.39459	-0.938625	-1.52646	-2.1481	-0.318672	-1.27457	-2.40138	0.171165	-1.85405	0.382088	-0.911942	-0.0909786	-0.214592		0,0360542653932527	0,0605837732054619	Q96J01	THO complex subunit 3 OS=Homo sapiens OX=9606 GN=THOC3 PE=1 SV=1
NaN	NaN	NaN	NaN	NaN	NaN	NaN	NaN	NaN	NaN	NaN	NaN	0.95149	0.574633	1.06768	1.34116	1.27122	1.21269		1	1	Q9Y5Z4	Heme-binding protein 2 OS=Homo sapiens OX=9606 GN=HEBP2 PE=1 SV=1
NaN	NaN	NaN	NaN	NaN	NaN	-3.83162	-3.87576	NaN	-3.53046	NaN	NaN	-3.69881	-3.21384	-2.87946	-2.10778	NaN	-3.14316		0,0845617368284856	0,129224831841941	O14787	Transportin-2 OS=Homo sapiens OX=9606 GN=TNPO2 PE=1 SV=3
-3.74932	NaN	NaN	NaN	NaN	NaN	-1.7813	-0.344881	-0.915319	-0.619638	-1.92697	-0.560032	-0.531511	-0.344051	-0.298597	-0.607561	-0.419079	-0.495218		0,0648731099353919	0,101920404770564	Q14CX7	N-alpha-acetyltransferase 25, NatB auxiliary subunit OS=Homo sapiens OX=9606 GN=NAA25 PE=1 SV=1
1.33248	0.359573	0.986006	0.852386	0.94877	1.09924	NaN	NaN	NaN	NaN	NaN	NaN	NaN	NaN	NaN	NaN	NaN	NaN		1	1	P57735	Ras-related protein Rab-25 OS=Homo sapiens OX=9606 GN=RAB25 PE=1 SV=2
-0.933414	-0.052393	0.425964	NaN	-0.510726	0.39724	0.478096	0.766361	0.571011	0.666283	0.371506	0.812849	0.391592	0.301311	0.245283	0.445984	-1.59711	0.167919		0,097368903164063	0,146917379142772	P84098	60S ribosomal protein L19 OS=Homo sapiens OX=9606 GN=RPL19 PE=1 SV=1
1.47131	0.166586	0.543221	0.905996	1.12308	0.487621	1.35201	1.24341	1.56903	1.29017	1.15446	1.25156	1.13615	1.53485	1.45537	1.40475	0.311558	1.56252		0,0753690282813008	0,116709798259766	O14936	Peripheral plasma membrane protein CASK OS=Homo sapiens OX=9606 GN=CASK PE=1 SV=3
NaN	NaN	NaN	NaN	NaN	NaN	NaN	NaN	NaN	NaN	NaN	NaN	NaN	NaN	NaN	NaN	NaN	NaN		1	1	P30154	Serine/threonine-protein phosphatase 2A 65 kDa regulatory subunit A beta isoform OS=Homo sapiens OX=9606 GN=PPP2R1B PE=1 SV=3
-2.21177	-2.8116	-3.31414	-2.91049	NaN	NaN	-1.50356	-2.05623	-1.45155	-2.55905	-2.80341	-2.49113	-1.67445	-1.99899	-2.2471	-3.57097	-2.40228	-0.907034		0,271980458053287	0,374820949206229	Q12789	General transcription factor 3C polypeptide 1 OS=Homo sapiens OX=9606 GN=GTF3C1 PE=1 SV=4
-0.185971	-2.65183	-1.13973	-0.916553	-0.366801	-1.04488	-1.66891	-0.263361	-1.31783	-2.90717	-0.508121	-0.370472	-0.624998	-0.143021	0.00760269	-0.472115	-0.211885	-0.0308323		0,119848730715571	0,177981605137232	P20810	Calpastatin OS=Homo sapiens OX=9606 GN=CAST PE=1 SV=4
NaN	-2.0452	-2.02147	NaN	NaN	NaN	-0.565947	-0.652887	-2.19071	-0.167223	-2.16112	-1.4698	NaN	NaN	NaN	NaN	NaN	NaN		0,244650049054174	0,340543046695488	Q63HN8	E3 ubiquitin-protein ligase RNF213 OS=Homo sapiens OX=9606 GN=RNF213 PE=1 SV=3
NaN	NaN	NaN	NaN	NaN	NaN	-1.95987	-0.0400982	-1.1918	-0.526503	-1.71037	0.105688	NaN	NaN	NaN	NaN	NaN	NaN		1	1	Q6DKJ4	Nucleoredoxin OS=Homo sapiens OX=9606 GN=NXN PE=1 SV=2
-0.00291348	NaN	NaN	-1.12942	-0.699208	-1.0776	0.991571	0.180107	0.467066	-1.45012	0.526443	-1.58695	0.182482	0.43272	0.621376	-0.854719	NaN	0.906225		0,262221305114531	0,362388368212361	O14561	Acyl carrier protein, mitochondrial OS=Homo sapiens OX=9606 GN=NDUFAB1 PE=1 SV=3
-1.7491	-3.24233	-2.04645	-2.84835	-3.17456	-2.7561	-2.43078	-2.22575	-2.04892	-3.15373	-1.89128	-2.7163	-1.54382	-1.56515	-1.81539	-1.84118	-2.44251	-4.12647		0,619517063134493	0,795262757293146	Q99590	Protein SCAF11 OS=Homo sapiens OX=9606 GN=SCAF11 PE=1 SV=2
1.25971	-0.828054	0.978491	0.14686	0.988238	0.613708	0.995678	0.353664	0.795111	-0.235613	0.880661	0.171715	1.15849	1.0343	0.981609	1.24486	0.0985031	1.38034		0,298284093655553	0,408523537190583	O00217	NADH dehydrogenase [ubiquinone] iron-sulfur protein 8, mitochondrial OS=Homo sapiens OX=9606 GN=NDUFS8 PE=1 SV=1
-0.969306	-0.477089	-0.423628	-1.20433	-0.403895	-0.470552	0.0686569	0.242662	0.443148	0.244251	-0.745337	0.328588	0.167797	0.36545	0.875553	0.242359	-1.46029	0.26288		0,0540369299460136	0,0864317175438951	Q9UKD2	mRNA turnover protein 4 homolog OS=Homo sapiens OX=9606 GN=MRTO4 PE=1 SV=2
-0.727719	NaN	NaN	-3.5614	-2.93217	-2.03019	-1.7726	-3.41981	-1.6008	-2.01011	-1.71443	-3.28379	-2.33902	-2.47564	-3.44954	-3.46956	NaN	-2.36473		0,581344309708354	0,751717810242946	Q8N7H5	RNA polymerase II-associated factor 1 homolog OS=Homo sapiens OX=9606 GN=PAF1 PE=1 SV=2
NaN	NaN	NaN	NaN	NaN	NaN	NaN	NaN	NaN	NaN	NaN	NaN	-3.1161	-2.68497	NaN	NaN	NaN	-2.35019		1	1	P20336	Ras-related protein Rab-3A OS=Homo sapiens OX=9606 GN=RAB3A PE=1 SV=1
NaN	-1.92105	-2.01709	-1.32248	-2.98212	NaN	NaN	NaN	NaN	-3.62259	NaN	NaN	-0.809284	-0.779228	-0.674551	-0.707123	-2.05224	-2.33438		0,114859637337144	0,171147440737282	P98194	Calcium-transporting ATPase type 2C member 1 OS=Homo sapiens OX=9606 GN=ATP2C1 PE=1 SV=3
0.25027	0.854082	0.803991	1.27564	1.24354	1.25994	-0.0121326	-0.0137234	0.341993	0.45929	0.325975	1.35736	0.632824	-0.293098	-0.103455	1.56891	0.593611	0.101553		0,174125156067643	0,249128580898074	Q969S9	Ribosome-releasing factor 2, mitochondrial OS=Homo sapiens OX=9606 GN=GFM2 PE=1 SV=1
-1.25048	NaN	-0.919697	-1.78833	NaN	-1.37064	-2.49496	-2.90121	-0.924107	-1.57939	NaN	NaN	NaN	NaN	-2.57058	NaN	NaN	NaN		0,229916085561076	0,321867958918783	Q9H553	Alpha-1,3/1,6-mannosyltransferase ALG2 OS=Homo sapiens OX=9606 GN=ALG2 PE=1 SV=1
-3.05391	-2.49128	-1.3118	-2.65782	-1.50029	-3.4067	-0.881945	-1.15621	-1.5614	-1.46069	-3.52566	-3.20869	NaN	NaN	NaN	NaN	-4.2944	NaN		0,459887545996028	0,606371261809854	P10301	Ras-related protein R-Ras OS=Homo sapiens OX=9606 GN=RRAS PE=1 SV=1
NaN	NaN	NaN	NaN	NaN	NaN	-1.91792	NaN	NaN	NaN	NaN	NaN	-0.999088	-2.95807	NaN	-1.13151	NaN	-2.49156		1	1	Q9H0L4	Cleavage stimulation factor subunit 2 tau variant OS=Homo sapiens OX=9606 GN=CSTF2T PE=1 SV=1
-0.888766	-2.70332	-1.20882	-0.979492	NaN	-1.9335	NaN	NaN	-1.78541	NaN	-2.70491	-1.33186	-1.11029	-2.39476	-1.31546	-1.21207	-1.50594	-1.70534		0,639653838369181	0,818497719082532	Q9UIQ6	Leucyl-cystinyl aminopeptidase OS=Homo sapiens OX=9606 GN=LNPEP PE=1 SV=3
-0.158536	-0.973076	-0.601578	-2.32366	-0.82632	NaN	NaN	NaN	NaN	NaN	NaN	NaN	-0.30234	-0.404123	-1.46559	-3.14667	NaN	-0.936167		0,675964611442015	0,858746996317571	Q96JM3	Chromosome alignment-maintaining phosphoprotein 1 OS=Homo sapiens OX=9606 GN=CHAMP1 PE=1 SV=2
-3.76368	0.217466	-0.588285	-0.660315	-0.315253	-0.422333	NaN	-3.15025	NaN	NaN	-2.56887	NaN	-0.491823	-0.612349	-1.14134	-0.541685	-0.335983	-0.966375		0,0562779228876138	0,0898536284168077	P17050	Alpha-N-acetylgalactosaminidase OS=Homo sapiens OX=9606 GN=NAGA PE=1 SV=2
0.610585	0.00491905	0.298485	0.325521	0.521266	0.953226	0.695112	0.424208	0.776537	0.342928	-0.0516319	-0.099308	0.528355	0.634497	0.203291	0.360373	-1.59379	0.803625		0,677355327879804	0,860266562641946	P78316	Nucleolar protein 14 OS=Homo sapiens OX=9606 GN=NOP14 PE=1 SV=3
-2.25162	1.20937	-0.700823	0.336889	0.0245981	0.335678	-0.224001	-2.05874	-1.29548	-0.975506	0.0729675	1.01594	-3.64404	NaN	NaN	NaN	NaN	NaN		0,554268377171094	0,719442306363302	Q9NSB2	Keratin, type II cuticular Hb4 OS=Homo sapiens OX=9606 GN=KRT84 PE=2 SV=2
-1.07505	NaN	0.150551	-1.85406	-0.0405817	-2.90005	0.896067	0.323656	0.931343	0.547031	0.820381	-1.00068	-0.336575	-1.52904	-0.518064	-0.249544	-1.68145	0.0100956		0,0326867674910438	0,0553247316531028	Q96DB5	Regulator of microtubule dynamics protein 1 OS=Homo sapiens OX=9606 GN=RMDN1 PE=1 SV=1
1.10494	0.116625	0.317642	0.708311	1.22336	0.741016	1.09822	-0.1399	0.612415	0.0732689	0.799309	0.645729	1.54827	1.56887	1.72453	1.60809	-2.12764	1.85251		0,655238338178455	0,834815185327651	P98179	RNA-binding protein 3 OS=Homo sapiens OX=9606 GN=RBM3 PE=1 SV=1
-2.55415	-0.894848	-1.00316	-1.17804	-2.03526	-1.18334	-1.82659	-1.4965	-1.62567	-0.908188	-1.31898	-0.6961	-0.24251	-1.13504	-0.787521	-0.878704	0.948282	-1.22808		0,0619699992028387	0,0979161424144924	Q9H3U1	Protein unc-45 homolog A OS=Homo sapiens OX=9606 GN=UNC45A PE=1 SV=1
0.719766	-0.375572	-0.162462	-2.66177	0.226817	-0.0796108	0.0477943	1.57953	1.47104	-0.477985	0.45466	1.3928	-0.685091	0.15457	0.0424538	-0.278812	-5.97603	0.000463486		0,166280799685522	0,238988106440082	P50579	Methionine aminopeptidase 2 OS=Homo sapiens OX=9606 GN=METAP2 PE=1 SV=1
0.153232	-0.714296	-0.441742	-0.322351	0.0927572	-1.02951	-0.618931	-0.354342	-0.382799	-2.19357	-0.548233	-0.512018	-0.574394	-0.386105	-0.90402	-2.15058	-1.4475	-0.304762		0,29973804345483	0,410133670725411	Q7Z3B4	Nucleoporin p54 OS=Homo sapiens OX=9606 GN=NUP54 PE=1 SV=2
-2.4812	NaN	-4.02316	-3.12287	-3.37808	NaN	-3.10775	-3.60359	-3.37741	-3.09032	-3.03658	-3.90388	-4.02703	-3.72038	-3.80623	-4.19961	-4.50804	-3.1872		0,0793030592445591	0,122032309404871	Q6P2E9	Enhancer of mRNA-decapping protein 4 OS=Homo sapiens OX=9606 GN=EDC4 PE=1 SV=1
-6.53578	NaN	NaN	NaN	NaN	NaN	-4.31791	-4.20171	-7.19886	-3.4539	-4.15369	-1.28372	-5.7779	-3.64794	-5.30147	-5.31123	-6.26064	-4.92176		0,226995731366378	0,317880306737649	Q14738	Serine/threonine-protein phosphatase 2A 56 kDa regulatory subunit delta isoform OS=Homo sapiens OX=9606 GN=PPP2R5D PE=1 SV=1
NaN	NaN	NaN	NaN	NaN	NaN	NaN	NaN	NaN	NaN	NaN	NaN	NaN	NaN	NaN	NaN	NaN	NaN		1	1	Q9Y3L5	Ras-related protein Rap-2c OS=Homo sapiens OX=9606 GN=RAP2C PE=1 SV=1
-3.13306	-2.28743	-3.38704	-5.58016	-5.44765	-2.98454	NaN	NaN	-2.19006	NaN	NaN	-2.93556	-1.13298	-1.59244	-3.06959	-5.7342	-1.98143	-1.55224		0,319483450321929	0,434595795037923	Q9Y2Z9	Ubiquinone biosynthesis monooxygenase COQ6, mitochondrial OS=Homo sapiens OX=9606 GN=COQ6 PE=1 SV=2
NaN	NaN	NaN	NaN	NaN	NaN	0.586563	0.836493	1.24834	0.466183	0.868975	-0.334459	0.405024	0.522062	0.354803	-0.233641	-0.230482	0.504242		0,166994703340228	0,239936166222668	O14967	Calmegin OS=Homo sapiens OX=9606 GN=CLGN PE=1 SV=1
0.398688	-3.48217	-2.78957	-2.95697	-1.32393	-2.32044	-2.38216	-5.41757	-3.49461	-2.73881	-3.58394	NaN	-2.52937	-0.898842	-1.13264	-0.558006	-3.43663	-0.283623		0,0553234072418262	0,0883615547023532	Q8N2K0	Lysophosphatidylserine lipase ABHD12 OS=Homo sapiens OX=9606 GN=ABHD12 PE=1 SV=2
-0.916703	-2.05296	-1.0106	-1.40857	-1.5854	-1.48421	-1.45507	-2.08087	-1.3061	-1.22165	-1.04629	-1.69746	-1.02102	-1.00749	-0.57498	-0.923786	-2.83802	-0.625189		0,64183409838875	0,820812423771092	Q9H3P7	Golgi resident protein GCP60 OS=Homo sapiens OX=9606 GN=ACBD3 PE=1 SV=4
1.67186	0.537483	0.310699	0.635782	1.41645	-0.331707	0.826607	0.303196	0.80154	-2.59814	0.428732	0.263069	0.0664158	-0.80397	0.432489	0.3855	0.430052	0.98908		0,432458135217813	0,573282583447661	O60220	Mitochondrial import inner membrane translocase subunit Tim8 A OS=Homo sapiens OX=9606 GN=TIMM8A PE=1 SV=1
0.522849	-0.405476	-0.667269	0.475016	-1.2824	-0.897409	0.364094	-0.653156	0.390041	-0.416351	-0.0814762	-2.6094	-0.200171	0.500532	-0.441624	0.132515	-1.16671	0.579769		0,714176175886301	0,902622319494951	Q9P032	NADH dehydrogenase [ubiquinone] 1 alpha subcomplex assembly factor 4 OS=Homo sapiens OX=9606 GN=NDUFAF4 PE=1 SV=1
0.603377	-0.141905	0.613575	0.554188	-0.24229	0.541597	0.692497	0.421953	1.13104	-0.71018	0.609463	0.773472	1.37862	0.794151	1.05012	0.506365	0.75901	1.12073		0,0944653980987017	0,142975530638261	Q9C005	Protein dpy-30 homolog OS=Homo sapiens OX=9606 GN=DPY30 PE=1 SV=1
NaN	NaN	NaN	NaN	NaN	NaN	NaN	-3.82044	NaN	NaN	NaN	NaN	-1.5935	0.0924549	-0.201662	0.352865	0.621416	0.480463		1	1	P30039	Phenazine biosynthesis-like domain-containing protein OS=Homo sapiens OX=9606 GN=PBLD PE=1 SV=2
1.04454	0.373247	-0.695095	0.821238	1.13703	0.843491	0.448202	0.540701	0.62991	0.0275745	0.750059	0.754051	1.31139	1.24016	1.33041	1.33841	0.665695	1.27622		0,0392010958183531	0,0653006950312506	Q13243	Serine/arginine-rich splicing factor 5 OS=Homo sapiens OX=9606 GN=SRSF5 PE=1 SV=1
-0.978183	NaN	-1.44943	-1.05111	NaN	-0.498949	-2.2029	-2.27946	-0.532797	-1.18651	NaN	-3.20864	-0.714138	-0.739693	-0.485321	-0.742994	-1.68571	-0.429682		0,0609577845362602	0,0963856814859822	Q9BZJ0	Crooked neck-like protein 1 OS=Homo sapiens OX=9606 GN=CRNKL1 PE=1 SV=4
0.421048	-0.651232	-0.057066	-0.38854	0.464337	-0.416494	0.125454	-0.13105	0.260054	-0.145845	-0.60692	-1.82188	-0.156298	0.317209	0.299091	-0.652327	-0.880421	-0.242153		0,71041995683887	0,898388623908652	Q9BYG3	MKI67 FHA domain-interacting nucleolar phosphoprotein OS=Homo sapiens OX=9606 GN=NIFK PE=1 SV=1
-2.32421	-2.693	-0.867983	-2.67399	NaN	-3.40729	-1.4437	NaN	-1.51966	-2.11225	-3.78493	NaN	NaN	-2.96704	NaN	NaN	NaN	NaN		0,799348177247909	0,999694000456295	Q02127	Dihydroorotate dehydrogenase (quinone), mitochondrial OS=Homo sapiens OX=9606 GN=DHODH PE=1 SV=3
0.149194	-2.05474	-1.03621	-1.12889	-1.3054	-1.20542	-1.69204	-2.15418	-1.94408	-0.170866	-2.20138	-2.40309	-1.74665	-0.596806	-0.504763	0.327868	-0.0573902	-0.946098		0,0498664037436847	0,0806362000551683	P21953	2-oxoisovalerate dehydrogenase subunit beta, mitochondrial OS=Homo sapiens OX=9606 GN=BCKDHB PE=1 SV=2
-0.575994	NaN	-2.28329	NaN	-3.06849	NaN	-0.880453	-2.51817	-2.99832	-0.921047	-1.89498	-2.31975	-2.09827	-3.27658	-3.35838	-2.20328	NaN	-3.15031		0,245228362915185	0,341143672891137	Q14344	Guanine nucleotide-binding protein subunit alpha-13 OS=Homo sapiens OX=9606 GN=GNA13 PE=1 SV=2
2.28719	1.96039	2.36749	2.46171	2.30481	2.45959	1.87057	2.38307	1.75519	2.09861	1.9678	2.38851	2.11848	2.10614	1.87437	2.14964	2.51468	2.06078		0,211720262394283	0,29828402805772	P59998	Actin-related protein 2/3 complex subunit 4 OS=Homo sapiens OX=9606 GN=ARPC4 PE=1 SV=3
0.135013	-0.721516	0.417524	-0.470778	-0.262807	-1.22647	0.379993	0.0862198	0.601318	0.551994	0.306919	-0.254128	0.384287	0.277168	-0.440556	0.161905	-0.674906	0.361433		0,095037242733285	0,143742610374223	Q9NY93	Probable ATP-dependent RNA helicase DDX56 OS=Homo sapiens OX=9606 GN=DDX56 PE=1 SV=1
-1.88	-2.96683	-2.74032	-2.23353	-2.31789	-2.24831	-1.88695	-2.43775	-1.73041	-2.54256	-2.45167	-2.13103	-1.45193	-2.33402	-1.78142	-2.26006	-2.92962	-1.05062		0,34224506390436	0,461863683614523	Q6KC79	Nipped-B-like protein OS=Homo sapiens OX=9606 GN=NIPBL PE=1 SV=2
-0.912145	NaN	NaN	NaN	NaN	NaN	0.616848	0.816355	0.539867	0.285513	0.243082	1.48705	0.686953	0.574696	0.75246	0.942463	0.813023	0.519739		0,804048496787562	1	P20290	Transcription factor BTF3 OS=Homo sapiens OX=9606 GN=BTF3 PE=1 SV=1
NaN	NaN	NaN	NaN	NaN	NaN	NaN	NaN	NaN	NaN	NaN	NaN	NaN	-1.70095	-1.42732	-1.79367	-2.01439	-1.77805		1	1	Q01970	1-phosphatidylinositol 4,5-bisphosphate phosphodiesterase beta-3 OS=Homo sapiens OX=9606 GN=PLCB3 PE=1 SV=2
NaN	NaN	NaN	NaN	NaN	NaN	NaN	-2.47945	-2.59808	NaN	NaN	NaN	NaN	-3.33522	NaN	-2.53452	NaN	-2.8657		0,306135874050012	0,417853256923466	Q13362	Serine/threonine-protein phosphatase 2A 56 kDa regulatory subunit gamma isoform OS=Homo sapiens OX=9606 GN=PPP2R5C PE=1 SV=3
0.430322	-1.24574	0.245848	0.407726	0.508134	-0.306143	-0.0303955	-0.929106	-0.323509	-0.161045	-0.753614	-1.21376	-0.732752	-0.328302	-0.0253448	-0.324871	-0.651939	-0.228561		0,162093981638007	0,233508795858653	P82673	28S ribosomal protein S35, mitochondrial OS=Homo sapiens OX=9606 GN=MRPS35 PE=1 SV=1
-0.940169	-1.40168	-0.225243	-0.449923	-1.33033	-1.07752	-0.566381	-2.24734	-0.0722904	-0.39838	0.0814037	-1.02966	NaN	NaN	NaN	NaN	NaN	NaN		0,628108816567667	0,80512295681231	Q9BZG1	Ras-related protein Rab-34 OS=Homo sapiens OX=9606 GN=RAB34 PE=1 SV=1
NaN	NaN	NaN	NaN	NaN	NaN	NaN	NaN	NaN	NaN	NaN	NaN	NaN	NaN	NaN	NaN	NaN	NaN		1	1	P24844	Myosin regulatory light polypeptide 9 OS=Homo sapiens OX=9606 GN=MYL9 PE=1 SV=4
-2.95978	NaN	-2.22214	NaN	-2.86886	NaN	-1.34653	NaN	-1.25189	NaN	-2.6528	NaN	-0.984894	-0.665421	-2.10811	-1.59969	NaN	-2.41533		0,127394800864978	0,187800071565211	O75909	Cyclin-K OS=Homo sapiens OX=9606 GN=CCNK PE=1 SV=2
1.76639	0.702459	1.45106	1.34186	1.56181	1.23177	NaN	NaN	NaN	NaN	NaN	NaN	NaN	NaN	NaN	NaN	NaN	NaN		1	1	O95832	Claudin-1 OS=Homo sapiens OX=9606 GN=CLDN1 PE=1 SV=1
-2.08371	-2.58944	-1.71296	-2.73922	-2.30602	-1.9591	-2.26628	-1.87782	-2.23925	-1.83236	-2.82915	-2.33765	-1.61746	-1.95289	-4.43012	-2.34307	-0.624151	-4.48704		0,773899047773921	0,971163125236589	Q13057	Bifunctional coenzyme A synthase OS=Homo sapiens OX=9606 GN=COASY PE=1 SV=4
-2.29594	NaN	NaN	NaN	-1.7148	NaN	NaN	NaN	NaN	NaN	NaN	NaN	NaN	NaN	NaN	NaN	NaN	NaN		1	1	O60885	Bromodomain-containing protein 4 OS=Homo sapiens OX=9606 GN=BRD4 PE=1 SV=2
-0.0447817	-1.49517	0.151669	0.418146	0.276044	0.246517	-0.39036	-0.985548	-0.769112	-0.683308	-1.15519	-1.79756	0.115898	0.206472	-0.0659981	-1.21512	-3.1111	-0.599121		0,21644351547119	0,304066343151615	Q9HCS7	Pre-mRNA-splicing factor SYF1 OS=Homo sapiens OX=9606 GN=XAB2 PE=1 SV=2
-1.33505	-1.08123	-1.53279	-3.12463	NaN	-0.810314	-0.735922	-0.722775	-0.812437	NaN	-3.23805	-0.253983	-1.69558	-1.81672	-0.527735	-2.89917	-2.99421	-0.552551		0,652463213454493	0,832238853630212	Q53SF7	Cordon-bleu protein-like 1 OS=Homo sapiens OX=9606 GN=COBLL1 PE=1 SV=3
0.659242	-1.9661	-0.957767	-0.667786	-0.278213	0.318275	0.800726	0.193048	0.656933	0.794907	-0.229258	-1.09706	0.5702	0.235268	0.517019	0.171879	-0.223347	0.248959		0,176984694005248	0,252565956164364	P21127	Cyclin-dependent kinase 11B OS=Homo sapiens OX=9606 GN=CDK11B PE=1 SV=4
NaN	NaN	NaN	NaN	NaN	NaN	NaN	NaN	NaN	NaN	NaN	NaN	-1.5308	-1.18177	-1.47006	-1.49361	-2.30186	-1.23141		1	1	Q9BXT4	Tudor domain-containing protein 1 OS=Homo sapiens OX=9606 GN=TDRD1 PE=1 SV=2
-2.81373	NaN	NaN	-4.02425	-3.95812	-3.36107	NaN	NaN	NaN	-3.07669	NaN	NaN	NaN	NaN	NaN	NaN	NaN	NaN		1	1	Q9UNX3	60S ribosomal protein L26-like 1 OS=Homo sapiens OX=9606 GN=RPL26L1 PE=1 SV=1
NaN	NaN	NaN	NaN	NaN	NaN	NaN	NaN	NaN	NaN	NaN	NaN	NaN	NaN	NaN	NaN	NaN	NaN		1	1	P42025	Beta-centractin OS=Homo sapiens OX=9606 GN=ACTR1B PE=1 SV=1
-0.987912	NaN	-3.55605	-3.35569	NaN	NaN	-2.42235	NaN	NaN	-3.75761	NaN	NaN	NaN	-2.17276	-1.3124	-2.63681	NaN	-3.5293		0,791359145372776	0,990823784110179	Q13438	Protein OS-9 OS=Homo sapiens OX=9606 GN=OS9 PE=1 SV=1
NaN	NaN	NaN	NaN	NaN	NaN	NaN	NaN	NaN	-3.50099	NaN	NaN	0.754494	0.264088	0.428555	-0.0784664	1.0108	0.388075		1	1	P18065	Insulin-like growth factor-binding protein 2 OS=Homo sapiens OX=9606 GN=IGFBP2 PE=1 SV=2
0.272809	-0.356354	0.021946	-0.866896	0.402474	0.0130272	-0.482355	-1.25287	-0.0807037	-0.208834	-0.731638	-1.42504	-0.599043	-0.156313	-1.19076	-0.888195	-1.15708	-1.27697		0,0309180994712749	0,052552448197811	Q9Y2R5	28S ribosomal protein S17, mitochondrial OS=Homo sapiens OX=9606 GN=MRPS17 PE=1 SV=1
0.687535	0.586006	0.522627	0.105244	0.907094	0.489168	0.499586	0.94594	0.238451	0.512173	0.627787	0.612684	0.420458	0.536421	0.435257	0.722437	1.06264	0.81946		0,697884007215073	0,883690403940255	P31689	DnaJ homolog subfamily A member 1 OS=Homo sapiens OX=9606 GN=DNAJA1 PE=1 SV=2
-1.78576	-2.0276	-2.5978	-0.750101	-2.60463	-0.885357	-2.47611	-1.81055	-2.03393	-2.41472	-1.45467	-3.97278	-2.12642	-1.26345	-1.76361	-1.00086	-1.54793	-0.695244		0,116410574825424	0,173224891047863	O00468	Agrin OS=Homo sapiens OX=9606 GN=AGRN PE=1 SV=6
NaN	-0.376781	NaN	-1.50853	-1.85384	-3.92301	-0.506554	-1.34046	-0.819721	-1.68776	-4.15552	-4.23532	NaN	NaN	NaN	NaN	NaN	-5.62365		0,844140078980971	1	Q13868	Exosome complex component RRP4 OS=Homo sapiens OX=9606 GN=EXOSC2 PE=1 SV=2
-0.50348	-0.784994	-0.0913429	-0.757614	-0.210498	-0.334425	0.301311	-0.508558	0.340796	-0.47076	0.304722	0.0376625	-0.205975	-0.2939	-0.335938	-0.949383	-0.726515	-0.378258		0,0393887295180662	0,0655885398114391	Q9Y6H1	Coiled-coil-helix-coiled-coil-helix domain-containing protein 2 OS=Homo sapiens OX=9606 GN=CHCHD2 PE=1 SV=1
-0.657912	-0.728861	0.225288	-0.810196	-1.3527	-0.827271	-2.42418	-1.65875	-4.4849	-1.00685	-3.27709	-1.23227	-1.12607	-1.39112	-3.24301	-3.48174	-2.1171	-0.907518		0,0338400028570953	0,0570582199203731	Q5T160	Probable arginine--tRNA ligase, mitochondrial OS=Homo sapiens OX=9606 GN=RARS2 PE=1 SV=1
NaN	NaN	NaN	NaN	NaN	NaN	NaN	NaN	NaN	NaN	NaN	NaN	NaN	-3.24199	NaN	NaN	NaN	-3.16147		1	1	P98160	Basement membrane-specific heparan sulfate proteoglycan core protein OS=Homo sapiens OX=9606 GN=HSPG2 PE=1 SV=4
NaN	NaN	NaN	NaN	NaN	NaN	NaN	NaN	NaN	NaN	NaN	NaN	-1.75277	-1.72956	-2.96529	-1.62859	-1.9319	-1.01761		1	1	Q96NB2	Sideroflexin-2 OS=Homo sapiens OX=9606 GN=SFXN2 PE=1 SV=2
0.551934	-0.352133	1.06985	0.00746346	0.849751	0.180981	NaN	NaN	NaN	NaN	NaN	NaN	NaN	NaN	NaN	NaN	NaN	NaN		1	1	P13726	Tissue factor OS=Homo sapiens OX=9606 GN=F3 PE=1 SV=1
0.40001	-0.748325	-1.12294	-1.38198	-1.19711	-0.862286	-0.540348	-0.24123	-0.647524	-1.67564	-0.160007	-0.869894	-1.70078	-1.28819	-1.18513	-1.42438	-1.27092	-0.548092		0,213211406354099	0,30009793934781	O15400	Syntaxin-7 OS=Homo sapiens OX=9606 GN=STX7 PE=1 SV=4
NaN	NaN	NaN	NaN	NaN	NaN	-1.63276	-1.69018	-3.74245	NaN	-3.61014	-2.98169	NaN	NaN	NaN	NaN	NaN	NaN		1	1	Q6ZNB6	NF-X1-type zinc finger protein NFXL1 OS=Homo sapiens OX=9606 GN=NFXL1 PE=1 SV=2
NaN	NaN	NaN	NaN	-2.75704	NaN	NaN	NaN	NaN	NaN	NaN	NaN	-3.04534	NaN	-1.97264	-1.93029	NaN	NaN		1	1	O76070	Gamma-synuclein OS=Homo sapiens OX=9606 GN=SNCG PE=1 SV=2
2.5163	1.98397	2.10838	2.07856	2.2865	1.86835	2.04154	2.11514	2.284	1.54017	2.0942	1.35763	1.944	1.99479	1.90947	1.97479	0.518085	2.30454		0,372860392627882	0,49876423473763	P46977	Dolichyl-diphosphooligosaccharide--protein glycosyltransferase subunit STT3A OS=Homo sapiens OX=9606 GN=STT3A PE=1 SV=2
NaN	NaN	NaN	NaN	-4.02918	NaN	1.19301	0.503086	0.35075	1.10253	1.24443	0.473225	NaN	NaN	NaN	NaN	NaN	NaN		1	1	O43854	EGF-like repeat and discoidin I-like domain-containing protein 3 OS=Homo sapiens OX=9606 GN=EDIL3 PE=1 SV=1
0.854615	-1.04729	0.236498	-0.300499	0.112845	-0.678797	-0.546923	-1.27114	-0.390459	-0.864393	-0.404356	-1.61364	0.484177	0.323534	-0.455919	-0.190538	-0.338675	-0.449177		0,0531691077539512	0,0852286531472872	Q9NQ50	39S ribosomal protein L40, mitochondrial OS=Homo sapiens OX=9606 GN=MRPL40 PE=1 SV=1
-0.116994	-1.47976	0.31743	-1.1434	-0.210216	-2.71883	0.415392	0	0.464077	-1.13228	-0.00505447	-0.317694	-0.155796	-0.903316	-0.256962	-0.431339	-1.54694	-0.546116		0,234630757115201	0,327845315172662	Q5JTJ3	Cytochrome c oxidase assembly factor 6 homolog OS=Homo sapiens OX=9606 GN=COA6 PE=1 SV=1
0.0249624	-0.921097	-0.637152	-0.933914	-0.429662	-0.993196	-0.369806	-0.212061	-0.263145	-0.465195	-0.196619	-1.15987	-0.913799	-0.408077	-0.942125	-0.658903	-0.00577164	-0.73316		0,609692235807978	0,784244799100108	O14656	Torsin-1A OS=Homo sapiens OX=9606 GN=TOR1A PE=1 SV=1
0.341245	-0.125778	-0.28376	-0.591936	0.106355	-0.144789	0.421202	0.215553	0.0799103	0.874481	0.116102	-1.35963	0.194443	-0.58177	-1.44224	-0.458649	-0.47426	-0.635971		0,172822436877422	0,247424868340377	O60762	Dolichol-phosphate mannosyltransferase subunit 1 OS=Homo sapiens OX=9606 GN=DPM1 PE=1 SV=1
NaN	NaN	NaN	NaN	NaN	NaN	NaN	NaN	-2.99795	NaN	NaN	NaN	NaN	NaN	NaN	NaN	NaN	-3.01307		1	1	P63027	Vesicle-associated membrane protein 2 OS=Homo sapiens OX=9606 GN=VAMP2 PE=1 SV=3
0.993484	0.248964	0.636847	0.00440407	-0.264876	0.35899	0.031374	0.0541954	0.321768	-0.820629	-0.256403	-0.252604	0.273159	0.201572	-0.368542	-0.239805	-0.785099	-0.266521		0,0778317679777411	0,120144639046646	Q96BR5	Cytochrome c oxidase assembly factor 7 OS=Homo sapiens OX=9606 GN=COA7 PE=1 SV=2
1.84024	1.19628	1.60832	1.08186	1.71072	1.22859	1.88224	1.62094	1.71869	1.40868	1.83097	1.06415	2.12947	2.02024	2.0805	1.59126	1.12464	1.86313		0,214822890789576	0,301885569033921	Q9Y3B4	Splicing factor 3B subunit 6 OS=Homo sapiens OX=9606 GN=SF3B6 PE=1 SV=1
NaN	NaN	NaN	NaN	NaN	NaN	NaN	-2.68115	NaN	-1.80143	NaN	NaN	-0.729254	-0.76943	-0.475723	-0.433809	-1.96059	-1.16834		0,0319950971332201	0,0542370875866433	Q96T60	Bifunctional polynucleotide phosphatase/kinase OS=Homo sapiens OX=9606 GN=PNKP PE=1 SV=1
NaN	NaN	NaN	NaN	NaN	NaN	NaN	-3.06582	-2.1302	NaN	NaN	NaN	-3.00721	-0.880602	-1.54805	NaN	-1.78664	-1.26205		0,225757325441599	0,316346477266976	Q9H0H5	Rac GTPase-activating protein 1 OS=Homo sapiens OX=9606 GN=RACGAP1 PE=1 SV=1
-0.383084	NaN	-1.15521	-1.67088	-1.13738	-2.03148	-2.62288	-2.10836	-1.92323	-0.819956	-2.85688	-1.75487	-1.99423	-1.09352	-1.61157	-2.90165	-1.10151	-1.37107		0,23702812411744	0,330776937096971	Q5JPH6	Probable glutamate--tRNA ligase, mitochondrial OS=Homo sapiens OX=9606 GN=EARS2 PE=1 SV=2
-2.83701	NaN	NaN	NaN	NaN	NaN	NaN	NaN	NaN	NaN	NaN	-2.55774	0.172956	-0.340696	-0.279352	0.686758	NaN	0.15366		1	1	O00244	Copper transport protein ATOX1 OS=Homo sapiens OX=9606 GN=ATOX1 PE=1 SV=1
1.33432	-0.270878	0.578268	0.630863	0.966775	-0.294153	1.47219	1.08261	1.40093	0.998955	1.26013	0.408909	0.442034	0.471546	0.259453	0.456135	0.934629	0.790068		0,0717987483020106	0,111571974074934	Q9NZ45	CDGSH iron-sulfur domain-containing protein 1 OS=Homo sapiens OX=9606 GN=CISD1 PE=1 SV=1
NaN	NaN	NaN	NaN	NaN	NaN	NaN	NaN	NaN	NaN	NaN	NaN	-0.299971	-1.48578	-0.563734	-0.848446	-2.54199	-1.04445		1	1	Q8WUY3	Protein prune homolog 2 OS=Homo sapiens OX=9606 GN=PRUNE2 PE=1 SV=3
NaN	NaN	NaN	-2.50425	NaN	-3.02217	-1.08262	0.0496998	-0.568457	-2.4375	-0.888901	-0.0540009	NaN	NaN	NaN	NaN	NaN	NaN		0,0303749023457557	0,0517285991026911	P30622	CAP-Gly domain-containing linker protein 1 OS=Homo sapiens OX=9606 GN=CLIP1 PE=1 SV=2
-1.53196	-0.770449	-1.00024	-0.611082	-0.978482	-3.01659	-0.34211	-0.546324	-0.710125	-0.443775	-0.691679	-2.65536	0.754219	0.223867	0.666111	0.350216	-2.05515	0.14584		0,0711733213445473	0,11083383362601	Q13769	THO complex subunit 5 homolog OS=Homo sapiens OX=9606 GN=THOC5 PE=1 SV=2
NaN	NaN	NaN	NaN	NaN	NaN	NaN	NaN	NaN	NaN	NaN	NaN	NaN	NaN	NaN	NaN	NaN	NaN		1	1	Q9HC07	Transmembrane protein 165 OS=Homo sapiens OX=9606 GN=TMEM165 PE=1 SV=1
NaN	NaN	NaN	NaN	NaN	NaN	NaN	-0.69552	NaN	NaN	-3.10517	-0.917572	0.0588207	-1.53629	-0.0177937	0.199266	0.0693035	0.0204411		0,0688961185734571	0,107670722068756	Q9NP97	Dynein light chain roadblock-type 1 OS=Homo sapiens OX=9606 GN=DYNLRB1 PE=1 SV=3
NaN	NaN	NaN	NaN	NaN	NaN	0.434774	0.921852	0.429157	0.749523	0.458139	0.615412	NaN	NaN	NaN	NaN	NaN	NaN		1	1	P48163	NADP-dependent malic enzyme OS=Homo sapiens OX=9606 GN=ME1 PE=1 SV=1
NaN	NaN	NaN	NaN	NaN	NaN	NaN	NaN	-2.65124	NaN	-2.25088	-3.68894	NaN	-2.95411	NaN	NaN	NaN	NaN		1	1	Q9BQS8	FYVE and coiled-coil domain-containing protein 1 OS=Homo sapiens OX=9606 GN=FYCO1 PE=1 SV=3
NaN	NaN	NaN	NaN	NaN	-3.51128	-2.62942	-2.37955	-2.60002	-2.0051	-1.65094	-4.05784	-1.13479	-0.666662	-2.0693	-1.68069	-4.13189	-0.573292		0,213611193466633	0,300564954269887	Q9Y570	Protein phosphatase methylesterase 1 OS=Homo sapiens OX=9606 GN=PPME1 PE=1 SV=3
NaN	NaN	NaN	NaN	NaN	NaN	NaN	NaN	NaN	NaN	NaN	NaN	NaN	NaN	NaN	NaN	NaN	NaN		1	1	P60510	Serine/threonine-protein phosphatase 4 catalytic subunit OS=Homo sapiens OX=9606 GN=PPP4C PE=1 SV=1
1.28004	0.622149	1.20706	1.22351	0.473123	1.1939	1.57479	1.24486	1.54004	1.19028	1.51776	0.812193	1.5196	1.5905	1.39355	1.21152	1.27313	1.37006		0,0632683997377211	0,0997537786164284	Q8TB61	Adenosine 3'-phospho 5'-phosphosulfate transporter 1 OS=Homo sapiens OX=9606 GN=SLC35B2 PE=1 SV=1
NaN	NaN	NaN	NaN	NaN	NaN	-0.136152	-0.430876	-0.241907	0.235456	0.282114	-0.448174	NaN	NaN	NaN	NaN	NaN	NaN		1	1	O95864	Acyl-CoA 6-desaturase OS=Homo sapiens OX=9606 GN=FADS2 PE=1 SV=1
-2.63937	0.767107	-0.631762	0.339863	-0.358504	0.253946	-1.03387	-0.91807	-1.97755	-0.185654	-0.610811	0.548252	0.520365	0.193407	0.713263	1.41578	1.18467	-0.435232		0,0755210292373787	0,11690422628097	Q04446	1,4-alpha-glucan-branching enzyme OS=Homo sapiens OX=9606 GN=GBE1 PE=1 SV=3
-4.58569	-2.28072	NaN	-3.63822	NaN	-3.09183	-4.14142	NaN	-3.7256	-4.36277	-4.15792	NaN	-2.30948	-3.34582	-3.78981	-2.05453	-4.54665	-2.37469		0,214491796253158	0,301612032835627	Q9UPN9	E3 ubiquitin-protein ligase TRIM33 OS=Homo sapiens OX=9606 GN=TRIM33 PE=1 SV=3
NaN	NaN	NaN	NaN	NaN	NaN	1.33662	2.12636	1.24268	1.93779	1.43224	2.24363	NaN	NaN	NaN	NaN	NaN	NaN		1	1	P40261	Nicotinamide N-methyltransferase OS=Homo sapiens OX=9606 GN=NNMT PE=1 SV=1
NaN	NaN	-2.4077	-2.36325	NaN	NaN	-1.86564	-2.02015	NaN	-2.15014	-1.98655	NaN	-2.30868	-1.99871	-1.75124	-1.74366	NaN	NaN		0,0791023270513167	0,121765803584217	Q9BPX5	Actin-related protein 2/3 complex subunit 5-like protein OS=Homo sapiens OX=9606 GN=ARPC5L PE=1 SV=1
0.354844	-2.72081	-0.647707	-0.0553036	-0.306312	-0.669308	-1.21775	-0.267994	-0.430599	-0.733774	-0.442215	-0.733128	-1.18267	-0.322491	0.0281639	-0.489248	0.0722599	0.000692368		0,635205709117107	0,81374802666089	P40616	ADP-ribosylation factor-like protein 1 OS=Homo sapiens OX=9606 GN=ARL1 PE=1 SV=1
1.48311	-0.0211983	1.16991	1.06792	1.08237	1.21797	1.3385	1.48524	1.55133	1.40421	1.37152	0.712887	1.48686	2.02577	1.97767	1.31423	1.15945	2.29008		0,0404642247432126	0,0670890341074808	Q15363	Transmembrane emp24 domain-containing protein 2 OS=Homo sapiens OX=9606 GN=TMED2 PE=1 SV=1
-3.72642	NaN	NaN	NaN	NaN	NaN	-1.81466	-1.62089	-3.03634	-2.43724	-3.74541	-2.93404	-3.07972	-2.23483	-1.52204	-1.51563	-0.595449	-0.81811		0,0798712833314748	0,122863933057916	Q93008	Probable ubiquitin carboxyl-terminal hydrolase FAF-X OS=Homo sapiens OX=9606 GN=USP9X PE=1 SV=4
-2.75628	NaN	NaN	NaN	NaN	-1.89915	NaN	NaN	NaN	NaN	-3.21699	-0.640238	-2.13412	-2.39398	-1.28234	-1.2781	-1.49638	-2.06956		0,729644415337545	0,920855826493659	P53041	Serine/threonine-protein phosphatase 5 OS=Homo sapiens OX=9606 GN=PPP5C PE=1 SV=1
0.704726	-0.66132	1.26303	0.931719	0.976802	0.326778	-0.0699425	-0.520073	0.126593	0.233578	-0.154169	-1.32873	-0.312532	-0.362808	-0.0329494	-0.143055	-0.483772	0.417553		0,0308897666088847	0,052524483914569	Q9Y2P8	RNA 3'-terminal phosphate cyclase-like protein OS=Homo sapiens OX=9606 GN=RCL1 PE=1 SV=3
0.190938	-0.411024	-0.150492	-0.0770473	-0.815743	-0.0505695	-0.0462666	0.682053	-0.281509	0.334038	-0.0336723	0.734974	-1.07021	-0.424644	0.280668	-1.01255	0.22002	-1.03831		0,0541043812943413	0,0865083073064314	P28482	Mitogen-activated protein kinase 1 OS=Homo sapiens OX=9606 GN=MAPK1 PE=1 SV=3
-1.90739	NaN	NaN	-3.16326	-3.16021	-3.61437	-1.67232	-1.90736	-1.64944	-1.76076	-2.29798	-3.36077	NaN	-2.47683	NaN	NaN	-4.47752	-4.34057		0,0389452256318239	0,0649478847673684	Q8N9T8	Protein KRI1 homolog OS=Homo sapiens OX=9606 GN=KRI1 PE=1 SV=3
0.0154314	-0.0575542	0.166092	-0.00740814	-0.394734	-0.183338	NaN	NaN	NaN	NaN	NaN	NaN	0.514053	-0.0772133	0.0383663	0.146921	-0.247652	-0.212061		0,471867698667183	0,620871159466552	O00515	Ladinin-1 OS=Homo sapiens OX=9606 GN=LAD1 PE=1 SV=2
-2.3868	NaN	-2.15495	-2.13075	-2.41705	NaN	-2.46357	-1.43278	-2.33455	-2.72924	-3.05511	NaN	-2.54098	-1.68706	-2.72102	-2.8553	-3.37763	-1.77766		0,828585802140047	1	P35573	Glycogen debranching enzyme OS=Homo sapiens OX=9606 GN=AGL PE=1 SV=3
2.96891	2.07094	2.19403	2.07117	2.36812	2.33449	2.31303	2.32274	2.67393	1.27679	2.16928	2.20529	1.7199	1.20544	1.36354	1.85569	2.76285	1.748		0,130137718636495	0,191206000030556	P07919	Cytochrome b-c1 complex subunit 6, mitochondrial OS=Homo sapiens OX=9606 GN=UQCRH PE=1 SV=2
0.238286	-1.98316	-0.489664	-0.110512	0.183444	-0.537418	0.364985	0.0580235	0.29381	-0.00275612	0.0856686	-0.00195122	-2.07565	0.171282	0.0566406	0.0112762	-0.330729	0.0876255		0,326544547906257	0,443246375896089	P35250	Replication factor C subunit 2 OS=Homo sapiens OX=9606 GN=RFC2 PE=1 SV=3
-0.160615	1.30485	0.863884	0.742897	0.198386	0.850111	0.541334	0.961843	0.964725	-0.0871334	0.980967	0.978073	1.63979	1.33241	1.04168	1.32854	0.784763	1.56002		0,0429169091649161	0,0705074899361182	O43670	BUB3-interacting and GLEBS motif-containing protein ZNF207 OS=Homo sapiens OX=9606 GN=ZNF207 PE=1 SV=1
0.878373	0.315802	0.522665	0.258802	0.875051	0.62472	1.05497	0.922621	1.21693	0.741863	0.777208	0.287165	1.26785	1.51293	1.26516	0.832497	0.130083	1.45789		0,115111220868745	0,171464524077062	P62306	Small nuclear ribonucleoprotein F OS=Homo sapiens OX=9606 GN=SNRPF PE=1 SV=1
NaN	-3.16695	NaN	-3.62521	NaN	-3.8363	NaN	-3.18805	-4.3524	NaN	-2.74964	-1.57716	NaN	-3.38158	NaN	-2.54765	-2.88189	-3.08309		0,55751070076735	0,723014024081095	Q14532	Keratin, type I cuticular Ha2 OS=Homo sapiens OX=9606 GN=KRT32 PE=1 SV=3
-0.509667	-0.918266	-0.1476	-0.861904	-0.574924	-0.819147	-0.734171	-4.14946	-1.15281	-3.79334	-0.466816	-1.14305	-0.608259	-0.20163	-0.878195	-1.15621	-0.866043	-0.851675		0,0738359614439528	0,114415978108558	Q9NV06	DDB1- and CUL4-associated factor 13 OS=Homo sapiens OX=9606 GN=DCAF13 PE=1 SV=2
-1.12363	-2.85535	-2.69502	1.42766	1.86097	1.6134	0.117245	0.291079	0.212791	-0.917498	1.1773	-0.0803375	0.0278339	1.72116	1.65813	0.272778	0.737103	1.16368		0,328777997598904	0,446004150777771	Q9NPE3	H/ACA ribonucleoprotein complex subunit 3 OS=Homo sapiens OX=9606 GN=NOP10 PE=1 SV=1
NaN	NaN	NaN	NaN	NaN	NaN	-2.17669	-2.97565	-2.99285	-2.63087	-2.50783	-4.94702	NaN	NaN	NaN	NaN	NaN	NaN		1	1	O15438	ATP-binding cassette sub-family C member 3 OS=Homo sapiens OX=9606 GN=ABCC3 PE=1 SV=3
NaN	NaN	-2.18011	-3.13446	NaN	-1.68184	-3.10781	-3.73311	-3.12245	NaN	NaN	NaN	NaN	NaN	NaN	NaN	NaN	NaN		0,104916332234866	0,157392298883727	Q16774	Guanylate kinase OS=Homo sapiens OX=9606 GN=GUK1 PE=1 SV=2
0.416162	0.482344	0.178179	0.105228	0.421237	-1.32878	-0.2167	-0.322607	0.230799	-1.82385	-0.588861	-0.383129	0.940247	0.232513	0.528877	0.475964	-0.116364	0.356485		0,0534670431600488	0,0856751713702703	Q6UN15	Pre-mRNA 3'-end-processing factor FIP1 OS=Homo sapiens OX=9606 GN=FIP1L1 PE=1 SV=1
-0.0646696	-0.645658	0.109217	-0.482857	-0.39124	-0.473639	0.438105	0.086174	0.866898	-1.14997	0.510197	-0.0451622	-0.212002	-0.52882	-0.120764	-0.236799	0.204559	0.0367622		0,27692298365656	0,380919885110657	P62072	Mitochondrial import inner membrane translocase subunit Tim10 OS=Homo sapiens OX=9606 GN=TIMM10 PE=1 SV=1
-0.405812	-3.37215	-0.629864	-1.6157	-1.21546	-0.844025	-1.92911	-1.26374	-1.77896	-1.95576	-0.99773	NaN	-1.10864	-1.27742	-1.87972	-1.25466	-0.61937	-2.17147		0,862806444318216	1	Q96GK7	Fumarylacetoacetate hydrolase domain-containing protein 2A OS=Homo sapiens OX=9606 GN=FAHD2A PE=1 SV=1
-0.737758	-2.83955	-0.813339	-0.4235	-0.672206	-0.93322	-2.05918	-1.81065	-2.10059	-1.91123	-4.62353	NaN	NaN	-1.13777	-1.5809	-1.39842	-3.00599	-1.76314		0,0786220598972766	0,121110845576955	Q06787	Synaptic functional regulator FMR1 OS=Homo sapiens OX=9606 GN=FMR1 PE=1 SV=1
-1.14177	NaN	-1.33848	-2.48649	-1.51022	NaN	-1.46532	-1.04065	-0.572481	-1.90386	-0.78924	-2.05549	-1.57233	-1.6538	-4.272	NaN	-2.2063	-1.5836		0,201836569627066	0,285268374143624	Q9Y221	60S ribosome subunit biogenesis protein NIP7 homolog OS=Homo sapiens OX=9606 GN=NIP7 PE=1 SV=1
-2.34428	NaN	-3.5708	-2.59586	-2.14584	NaN	-0.627542	-0.818892	-0.735209	-1.47996	-1.05185	-1.19346	-0.566936	-0.493086	-0.817699	-1.09204	-4.21177	-1.35209		0,0464899436110716	0,0758141057560116	Q14527	Helicase-like transcription factor OS=Homo sapiens OX=9606 GN=HLTF PE=1 SV=2
-2.81594	NaN	-3.87922	-5.02842	-3.0079	-5.13238	-5.38804	NaN	-4.3887	NaN	NaN	-4.93509	-3.72223	-3.18429	-3.45335	-3.58318	NaN	-3.30027		0,0640579746371247	0,100818905614357	Q96KM6	Zinc finger protein 512B OS=Homo sapiens OX=9606 GN=ZNF512B PE=1 SV=1
-2.35625	-2.82187	-1.96677	-2.02304	NaN	-2.149	-0.59708	-1.49654	-1.02014	-1.61048	-2.3846	-0.45369	-1.37225	NaN	NaN	NaN	-4.04166	NaN		0,0783859414816298	0,12087347306951	O00203	AP-3 complex subunit beta-1 OS=Homo sapiens OX=9606 GN=AP3B1 PE=1 SV=3
-1.82349	NaN	-6.09152	NaN	NaN	-4.40051	-3.31518	-2.99415	-4.07197	-2.75926	NaN	-5.14269	NaN	NaN	NaN	NaN	-2.86944	NaN		0,690799501140947	0,875831544176692	O96011	Peroxisomal membrane protein 11B OS=Homo sapiens OX=9606 GN=PEX11B PE=1 SV=1
-2.37897	NaN	-2.99205	NaN	-2.98033	NaN	-2.8797	NaN	-2.59643	-2.35387	-2.71254	NaN	-2.95247	-2.19711	-3.12752	-3.47453	NaN	-3.39658		0,368321348363399	0,493438994277147	Q9ULK4	Mediator of RNA polymerase II transcription subunit 23 OS=Homo sapiens OX=9606 GN=MED23 PE=1 SV=2
-0.562528	-1.49816	-0.239216	-0.718798	-0.0446215	-0.861496	-2.66851	-1.75595	-0.587786	-0.85581	-1.14976	NaN	-0.909651	-0.907471	-0.996975	-1.79794	-2.5294	-1.90481		0,0933065064685459	0,141463671158245	Q13823	Nucleolar GTP-binding protein 2 OS=Homo sapiens OX=9606 GN=GNL2 PE=1 SV=1
0.260207	-1.41308	-0.211876	-0.135038	0.228883	-0.274895	0.0319996	-0.0939579	0.126516	-0.572618	-0.0520535	-1.37174	0.159372	-0.11655	-0.2243	-0.159077	-0.134207	0.166019		0,618118566185071	0,794159308661494	Q86SX6	Glutaredoxin-related protein 5, mitochondrial OS=Homo sapiens OX=9606 GN=GLRX5 PE=1 SV=2
-1.45266	-1.38185	-1.27859	-0.674232	-0.849494	-1.68189	-1.13618	-0.775677	-1.10495	-1.12748	-1.57108	-1.69289	-0.664068	-1.54415	-0.458138	-0.811451	-2.92576	-0.83703		0,996818723454382	1	P48729	Casein kinase I isoform alpha OS=Homo sapiens OX=9606 GN=CSNK1A1 PE=1 SV=2
0.67711	-0.677572	0.446337	0.903057	0.420789	0.594587	-0.60112	-2.87757	-0.244516	-0.986139	0.171135	-0.172382	-0.352745	-0.192469	-1.0309	-0.73992	0.0956287	-0.468203		0,0413157541448928	0,0682829716166621	P29992	Guanine nucleotide-binding protein subunit alpha-11 OS=Homo sapiens OX=9606 GN=GNA11 PE=1 SV=2
-0.235482	NaN	-0.776033	-1.48588	-1.16364	-1.79061	-0.0876122	-0.397785	0.111015	-1.606	-0.725525	-0.184038	NaN	NaN	NaN	NaN	NaN	NaN		0,136772833265085	0,200090236884493	O15231	Zinc finger protein 185 OS=Homo sapiens OX=9606 GN=ZNF185 PE=1 SV=3
0.493081	-0.333618	0.503473	-0.596628	-0.0611601	-0.678236	-0.764553	-0.618769	-0.112722	-0.586695	-0.447638	-0.510813	0.523127	0.200516	0.0148468	-0.793524	-1.06016	0.0207024		0,342594978103831	0,462194811778162	Q13523	Serine/threonine-protein kinase PRP4 homolog OS=Homo sapiens OX=9606 GN=PRPF4B PE=1 SV=3
NaN	NaN	NaN	NaN	NaN	NaN	NaN	NaN	NaN	NaN	NaN	NaN	-0.905289	-0.918873	-0.571386	-1.29545	-1.46288	-0.654051		1	1	Q6UXG2	Endosome/lysosome-associated apoptosis and autophagy regulator 1 OS=Homo sapiens OX=9606 GN=ELAPOR1 PE=1 SV=2
-1.8918	-2.50999	-1.64148	NaN	-1.29123	-2.35147	-1.75867	-1.74388	-1.29821	-2.05825	-1.15213	-2.52534	-2.38064	-2.09215	-1.69702	-3.04868	-2.2306	-1.79225		0,316165256377549	0,430479395887017	P35251	Replication factor C subunit 1 OS=Homo sapiens OX=9606 GN=RFC1 PE=1 SV=4
0.509105	NaN	-2.06233	-1.25867	-0.0593538	-0.257936	0.933939	0.333288	0.92404	-0.469727	0.710808	-1.64783	-0.948683	-0.340986	0.219912	-1.00663	-0.267469	-0.317787		0,335070172165996	0,453982602251262	P20645	Cation-dependent mannose-6-phosphate receptor OS=Homo sapiens OX=9606 GN=M6PR PE=1 SV=1
-1.00296	-2.49236	-1.44106	-1.95481	-1.30577	-0.905703	-1.68904	-1.12606	-0.671255	-1.07086	-0.985195	-1.99921	-1.2752	-0.807795	-0.752699	-1.06733	-1.09661	-1.66525		0,370851332517655	0,496527480636146	Q6UXN9	WD repeat-containing protein 82 OS=Homo sapiens OX=9606 GN=WDR82 PE=1 SV=1
0.896718	0.809052	0.975973	1.04945	0.870763	0.867321	0.920355	0.826014	1.1936	0.999521	0.897625	0.407604	0.748888	1.04869	0.837269	0.952034	1.50481	1.04876		0,49022798079474	0,642543107943535	O15127	Secretory carrier-associated membrane protein 2 OS=Homo sapiens OX=9606 GN=SCAMP2 PE=1 SV=2
-1.25207	NaN	NaN	-2.07477	-2.12484	-2.37816	-1.34899	-0.852497	-0.715649	-1.84486	-2.02697	NaN	-0.545385	-0.671125	-0.487629	-1.17197	-3.10677	-0.516895		0,257665630944775	0,356649891799265	Q9Y657	Spindlin-1 OS=Homo sapiens OX=9606 GN=SPIN1 PE=1 SV=3
NaN	NaN	NaN	NaN	NaN	NaN	0.396032	-0.0719242	0.087328	-0.474863	0.612215	-0.11231	NaN	NaN	NaN	NaN	-3.09503	NaN		1	1	P14384	Carboxypeptidase M OS=Homo sapiens OX=9606 GN=CPM PE=1 SV=2
NaN	NaN	NaN	NaN	NaN	NaN	NaN	NaN	NaN	-2.82359	NaN	NaN	-2.31193	-2.56127	-1.39697	-1.07485	-1.71155	-1.70692		1	1	Q5TFE4	5'-nucleotidase domain-containing protein 1 OS=Homo sapiens OX=9606 GN=NT5DC1 PE=1 SV=1
-1.94893	-1.83271	-1.67502	-1.23637	NaN	-1.85859	-1.04611	-1.13262	-1.62492	-1.7858	-1.4846	-1.66303	NaN	NaN	NaN	NaN	NaN	NaN		0,18599950065734	0,264236437148489	P08582	Melanotransferrin OS=Homo sapiens OX=9606 GN=MELTF PE=1 SV=2
-2.07977	-2.26341	-3.87964	-4.29191	-4.06287	-2.27964	-5.03145	-3.5498	NaN	-3.07861	-5.67911	NaN	-2.89691	-3.78981	-4.64593	-3.63198	-2.70997	-3.9641		0,206032417992958	0,290919616718897	Q9NQZ2	Something about silencing protein 10 OS=Homo sapiens OX=9606 GN=UTP3 PE=1 SV=1
NaN	NaN	NaN	NaN	NaN	NaN	-1.34519	-1.11375	-1.18476	-3.64784	-1.2949	-0.705799	-1.43658	-3.93574	-3.35155	-3.44525	-3.34446	-1.62705		0,0567108362094318	0,0904071903155397	Q96IZ0	PRKC apoptosis WT1 regulator protein OS=Homo sapiens OX=9606 GN=PAWR PE=1 SV=1
-0.460448	NaN	-1.42464	-2.81	-0.0876226	-2.05553	NaN	NaN	NaN	NaN	NaN	NaN	NaN	NaN	NaN	NaN	NaN	NaN		1	1	P32004	Neural cell adhesion molecule L1 OS=Homo sapiens OX=9606 GN=L1CAM PE=1 SV=2
-0.00802326	-2.01537	0.708138	0.0943127	-0.567292	-0.39365	-0.825146	-1.1227	-0.475992	-1.7616	-1.14885	-2.78288	-4.70395	-0.227352	-1.02954	-2.23474	NaN	-0.304228		0,206210742047289	0,291078445271732	Q969X6	U3 small nucleolar RNA-associated protein 4 homolog OS=Homo sapiens OX=9606 GN=UTP4 PE=1 SV=1
-1.21019	0.0422382	-1.35926	-3.81579	-0.107369	-0.87608	-0.0659256	-0.528933	-0.276564	-0.420532	0.161701	-0.292763	-0.191957	-1.16851	-0.834749	-0.20331	-1.67168	-2.30101		0,189562589109179	0,269038910578388	O95297	Myelin protein zero-like protein 1 OS=Homo sapiens OX=9606 GN=MPZL1 PE=1 SV=1
-2.86067	-1.03082	-3.62845	-1.61125	-1.7611	NaN	-1.82768	-1.18196	-1.70143	-1.39444	-1.79958	-1.28775	-1.80777	-2.70105	-2.9254	-1.75704	-0.937559	-1.58311		0,353661099616461	0,475962167855212	Q07866	Kinesin light chain 1 OS=Homo sapiens OX=9606 GN=KLC1 PE=1 SV=2
-2.37042	NaN	-1.7551	-2.37884	-2.08656	-2.1772	-2.29689	-1.68342	-1.68924	-1.82833	-2.52764	-2.16442	-1.54209	-2.32845	-1.55605	-1.71876	-1.35945	-2.4878		0,375029665729517	0,501059580595405	O60684	Importin subunit alpha-7 OS=Homo sapiens OX=9606 GN=KPNA6 PE=1 SV=1
-3.66348	NaN	NaN	NaN	NaN	NaN	-1.15139	-1.01334	-1.39783	-1.0267	-3.47285	-1.66734	-2.10675	-1.14597	-0.258884	-1.00975	-1.22008	-0.571945		0,24709991209072	0,343423046637245	Q92905	COP9 signalosome complex subunit 5 OS=Homo sapiens OX=9606 GN=COPS5 PE=1 SV=4
NaN	NaN	NaN	NaN	NaN	NaN	NaN	NaN	NaN	NaN	NaN	NaN	1.80567	1.76943	1.53737	1.58216	0.978081	1.59669		1	1	Q9H8H3	Methyltransferase-like protein 7A OS=Homo sapiens OX=9606 GN=METTL7A PE=1 SV=1
0.0678415	-0.985899	-1.18957	-1.07584	-1.01018	-0.189484	-1.03001	-0.251211	-0.778534	-0.898502	-0.847179	0.336658	-0.736095	-1.26474	-1.10684	-0.860451	NaN	-1.02484		0,341075866314972	0,46042638319954	P15104	Glutamine synthetase OS=Homo sapiens OX=9606 GN=GLUL PE=1 SV=4
0.185628	0.483347	0.900839	0.834297	0.381536	0.610971	0.522593	0.495485	0.593098	0.701317	0.631048	-0.0772476	0.631063	0.471218	0.198923	0.402473	1.08878	0.123726		0,856901041442441	1	Q6P1J9	Parafibromin OS=Homo sapiens OX=9606 GN=CDC73 PE=1 SV=1
-1.43073	-1.09753	NaN	-0.90317	-1.48181	-0.505917	-1.50494	-0.115658	-1.2457	-0.811522	-0.619341	-0.137285	-0.921936	-1.32748	-1.46994	-1.06868	-0.190432	-1.75489		0,399292583278364	0,531708587552304	Q04323	UBX domain-containing protein 1 OS=Homo sapiens OX=9606 GN=UBXN1 PE=1 SV=2
-1.31106	-2.96972	-0.790506	-1.78086	-1.45014	-1.65749	-1.87935	-1.67249	-1.80127	-2.63676	-2.21988	-1.85146	-1.4689	-1.2904	-1.18697	-1.50405	-2.92093	-1.49267		0,501040191764231	0,655160806799664	Q9H8H2	Probable ATP-dependent RNA helicase DDX31 OS=Homo sapiens OX=9606 GN=DDX31 PE=1 SV=2
NaN	NaN	NaN	NaN	NaN	NaN	-3.60447	-4.04696	NaN	-3.49036	-3.60446	-3.02318	NaN	NaN	NaN	NaN	NaN	NaN		1	1	Q9NQ29	Putative RNA-binding protein Luc7-like 1 OS=Homo sapiens OX=9606 GN=LUC7L PE=1 SV=1
NaN	NaN	NaN	NaN	NaN	NaN	NaN	NaN	NaN	NaN	NaN	NaN	NaN	NaN	NaN	NaN	NaN	NaN		1	1	P61018	Ras-related protein Rab-4B OS=Homo sapiens OX=9606 GN=RAB4B PE=1 SV=1
-1.12023	-3.56749	-0.938677	-1.96102	-0.660581	-3.48682	-2.86533	-2.33547	-2.92572	-2.6273	-1.80806	-3.41001	-2.50193	-2.54601	-3.87008	-4.04164	-3.00536	-2.28673		0,149751688300292	0,217351350615755	Q99797	Mitochondrial intermediate peptidase OS=Homo sapiens OX=9606 GN=MIPEP PE=1 SV=2
-1.45181	-1.98744	-1.18725	NaN	-1.83733	-3.40548	NaN	NaN	-5.54742	NaN	NaN	NaN	NaN	NaN	NaN	NaN	NaN	NaN		1	1	Q9BYK8	Helicase with zinc finger domain 2 OS=Homo sapiens OX=9606 GN=HELZ2 PE=1 SV=6
NaN	NaN	NaN	NaN	NaN	NaN	-2.47331	-2.7559	-2.3683	-2.15864	-1.80843	NaN	-1.83714	-2.10797	-1.62453	-3.28963	-2.10625	-1.9127		0,594515059158964	0,766506584001685	Q4G0J3	La-related protein 7 OS=Homo sapiens OX=9606 GN=LARP7 PE=1 SV=1
0.142695	NaN	0.547884	-2.00828	0.393353	-1.36705	-0.561975	-0.823912	-0.366505	-0.51462	-1.25749	-1.47113	-0.551237	0.217262	0.11323	-0.239521	NaN	-0.0313911		0,273204943696124	0,376156666484137	Q8NAV1	Pre-mRNA-splicing factor 38A OS=Homo sapiens OX=9606 GN=PRPF38A PE=1 SV=1
NaN	NaN	NaN	NaN	NaN	NaN	-3.32456	-2.65963	-3.16205	NaN	NaN	NaN	-1.7647	-2.91648	NaN	NaN	-2.59608	-1.45294		0,105908175496683	0,158664874236136	Q14194	Dihydropyrimidinase-related protein 1 OS=Homo sapiens OX=9606 GN=CRMP1 PE=1 SV=1
-0.107644	-1.08354	-0.428082	-0.505888	-0.14125	-0.232735	-1.42163	-0.78315	-0.968327	-2.13562	-0.659092	-0.631248	-0.599543	-0.981869	-0.723576	-0.516285	-0.477753	-0.598078		0,0337166499417653	0,0568719226984146	Q8N5N7	39S ribosomal protein L50, mitochondrial OS=Homo sapiens OX=9606 GN=MRPL50 PE=1 SV=2
-0.555585	-1.70961	-1.22828	-1.05261	-2.53572	-2.72574	-1.9271	-1.4675	-0.493277	-0.535654	-1.89544	-2.69215	NaN	NaN	-2.71803	NaN	NaN	-3.24088		0,124197918129476	0,18363846021753	Q7L592	Protein arginine methyltransferase NDUFAF7, mitochondrial OS=Homo sapiens OX=9606 GN=NDUFAF7 PE=1 SV=1
0.77546	-0.722567	0.56073	-0.0147877	0.605985	0.00798798	0.0947781	-0.485863	0.62557	-1.30024	0.151676	-0.375526	0.262823	0.561827	0.354504	-0.0661736	0.570368	0.481277		0,175601903271682	0,250916617441534	Q96EL3	39S ribosomal protein L53, mitochondrial OS=Homo sapiens OX=9606 GN=MRPL53 PE=1 SV=1
-1.3223	-2.0819	-1.3981	-1.27916	-0.617249	-1.42999	-0.960634	-1.70549	-0.862286	-1.71517	-1.45072	-1.61027	-1.35107	-0.630402	-0.781731	-1.92898	-1.65223	-1.46797		0,950835608110077	1	Q96QC0	Serine/threonine-protein phosphatase 1 regulatory subunit 10 OS=Homo sapiens OX=9606 GN=PPP1R10 PE=1 SV=1
NaN	NaN	-4.17763	NaN	NaN	NaN	-4.15429	-3.5372	-2.67071	-3.82672	-3.46411	NaN	-3.2609	-1.9035	-3.49983	-1.92206	NaN	-3.58772		0,163433168572115	0,235073495239201	Q8NDT2	Putative RNA-binding protein 15B OS=Homo sapiens OX=9606 GN=RBM15B PE=1 SV=3
-1.61446	-0.886045	-1.47359	NaN	NaN	NaN	-1.54205	-1.51307	-0.879646	-1.32204	-1.59605	NaN	NaN	-2.14113	NaN	-1.90085	NaN	NaN		0,0786042041932623	0,121110845576955	Q9NQT5	Exosome complex component RRP40 OS=Homo sapiens OX=9606 GN=EXOSC3 PE=1 SV=3
0.915555	0.202909	0.0476456	0.497835	0.371009	0.248861	0.404432	0.545959	0.488724	0.230606	0.69713	0.483259	0.527969	0.32896	0.544113	0.513039	0.727167	0.0699825		0,773596674471527	0,971059312276723	O95218	Zinc finger Ran-binding domain-containing protein 2 OS=Homo sapiens OX=9606 GN=ZRANB2 PE=1 SV=2
-2.24929	-1.87853	NaN	-2.62084	-2.56028	-2.28422	-1.95446	-1.41855	-2.05376	-2.61272	-1.76132	NaN	-1.87469	-1.83193	-1.80645	NaN	-1.71432	-1.22615		0,0401992005246019	0,0667370129625478	Q96A49	Synapse-associated protein 1 OS=Homo sapiens OX=9606 GN=SYAP1 PE=1 SV=1
NaN	NaN	NaN	NaN	NaN	NaN	-1.61247	-1.81561	-1.24268	-1.10105	-1.29867	-1.4893	NaN	NaN	NaN	NaN	NaN	NaN		1	1	Q86TI2	Dipeptidyl peptidase 9 OS=Homo sapiens OX=9606 GN=DPP9 PE=1 SV=3
-3.5356	-3.10773	-3.00656	-3.11864	-3.2035	-2.43221	NaN	NaN	NaN	NaN	NaN	NaN	NaN	-3.76748	NaN	NaN	NaN	NaN		1	1	Q8N8A6	ATP-dependent RNA helicase DDX51 OS=Homo sapiens OX=9606 GN=DDX51 PE=1 SV=3
-2.34342	-2.14155	NaN	-4.24313	-1.09212	-2.04451	-0.193512	-0.0573082	-0.237976	-0.945	-0.917179	-0.959099	0.313347	0.312243	0.286577	0.123331	-4.36878	0.206121		0,0597028203858375	0,0946382821533839	P35611	Alpha-adducin OS=Homo sapiens OX=9606 GN=ADD1 PE=1 SV=2
NaN	NaN	NaN	NaN	NaN	-4.52771	NaN	-3.63319	NaN	NaN	NaN	NaN	-3.15554	-4.58233	-4.03297	NaN	NaN	NaN		1	1	P08047	Transcription factor Sp1 OS=Homo sapiens OX=9606 GN=SP1 PE=1 SV=3
-1.98414	NaN	-2.15475	NaN	-2.74309	-2.30508	-0.578501	-2.52882	-0.904276	-3.24466	-0.398821	-1.65198	-3.14874	-2.27118	-3.04611	-2.64046	-2.05474	-3.20313		0,0638382901307942	0,100580570444847	Q6P4E1	Protein GOLM2 OS=Homo sapiens OX=9606 GN=GOLM2 PE=1 SV=2
0.265037	-0.000484467	0.22389	-0.240593	-0.206264	0.236155	-0.0748558	-0.286343	-0.416374	0.105583	-0.416954	-0.389755	-0.666767	-0.241964	-0.00459862	-1.07778	-0.6334	-0.0436802		0,0409666776550332	0,0677820665841699	P61421	V-type proton ATPase subunit d 1 OS=Homo sapiens OX=9606 GN=ATP6V0D1 PE=1 SV=1
-1.24007	-3.79857	-3.91111	-3.57672	-1.13533	-1.81037	-3.75378	-3.83606	-2.09177	-2.1579	-4.11453	-2.49041	NaN	-2.30696	-2.055	-1.94444	NaN	-1.53536		0,268212319019225	0,369973997623711	Q92599	Septin-8 OS=Homo sapiens OX=9606 GN=SEPTIN8 PE=1 SV=4
NaN	NaN	NaN	NaN	NaN	NaN	-1.22327	NaN	-1.29338	NaN	-3.5133	NaN	NaN	NaN	NaN	NaN	NaN	NaN		1	1	Q8N3V7	Synaptopodin OS=Homo sapiens OX=9606 GN=SYNPO PE=1 SV=2
NaN	NaN	NaN	NaN	NaN	NaN	NaN	NaN	NaN	NaN	NaN	NaN	NaN	-3.78008	-3.82036	-4.15852	NaN	-3.78741		1	1	Q9H115	Beta-soluble NSF attachment protein OS=Homo sapiens OX=9606 GN=NAPB PE=1 SV=2
-2.10512	-3.99088	-3.11158	-3.49726	-3.28106	-2.483	-3.16373	-3.58947	-3.31688	-3.11845	-3.26812	-4.15536	-3.33097	-2.8306	-2.13454	-3.5842	-3.41663	-3.42199		0,491244378668541	0,643303139245741	Q9NVH0	Exonuclease 3'-5' domain-containing protein 2 OS=Homo sapiens OX=9606 GN=EXD2 PE=1 SV=2
-2.38287	-2.99361	-1.56774	-2.56155	-2.26858	NaN	-2.81405	-2.87661	-3.41089	-2.0733	-2.79755	-3.28569	NaN	NaN	NaN	NaN	NaN	NaN		0,114564687008424	0,170765502786326	P55268	Laminin subunit beta-2 OS=Homo sapiens OX=9606 GN=LAMB2 PE=1 SV=2
-2.61696	NaN	-4.4447	NaN	NaN	-4.00395	-4.61458	-5.19526	-4.79885	-3.64104	NaN	NaN	-3.97525	-2.42292	-2.94487	NaN	NaN	-2.58909		0,0522012705397337	0,0839511884525874	Q9UIF9	Bromodomain adjacent to zinc finger domain protein 2A OS=Homo sapiens OX=9606 GN=BAZ2A PE=1 SV=4
-1.42862	NaN	-0.868061	-2.87894	-2.9115	-2.56926	-2.56237	-2.11116	-2.15841	-1.80224	-2.71568	-2.94392	-1.00375	-1.21605	-1.54793	-1.06607	-2.21774	-1.47005		0,0460068353467439	0,075081660785513	O43824	Putative GTP-binding protein 6 OS=Homo sapiens OX=9606 GN=GTPBP6 PE=2 SV=4
-0.775975	-1.72362	-0.637049	-1.40088	-0.0257406	-2.31181	-0.520721	-0.445148	-0.411131	-2.13169	-0.652235	-1.46777	-1.49637	-1.3925	NaN	-1.32947	-2.25432	-0.862415		0,478187765137813	0,628438795979272	Q9BVL2	Nucleoporin p58/p45 OS=Homo sapiens OX=9606 GN=NUP58 PE=1 SV=1
-0.664992	NaN	NaN	NaN	-1.78855	NaN	-0.72867	-0.626936	-2.42655	-2.08384	-1.72478	-2.57571	-0.963814	-1.7101	-2.59155	-1.72731	NaN	-0.884701		0,769371987053368	0,966304987148562	P82932	28S ribosomal protein S6, mitochondrial OS=Homo sapiens OX=9606 GN=MRPS6 PE=1 SV=3
-1.01417	NaN	-0.973843	0.123135	-0.829804	-1.85546	-0.10108	-3.29127	-0.919216	-2.53354	-2.01196	NaN	0.586956	-1.59722	-0.739199	-0.593296	-2.94984	-2.48544		0,509519242640998	0,664871479254974	Q9C0E8	Endoplasmic reticulum junction formation protein lunapark OS=Homo sapiens OX=9606 GN=LNPK PE=1 SV=2
0.311229	0.129005	1.00864	0.131853	1.06931	0.395884	0.0381241	-0.107147	0.0819397	0.0924854	0.0259037	-2.54922	-0.290121	-0.0703487	-0.941294	-1.2467	-0.611914	-0.120787		0,0437585899547636	0,0716506393296332	P67812	Signal peptidase complex catalytic subunit SEC11A OS=Homo sapiens OX=9606 GN=SEC11A PE=1 SV=1
-3.29844	NaN	-3.28133	-3.24801	-3.74907	-3.44554	NaN	NaN	NaN	NaN	NaN	NaN	NaN	NaN	NaN	NaN	NaN	NaN		1	1	O95786	Antiviral innate immune response receptor RIG-I OS=Homo sapiens OX=9606 GN=DDX58 PE=1 SV=2
-2.30609	NaN	-1.26879	-2.73576	-1.32805	-2.01477	-1.47474	-2.48027	-1.23979	-3.04649	-1.5871	-2.80862	-0.0202255	-1.40077	-0.855877	-1.2859	-2.24945	-0.901669		0,0731453431844387	0,113425311195512	O43823	A-kinase anchor protein 8 OS=Homo sapiens OX=9606 GN=AKAP8 PE=1 SV=1
-2.61055	NaN	-1.81651	NaN	NaN	-1.74761	NaN	-0.787615	-2.37669	-2.20704	-2.61916	-1.45355	-1.68058	-3.06925	-2.97761	-2.61135	-2.34671	-3.05961		0,170127076127337	0,244119377980836	P25325	3-mercaptopyruvate sulfurtransferase OS=Homo sapiens OX=9606 GN=MPST PE=1 SV=3
-4.11113	-3.34317	NaN	-3.18833	-3.9208	-4.18209	-1.9466	-2.82427	-1.67197	-2.67629	-1.769	-4.65499	-4.96827	-2.96204	NaN	-4.62864	NaN	-3.31708		0,0639277806338368	0,100685685137938	Q06265	Exosome complex component RRP45 OS=Homo sapiens OX=9606 GN=EXOSC9 PE=1 SV=3
1.41214	1.13428	1.47788	1.59723	1.33735	1.15307	1.18279	1.51905	1.60655	1.07959	1.38759	1.44675	1.79989	1.82734	1.82718	1.37781	1.17605	1.5759		0,138594092897906	0,202419717443555	Q7RTV0	PHD finger-like domain-containing protein 5A OS=Homo sapiens OX=9606 GN=PHF5A PE=1 SV=1
0.47466	-1.2943	-0.83123	-0.491163	-0.691648	-0.363264	0.629013	0.589724	0.745089	0.161921	0.750206	-0.21003	0.123158	-0.04039	0.067852	0.208036	-1.59982	0.618692		0,0411491788567518	0,0680585558270482	Q9NVV4	Poly(A) RNA polymerase, mitochondrial OS=Homo sapiens OX=9606 GN=MTPAP PE=1 SV=1
NaN	NaN	NaN	NaN	NaN	NaN	-2.60702	-2.90103	-3.96546	-1.91754	-3.19526	-1.91366	NaN	NaN	NaN	NaN	NaN	NaN		1	1	P09488	Glutathione S-transferase Mu 1 OS=Homo sapiens OX=9606 GN=GSTM1 PE=1 SV=3
-2.44933	NaN	NaN	NaN	-1.59115	NaN	NaN	-1.64694	-1.42754	-1.1548	NaN	NaN	-0.985464	-0.697157	-1.14997	NaN	-1.82267	-1.53201		0,16033800239336	0,231273836404908	Q12972	Nuclear inhibitor of protein phosphatase 1 OS=Homo sapiens OX=9606 GN=PPP1R8 PE=1 SV=2
NaN	NaN	NaN	NaN	NaN	NaN	NaN	NaN	NaN	NaN	-4.50832	NaN	-3.19686	NaN	NaN	NaN	-2.54906	-3.90852		1	1	Q9BZH6	WD repeat-containing protein 11 OS=Homo sapiens OX=9606 GN=WDR11 PE=1 SV=1
-1.93417	1.09467	-0.808624	0.269884	0.238729	0.497833	-0.784363	-0.777729	-0.780695	-0.881084	-0.582441	-0.383713	-0.222813	-0.972462	-0.58519	0.18041	-1.09454	-0.493649		0,338842945475426	0,458003344823376	Q9Y295	Developmentally-regulated GTP-binding protein 1 OS=Homo sapiens OX=9606 GN=DRG1 PE=1 SV=1
-1.31616	NaN	-1.49118	-1.94541	NaN	NaN	-1.20035	-1.3069	-1.3794	-2.59271	-1.4567	-1.7868	-1.68624	0.638649	0.0759411	NaN	-1.63214	-1.85297		0,307672722913076	0,419691795124563	Q8N5K1	CDGSH iron-sulfur domain-containing protein 2 OS=Homo sapiens OX=9606 GN=CISD2 PE=1 SV=1
-0.0102892	0.0311699	0.171343	-0.0780811	-0.173926	-0.475296	-1.25347	-0.0211124	-0.675016	0.309647	0.475639	NaN	0.138624	-0.186481	0.0753384	-1.11538	-1.24666	-0.215914		0,575275184212721	0,744523299005983	Q8TCJ2	Dolichyl-diphosphooligosaccharide--protein glycosyltransferase subunit STT3B OS=Homo sapiens OX=9606 GN=STT3B PE=1 SV=1
NaN	NaN	NaN	NaN	NaN	NaN	-0.91777	-0.526831	-1.55205	-1.83659	-1.04535	-1.36128	-1.54914	-1.6186	NaN	NaN	NaN	NaN		0,324870451138043	0,441109417838233	P41227	N-alpha-acetyltransferase 10 OS=Homo sapiens OX=9606 GN=NAA10 PE=1 SV=1
-1.11049	-2.35797	-1.71064	-2.20922	-3.3556	-2.35691	-1.1988	-3.41286	-1.49815	-1.84925	-1.39087	-1.45555	-1.20796	-1.5784	-1.62845	-2.12714	-2.92868	-1.27484		0,589645878084923	0,7613389097586	Q6PD62	RNA polymerase-associated protein CTR9 homolog OS=Homo sapiens OX=9606 GN=CTR9 PE=1 SV=1
-2.19664	-2.05107	-1.91311	-3.63669	-3.04568	-2.09376	-3.16371	-3.40995	-2.04116	-5.53058	-3.01076	-3.49679	-2.6947	-1.98323	-2.195	-2.91727	-3.74057	-1.65845		0,144092413902058	0,209757182041817	Q9UK61	Protein TASOR OS=Homo sapiens OX=9606 GN=TASOR PE=1 SV=3
-2.27034	-3.45218	-2.18834	NaN	-2.4041	NaN	-3.10434	NaN	-2.69746	-2.69864	-3.26105	NaN	-1.88784	-2.10197	-2.35004	-0.66843	NaN	NaN		0,0439429406998719	0,0718998990087092	Q8WVM7	Cohesin subunit SA-1 OS=Homo sapiens OX=9606 GN=STAG1 PE=1 SV=3
-1.58525	-2.77791	-2.30489	-2.83953	-5.68367	-2.88024	-1.92347	-1.95328	-1.49573	-1.53101	-2.83188	-3.19186	-2.57169	-2.63472	-2.80975	-2.75558	-2.47429	-1.77648		0,303271555796857	0,414455501755149	P46199	Translation initiation factor IF-2, mitochondrial OS=Homo sapiens OX=9606 GN=MTIF2 PE=1 SV=2
-0.810163	-1.84259	-0.00222015	-1.14867	-0.965154	-1.07776	-1.18224	-1.19137	NaN	-1.51025	-1.32268	-1.71589	NaN	NaN	NaN	NaN	NaN	-2.18675		0,18215799513025	0,259278975038904	Q13217	DnaJ homolog subfamily C member 3 OS=Homo sapiens OX=9606 GN=DNAJC3 PE=1 SV=1
NaN	NaN	NaN	NaN	NaN	NaN	NaN	NaN	NaN	NaN	NaN	NaN	-0.401545	0.0728588	-0.466881	0.472654	0.10284	0.624447		1	1	P00734	Prothrombin OS=Homo sapiens OX=9606 GN=F2 PE=1 SV=2
NaN	NaN	NaN	NaN	NaN	NaN	-1.63561	-0.134052	-2.53738	-1.78967	-0.905571	-0.748238	NaN	NaN	-3.2708	NaN	-2.77515	NaN		0,0377530254073429	0,0631502555148932	Q99961	Endophilin-A2 OS=Homo sapiens OX=9606 GN=SH3GL1 PE=1 SV=1
-0.425815	-1.45012	0.523224	0.269321	-0.402064	-0.273466	NaN	NaN	NaN	NaN	NaN	NaN	0.0502605	-0.23827	-0.141598	-1.40093	-1.95567	-1.31291		0,246596108075823	0,342830626982142	Q96QD9	UAP56-interacting factor OS=Homo sapiens OX=9606 GN=FYTTD1 PE=1 SV=3
0.85439	-0.766235	0.444338	-0.170288	0.508077	0.529255	0.134663	0.253807	0.342018	-0.373196	-0.0964851	0.250597	NaN	NaN	NaN	NaN	NaN	NaN		0,590119783745863	0,761728339836631	O15427	Monocarboxylate transporter 4 OS=Homo sapiens OX=9606 GN=SLC16A3 PE=1 SV=1
-0.600444	-0.383894	-0.636545	-1.26593	-0.291362	-4.57318	-1.126	-1.13113	-0.578493	-1.42982	-0.964647	-1.79317	0.308117	0.632795	0.365662	-0.46949	-0.0458832	0.702538		0,0331863503249284	0,0560844246125797	Q6DKK2	Tetratricopeptide repeat protein 19, mitochondrial OS=Homo sapiens OX=9606 GN=TTC19 PE=1 SV=4
-0.651282	-2.93359	-0.0769405	NaN	-1.13678	-0.570528	-0.181166	-0.488708	0.325203	-0.510536	-0.0944118	-0.699022	-0.409414	-0.371763	-0.0366402	-0.334282	NaN	-0.475473		0,132157561628316	0,193787257034422	P52298	Nuclear cap-binding protein subunit 2 OS=Homo sapiens OX=9606 GN=NCBP2 PE=1 SV=1
-1.26767	NaN	-1.34911	NaN	-2.05204	NaN	NaN	-2.58998	NaN	-2.72037	NaN	NaN	NaN	NaN	NaN	NaN	NaN	NaN		0,0430875940280861	0,0707353335306975	Q53EP0	Fibronectin type III domain-containing protein 3B OS=Homo sapiens OX=9606 GN=FNDC3B PE=1 SV=2
-3.9189	NaN	-4.03831	-4.1264	-3.49034	NaN	-2.59239	-3.16161	-2.52549	-2.51529	-4.10793	-3.98481	-3.94904	-1.71154	-3.99199	-3.7736	-3.99361	-2.54563		0,338608805380184	0,457935004155948	Q9P2N5	RNA-binding protein 27 OS=Homo sapiens OX=9606 GN=RBM27 PE=1 SV=2
-0.908015	-0.28739	-0.535973	-0.829264	-1.25312	-0.36507	-1.87717	-1.42341	-1.08374	-1.92356	-0.97257	-0.896627	-0.773565	-1.01412	-0.963617	-0.693995	-0.934484	-1.67636		0,0328831657649981	0,0556358499223331	Q9NU22	Midasin OS=Homo sapiens OX=9606 GN=MDN1 PE=1 SV=2
0.817735	-0.405416	0.766369	0.35541	0.677855	0.249329	0.193073	-0.20566	0.281807	-0.630575	-1.43218	-1.79075	0.597349	0.33194	-0.231386	-0.221275	-0.438234	-0.00801849		0,0353521536907218	0,0594491713452571	Q96GC5	39S ribosomal protein L48, mitochondrial OS=Homo sapiens OX=9606 GN=MRPL48 PE=1 SV=2
NaN	NaN	NaN	NaN	NaN	NaN	0.184919	0.651524	0.29311	-0.268383	0.439121	0.775457	NaN	NaN	NaN	NaN	NaN	NaN		1	1	Q96B97	SH3 domain-containing kinase-binding protein 1 OS=Homo sapiens OX=9606 GN=SH3KBP1 PE=1 SV=2
-0.121888	-1.58627	-2.45124	-0.270329	-0.277261	-1.92115	-0.686119	-0.897606	-0.452915	-2.49347	-2.09868	-1.35831	-3.14544	NaN	NaN	NaN	-2.90937	-1.76498		0,0859760051114221	0,131340676778714	P30533	Alpha-2-macroglobulin receptor-associated protein OS=Homo sapiens OX=9606 GN=LRPAP1 PE=1 SV=1
NaN	NaN	NaN	NaN	NaN	NaN	-0.57699	-0.821501	-0.52319	-1.49059	-0.528912	-0.698009	NaN	NaN	NaN	-2.50342	NaN	NaN		1	1	Q96AC1	Fermitin family homolog 2 OS=Homo sapiens OX=9606 GN=FERMT2 PE=1 SV=1
0.630589	-2.46539	-0.919134	-0.494432	-0.76155	-1.52121	-0.389299	-1.5622	-1.22574	-2.15429	-2.05327	-2.1593	-0.509045	0.481405	0.352287	-0.678619	-1.45528	0.531427		0,0437001215541424	0,0716216123079473	Q8TCC3	39S ribosomal protein L30, mitochondrial OS=Homo sapiens OX=9606 GN=MRPL30 PE=1 SV=1
NaN	NaN	NaN	NaN	NaN	NaN	-4.60475	-4.10181	-4.82859	-3.75366	-4.46144	NaN	NaN	NaN	NaN	NaN	NaN	NaN		1	1	Q13555	Calcium/calmodulin-dependent protein kinase type II subunit gamma OS=Homo sapiens OX=9606 GN=CAMK2G PE=1 SV=4
NaN	-3.49309	NaN	-4.53509	NaN	-3.77005	-1.59349	-1.06448	-3.53661	-1.64715	-1.49611	-2.39821	NaN	NaN	NaN	NaN	-2.39519	-4.98547		0,0401224201828656	0,0666345678544135	P27361	Mitogen-activated protein kinase 3 OS=Homo sapiens OX=9606 GN=MAPK3 PE=1 SV=4
NaN	NaN	NaN	NaN	NaN	NaN	-2.1881	-1.74071	-1.40621	-1.59953	-0.696232	-1.05421	NaN	NaN	NaN	-2.06526	NaN	NaN		1	1	P08648	Integrin alpha-5 OS=Homo sapiens OX=9606 GN=ITGA5 PE=1 SV=2
-1.05622	-2.36744	-1.32288	-2.12101	NaN	-3.55342	-0.505795	-1.25222	-0.220394	-0.514559	-0.457113	-1.5961	-1.60305	-1.49075	-2.74887	-1.55453	-0.983059	-0.751825		0,0320903912096312	0,0543569423516397	Q8IYB8	ATP-dependent RNA helicase SUPV3L1, mitochondrial OS=Homo sapiens OX=9606 GN=SUPV3L1 PE=1 SV=1
NaN	NaN	NaN	NaN	NaN	NaN	-0.115021	0.876019	-0.0924759	0.317329	0.222019	0.800873	NaN	NaN	NaN	NaN	NaN	NaN		1	1	Q9BYN0	Sulfiredoxin-1 OS=Homo sapiens OX=9606 GN=SRXN1 PE=1 SV=2
0.590079	-0.373842	-0.117331	-0.527254	-1.46841	-0.146896	-1.59861	-0.308847	-1.03489	-1.23887	-0.606161	0.748556	NaN	NaN	NaN	NaN	NaN	-6.72243		0,464194675196935	0,611685442338494	Q8NFJ5	Retinoic acid-induced protein 3 OS=Homo sapiens OX=9606 GN=GPRC5A PE=1 SV=2
NaN	-0.605125	-2.51435	-1.0668	-1.26597	-1.22322	-2.20351	-3.21374	NaN	-2.10508	-1.77336	-0.72032	-1.32597	-2.2534	-1.58706	0.0737972	-1.48914	-2.89034		0,50052953946701	0,654686714196346	Q9NVE7	4'-phosphopantetheine phosphatase OS=Homo sapiens OX=9606 GN=PANK4 PE=1 SV=1
-6.68058	-1.9747	NaN	NaN	-0.853976	-1.38499	-3.5958	-0.204342	-0.894394	-0.100935	-1.33961	-0.536556	-3.32036	-0.480974	-0.5331	-2.58726	-4.47209	-3.04646		0,335337906150418	0,454206152907781	P46108	Adapter molecule crk OS=Homo sapiens OX=9606 GN=CRK PE=1 SV=2
-1.46852	2.10279	-0.193419	1.33468	0.279735	1.46233	-1.26322	0.251093	-0.335962	0.184523	-0.104853	1.39327	0.621769	-1.48113	-0.309881	1.67186	0.834923	-1.49097		0,613605881390941	0,788819889976548	Q16204	Coiled-coil domain-containing protein 6 OS=Homo sapiens OX=9606 GN=CCDC6 PE=1 SV=2
0.551486	0.500557	0.878378	-0.169195	0.978518	0.980293	0.528391	-0.286184	0.470873	0.0595074	-0.083704	-1.23482	0.568228	0.651928	-0.379091	0.0378704	-0.251764	0.485474		0,0876966667736565	0,133657143405415	O95139	NADH dehydrogenase [ubiquinone] 1 beta subcomplex subunit 6 OS=Homo sapiens OX=9606 GN=NDUFB6 PE=1 SV=3
0.594127	0.127029	-0.523026	0.732502	0.840114	-0.0854645	-0.00993347	-0.458235	0.19581	-1.29097	0.177677	-0.308884	0.715111	0.757509	0.571308	0.339649	-1.20566	0.304247		0,23866935109887	0,332647289157663	P55081	Microfibrillar-associated protein 1 OS=Homo sapiens OX=9606 GN=MFAP1 PE=1 SV=2
0.299973	-1.08521	-0.202656	-0.705202	0.288598	-0.372526	0.654617	-0.0882835	0.750072	-1.36558	-0.0372047	-0.56469	0.109015	0.297752	-0.04459	-0.765551	-1.1303	0.396322		0,885820975660882	1	Q9Y3C1	Nucleolar protein 16 OS=Homo sapiens OX=9606 GN=NOP16 PE=1 SV=2
-1.10652	NaN	-1.43582	-2.21522	-3.6163	-3.00163	-1.87999	-1.84188	-1.95718	-1.19567	-1.94967	-2.87215	NaN	NaN	NaN	NaN	-1.60506	NaN		0,520963054367413	0,678203081083137	P06396	Gelsolin OS=Homo sapiens OX=9606 GN=GSN PE=1 SV=1
0.593692	-0.143871	0.384394	0.261713	0.578471	0.743132	0.63221	0.359219	0.991116	-0.196283	0.45224	0.497322	0.450802	-0.447275	0.0647316	-0.12727	0.605879	0.410646		0,361472222467036	0,485292649719637	P10109	Adrenodoxin, mitochondrial OS=Homo sapiens OX=9606 GN=FDX1 PE=1 SV=1
-3.066	-2.7802	-2.7385	-1.32117	-0.854173	-1.49695	-1.53429	-1.19707	-1.33727	-1.9394	-0.730749	-2.10234	-1.21738	-1.30854	-1.66941	-2.82279	-0.954472	-1.405		0,361745083555984	0,485364192534448	Q9Y5Q9	General transcription factor 3C polypeptide 3 OS=Homo sapiens OX=9606 GN=GTF3C3 PE=1 SV=1
-0.569737	-2.75511	-0.824068	-1.1327	-0.981406	-1.35163	-0.156872	-0.704605	-0.297028	-0.353565	-1.157	-2.54694	-0.55286	0.124136	-0.245018	-0.70933	-0.24391	-0.0980206		0,0843526069182583	0,129039057157654	Q9BSH5	Haloacid dehalogenase-like hydrolase domain-containing protein 3 OS=Homo sapiens OX=9606 GN=HDHD3 PE=1 SV=1
-0.260207	-0.917608	-0.45549	-0.900978	-0.295909	-0.53694	-0.515985	-1.43311	-0.492943	-1.42014	-0.578272	-2.5161	0.165089	-0.0102692	-0.0613976	-0.308846	-3.46832	-0.098671		0,502567507356142	0,65657533984087	Q9C0J8	pre-mRNA 3' end processing protein WDR33 OS=Homo sapiens OX=9606 GN=WDR33 PE=1 SV=2
-3.526	NaN	-1.67272	-3.83337	-1.55194	-3.77659	NaN	NaN	NaN	NaN	NaN	NaN	NaN	NaN	NaN	NaN	NaN	NaN		1	1	O15270	Serine palmitoyltransferase 2 OS=Homo sapiens OX=9606 GN=SPTLC2 PE=1 SV=1
NaN	NaN	NaN	NaN	NaN	NaN	-3.31344	-2.91083	-3.24839	NaN	NaN	-2.94922	-3.49343	-3.48903	-3.64341	-2.69858	-2.4419	-2.98889		0,940109622305742	1	Q9BUH6	Protein PAXX OS=Homo sapiens OX=9606 GN=PAXX PE=1 SV=2
-3.22396	-2.49246	-3.06008	NaN	NaN	-2.17759	-1.66185	-0.354126	-1.74208	NaN	-2.76582	-0.933136	NaN	NaN	NaN	-3.99575	NaN	NaN		0,0441997921910902	0,0722927418708138	O95817	BAG family molecular chaperone regulator 3 OS=Homo sapiens OX=9606 GN=BAG3 PE=1 SV=3
NaN	NaN	NaN	NaN	NaN	NaN	NaN	NaN	NaN	NaN	NaN	NaN	NaN	NaN	NaN	NaN	NaN	NaN		1	1	Q6IQ22	Ras-related protein Rab-12 OS=Homo sapiens OX=9606 GN=RAB12 PE=1 SV=3
NaN	NaN	NaN	NaN	NaN	NaN	NaN	NaN	NaN	NaN	NaN	NaN	NaN	NaN	NaN	NaN	NaN	NaN		1	1	Q9Y6D6	Brefeldin A-inhibited guanine nucleotide-exchange protein 1 OS=Homo sapiens OX=9606 GN=ARFGEF1 PE=1 SV=2
NaN	NaN	NaN	NaN	NaN	NaN	NaN	NaN	NaN	NaN	NaN	NaN	-2.84104	-2.15743	NaN	-2.20212	-2.08555	-1.74654		1	1	Q8IYQ7	Threonine synthase-like 1 OS=Homo sapiens OX=9606 GN=THNSL1 PE=1 SV=2
-1.41161	-4.01468	-4.18397	-1.84593	-3.58349	-1.91317	-0.84379	-0.955225	0.118973	-1.34518	-0.304857	-2.92139	-1.58253	-1.64376	-2.67868	-1.41039	-3.45788	-0.807417		0,0400606761323019	0,0665570271254816	Q8NBN3	Transmembrane protein 87A OS=Homo sapiens OX=9606 GN=TMEM87A PE=1 SV=3
NaN	NaN	NaN	NaN	-2.76077	NaN	-2.6682	NaN	-3.56019	NaN	NaN	NaN	-3.83593	NaN	NaN	NaN	-3.60349	NaN		0,319383711367136	0,434593840552203	Q9NYB0	Telomeric repeat-binding factor 2-interacting protein 1 OS=Homo sapiens OX=9606 GN=TERF2IP PE=1 SV=1
0.879342	-0.67635	-0.0107708	0.212469	-0.863614	-0.148552	-0.113449	0.159891	-0.305565	-0.914196	-0.15214	0.383154	-0.16807	-0.558329	-0.384012	-0.174131	0.0422287	0.00888252		0,927396862629639	1	Q9H444	Charged multivesicular body protein 4b OS=Homo sapiens OX=9606 GN=CHMP4B PE=1 SV=1
-0.412442	-1.61065	-0.759365	-0.439917	-2.57064	-0.572029	-0.0981464	0.22699	0.194248	-0.661465	-0.58666	0.0688076	-0.424248	-1.62132	-0.239548	-0.493107	-0.118872	-0.48678		0,069385640462394	0,108393610065104	Q16186	Proteasomal ubiquitin receptor ADRM1 OS=Homo sapiens OX=9606 GN=ADRM1 PE=1 SV=2
NaN	NaN	-1.74068	-2.29917	-2.68829	NaN	NaN	NaN	NaN	NaN	NaN	NaN	NaN	-1.55262	NaN	NaN	NaN	-2.61049		0,78116132304392	0,979720343028984	P25440	Bromodomain-containing protein 2 OS=Homo sapiens OX=9606 GN=BRD2 PE=1 SV=2
NaN	NaN	NaN	NaN	NaN	NaN	-3.9155	NaN	-3.80147	NaN	-3.13656	-2.62813	NaN	NaN	NaN	NaN	NaN	NaN		1	1	P46937	Transcriptional coactivator YAP1 OS=Homo sapiens OX=9606 GN=YAP1 PE=1 SV=2
-0.405011	-1.71781	-0.939529	-0.716024	-1.40502	-2.04265	-2.11496	-0.912333	-1.86036	-1.79326	-1.92324	-2.05774	NaN	NaN	NaN	NaN	NaN	NaN		0,0964773710643173	0,145721372557344	Q6P9B6	MTOR-associated protein MEAK7 OS=Homo sapiens OX=9606 GN=MEAK7 PE=1 SV=2
-2.53941	NaN	-2.32339	NaN	-2.98146	-3.25897	-1.95043	-2.73922	-1.63766	-3.23048	-1.61774	-1.51809	-1.533	-1.63009	-1.42735	-0.817732	-2.6334	-1.73492		0,0365641072758109	0,0613472175583908	Q8WUA2	Peptidyl-prolyl cis-trans isomerase-like 4 OS=Homo sapiens OX=9606 GN=PPIL4 PE=1 SV=1
-2.53907	NaN	-2.2856	NaN	NaN	NaN	-0.940264	-2.05299	-0.771778	-1.18436	-2.00478	-2.30143	-1.65478	-1.01572	-0.993961	-0.28492	-1.43581	-1.85101		0,0806478075093786	0,12392907785852	P48723	Heat shock 70 kDa protein 13 OS=Homo sapiens OX=9606 GN=HSPA13 PE=1 SV=1
NaN	NaN	NaN	NaN	NaN	NaN	NaN	NaN	NaN	NaN	NaN	NaN	NaN	NaN	NaN	NaN	NaN	NaN		1	1	Q8TCA0	Leucine-rich repeat-containing protein 20 OS=Homo sapiens OX=9606 GN=LRRC20 PE=1 SV=1
0.633918	-0.154823	0.181047	0.0423031	0.822412	0.447395	1.49744	1.08072	1.40054	0.94721	1.14501	0.962124	1.27065	1.19936	0.646582	1.15886	-1.50737	1.20729		0,12780049286991	0,188272568803022	Q9Y4Z0	U6 snRNA-associated Sm-like protein LSm4 OS=Homo sapiens OX=9606 GN=LSM4 PE=1 SV=1
-1.02547	NaN	-3.24336	-1.24816	-0.91595	-1.69347	-1.31531	-1.29555	-1.14165	-3.21431	-0.999582	-3.2869	-1.41994	-0.824268	-0.958706	-1.24306	NaN	-1.08569		0,356701139051375	0,479761404242814	Q9NX47	E3 ubiquitin-protein ligase MARCHF5 OS=Homo sapiens OX=9606 GN=MARCHF5 PE=1 SV=1
-0.887794	-0.904652	-0.845095	-1.07181	-0.890639	-0.731274	-1.24578	-0.194311	-1.60796	-1.05065	-0.540379	-1.01678	-1.36953	-0.968353	-1.0975	-1.71656	-3.38827	-1.78131		0,0477601123747699	0,0776848626964156	P53990	IST1 homolog OS=Homo sapiens OX=9606 GN=IST1 PE=1 SV=1
NaN	NaN	NaN	NaN	NaN	NaN	NaN	NaN	NaN	NaN	NaN	NaN	NaN	NaN	NaN	NaN	NaN	NaN		1	1	Q13620	Cullin-4B OS=Homo sapiens OX=9606 GN=CUL4B PE=1 SV=4
0.0730963	0.285326	-0.0435314	0.158674	0.096139	0.21711	0.516623	0.0876293	0.461687	-0.68049	0.096508	0.311714	0.857473	0.403624	0.27058	0.297535	0.0953121	0.547977		0,212250049526733	0,298935160547209	Q9P013	Spliceosome-associated protein CWC15 homolog OS=Homo sapiens OX=9606 GN=CWC15 PE=1 SV=2
NaN	NaN	NaN	NaN	NaN	NaN	-1.09255	-1.16836	-1.13074	NaN	NaN	NaN	NaN	-1.89428	NaN	-1.55608	NaN	-1.27647		0,0687092638597092	0,107450886283613	Q9NYJ1	Cytochrome c oxidase assembly factor 4 homolog, mitochondrial OS=Homo sapiens OX=9606 GN=COA4 PE=1 SV=2
NaN	NaN	-2.2987	NaN	NaN	NaN	-3.75744	NaN	NaN	NaN	NaN	NaN	-1.85022	-2.43052	-2.70414	NaN	NaN	-2.05181		1	1	Q8IVS2	Malonyl-CoA-acyl carrier protein transacylase, mitochondrial OS=Homo sapiens OX=9606 GN=MCAT PE=1 SV=2
NaN	NaN	NaN	NaN	NaN	NaN	NaN	NaN	NaN	NaN	NaN	NaN	NaN	-2.56623	-2.64593	NaN	NaN	-2.5753		1	1	Q99424	Peroxisomal acyl-coenzyme A oxidase 2 OS=Homo sapiens OX=9606 GN=ACOX2 PE=1 SV=1
-0.23833	NaN	-2.10857	-1.55813	-1.48868	-0.559504	-2.08252	-1.48302	-0.771322	-2.86254	-0.837231	-0.24201	-0.808819	-1.98225	-1.63444	-1.87742	-3.63918	-1.70765		0,371170119245624	0,49680384413712	P14209	CD99 antigen OS=Homo sapiens OX=9606 GN=CD99 PE=1 SV=1
-4.68484	NaN	NaN	NaN	NaN	NaN	-3.36878	-3.49113	-3.6492	-2.3413	-3.02386	-2.51805	NaN	NaN	NaN	NaN	NaN	NaN		1	1	P11277	Spectrin beta chain, erythrocytic OS=Homo sapiens OX=9606 GN=SPTB PE=1 SV=5
NaN	NaN	NaN	NaN	NaN	NaN	NaN	NaN	NaN	NaN	NaN	NaN	NaN	NaN	NaN	NaN	NaN	NaN		1	1	Q14141	Septin-6 OS=Homo sapiens OX=9606 GN=SEPTIN6 PE=1 SV=4
-1.69439	-2.76762	-3.11968	-1.99799	-2.30298	-1.94775	-1.72698	-2.62161	-1.9966	-2.88092	-2.02488	-2.30659	-2.29976	-3.21552	-2.26106	-2.18723	NaN	-2.70536		0,610774231265825	0,785408050153057	Q9UEU0	Vesicle transport through interaction with t-SNAREs homolog 1B OS=Homo sapiens OX=9606 GN=VTI1B PE=1 SV=3
-2.33364	NaN	NaN	NaN	NaN	-3.53472	-2.1837	-1.66433	-1.3604	-2.3625	-1.55552	NaN	-4.261	-2.84618	-2.60827	NaN	-2.1525	NaN		0,0789169188636339	0,121522709263715	Q9ULX3	RNA-binding protein NOB1 OS=Homo sapiens OX=9606 GN=NOB1 PE=1 SV=1
NaN	NaN	NaN	NaN	NaN	NaN	-1.42393	-0.887609	-2.22842	-0.70517	-1.07581	-0.672647	NaN	NaN	NaN	NaN	NaN	NaN		1	1	P48507	Glutamate--cysteine ligase regulatory subunit OS=Homo sapiens OX=9606 GN=GCLM PE=1 SV=1
-1.48674	NaN	NaN	NaN	-2.17729	NaN	-2.54229	-2.59472	-2.26578	NaN	-3.04152	NaN	-3.39919	-3.56336	-3.18025	NaN	-3.29411	-1.47555		0,174655675441931	0,249806774871814	Q8N4Q1	Mitochondrial intermembrane space import and assembly protein 40 OS=Homo sapiens OX=9606 GN=CHCHD4 PE=1 SV=1
-1.31882	-1.72563	-1.23256	-1.4052	-1.42396	-4.16233	-4.58152	-3.22093	-4.34173	-2.31461	-2.09399	-4.75651	NaN	-4.41142	-2.3616	-2.49901	NaN	NaN		0,0724546930774673	0,112551721045497	Q92817	Envoplakin OS=Homo sapiens OX=9606 GN=EVPL PE=1 SV=3
-2.54028	NaN	NaN	NaN	NaN	NaN	NaN	NaN	NaN	NaN	NaN	NaN	NaN	NaN	NaN	NaN	NaN	NaN		1	1	Q8WVX9	Fatty acyl-CoA reductase 1 OS=Homo sapiens OX=9606 GN=FAR1 PE=1 SV=1
NaN	NaN	NaN	NaN	NaN	NaN	-2.07155	-1.02921	-0.855753	NaN	-1.62477	-0.714781	-2.06829	-0.600214	-1.61725	-1.28947	-1.27306	-1.6806		0,626299056835093	0,803268967295604	Q7Z417	Nuclear fragile X mental retardation-interacting protein 2 OS=Homo sapiens OX=9606 GN=NUFIP2 PE=1 SV=1
-1.39029	-1.98814	-1.82625	-1.75018	-2.0897	-1.20175	NaN	NaN	NaN	NaN	NaN	NaN	NaN	NaN	NaN	NaN	NaN	NaN		1	1	P25815	Protein S100-P OS=Homo sapiens OX=9606 GN=S100P PE=1 SV=2
-0.785995	-2.8103	-0.714954	-1.25295	-0.782319	-0.904392	-1.24482	-1.59556	-0.552977	-0.859118	-0.663692	-2.51678	-0.326487	0.240021	-0.161699	-0.848986	-1.23747	-0.848305		0,178196869399036	0,254131728907464	Q15031	Probable leucine--tRNA ligase, mitochondrial OS=Homo sapiens OX=9606 GN=LARS2 PE=1 SV=2
-3.04115	NaN	-4.76962	-1.75742	NaN	NaN	-2.56216	-3.90932	-2.97599	-1.53697	-4.65696	NaN	-5.28159	-3.90387	-3.5805	NaN	NaN	-2.97547		0,590350569279026	0,761803814005422	Q96KA5	Cleft lip and palate transmembrane protein 1-like protein OS=Homo sapiens OX=9606 GN=CLPTM1L PE=1 SV=1
NaN	NaN	NaN	NaN	NaN	NaN	-3.65525	-3.99987	-4.35853	-3.1042	-4.21333	-4.3739	-4.60707	NaN	-2.83071	-4.52127	NaN	-3.02352		0,661911814919768	0,842589154552346	Q13617	Cullin-2 OS=Homo sapiens OX=9606 GN=CUL2 PE=1 SV=2
-0.860597	NaN	-1.31859	-1.18804	NaN	-3.55913	-1.66326	-3.94813	NaN	NaN	-2.66212	-3.061	-1.75809	-1.43017	-1.29321	-2.21115	NaN	-1.06106		0,129079570078411	0,189777445732176	O60508	Pre-mRNA-processing factor 17 OS=Homo sapiens OX=9606 GN=CDC40 PE=1 SV=1
NaN	-1.22152	-1.568	-2.04851	NaN	NaN	NaN	NaN	NaN	-2.03267	NaN	NaN	NaN	NaN	NaN	NaN	NaN	NaN		1	1	O43752	Syntaxin-6 OS=Homo sapiens OX=9606 GN=STX6 PE=1 SV=1
-4.27383	-4.54223	-4.09219	-3.77617	-3.78088	-3.65015	NaN	NaN	NaN	NaN	NaN	NaN	-4.30357	NaN	NaN	NaN	NaN	NaN		1	1	Q8WXX5	DnaJ homolog subfamily C member 9 OS=Homo sapiens OX=9606 GN=DNAJC9 PE=1 SV=1
NaN	NaN	NaN	NaN	NaN	NaN	NaN	NaN	NaN	NaN	NaN	NaN	NaN	NaN	NaN	NaN	NaN	NaN		1	1	Q5SW79	Centrosomal protein of 170 kDa OS=Homo sapiens OX=9606 GN=CEP170 PE=1 SV=1
-1.91416	NaN	-2.35559	NaN	-3.6397	-3.40218	-3.32069	-3.25945	-2.7621	-8.57603	-3.72567	NaN	-2.23442	-2.07494	-2.13031	NaN	-1.85323	-2.71765		0,122276738559774	0,181040007090677	Q15643	Thyroid receptor-interacting protein 11 OS=Homo sapiens OX=9606 GN=TRIP11 PE=1 SV=3
-1.94479	-2.68185	NaN	NaN	NaN	-2.08038	-0.925251	-1.11037	-0.635347	-1.81727	-1.78074	NaN	-1.47678	-2.25729	NaN	-1.97167	NaN	-2.85242		0,0396076093448859	0,0659281780548722	Q99575	Ribonucleases P/MRP protein subunit POP1 OS=Homo sapiens OX=9606 GN=POP1 PE=1 SV=2
-3.17511	NaN	-3.70129	-2.10707	-1.5184	NaN	NaN	NaN	NaN	NaN	NaN	NaN	NaN	NaN	NaN	NaN	NaN	NaN		1	1	Q9Y653	Adhesion G-protein coupled receptor G1 OS=Homo sapiens OX=9606 GN=ADGRG1 PE=1 SV=2
NaN	NaN	NaN	NaN	NaN	NaN	NaN	NaN	NaN	NaN	NaN	NaN	NaN	NaN	NaN	NaN	NaN	NaN		1	1	P82912	28S ribosomal protein S11, mitochondrial OS=Homo sapiens OX=9606 GN=MRPS11 PE=1 SV=2
-0.39516	-0.791119	-0.663048	-0.862829	-0.439311	-0.685345	-0.589325	-0.434189	-0.623222	-1.6574	-0.584673	-0.793032	NaN	NaN	NaN	NaN	NaN	NaN		0,490960445985113	0,643121816800055	Q13641	Trophoblast glycoprotein OS=Homo sapiens OX=9606 GN=TPBG PE=1 SV=1
NaN	NaN	NaN	NaN	NaN	NaN	NaN	NaN	NaN	NaN	NaN	NaN	NaN	NaN	NaN	NaN	NaN	NaN		1	1	P52789	Hexokinase-2 OS=Homo sapiens OX=9606 GN=HK2 PE=1 SV=2
1.37057	1.3716	1.54895	1.25928	1.47867	-1.96241	-0.649179	-0.99967	0.861536	-0.511181	0.664579	-1.2194	-0.765739	-0.461685	-0.684837	-0.67248	-0.364899	-1.29516		0,0348759122351193	0,0586929607885277	P61803	Dolichyl-diphosphooligosaccharide--protein glycosyltransferase subunit DAD1 OS=Homo sapiens OX=9606 GN=DAD1 PE=1 SV=3
NaN	NaN	NaN	NaN	NaN	NaN	-3.39909	-1.12493	-1.4947	-0.924845	-0.687901	-3.71025	NaN	NaN	NaN	NaN	NaN	NaN		1	1	P06276	Cholinesterase OS=Homo sapiens OX=9606 GN=BCHE PE=1 SV=1
NaN	NaN	NaN	NaN	NaN	NaN	NaN	NaN	NaN	NaN	NaN	NaN	NaN	-2.75736	-2.84139	-2.19693	NaN	-2.50608		1	1	Q05655	Protein kinase C delta type OS=Homo sapiens OX=9606 GN=PRKCD PE=1 SV=2
-3.1386	-3.28328	-2.10368	-2.51648	-2.22409	-2.2969	NaN	NaN	-2.92198	-4.12513	-3.23586	-4.21561	-1.79036	-2.33207	-4.15832	-2.66735	-1.78125	-3.78848		0,130674912986467	0,191931491798395	Q9UL26	Ras-related protein Rab-22A OS=Homo sapiens OX=9606 GN=RAB22A PE=1 SV=2
NaN	NaN	NaN	NaN	NaN	NaN	-2.19127	-1.74929	-1.37709	-4.18508	-2.06775	-1.62978	NaN	NaN	NaN	NaN	NaN	NaN		1	1	Q96JY6	PDZ and LIM domain protein 2 OS=Homo sapiens OX=9606 GN=PDLIM2 PE=1 SV=1
-3.77226	-0.937113	-1.11811	NaN	-2.98979	-1.20769	-1.07517	-1.4828	-1.75854	-0.980106	-1.8544	0.00599098	-2.40906	-1.28709	-2.99329	-0.538622	-0.941092	-0.589956		0,423601701047468	0,562216487640605	O60749	Sorting nexin-2 OS=Homo sapiens OX=9606 GN=SNX2 PE=1 SV=2
NaN	NaN	NaN	NaN	NaN	NaN	-1.99867	NaN	-1.64178	-1.93643	-2.68948	-2.7743	NaN	NaN	NaN	NaN	NaN	NaN		1	1	P23469	Receptor-type tyrosine-protein phosphatase epsilon OS=Homo sapiens OX=9606 GN=PTPRE PE=1 SV=1
NaN	NaN	NaN	NaN	NaN	NaN	NaN	-1.68599	NaN	NaN	NaN	-1.73113	-1.31272	-1.57652	-1.16924	-0.962101	NaN	-1.95812		0,328350457495624	0,445560887841668	Q12800	Alpha-globin transcription factor CP2 OS=Homo sapiens OX=9606 GN=TFCP2 PE=1 SV=2
-4.24611	-4.94098	-3.86782	-4.40588	-2.91872	-4.48923	-3.56855	-2.23807	-2.00389	-1.57484	-2.00682	-4.12469	-2.66316	-2.51119	-4.46482	-4.80939	-4.31249	-2.32273		0,0412881940605072	0,0682629416385573	Q9P2W9	Syntaxin-18 OS=Homo sapiens OX=9606 GN=STX18 PE=1 SV=1
-2.05007	0.198841	NaN	NaN	-2.84196	-1.56967	-0.234167	0.362217	-0.428631	-0.167976	-0.0454006	-0.165337	0.144728	-1.55651	-0.117338	-0.616657	-0.830963	-0.138596		0,0301812423551392	0,0514478200721869	Q9Y6E0	Serine/threonine-protein kinase 24 OS=Homo sapiens OX=9606 GN=STK24 PE=1 SV=1
-0.521388	-1.17252	-1.55285	-1.5621	-2.06036	-0.421593	-1.41266	-1.30542	-1.9103	-0.911213	-2.09787	-1.40019	NaN	NaN	NaN	NaN	-1.51475	NaN		0,37807910473186	0,504828668686062	Q5J8M3	ER membrane protein complex subunit 4 OS=Homo sapiens OX=9606 GN=EMC4 PE=1 SV=2
NaN	NaN	NaN	NaN	NaN	NaN	-1.75506	-2.04577	-1.9614	-2.09845	-1.34106	-1.58992	NaN	NaN	NaN	NaN	NaN	NaN		1	1	Q9UDY4	DnaJ homolog subfamily B member 4 OS=Homo sapiens OX=9606 GN=DNAJB4 PE=1 SV=1
NaN	NaN	NaN	NaN	NaN	NaN	-1.93395	-1.78354	-1.21565	NaN	-1.4924	-2.01015	-2.38724	NaN	NaN	-2.07435	NaN	NaN		0,0910031638957977	0,138113624299115	O14929	Histone acetyltransferase type B catalytic subunit OS=Homo sapiens OX=9606 GN=HAT1 PE=1 SV=1
-1.0617	NaN	-2.00688	-2.74298	-2.94045	-2.76795	-0.941814	-0.436531	-0.62841	-2.40702	-0.165327	-1.77108	NaN	NaN	NaN	NaN	NaN	NaN		0,0345542974306248	0,058218197004875	O60238	BCL2/adenovirus E1B 19 kDa protein-interacting protein 3-like OS=Homo sapiens OX=9606 GN=BNIP3L PE=1 SV=1
-0.156308	-2.1007	-0.105257	-0.472359	-0.637078	-0.755236	-0.861097	-0.477539	-0.484327	-0.724609	-0.524199	-0.949949	-1.7228	NaN	-1.52751	-1.3848	-0.851204	-1.6259		0,0425080019308767	0,0699917603487545	Q9H6W3	Ribosomal oxygenase 1 OS=Homo sapiens OX=9606 GN=RIOX1 PE=1 SV=2
-2.38752	-2.24836	-2.79162	-2.74921	NaN	NaN	-2.46734	-2.64771	-2.30558	-2.65274	-2.40407	-2.91169	-2.59853	-2.79064	-2.95449	NaN	-3.42858	-2.99547		0,0529360690650061	0,0849166768274282	Q96I51	RCC1-like G exchanging factor-like protein OS=Homo sapiens OX=9606 GN=RCC1L PE=1 SV=2
-0.268168	-1.36949	-0.897921	-1.32218	0.0994425	-0.460775	-0.978956	-2.90434	-0.84193	-0.875786	-0.853462	-2.68419	-0.740643	-1.79616	-2.11853	-2.7724	-3.89058	-2.02408		0,033637963098787	0,0567825257196401	Q9Y3E0	Vesicle transport protein GOT1B OS=Homo sapiens OX=9606 GN=GOLT1B PE=1 SV=1
-2.96806	NaN	NaN	NaN	NaN	-3.26856	-3.50733	-4.34765	-3.25179	NaN	NaN	-3.0164	-3.45607	NaN	NaN	NaN	NaN	-3.76949		0,549284739776254	0,713602067161569	Q9UPT8	Zinc finger CCCH domain-containing protein 4 OS=Homo sapiens OX=9606 GN=ZC3H4 PE=1 SV=3
-2.2539	-4.19015	-2.20011	-3.84982	-2.31142	-2.29677	-4.10794	-2.78067	-2.69758	-2.03573	-2.48575	-4.77236	-2.08831	-1.75008	-2.39854	-3.50776	-3.40176	-2.24434		0,55320679726003	0,718486266359164	Q99549	M-phase phosphoprotein 8 OS=Homo sapiens OX=9606 GN=MPHOSPH8 PE=1 SV=2
NaN	NaN	NaN	NaN	NaN	NaN	NaN	-3.4614	NaN	NaN	-4.33883	-3.58425	NaN	NaN	NaN	NaN	NaN	NaN		1	1	Q86XA9	HEAT repeat-containing protein 5A OS=Homo sapiens OX=9606 GN=HEATR5A PE=1 SV=2
NaN	NaN	NaN	NaN	NaN	NaN	NaN	-2.81679	NaN	NaN	NaN	-2.56362	-0.897026	-3.00237	-3.5089	-3.47919	-2.4839	-3.61119		0,862434515516401	1	P36405	ADP-ribosylation factor-like protein 3 OS=Homo sapiens OX=9606 GN=ARL3 PE=1 SV=2
NaN	NaN	0.338049	NaN	NaN	NaN	-0.725134	-0.327446	-1.24353	-0.139153	-2.01427	-1.50512	NaN	NaN	NaN	NaN	NaN	-1.94677		1	1	Q9BY67	Cell adhesion molecule 1 OS=Homo sapiens OX=9606 GN=CADM1 PE=1 SV=2
NaN	NaN	NaN	NaN	NaN	NaN	NaN	NaN	-2.25979	NaN	NaN	NaN	NaN	NaN	NaN	NaN	NaN	NaN		1	1	O75935	Dynactin subunit 3 OS=Homo sapiens OX=9606 GN=DCTN3 PE=1 SV=1
-1.07299	-1.60313	-1.3223	-1.06	-0.84979	-1.32112	-1.26683	-1.27438	-1.37636	-1.81703	-1.08288	-1.44039	-0.765457	-1.6094	-0.801512	-0.860386	-1.12188	-0.914946		0,110076650505105	0,164519564531126	P36954	DNA-directed RNA polymerase II subunit RPB9 OS=Homo sapiens OX=9606 GN=POLR2I PE=1 SV=1
-0.478868	-0.687811	-1.00431	-0.189737	-2.82403	-0.0889645	-0.780407	-1.30589	-1.12958	NaN	-1.81423	-0.466219	-4.36893	-0.852911	-0.777454	-0.716413	NaN	-2.75677		0,341026480578262	0,46042638319954	O43674	NADH dehydrogenase [ubiquinone] 1 beta subcomplex subunit 5, mitochondrial OS=Homo sapiens OX=9606 GN=NDUFB5 PE=1 SV=1
NaN	NaN	NaN	NaN	NaN	NaN	-2.00991	NaN	NaN	-2.41442	-1.37423	NaN	-0.352844	-0.345076	-0.424841	-3.13049	-0.470854	-2.01768		0,305186153359464	0,416814329317946	O94919	Endonuclease domain-containing 1 protein OS=Homo sapiens OX=9606 GN=ENDOD1 PE=1 SV=2
NaN	NaN	NaN	NaN	NaN	NaN	-3.68976	-3.06973	NaN	NaN	-3.26731	-2.99548	-2.2301	-2.47003	-2.67756	-3.30901	-2.60288	-3.10015		0,0599667190594809	0,0949544645279245	A6NIH7	Protein unc-119 homolog B OS=Homo sapiens OX=9606 GN=UNC119B PE=1 SV=1
-1.58682	-3.0585	-1.17474	NaN	-1.30249	-3.24591	-2.17334	-4.30896	-2.27818	-3.2194	-4.52144	NaN	-2.95366	-3.81957	-2.48788	-3.7836	-1.96111	-4.30308		0,12626734069569	0,186448868809501	Q14146	Unhealthy ribosome biogenesis protein 2 homolog OS=Homo sapiens OX=9606 GN=URB2 PE=1 SV=2
NaN	NaN	NaN	NaN	NaN	NaN	NaN	NaN	-3.62935	NaN	NaN	NaN	NaN	-3.09356	-2.73634	NaN	NaN	-1.95428		1	1	Q06546	GA-binding protein alpha chain OS=Homo sapiens OX=9606 GN=GABPA PE=1 SV=1
NaN	-2.1368	-3.31638	NaN	-3.69969	NaN	-3.23982	NaN	-3.28563	-3.8223	-2.66737	NaN	-1.34953	-1.74125	-2.69914	-2.98962	-1.49869	-3.03565		0,0966033239998121	0,145861781216929	Q9Y4A5	Transformation/transcription domain-associated protein OS=Homo sapiens OX=9606 GN=TRRAP PE=1 SV=3
1.61036	1.34681	1.15405	1.57854	1.61146	1.40581	NaN	NaN	NaN	NaN	NaN	NaN	NaN	NaN	NaN	NaN	NaN	NaN		1	1	Q10589	Bone marrow stromal antigen 2 OS=Homo sapiens OX=9606 GN=BST2 PE=1 SV=1
NaN	NaN	NaN	NaN	-2.95981	NaN	NaN	NaN	NaN	NaN	-3.80127	NaN	-3.43515	-3.34918	-3.90397	-2.89614	-3.27934	NaN		1	1	P34913	Bifunctional epoxide hydrolase 2 OS=Homo sapiens OX=9606 GN=EPHX2 PE=1 SV=2
-3.11549	NaN	NaN	NaN	NaN	NaN	-2.24633	NaN	NaN	-2.74317	NaN	-2.28782	NaN	-1.9905	NaN	-2.15227	-2.26398	-2.26059		0,152059452358031	0,220194837495858	Q9BYJ9	YTH domain-containing family protein 1 OS=Homo sapiens OX=9606 GN=YTHDF1 PE=1 SV=1
-3.7584	NaN	-3.26393	NaN	NaN	-3.50677	-3.12663	-1.43409	-1.49237	NaN	NaN	-2.58139	-1.53409	-3.52061	-1.9523	NaN	NaN	-1.97111		0,0885971068824871	0,134878722289076	Q9UBC2	Epidermal growth factor receptor substrate 15-like 1 OS=Homo sapiens OX=9606 GN=EPS15L1 PE=1 SV=1
-0.517791	-2.01268	-0.693056	-0.996019	-1.93744	-2.00609	-1.24917	-2.51114	-1.46971	-1.79583	-3.37238	NaN	-2.42093	-1.76193	-2.74975	-2.52399	NaN	-2.72175		0,0588418530006359	0,0934746072999681	Q9NYY8	FAST kinase domain-containing protein 2, mitochondrial OS=Homo sapiens OX=9606 GN=FASTKD2 PE=1 SV=1
-2.91761	NaN	NaN	NaN	NaN	NaN	-1.14572	-1.49322	-1.84854	-1.1391	NaN	-2.99447	-2.92392	-1.38732	-2.85463	-2.09157	-2.35186	-1.12574		0,406058633041062	0,540230278866847	A2RRP1	Neuroblastoma-amplified sequence OS=Homo sapiens OX=9606 GN=NBAS PE=1 SV=2
-7.44014	NaN	-3.40265	NaN	NaN	-3.36746	-5.78457	-5.65966	-5.32048	-5.29136	-6.17498	-5.99899	-4.89453	-5.15883	-4.90065	-5.5348	-4.90952	-1.77931		0,312249633450808	0,425803710513887	O94913	Pre-mRNA cleavage complex 2 protein Pcf11 OS=Homo sapiens OX=9606 GN=PCF11 PE=1 SV=3
-3.97703	-2.81708	NaN	-3.71887	NaN	NaN	NaN	NaN	-2.21119	NaN	NaN	-2.78583	-2.01749	-1.79265	-2.26286	-2.49957	-4.74219	-2.02276		0,358557368319975	0,481964769030893	P49711	Transcriptional repressor CTCF OS=Homo sapiens OX=9606 GN=CTCF PE=1 SV=1
-1.1771	-2.48235	-1.11067	-1.51225	-1.28273	-1.06746	-0.529177	-1.20863	-1.02516	-1.16741	-1.32259	-2.65413	-0.526436	-0.46615	-0.968525	-1.02375	-1.25925	-1.11327		0,22501608480208	0,315607903207486	Q6IN85	Serine/threonine-protein phosphatase 4 regulatory subunit 3A OS=Homo sapiens OX=9606 GN=PPP4R3A PE=1 SV=1
-3.90001	NaN	NaN	NaN	NaN	NaN	-0.893677	-0.710947	-0.883633	-4.03579	-0.660608	-0.772779	-0.854311	-2.53397	-0.86853	-3.05741	-0.967974	-0.643042		0,819238000541411	1	O94992	Protein HEXIM1 OS=Homo sapiens OX=9606 GN=HEXIM1 PE=1 SV=1
-2.21154	-2.10335	NaN	-1.03708	NaN	-2.07152	NaN	NaN	NaN	-2.897	NaN	NaN	-0.983398	-1.61254	-1.88394	NaN	NaN	-1.95839		0,511236293728581	0,666915212326366	Q8TF68	Zinc finger protein 384 OS=Homo sapiens OX=9606 GN=ZNF384 PE=1 SV=2
NaN	NaN	NaN	NaN	NaN	NaN	NaN	NaN	NaN	NaN	NaN	NaN	-0.604113	-0.183378	-0.314577	-0.498053	-2.34901	-0.0763569		1	1	Q9UHE8	Metalloreductase STEAP1 OS=Homo sapiens OX=9606 GN=STEAP1 PE=1 SV=1
-0.627854	NaN	NaN	-1.78266	NaN	NaN	NaN	NaN	-2.31977	NaN	-2.1054	-2.59528	-3.18176	NaN	NaN	NaN	NaN	-2.98263		0,0337151796354448	0,0568719226984146	Q86U28	Iron-sulfur cluster assembly 2 homolog, mitochondrial OS=Homo sapiens OX=9606 GN=ISCA2 PE=1 SV=2
NaN	NaN	NaN	NaN	NaN	NaN	NaN	-2.09323	NaN	NaN	NaN	NaN	NaN	-0.882559	-2.24558	-2.10703	-1.21879	-0.379068		1	1	Q9HB07	MYG1 exonuclease OS=Homo sapiens OX=9606 GN=MYG1 PE=1 SV=3
-1.30696	-2.00896	-2.716	-1.78231	-2.08506	-2.52161	NaN	NaN	-2.11918	NaN	NaN	-1.7601	-1.74256	-1.98191	-1.90368	-1.42964	-1.4579	-1.31719		0,209051483305623	0,294711928473902	O75940	Survival of motor neuron-related-splicing factor 30 OS=Homo sapiens OX=9606 GN=SMNDC1 PE=1 SV=1
NaN	NaN	NaN	NaN	-4.9004	NaN	NaN	NaN	NaN	NaN	NaN	NaN	NaN	NaN	-4.5503	NaN	NaN	-4.82237		1	1	Q14671	Pumilio homolog 1 OS=Homo sapiens OX=9606 GN=PUM1 PE=1 SV=3
NaN	NaN	NaN	NaN	-3.33654	NaN	-0.900429	-1.07295	-0.899002	-1.3487	-2.07163	-2.18328	-2.19696	-2.64531	NaN	NaN	NaN	-1.33026		0,175853595542484	0,251195071371024	Q93096	Protein tyrosine phosphatase type IVA 1 OS=Homo sapiens OX=9606 GN=PTP4A1 PE=1 SV=2
NaN	NaN	NaN	-2.61786	-2.54671	-2.19927	-1.91073	-2.05038	-3.43468	-4.20717	-2.15718	NaN	-3.75122	-3.25599	-3.54957	NaN	-3.02973	-3.86546		0,128943799266644	0,189640897058495	Q9UNK0	Syntaxin-8 OS=Homo sapiens OX=9606 GN=STX8 PE=1 SV=2
NaN	NaN	NaN	NaN	NaN	NaN	NaN	NaN	NaN	NaN	-3.15611	NaN	NaN	-2.61876	-2.69944	-3.23665	NaN	-2.50604		1	1	O43663	Protein regulator of cytokinesis 1 OS=Homo sapiens OX=9606 GN=PRC1 PE=1 SV=2
-1.50971	-2.15895	-1.42698	-1.91227	-2.2904	-1.87345	-1.44251	-1.27283	-1.31823	-0.749399	-0.343058	-1.70676	-0.763861	-1.3688	-1.66154	-1.00866	-3.09037	-2.74922		0,142816133002588	0,208104853000804	P48730	Casein kinase I isoform delta OS=Homo sapiens OX=9606 GN=CSNK1D PE=1 SV=2
-1.25401	-2.17054	-1.13134	-1.44423	-0.819184	-0.378029	NaN	NaN	NaN	NaN	NaN	-3.05779	NaN	NaN	NaN	NaN	NaN	NaN		1	1	P17676	CCAAT/enhancer-binding protein beta OS=Homo sapiens OX=9606 GN=CEBPB PE=1 SV=2
0.826453	-0.189005	1.3918	0.584826	0.890382	0.525385	0.474821	0.124197	0.627831	0.936083	0.760839	0.163952	1.13889	1.41166	1.04037	0.407078	0.645548	1.35213		0,162799512005011	0,234365562544498	Q02487	Desmocollin-2 OS=Homo sapiens OX=9606 GN=DSC2 PE=1 SV=1
NaN	NaN	NaN	NaN	NaN	NaN	NaN	NaN	NaN	NaN	NaN	NaN	-2.97838	-0.75514	-2.69705	-0.822016	NaN	-1.06864		1	1	Q6VY07	Phosphofurin acidic cluster sorting protein 1 OS=Homo sapiens OX=9606 GN=PACS1 PE=1 SV=2
-1.65383	NaN	-3.4029	-3.22075	-2.61106	-3.65784	-2.35592	-4.08439	-3.76767	-3.13316	-1.66576	-4.34643	-1.83353	-1.57997	NaN	NaN	-3.58601	-1.64237		0,254842172068513	0,3532948393587	Q96TA2	ATP-dependent zinc metalloprotease YME1L1 OS=Homo sapiens OX=9606 GN=YME1L1 PE=1 SV=2
-3.24564	NaN	NaN	NaN	NaN	NaN	-2.86671	NaN	-1.92286	-2.69729	NaN	-3.15838	NaN	NaN	NaN	NaN	NaN	NaN		1	1	Q9BVS5	tRNA (adenine(58)-N(1))-methyltransferase, mitochondrial OS=Homo sapiens OX=9606 GN=TRMT61B PE=1 SV=2
-1.92316	-2.06888	-3.47695	-2.13396	NaN	NaN	-1.67463	-0.152954	-1.88725	-3.09083	-1.06795	0.111633	-3.43701	-1.5858	-1.83157	-1.92451	NaN	-1.49692		0,21233162825514	0,298954817998717	Q6FI81	Anamorsin OS=Homo sapiens OX=9606 GN=CIAPIN1 PE=1 SV=2
-4.25816	NaN	-4.3038	-5.04817	-3.84734	-4.09216	NaN	NaN	-4.08751	-3.75917	-3.50087	-4.69754	-4.40877	-3.93062	-3.18847	NaN	-3.98985	-4.39348		0,527009500208361	0,685468961583161	P49848	Transcription initiation factor TFIID subunit 6 OS=Homo sapiens OX=9606 GN=TAF6 PE=1 SV=1
-3.07643	-2.83428	-2.12224	-2.33872	-2.4797	-2.80335	-3.32236	-3.17904	-3.67663	-2.33663	-3.65032	NaN	-2.54822	-2.07637	-1.73907	-2.89481	-5.42981	-3.01719		0,501359672847259	0,655384717225822	O43159	Ribosomal RNA-processing protein 8 OS=Homo sapiens OX=9606 GN=RRP8 PE=1 SV=2
1.06804	0.411097	0.889826	0.899925	0.629354	0.684566	0.695398	0.279078	0.712799	0.64949	0.268042	-0.621643	0.86809	1.03915	0.925882	0.515627	0.0170765	1.09751		0,141569409222972	0,206424260611728	O75251	NADH dehydrogenase [ubiquinone] iron-sulfur protein 7, mitochondrial OS=Homo sapiens OX=9606 GN=NDUFS7 PE=1 SV=3
NaN	NaN	NaN	NaN	NaN	NaN	NaN	-1.50851	NaN	-1.67943	NaN	-2.69627	NaN	NaN	NaN	NaN	NaN	NaN		1	1	Q9BVJ7	Dual specificity protein phosphatase 23 OS=Homo sapiens OX=9606 GN=DUSP23 PE=1 SV=1
-1.87979	-2.07152	-1.77193	NaN	NaN	-2.46758	-1.61847	-1.87308	-1.74412	-1.60346	-1.56483	-2.64643	NaN	-2.19863	-2.35202	NaN	NaN	-2.01186		0,367186172456637	0,49221651559454	Q8TB37	Iron-sulfur protein NUBPL OS=Homo sapiens OX=9606 GN=NUBPL PE=1 SV=3
NaN	NaN	NaN	NaN	NaN	NaN	NaN	NaN	NaN	NaN	-2.35282	NaN	NaN	NaN	-3.16732	NaN	NaN	-3.39466		1	1	O15155	BET1 homolog OS=Homo sapiens OX=9606 GN=BET1 PE=1 SV=1
-0.610776	-0.923998	-0.965141	-0.974045	-1.17107	-1.06809	-0.392962	-1.15755	-0.467056	-0.421858	-1.04441	-0.857386	-0.0561275	-0.621412	-0.0545864	-0.973354	-0.82303	-0.00848007		0,0483120703144792	0,0784960172217246	P19388	DNA-directed RNA polymerases I, II, and III subunit RPABC1 OS=Homo sapiens OX=9606 GN=POLR2E PE=1 SV=4
NaN	NaN	NaN	NaN	NaN	NaN	NaN	NaN	NaN	-4.47762	NaN	NaN	-2.43888	-1.55978	NaN	-2.14403	NaN	-1.92588		1	1	Q9UHJ6	Sedoheptulokinase OS=Homo sapiens OX=9606 GN=SHPK PE=1 SV=3
NaN	NaN	NaN	NaN	NaN	NaN	NaN	NaN	NaN	NaN	NaN	NaN	-0.229639	NaN	NaN	-0.760344	NaN	NaN		1	1	Q86V15	Zinc finger protein castor homolog 1 OS=Homo sapiens OX=9606 GN=CASZ1 PE=1 SV=4
-2.51859	NaN	-2.35199	-2.00282	-1.39214	-2.90574	-1.38281	-2.41322	-1.05223	-2.62046	-1.02583	-1.44227	NaN	NaN	-4.02496	NaN	NaN	NaN		0,17034334095582	0,244350392720857	Q15043	Metal cation symporter ZIP14 OS=Homo sapiens OX=9606 GN=SLC39A14 PE=1 SV=3
-3.46484	NaN	-1.87934	-5.49259	-4.89816	NaN	-3.30934	-3.61821	-2.10023	-4.90561	-3.37044	NaN	-2.84317	-1.25745	-2.48032	-1.08606	NaN	-1.3304		0,0373461708537426	0,0625170092178705	Q5TC12	ATP synthase mitochondrial F1 complex assembly factor 1 OS=Homo sapiens OX=9606 GN=ATPAF1 PE=1 SV=1
-2.47136	-4.16177	-3.89472	-3.82491	-3.90694	-4.65584	-4.4147	-4.61291	-3.54332	-4.72467	-2.7312	-4.30865	-3.75569	-3.85162	-1.87978	-3.85134	-4.16405	-4.07002		0,607601176363098	0,782237856931058	Q15291	Retinoblastoma-binding protein 5 OS=Homo sapiens OX=9606 GN=RBBP5 PE=1 SV=2
-0.898282	-1.30733	-4.18133	-0.931503	-1.28533	-4.37076	-1.03226	-2.02127	-0.959944	-1.4161	-1.05606	-2.23373	-1.3959	-0.641289	-1.03648	-4.5059	-1.69918	-1.62612		0,638996895270422	0,817893825706583	Q96CU9	FAD-dependent oxidoreductase domain-containing protein 1 OS=Homo sapiens OX=9606 GN=FOXRED1 PE=1 SV=2
NaN	NaN	NaN	NaN	NaN	NaN	NaN	-4.74539	-2.15281	-4.50271	-4.32615	NaN	-4.26568	-1.80454	-1.94808	-4.0882	NaN	-1.91516		0,214565234716966	0,301619364923277	Q9H9Y6	DNA-directed RNA polymerase I subunit RPA2 OS=Homo sapiens OX=9606 GN=POLR1B PE=1 SV=2
NaN	NaN	NaN	NaN	-3.37265	-2.99067	-3.29201	NaN	-3.6208	NaN	NaN	NaN	NaN	NaN	NaN	NaN	NaN	NaN		0,389446745419049	0,51937980738993	Q8IYU8	Calcium uptake protein 2, mitochondrial OS=Homo sapiens OX=9606 GN=MICU2 PE=1 SV=2
-3.50818	-3.53586	-3.38473	-3.70712	-3.59925	-2.88412	NaN	-3.79102	NaN	-4.00088	-3.60996	NaN	-4.11818	-3.61177	-3.84402	-4.09639	NaN	-3.48537		0,0713291382286913	0,110930657203009	Q96D53	Atypical kinase COQ8B, mitochondrial OS=Homo sapiens OX=9606 GN=COQ8B PE=1 SV=2
NaN	NaN	NaN	NaN	NaN	NaN	NaN	NaN	NaN	NaN	NaN	NaN	NaN	NaN	NaN	NaN	NaN	NaN		1	1	O95235	Kinesin-like protein KIF20A OS=Homo sapiens OX=9606 GN=KIF20A PE=1 SV=1
NaN	NaN	-2.67037	NaN	NaN	NaN	NaN	NaN	NaN	-3.39643	NaN	NaN	-1.50773	-1.73123	-2.36264	-1.61205	-0.561855	-1.89125		1	1	Q9UKG1	DCC-interacting protein 13-alpha OS=Homo sapiens OX=9606 GN=APPL1 PE=1 SV=1
-1.81216	-1.7398	-2.06985	-1.7222	-1.58532	NaN	NaN	-2.39889	NaN	-1.22583	-1.61441	-1.7198	-1.91572	-1.69502	-1.75717	-1.64163	-1.85109	-2.71939		0,69554398535366	0,881341346875474	Q9UHR5	SAP30-binding protein OS=Homo sapiens OX=9606 GN=SAP30BP PE=1 SV=1
-1.89517	NaN	-1.03435	NaN	NaN	-2.19644	NaN	NaN	NaN	NaN	NaN	NaN	-2.15336	-2.71434	NaN	NaN	-2.79135	NaN		0,10364807775501	0,155648149373267	Q96G21	U3 small nucleolar ribonucleoprotein protein IMP4 OS=Homo sapiens OX=9606 GN=IMP4 PE=1 SV=1
-1.11769	-4.19655	-1.70824	-1.72356	-0.635028	-1.1375	-1.95092	-0.588757	-1.72584	-0.684217	-2.37825	-1.71567	-1.2423	-1.26518	-2.30215	-1.17687	-0.987726	-2.74368		0,902298690977811	1	Q96FX7	tRNA (adenine(58)-N(1))-methyltransferase catalytic subunit TRMT61A OS=Homo sapiens OX=9606 GN=TRMT61A PE=1 SV=1
-1.51458	-2.08804	-2.53118	NaN	-0.656596	-1.16922	-0.32893	-0.502552	-0.299013	-2.10822	-0.487482	-2.91171	-0.306326	-0.238419	-0.836491	-0.918526	NaN	-0.109753		0,146153283355413	0,212337714661281	Q9BWJ5	Splicing factor 3B subunit 5 OS=Homo sapiens OX=9606 GN=SF3B5 PE=1 SV=1
NaN	NaN	NaN	NaN	NaN	NaN	-1.80556	-1.99128	-1.89819	-1.87525	-1.62168	-2.49987	NaN	NaN	NaN	NaN	NaN	NaN		1	1	Q8NCG7	Diacylglycerol lipase-beta OS=Homo sapiens OX=9606 GN=DAGLB PE=1 SV=2
NaN	-4.23584	-4.38863	NaN	-2.60744	NaN	NaN	NaN	NaN	NaN	NaN	NaN	-1.87123	-1.43339	-2.02984	-3.80776	NaN	-1.88552		0,0673318140181935	0,105520719523018	Q92576	PHD finger protein 3 OS=Homo sapiens OX=9606 GN=PHF3 PE=1 SV=3
-3.25595	NaN	-3.54274	-3.23119	NaN	NaN	-2.23309	-2.33213	-1.95608	-2.45971	-3.44032	-1.92131	-2.57705	-2.43155	-2.33853	-2.97298	NaN	-3.30197		0,0388018809456218	0,0647922225388684	Q5T8P6	RNA-binding protein 26 OS=Homo sapiens OX=9606 GN=RBM26 PE=1 SV=3
-2.12147	-1.30078	-1.67732	-1.38769	-3.45059	-1.21672	-1.48924	-0.227478	-1.3849	-1.03724	-1.44645	-0.478455	-1.52936	-1.4811	-1.57179	-1.24834	-1.20344	-1.52557		0,0727337612220213	0,112866254251512	Q02750	Dual specificity mitogen-activated protein kinase kinase 1 OS=Homo sapiens OX=9606 GN=MAP2K1 PE=1 SV=2
NaN	NaN	NaN	NaN	NaN	NaN	NaN	NaN	NaN	-4.77387	NaN	NaN	-5.07037	-4.01731	NaN	NaN	NaN	-3.64739		1	1	Q9NRF8	CTP synthase 2 OS=Homo sapiens OX=9606 GN=CTPS2 PE=1 SV=1
-1.06324	NaN	-2.21464	-2.86635	-1.74003	-1.86728	-3.0321	-1.71568	-1.96495	-1.81837	-1.71574	-1.32142	-1.27679	-3.09813	-0.991528	-2.19623	-1.46261	-1.11595		0,782063913885291	0,980018300251381	Q9NZT2	Opioid growth factor receptor OS=Homo sapiens OX=9606 GN=OGFR PE=1 SV=3
NaN	NaN	NaN	NaN	NaN	NaN	NaN	-1.72901	-2.66987	-2.37638	-2.48699	-2.51232	-3.00118	-2.87346	-3.67356	-2.99031	-2.18946	-3.62791		0,0369242958221426	0,0618576399506223	Q9NQW7	Xaa-Pro aminopeptidase 1 OS=Homo sapiens OX=9606 GN=XPNPEP1 PE=1 SV=3
1.20557	1.07718	1.25517	0.972147	0.752526	0.612631	1.1356	0.886148	1.08533	1.17265	1.07453	0.349138	0.811258	0.70344	0.586676	0.653255	0.737309	0.701075		0,10999209648057	0,164448785438146	Q9UDW1	Cytochrome b-c1 complex subunit 9 OS=Homo sapiens OX=9606 GN=UQCR10 PE=1 SV=3
-0.946675	-1.112	-1.23609	-1.50695	-1.50505	-0.827124	-1.79881	NaN	NaN	-2.11131	NaN	NaN	-2.33226	-1.42172	-1.34189	-1.54995	-1.33891	-1.53311		0,0304320248368665	0,0517859822185476	Q9NRV9	Heme-binding protein 1 OS=Homo sapiens OX=9606 GN=HEBP1 PE=1 SV=1
-5.17764	NaN	NaN	NaN	NaN	NaN	-4.80142	-4.32719	-5.46923	-3.62505	-4.48733	-4.08802	-5.65874	NaN	-4.73207	-4.73003	-5.43214	-5.625		0,0509503478058118	0,0821785799523874	Q9Y6B6	GTP-binding protein SAR1b OS=Homo sapiens OX=9606 GN=SAR1B PE=1 SV=1
NaN	NaN	NaN	NaN	NaN	NaN	NaN	NaN	NaN	NaN	NaN	NaN	NaN	NaN	NaN	NaN	NaN	NaN		1	1	Q9P289	Serine/threonine-protein kinase 26 OS=Homo sapiens OX=9606 GN=STK26 PE=1 SV=2
-2.17101	NaN	NaN	NaN	NaN	-1.70288	-0.75028	-0.616827	-0.638483	-2.33744	-0.940531	-0.316885	NaN	-1.91298	-0.510677	-0.34786	NaN	-0.772329		0,207586898556141	0,292833975276548	O00193	Small acidic protein OS=Homo sapiens OX=9606 GN=SMAP PE=1 SV=1
-0.951451	-1.9813	-1.06508	-1.01682	-1.09667	-1.0559	-1.47215	-1.10463	-1.14293	-2.82538	-2.5455	-1.96474	-1.24654	-1.5458	-1.6262	-2.6247	-2.17324	-0.797028		0,194010965183098	0,274999191110765	Q96FZ7	Charged multivesicular body protein 6 OS=Homo sapiens OX=9606 GN=CHMP6 PE=1 SV=3
NaN	NaN	NaN	NaN	NaN	NaN	NaN	NaN	NaN	NaN	NaN	NaN	-1.88318	-1.14098	-1.30248	-2.03361	-1.61427	-1.93274		1	1	Q9BY32	Inosine triphosphate pyrophosphatase OS=Homo sapiens OX=9606 GN=ITPA PE=1 SV=2
1.01031	0.281113	0.51008	-0.138142	0.154832	0.725506	0.404198	-0.183895	0.380558	-0.562321	-0.247749	-0.627958	0.948036	0.913458	0.198868	0.236404	-0.436838	0.836859		0,0817479410421475	0,125358184997341	Q9NVS2	39S ribosomal protein S18a, mitochondrial OS=Homo sapiens OX=9606 GN=MRPS18A PE=1 SV=1
1.38079	-0.264	0.953791	0.0394421	0.856648	-0.14259	-0.123426	-0.107409	0.445421	-0.0134926	-0.00754929	-1.13229	0.539135	0.42944	0.414608	-0.629316	-0.501362	0.388062		0,20452178476803	0,288878853181937	O95298	NADH dehydrogenase [ubiquinone] 1 subunit C2 OS=Homo sapiens OX=9606 GN=NDUFC2 PE=1 SV=1
-4.09211	NaN	NaN	NaN	NaN	NaN	NaN	NaN	NaN	NaN	NaN	NaN	-1.64618	-3.2443	-5.45196	-1.28718	-2.9408	-3.10468		1	1	Q9NZI7	Upstream-binding protein 1 OS=Homo sapiens OX=9606 GN=UBP1 PE=1 SV=1
NaN	NaN	NaN	NaN	NaN	NaN	-1.13562	-1.07725	-0.863188	-1.05629	-0.610136	-0.797194	-1.1379	-1.05371	-0.856382	-0.4995	-2.14246	-0.757299		0,553685949816016	0,718897381537917	P49903	Selenide, water dikinase 1 OS=Homo sapiens OX=9606 GN=SEPHS1 PE=1 SV=2
NaN	NaN	NaN	NaN	NaN	NaN	-4.24075	-2.2696	-4.34353	-3.54	-2.92487	NaN	NaN	-3.05337	NaN	-3.09753	-3.05984	-3.54219		0,566726324285517	0,73431919099246	Q7Z2Z2	Elongation factor-like GTPase 1 OS=Homo sapiens OX=9606 GN=EFL1 PE=1 SV=2
-2.97326	NaN	NaN	-1.30877	-1.81292	NaN	-2.03709	-1.94383	-1.19831	-1.17128	-2.62249	NaN	-1.30028	-2.74413	-1.78109	NaN	-2.0027	-2.13991		0,842032265414234	1	P58557	Endoribonuclease YbeY OS=Homo sapiens OX=9606 GN=YBEY PE=1 SV=2
-0.256402	-0.909269	-0.445614	-0.120626	-0.632667	NaN	-0.602837	-0.527592	-0.758636	-1.05451	-0.589251	-0.198414	-1.02725	-2.20689	-0.197941	-0.912188	-0.893932	-0.468409		0,260322062824893	0,359876122498078	O75683	Surfeit locus protein 6 OS=Homo sapiens OX=9606 GN=SURF6 PE=1 SV=3
NaN	-3.93249	NaN	NaN	NaN	-3.78229	-2.65914	-1.12734	-4.09596	-1.60566	-1.69085	-3.45087	-1.34696	-2.52252	-1.19365	-2.36853	-2.02093	-2.50463		0,0727312675727449	0,112866254251512	O75663	TIP41-like protein OS=Homo sapiens OX=9606 GN=TIPRL PE=1 SV=2
NaN	NaN	NaN	NaN	NaN	NaN	NaN	-1.75173	NaN	NaN	NaN	NaN	3.0084	3.28783	2.65274	3.3519	3.59972	3.40626		1	1	Q9BUD6	Spondin-2 OS=Homo sapiens OX=9606 GN=SPON2 PE=1 SV=3
NaN	NaN	NaN	NaN	-3.25747	NaN	NaN	NaN	NaN	NaN	NaN	NaN	NaN	NaN	-4.12217	NaN	NaN	NaN		1	1	Q9NPJ6	Mediator of RNA polymerase II transcription subunit 4 OS=Homo sapiens OX=9606 GN=MED4 PE=1 SV=1
-0.892074	-1.23802	-1.65009	-1.18618	-2.09912	-0.430443	NaN	NaN	NaN	NaN	NaN	NaN	NaN	NaN	NaN	NaN	NaN	NaN		1	1	Q3B8N2	Galectin-9B OS=Homo sapiens OX=9606 GN=LGALS9B PE=1 SV=3
NaN	NaN	NaN	NaN	NaN	NaN	NaN	NaN	NaN	NaN	NaN	NaN	NaN	NaN	NaN	NaN	NaN	-3.78559		1	1	Q9BTC8	Metastasis-associated protein MTA3 OS=Homo sapiens OX=9606 GN=MTA3 PE=1 SV=2
NaN	NaN	NaN	NaN	NaN	NaN	-4.20905	-1.41924	-4.19967	-1.52793	-1.50352	-1.1299	NaN	NaN	NaN	-1.48392	-1.09912	NaN		0,376925999317742	0,503441040176356	Q7Z5L9	Interferon regulatory factor 2-binding protein 2 OS=Homo sapiens OX=9606 GN=IRF2BP2 PE=1 SV=2
NaN	NaN	NaN	NaN	NaN	NaN	NaN	-1.34753	NaN	NaN	NaN	-2.23925	NaN	NaN	NaN	NaN	NaN	NaN		1	1	O75368	SH3 domain-binding glutamic acid-rich-like protein OS=Homo sapiens OX=9606 GN=SH3BGRL PE=1 SV=1
-1.4607	-1.82853	-2.95861	-2.37553	-4.71638	-1.76009	-1.57484	-1.60547	-2.73417	-4.09295	-0.959229	-1.29922	-3.04548	-3.54402	-3.54409	-2.95491	-1.7581	-3.09873		0,315804949665065	0,430253831269416	O00560	Syntenin-1 OS=Homo sapiens OX=9606 GN=SDCBP PE=1 SV=1
NaN	NaN	NaN	NaN	NaN	-3.86569	-2.16621	-3.37995	-1.67924	-3.31015	-2.74969	-2.54419	NaN	NaN	NaN	NaN	NaN	NaN		1	1	Q86V48	Leucine zipper protein 1 OS=Homo sapiens OX=9606 GN=LUZP1 PE=1 SV=2
NaN	NaN	NaN	NaN	NaN	NaN	-0.503645	-0.546854	-0.895769	-0.310076	-1.21947	-0.369478	NaN	-1.02222	NaN	-1.08023	NaN	-1.5802		0,0437102015466246	0,0716216123079473	O00764	Pyridoxal kinase OS=Homo sapiens OX=9606 GN=PDXK PE=1 SV=1
-5.04292	NaN	-4.49308	-4.69391	-2.8263	-4.53534	-2.2906	NaN	-4.22386	-2.52315	-2.82267	NaN	NaN	NaN	NaN	NaN	NaN	NaN		0,052231758185878	0,0839539679394048	Q8IWA4	Mitofusin-1 OS=Homo sapiens OX=9606 GN=MFN1 PE=1 SV=3
-1.26856	-1.30561	-1.172	-0.840878	-1.87322	-1.09161	-1.16474	-0.634573	-1.26386	-1.10681	-1.43392	-0.69652	-1.33093	-1.13207	-1.04187	-0.851671	-1.0617	-1.47221		0,498271709912172	0,652119369307789	Q9NP79	Vacuolar protein sorting-associated protein VTA1 homolog OS=Homo sapiens OX=9606 GN=VTA1 PE=1 SV=1
1.31036	-0.40613	0.736731	0.721209	0.93727	0.177536	1.26125	0.954273	1.34401	0.990662	1.1938	0.651989	1.42541	1.79019	1.68901	0.823116	-0.412003	1.53632		0,257285330815227	0,356235028980307	A8MWD9	Putative small nuclear ribonucleoprotein G-like protein 15 OS=Homo sapiens OX=9606 GN=SNRPGP15 PE=5 SV=2
NaN	-2.87892	NaN	NaN	NaN	NaN	NaN	NaN	-2.58893	NaN	NaN	NaN	NaN	NaN	NaN	NaN	NaN	NaN		1	1	Q53GS7	Nucleoporin GLE1 OS=Homo sapiens OX=9606 GN=GLE1 PE=1 SV=2
-1.75082	NaN	-2.33159	NaN	-3.44374	NaN	-2.96595	-2.44669	-3.5217	-0.852728	-3.32961	-1.51	-0.310875	-2.40044	-0.355639	-0.951723	-1.11178	-2.15105		0,0844967742422858	0,129170207097215	Q9NVS9	Pyridoxine-5'-phosphate oxidase OS=Homo sapiens OX=9606 GN=PNPO PE=1 SV=1
-1.07743	-0.11195	-0.606094	-0.49721	-2.16543	-0.490444	-0.534498	-0.0215626	-0.914854	-1.30983	-0.70417	0.217329	-0.629498	-0.573971	0.0529747	0.447762	0.18552	-0.139612		0,137590757123638	0,201220224030302	O94903	Pyridoxal phosphate homeostasis protein OS=Homo sapiens OX=9606 GN=PLPBP PE=1 SV=1
NaN	NaN	NaN	NaN	NaN	NaN	NaN	NaN	NaN	NaN	NaN	NaN	-2.14654	-1.16163	-2.5886	NaN	-2.11914	-2.54562		1	1	Q9NZJ6	Ubiquinone biosynthesis O-methyltransferase, mitochondrial OS=Homo sapiens OX=9606 GN=COQ3 PE=1 SV=3
NaN	NaN	NaN	NaN	NaN	NaN	NaN	NaN	NaN	NaN	NaN	NaN	NaN	NaN	NaN	NaN	NaN	-2.60541		1	1	P52735	Guanine nucleotide exchange factor VAV2 OS=Homo sapiens OX=9606 GN=VAV2 PE=1 SV=2
0.263955	-1.19848	-1.45099	NaN	NaN	NaN	-0.987782	-1.41871	-0.497734	-1.8939	NaN	-1.81466	NaN	-2.03199	-1.28163	NaN	NaN	NaN		0,410752932801396	0,546146982230066	O15235	28S ribosomal protein S12, mitochondrial OS=Homo sapiens OX=9606 GN=MRPS12 PE=1 SV=1
NaN	NaN	NaN	NaN	NaN	NaN	NaN	NaN	NaN	NaN	NaN	NaN	NaN	NaN	NaN	NaN	NaN	NaN		1	1	P61966	AP-1 complex subunit sigma-1A OS=Homo sapiens OX=9606 GN=AP1S1 PE=1 SV=1
NaN	NaN	NaN	NaN	NaN	NaN	NaN	NaN	NaN	NaN	NaN	NaN	NaN	NaN	NaN	NaN	NaN	NaN		1	1	Q96K37	Solute carrier family 35 member E1 OS=Homo sapiens OX=9606 GN=SLC35E1 PE=1 SV=2
0.442006	-0.560719	0.18223	0.304708	0.309669	0.339046	0.185249	-0.237143	0.0310707	-0.363211	0.00678444	-0.196838	0.0932007	0.0681076	-0.136238	-0.00418472	-1.3749	0.0421143		0,275645829756561	0,37928111215492	Q9Y2R0	Cytochrome c oxidase assembly factor 3 homolog, mitochondrial OS=Homo sapiens OX=9606 GN=COA3 PE=1 SV=1
NaN	NaN	NaN	-3.4289	NaN	NaN	NaN	-3.07575	-2.98805	-1.88872	-2.56316	-2.609	NaN	NaN	NaN	NaN	NaN	NaN		1	1	Q86Y07	Serine/threonine-protein kinase VRK2 OS=Homo sapiens OX=9606 GN=VRK2 PE=1 SV=3
-0.429696	-0.663736	-0.221855	-0.769129	-0.314914	-0.672155	-0.387548	-1.06211	-0.483198	-1.78542	-0.404861	-1.11893	NaN	-2.72632	NaN	NaN	NaN	NaN		0,168337037174786	0,241629234204458	Q12846	Syntaxin-4 OS=Homo sapiens OX=9606 GN=STX4 PE=1 SV=2
-1.97616	NaN	-1.85987	-2.37544	-1.96144	-2.66733	NaN	-2.16926	-2.04918	-2.04182	-1.46181	NaN	NaN	NaN	-3.60837	NaN	NaN	NaN		0,3210998433419	0,436391763730261	O60427	Acyl-CoA (8-3)-desaturase OS=Homo sapiens OX=9606 GN=FADS1 PE=1 SV=3
-2.96628	NaN	NaN	NaN	NaN	NaN	-2.48477	NaN	-3.3729	-2.16848	-2.67736	NaN	NaN	NaN	NaN	NaN	NaN	NaN		1	1	Q3SY69	Mitochondrial 10-formyltetrahydrofolate dehydrogenase OS=Homo sapiens OX=9606 GN=ALDH1L2 PE=1 SV=2
0.56858	-0.764433	0.292995	-0.828356	0.132194	-0.87842	-1.60562	-1.96434	-0.339796	-0.898125	-0.753479	-0.568079	-2.10793	-0.746059	-0.756577	-0.738653	-0.521219	-2.35505		0,070686000294106	0,110230267125306	Q9Y3D7	Mitochondrial import inner membrane translocase subunit TIM16 OS=Homo sapiens OX=9606 GN=PAM16 PE=1 SV=2
-2.08164	-3.20865	NaN	-3.02851	-2.18348	-3.06615	-2.30082	-2.35571	NaN	-2.85851	NaN	NaN	-2.73071	-1.70273	-1.32482	-2.70483	NaN	-1.26748		0,156329457924285	0,2260080227218	Q7Z6E9	E3 ubiquitin-protein ligase RBBP6 OS=Homo sapiens OX=9606 GN=RBBP6 PE=1 SV=1
NaN	NaN	NaN	-2.47819	NaN	-2.61446	NaN	-4.10051	-2.38411	-1.57906	-2.68617	NaN	NaN	NaN	-4.04839	NaN	NaN	-4.80635		0,12031627477208	0,178555975417041	Q14139	Ubiquitin conjugation factor E4 A OS=Homo sapiens OX=9606 GN=UBE4A PE=1 SV=2
-0.927173	NaN	NaN	-1.67135	NaN	NaN	-1.47979	NaN	-1.43237	NaN	NaN	NaN	NaN	NaN	NaN	NaN	NaN	NaN		0,714921152830501	0,903305634942453	Q8N4V1	ER membrane protein complex subunit 5 OS=Homo sapiens OX=9606 GN=MMGT1 PE=1 SV=1
NaN	NaN	NaN	NaN	NaN	NaN	NaN	NaN	NaN	NaN	NaN	NaN	NaN	NaN	NaN	NaN	NaN	NaN		1	1	O14874	[3-methyl-2-oxobutanoate dehydrogenase [lipoamide]] kinase, mitochondrial OS=Homo sapiens OX=9606 GN=BCKDK PE=1 SV=2
NaN	-3.18609	NaN	-1.19019	NaN	-1.19317	-0.974434	-0.938971	-1.9228	-0.847698	-2.96734	-1.16515	NaN	-3.71184	NaN	NaN	NaN	-3.71822		0,0390488084420196	0,0650960716901088	Q14694	Ubiquitin carboxyl-terminal hydrolase 10 OS=Homo sapiens OX=9606 GN=USP10 PE=1 SV=2
NaN	NaN	NaN	NaN	NaN	NaN	-2.00827	NaN	NaN	-2.02182	-1.46841	-1.22078	NaN	NaN	NaN	NaN	NaN	NaN		1	1	P32320	Cytidine deaminase OS=Homo sapiens OX=9606 GN=CDA PE=1 SV=2
NaN	NaN	NaN	NaN	NaN	NaN	-6.46178	NaN	NaN	NaN	NaN	NaN	-6.06274	-4.74852	NaN	NaN	NaN	NaN		1	1	Q9UPN6	SR-related and CTD-associated factor 8 OS=Homo sapiens OX=9606 GN=SCAF8 PE=1 SV=1
-2.34815	NaN	NaN	-2.8643	NaN	NaN	-3.12815	NaN	-2.99738	-2.98718	-2.30315	NaN	NaN	NaN	NaN	NaN	NaN	NaN		0,483511354473375	0,634680432935507	Q9H3S7	Tyrosine-protein phosphatase non-receptor type 23 OS=Homo sapiens OX=9606 GN=PTPN23 PE=1 SV=1
-0.471141	-3.36546	-0.331518	-3.20248	-0.734864	-1.58501	-4.01468	-4.08212	-1.57826	-1.61411	-2.72151	-2.5057	-3.18496	-1.17648	-1.18452	-3.33972	-2.63968	-0.180792		0,301644261851766	0,412477794660779	Q9UJ83	2-hydroxyacyl-CoA lyase 1 OS=Homo sapiens OX=9606 GN=HACL1 PE=1 SV=2
NaN	NaN	-3.68877	NaN	NaN	NaN	-1.52464	-2.48934	-1.79773	NaN	-2.51737	-4.20611	-5.18824	NaN	NaN	NaN	-3.41896	-3.413		0,0949321368439427	0,14363277788743	Q9UHR4	Brain-specific angiogenesis inhibitor 1-associated protein 2-like protein 1 OS=Homo sapiens OX=9606 GN=BAIAP2L1 PE=1 SV=2
NaN	NaN	NaN	NaN	NaN	NaN	-3.33265	-1.82037	NaN	-2.36123	-3.38776	-2.71613	NaN	NaN	NaN	NaN	NaN	NaN		1	1	Q13017	Rho GTPase-activating protein 5 OS=Homo sapiens OX=9606 GN=ARHGAP5 PE=1 SV=2
NaN	NaN	-3.23436	-3.42432	NaN	NaN	-2.79603	-3.28425	-1.65026	-3.64281	NaN	NaN	-2.83692	-1.33194	-3.21699	-1.27069	-3.00585	-2.50072		0,348543257573816	0,469646370537592	Q6PML9	Zinc transporter 9 OS=Homo sapiens OX=9606 GN=SLC30A9 PE=1 SV=1
-4.72389	NaN	NaN	NaN	NaN	NaN	-2.63041	-3.81185	-3.31798	NaN	-2.48195	-2.61761	NaN	NaN	NaN	NaN	NaN	NaN		1	1	Q641Q2	WASH complex subunit 2A OS=Homo sapiens OX=9606 GN=WASHC2A PE=1 SV=3
-0.789441	0.303892	0.313295	0.0481491	-1.49967	-0.0533791	-0.503489	1.42201	-0.180246	1.06291	1.15182	1.64482	0.208551	0.703831	0.966831	0.155632	0.788746	0.739653		0,0408696079086819	0,0676526682763337	Q92734	Protein TFG OS=Homo sapiens OX=9606 GN=TFG PE=1 SV=2
NaN	NaN	-1.56553	-1.08908	-1.79801	-3.98987	-3.87956	-2.18305	-3.7666	-1.92949	NaN	NaN	-3.16334	-3.22212	-3.24672	-2.92029	-2.73796	-3.06519		0,254378694209583	0,352762925690266	P00966	Argininosuccinate synthase OS=Homo sapiens OX=9606 GN=ASS1 PE=1 SV=2
-2.54879	NaN	-2.96438	NaN	-3.17074	-3.4579	-1.78998	-3.09188	-1.8996	-1.93346	-2.45912	-3.08004	NaN	NaN	NaN	NaN	NaN	NaN		0,0883007455896396	0,13447385334199	Q96SQ9	Cytochrome P450 2S1 OS=Homo sapiens OX=9606 GN=CYP2S1 PE=1 SV=2
NaN	NaN	-1.53506	NaN	NaN	NaN	-1.15806	-1.9888	-0.835964	-1.31776	-1.37806	-1.90183	NaN	NaN	NaN	NaN	NaN	NaN		1	1	P51159	Ras-related protein Rab-27A OS=Homo sapiens OX=9606 GN=RAB27A PE=1 SV=3
1.02879	0.484653	0.374941	0.415012	0.645427	0.640545	1.54007	1.11337	1.66322	0.164082	1.13678	0.945774	0.564564	0.385376	0.618748	0.225784	-0.245275	0.932501		0,0303572732339181	0,0517184990239507	Q96C01	Protein FAM136A OS=Homo sapiens OX=9606 GN=FAM136A PE=1 SV=1
-0.554458	-2.22408	-1.4352	-1.77231	-1.05839	-2.57301	-0.610371	-0.77272	-0.664072	-1.54972	-0.862165	-2.84714	-1.80387	NaN	-2.88311	-1.98872	-1.66224	-3.48716		0,092117671829497	0,139709168836434	Q9Y6X5	Bis(5'-adenosyl)-triphosphatase ENPP4 OS=Homo sapiens OX=9606 GN=ENPP4 PE=1 SV=3
NaN	NaN	NaN	NaN	NaN	NaN	-2.00358	-3.50633	-2.76714	-2.23121	-3.00419	-2.33544	NaN	-3.59163	NaN	NaN	NaN	NaN		1	1	Q9BWU0	Kanadaptin OS=Homo sapiens OX=9606 GN=SLC4A1AP PE=1 SV=1
-0.730933	-1.86599	NaN	-1.15669	-1.04288	-1.63164	-1.17699	-2.48321	-0.0625801	NaN	-2.34203	-0.677839	-2.28681	-1.55741	-0.268045	-2.56313	NaN	-0.387569		0,975470971555148	1	Q9UNP9	Peptidyl-prolyl cis-trans isomerase E OS=Homo sapiens OX=9606 GN=PPIE PE=1 SV=1
-2.4856	NaN	NaN	NaN	NaN	NaN	-2.75589	-2.93432	-2.65829	-1.83809	-3.10927	NaN	-2.54799	-1.44564	-2.37846	-2.29821	-2.04486	-1.52343		0,0592113979678706	0,093994107869284	Q9UKV8	Protein argonaute-2 OS=Homo sapiens OX=9606 GN=AGO2 PE=1 SV=3
-1.23741	NaN	-2.11854	-3.17629	-1.49554	-1.86819	-1.11256	-1.38405	-2.88116	-2.06515	-1.74481	-3.52738	-0.901541	-0.864079	-0.561365	-0.741976	-3.35279	-0.849434		0,230698423214952	0,322758775010539	O43719	HIV Tat-specific factor 1 OS=Homo sapiens OX=9606 GN=HTATSF1 PE=1 SV=1
-2.93758	-3.20735	NaN	-3.41012	NaN	-3.20449	-3.31539	NaN	-2.74428	-3.89918	-3.78403	-3.16228	-2.50935	-3.07991	-2.97948	-3.30409	NaN	-3.06763		0,249594875521285	0,346781566524073	Q13948	Protein CASP OS=Homo sapiens OX=9606 GN=CUX1 PE=1 SV=2
NaN	NaN	NaN	NaN	NaN	NaN	-3.44402	NaN	NaN	NaN	NaN	NaN	NaN	-0.435093	-0.512838	-0.41819	-1.23277	-1.733		1	1	Q15118	[Pyruvate dehydrogenase (acetyl-transferring)] kinase isozyme 1, mitochondrial OS=Homo sapiens OX=9606 GN=PDK1 PE=1 SV=1
-2.12781	-3.82678	-2.24426	NaN	NaN	-2.67171	-1.54008	-2.09882	-1.74625	NaN	NaN	-2.23439	-2.65117	-2.91409	-3.06898	NaN	NaN	-3.10983		0,0390898416837296	0,0651399133372667	Q9UHQ4	B-cell receptor-associated protein 29 OS=Homo sapiens OX=9606 GN=BCAP29 PE=1 SV=2
NaN	NaN	NaN	NaN	NaN	-2.24775	NaN	NaN	NaN	NaN	NaN	NaN	-1.03555	-1.5226	-1.42008	-0.97426	-1.55872	-0.895981		1	1	P25098	Beta-adrenergic receptor kinase 1 OS=Homo sapiens OX=9606 GN=GRK2 PE=1 SV=2
-2.54049	NaN	-2.58912	-3.59852	-1.56692	-4.28431	NaN	NaN	-2.32809	-2.63807	NaN	NaN	-1.9091	-2.94961	-1.9379	-3.36544	-4.20208	-4.13332		0,760321754097603	0,956296578909104	Q8WXA9	Splicing regulatory glutamine/lysine-rich protein 1 OS=Homo sapiens OX=9606 GN=SREK1 PE=1 SV=1
-3.25699	NaN	NaN	NaN	NaN	NaN	-1.29333	-0.81934	-4.29936	-1.06852	-1.41995	-3.48629	-4.19502	-1.7768	-1.98735	-2.06121	NaN	-2.02713		0,665203063116552	0,846367684390235	P14735	Insulin-degrading enzyme OS=Homo sapiens OX=9606 GN=IDE PE=1 SV=4
1.07573	-0.768034	0.262815	-0.459042	-0.364875	-0.719202	0.123369	-0.539268	0.0450439	0.0209446	-0.0418453	-2.05661	-0.1943	0.274145	-0.157244	-1.0377	-0.556017	0.115957		0,827308029221431	1	Q9NZJ7	Mitochondrial carrier homolog 1 OS=Homo sapiens OX=9606 GN=MTCH1 PE=1 SV=1
NaN	NaN	NaN	NaN	NaN	NaN	NaN	NaN	-2.84238	-3.41198	NaN	-3.19367	-1.5825	-0.80448	-2.60481	-2.82584	NaN	-0.984465		0,048540242424338	0,0788088181263307	Q9BUB7	Transmembrane protein 70, mitochondrial OS=Homo sapiens OX=9606 GN=TMEM70 PE=1 SV=2
NaN	NaN	NaN	NaN	NaN	NaN	-3.75268	-1.23834	NaN	NaN	NaN	-3.10627	-2.56599	-0.545683	-0.575369	-0.928185	-0.0917358	-0.589935		0,0387237270668253	0,0647005281037168	P13807	Glycogen [starch] synthase, muscle OS=Homo sapiens OX=9606 GN=GYS1 PE=1 SV=2
NaN	NaN	NaN	NaN	NaN	NaN	-3.1236	-3.27548	-3.04146	-3.57298	-3.41851	-3.5539	NaN	NaN	NaN	NaN	NaN	NaN		1	1	Q86UY5	Protein FAM83A OS=Homo sapiens OX=9606 GN=FAM83A PE=1 SV=1
NaN	NaN	NaN	NaN	NaN	NaN	NaN	NaN	NaN	NaN	NaN	NaN	NaN	NaN	NaN	NaN	NaN	NaN		1	1	P30613	Pyruvate kinase PKLR OS=Homo sapiens OX=9606 GN=PKLR PE=1 SV=2
NaN	-3.07585	NaN	NaN	NaN	NaN	NaN	NaN	NaN	NaN	NaN	NaN	-1.89596	-2.22108	-2.18126	-1.4319	-1.10498	-1.6678		1	1	P06858	Lipoprotein lipase OS=Homo sapiens OX=9606 GN=LPL PE=1 SV=1
-2.28895	NaN	-2.24276	NaN	-2.53917	-2.75226	NaN	NaN	NaN	NaN	NaN	NaN	NaN	NaN	NaN	NaN	NaN	NaN		1	1	Q15262	Receptor-type tyrosine-protein phosphatase kappa OS=Homo sapiens OX=9606 GN=PTPRK PE=1 SV=2
0.653623	0.295279	0.255365	0.250246	-0.61621	-0.0300922	-0.357721	0.0845928	0.0976543	0.251741	-0.242813	-0.0547104	0.373018	0.388121	0.296349	0.382814	0.336823	0.331511		0,0872270068340972	0,133113771906643	O15258	Protein RER1 OS=Homo sapiens OX=9606 GN=RER1 PE=1 SV=1
-3.95341	NaN	NaN	NaN	NaN	NaN	-1.82953	-1.29871	NaN	-2.92595	-1.91591	-2.83909	-3.56614	-3.05814	NaN	-2.25998	-3.00805	-1.04237		0,452989450537419	0,597632456229762	Q9UHD1	Cysteine and histidine-rich domain-containing protein 1 OS=Homo sapiens OX=9606 GN=CHORDC1 PE=1 SV=2
-0.25143	-1.30713	-2.75438	-0.863153	-1.35641	-1.01657	-1.2309	-1.22122	-1.15516	-1.54854	-0.915995	-0.958004	-0.815989	-0.459297	-0.105804	-1.03865	0.195787	-0.630228		0,0580108694202951	0,0922796332030997	Q99417	c-Myc-binding protein OS=Homo sapiens OX=9606 GN=MYCBP PE=1 SV=3
NaN	NaN	NaN	NaN	NaN	NaN	NaN	NaN	NaN	NaN	NaN	NaN	NaN	NaN	NaN	NaN	NaN	NaN		1	1	Q12974	Protein tyrosine phosphatase type IVA 2 OS=Homo sapiens OX=9606 GN=PTP4A2 PE=1 SV=1
NaN	NaN	NaN	NaN	NaN	NaN	NaN	NaN	NaN	NaN	NaN	NaN	-2.24832	-4.00616	-3.08492	NaN	-1.93282	-2.61116		1	1	Q99801	Homeobox protein Nkx-3.1 OS=Homo sapiens OX=9606 GN=NKX3-1 PE=1 SV=2
-3.32157	-1.93524	-2.43491	-2.43293	-2.26004	-3.3211	-2.82871	-2.01431	-1.57699	-5.35186	-1.74033	-1.95724	-3.68232	NaN	-5.51196	-4.97551	-2.2159	-4.20787		0,0756280201071407	0,117028868356202	P82094	TATA element modulatory factor OS=Homo sapiens OX=9606 GN=TMF1 PE=1 SV=2
-1.5886	NaN	-2.29726	-2.21596	-1.70223	-2.00958	NaN	-3.10044	-1.93015	NaN	-4.30738	-2.1149	-1.80935	-2.42244	-2.6593	-2.54484	-1.7841	-2.29222		0,134789371260389	0,197449904023253	P51809	Vesicle-associated membrane protein 7 OS=Homo sapiens OX=9606 GN=VAMP7 PE=1 SV=3
NaN	NaN	NaN	NaN	NaN	NaN	NaN	NaN	NaN	NaN	-2.41941	NaN	NaN	NaN	NaN	-2.35324	NaN	NaN		1	1	Q8TB72	Pumilio homolog 2 OS=Homo sapiens OX=9606 GN=PUM2 PE=1 SV=2
-1.04433	-3.22809	-1.00932	-2.37326	-1.6786	-3.006	-2.81952	-1.43389	-2.96467	-1.28572	-1.39416	-1.24674	-1.17633	-0.723831	-0.746759	-0.701523	-1.89645	-0.628643		0,0668323494912296	0,104849473775985	O15498	Synaptobrevin homolog YKT6 OS=Homo sapiens OX=9606 GN=YKT6 PE=1 SV=1
-0.437411	-0.803116	0.189032	-0.587069	-0.216659	-0.604988	-1.03391	-1.92876	-0.404005	-2.11109	-0.180037	-0.119055	-1.04163	-0.652802	-1.64172	-0.891977	-1.48594	-1.28894		0,103440608003084	0,15545323265086	Q9BTX1	Nucleoporin NDC1 OS=Homo sapiens OX=9606 GN=NDC1 PE=1 SV=2
-2.49433	NaN	NaN	NaN	NaN	NaN	NaN	NaN	NaN	NaN	NaN	NaN	-1.24991	-0.539593	-0.789495	-0.759281	-0.766653	-0.209223		1	1	O00584	Ribonuclease T2 OS=Homo sapiens OX=9606 GN=RNASET2 PE=1 SV=2
NaN	NaN	NaN	-3.41935	NaN	-3.78336	-3.48372	NaN	-3.3316	NaN	NaN	NaN	NaN	NaN	NaN	NaN	NaN	NaN		0,429660033452156	0,570086136822324	Q9ULR0	Pre-mRNA-splicing factor ISY1 homolog OS=Homo sapiens OX=9606 GN=ISY1 PE=1 SV=3
NaN	NaN	NaN	NaN	NaN	NaN	NaN	NaN	NaN	NaN	NaN	NaN	NaN	NaN	NaN	NaN	NaN	NaN		1	1	O95372	Acyl-protein thioesterase 2 OS=Homo sapiens OX=9606 GN=LYPLA2 PE=1 SV=1
NaN	NaN	NaN	NaN	NaN	-2.22507	-0.43498	-2.25421	-0.322384	-2.13616	-2.71781	-2.78431	-1.72549	-0.948694	-2.76999	NaN	NaN	-2.08235		0,87205093741936	1	Q9NQ55	Suppressor of SWI4 1 homolog OS=Homo sapiens OX=9606 GN=PPAN PE=2 SV=1
-0.658534	-1.90697	NaN	-1.80007	-0.902987	NaN	-1.9948	-2.20384	NaN	-2.05309	NaN	NaN	-2.88932	NaN	NaN	NaN	NaN	NaN		0,0967384999487444	0,146016015115534	P82921	28S ribosomal protein S21, mitochondrial OS=Homo sapiens OX=9606 GN=MRPS21 PE=1 SV=3
NaN	NaN	NaN	NaN	NaN	NaN	-2.74444	NaN	-3.70826	NaN	NaN	NaN	NaN	-2.63408	-2.3071	NaN	-1.36782	-2.24057		0,0957907447906652	0,144783207767361	O75832	26S proteasome non-ATPase regulatory subunit 10 OS=Homo sapiens OX=9606 GN=PSMD10 PE=1 SV=1
-4.20469	-1.92361	NaN	-1.95466	NaN	-2.15786	-2.44234	-1.58801	NaN	-1.86711	-4.05824	-1.62497	-1.62302	-1.11978	-1.64345	-1.11529	-1.20275	-1.95144		0,119921226133048	0,178029462973206	P15374	Ubiquitin carboxyl-terminal hydrolase isozyme L3 OS=Homo sapiens OX=9606 GN=UCHL3 PE=1 SV=1
-2.53843	NaN	NaN	NaN	NaN	NaN	NaN	NaN	NaN	NaN	NaN	NaN	NaN	NaN	NaN	NaN	NaN	NaN		1	1	O14975	Very long-chain acyl-CoA synthetase OS=Homo sapiens OX=9606 GN=SLC27A2 PE=1 SV=2
-1.67183	-2.29749	-1.86647	-1.75631	NaN	NaN	-1.46006	-1.98951	-3.20667	-1.1425	-1.71461	-0.885792	NaN	-1.682	-1.42896	-2.13881	-1.72277	-1.85404		0,899610790585231	1	P84022	Mothers against decapentaplegic homolog 3 OS=Homo sapiens OX=9606 GN=SMAD3 PE=1 SV=1
NaN	NaN	NaN	NaN	NaN	NaN	-1.53965	-0.833281	-2.71733	-1.60528	-1.45696	-1.09588	-2.5879	-3.03658	-1.73349	-2.12053	-2.36485	-1.74477		0,0565253685905137	0,0901510297758518	O15116	U6 snRNA-associated Sm-like protein LSm1 OS=Homo sapiens OX=9606 GN=LSM1 PE=1 SV=1
NaN	NaN	NaN	NaN	NaN	NaN	NaN	NaN	NaN	NaN	NaN	NaN	NaN	-2.90828	-2.77649	NaN	NaN	-2.49815		1	1	Q8IUC4	Rhophilin-2 OS=Homo sapiens OX=9606 GN=RHPN2 PE=1 SV=1
-1.11645	-2.6003	-0.752422	-0.833958	NaN	-3.41649	-2.34087	-1.86715	NaN	-2.78942	-2.54314	-1.45551	-2.01563	NaN	-3.1118	-2.65449	-1.29988	NaN		0,627523673025346	0,804606194444621	Q9H4I3	TraB domain-containing protein OS=Homo sapiens OX=9606 GN=TRABD PE=1 SV=1
NaN	NaN	NaN	NaN	NaN	NaN	NaN	NaN	NaN	NaN	NaN	NaN	-1.67953	-2.26907	-2.09015	NaN	NaN	-2.85764		1	1	O43736	Integral membrane protein 2A OS=Homo sapiens OX=9606 GN=ITM2A PE=1 SV=2
-3.22255	NaN	-2.87555	-4.13758	-2.8722	NaN	-4.00468	-2.77124	-2.78415	-2.90709	-2.86439	-3.25216	-3.49307	-3.18191	NaN	NaN	-3.60897	-4.12369		0,321260271212245	0,436475617402992	Q99595	Mitochondrial import inner membrane translocase subunit Tim17-A OS=Homo sapiens OX=9606 GN=TIMM17A PE=1 SV=1
0.919995	-0.036026	0.89011	0.527479	0.972398	0.522436	0.827486	0.749487	1.10125	0.777523	0.183941	-0.0243645	0.998804	1.08345	1.07026	1.19398	0.818529	0.854906		0,111334664209373	0,166062938754938	Q9NY12	H/ACA ribonucleoprotein complex subunit 1 OS=Homo sapiens OX=9606 GN=GAR1 PE=1 SV=1
NaN	NaN	NaN	NaN	NaN	NaN	NaN	NaN	NaN	NaN	NaN	NaN	NaN	NaN	NaN	NaN	NaN	NaN		1	1	Q5EBM0	UMP-CMP kinase 2, mitochondrial OS=Homo sapiens OX=9606 GN=CMPK2 PE=1 SV=3
NaN	NaN	NaN	NaN	NaN	NaN	NaN	NaN	NaN	NaN	NaN	NaN	-3.4157	-2.86728	-3.19564	NaN	NaN	-3.05882		1	1	Q9BY49	Peroxisomal trans-2-enoyl-CoA reductase OS=Homo sapiens OX=9606 GN=PECR PE=1 SV=2
-1.03623	NaN	-0.670544	-0.208305	-0.322375	-0.351564	-0.149057	-0.773657	-0.50223	-1.25513	-0.235739	-0.402601	0.230524	-0.192663	-0.20491	0.218107	0.164379	-0.393084		0,0354431368077228	0,0595795086794459	Q9UBB9	Tuftelin-interacting protein 11 OS=Homo sapiens OX=9606 GN=TFIP11 PE=1 SV=1
-3.45193	NaN	-3.12612	-3.3486	-3.26494	NaN	-2.82365	-2.85124	-2.79738	-3.89643	-2.82611	-3.11632	NaN	-3.25986	-3.60712	NaN	-3.30148	-3.64739		0,176866758676701	0,25247915405544	Q96P11	28S rRNA (cytosine-C(5))-methyltransferase OS=Homo sapiens OX=9606 GN=NSUN5 PE=1 SV=2
NaN	NaN	NaN	NaN	NaN	NaN	-3.59864	NaN	-4.69157	NaN	-4.19383	NaN	NaN	NaN	NaN	-4.65518	NaN	-4.91546		0,233389175439629	0,326316744028652	O60678	Protein arginine N-methyltransferase 3 OS=Homo sapiens OX=9606 GN=PRMT3 PE=1 SV=4
-2.83233	NaN	NaN	NaN	-2.51339	NaN	-1.04821	-3.74553	-1.16505	-1.69081	-3.92055	NaN	NaN	NaN	NaN	NaN	NaN	NaN		0,748217364331827	0,942207675544305	P30530	Tyrosine-protein kinase receptor UFO OS=Homo sapiens OX=9606 GN=AXL PE=1 SV=4
NaN	NaN	-0.519337	NaN	NaN	NaN	-2.16402	NaN	-1.96326	-2.03674	-1.78752	-1.8506	NaN	NaN	NaN	NaN	-2.39463	NaN		1	1	Q06136	3-ketodihydrosphingosine reductase OS=Homo sapiens OX=9606 GN=KDSR PE=1 SV=1
-2.2849	NaN	-2.35799	NaN	-2.06004	-2.2871	NaN	NaN	NaN	NaN	NaN	NaN	-3.63744	NaN	NaN	NaN	NaN	NaN		1	1	Q14574	Desmocollin-3 OS=Homo sapiens OX=9606 GN=DSC3 PE=1 SV=3
-0.472444	-0.839384	-0.672729	0.110405	-0.246591	-0.371553	NaN	NaN	-2.33685	NaN	NaN	NaN	NaN	NaN	NaN	NaN	NaN	NaN		1	1	Q92466	DNA damage-binding protein 2 OS=Homo sapiens OX=9606 GN=DDB2 PE=1 SV=1
-0.273086	-2.22669	0.0336781	-1.50828	-0.658051	-0.963318	-0.307665	-0.805649	0.21558	-0.3008	-0.685204	-1.91388	-1.45063	-0.917492	-1.21973	NaN	-3.87189	-0.443981		0,294495575870868	0,403710059201584	O95478	Ribosome biogenesis protein NSA2 homolog OS=Homo sapiens OX=9606 GN=NSA2 PE=1 SV=1
NaN	NaN	NaN	NaN	NaN	NaN	NaN	NaN	NaN	NaN	NaN	NaN	NaN	-3.07638	-3.4389	NaN	NaN	-3.13103		1	1	O75376	Nuclear receptor corepressor 1 OS=Homo sapiens OX=9606 GN=NCOR1 PE=1 SV=2
NaN	NaN	NaN	NaN	NaN	NaN	NaN	NaN	NaN	NaN	NaN	NaN	NaN	NaN	NaN	NaN	NaN	NaN		1	1	Q14558	Phosphoribosyl pyrophosphate synthase-associated protein 1 OS=Homo sapiens OX=9606 GN=PRPSAP1 PE=1 SV=2
-3.41971	NaN	-3.12986	-5.09448	NaN	NaN	-2.54659	-5.01996	-5.36686	-2.83094	-4.53016	-5.41551	-3.30162	-1.09663	-5.48557	-4.18231	-3.08751	-5.47211		0,814544025637818	1	Q8WU76	Sec1 family domain-containing protein 2 OS=Homo sapiens OX=9606 GN=SCFD2 PE=1 SV=2
-2.23443	NaN	-2.34252	NaN	-2.89611	NaN	-2.71213	-3.46482	NaN	-2.77032	-2.68613	-3.57059	-2.85583	-2.21138	-2.70882	-2.3635	-2.20769	-2.32778		0,0418044460971535	0,0689617373863864	Q9Y276	Mitochondrial chaperone BCS1 OS=Homo sapiens OX=9606 GN=BCS1L PE=1 SV=1
-2.07345	-2.28249	-1.7782	NaN	-2.43784	-3.34424	NaN	NaN	NaN	NaN	NaN	NaN	NaN	NaN	NaN	NaN	NaN	NaN		1	1	Q13268	Dehydrogenase/reductase SDR family member 2, mitochondrial OS=Homo sapiens OX=9606 GN=DHRS2 PE=1 SV=4
-2.44456	-2.97968	-1.9215	-2.4668	-2.27922	-2.91925	-3.03796	-4.82526	-2.64592	-2.51446	-5.0637	-2.85924	-4.22251	-1.5804	-2.03598	-1.59105	-0.998108	-2.13757		0,0596864929315907	0,0946382821533839	Q02241	Kinesin-like protein KIF23 OS=Homo sapiens OX=9606 GN=KIF23 PE=1 SV=3
-1.45661	NaN	NaN	NaN	-1.12619	-2.53048	NaN	-3.09675	-1.96978	NaN	NaN	NaN	NaN	NaN	NaN	NaN	NaN	NaN		0,315761994347587	0,430253831269416	O95639	Cleavage and polyadenylation specificity factor subunit 4 OS=Homo sapiens OX=9606 GN=CPSF4 PE=1 SV=1
NaN	NaN	NaN	NaN	NaN	NaN	NaN	NaN	NaN	NaN	NaN	NaN	-0.61268	-0.962831	-0.810667	-0.951422	NaN	-1.03148		1	1	Q569K4	Zinc finger protein 385B OS=Homo sapiens OX=9606 GN=ZNF385B PE=1 SV=1
-2.53763	NaN	NaN	NaN	NaN	-2.3131	NaN	NaN	-1.5431	NaN	NaN	NaN	0.478512	NaN	NaN	NaN	NaN	NaN		1	1	Q15651	High mobility group nucleosome-binding domain-containing protein 3 OS=Homo sapiens OX=9606 GN=HMGN3 PE=1 SV=2
-2.75421	-0.0240402	-2.25006	NaN	-1.18859	-0.516596	-2.28078	-0.62446	-2.3912	-1.95604	-1.91899	0.0986214	-2.31024	NaN	-3.19182	NaN	NaN	NaN		0,292654285242779	0,401418632043774	Q9Y696	Chloride intracellular channel protein 4 OS=Homo sapiens OX=9606 GN=CLIC4 PE=1 SV=4
-0.112756	-1.33264	-0.926113	-0.167118	-4.41965	-1.64852	-4.28651	-2.03431	-0.637085	-2.14323	-1.00665	-2.4209	-1.26716	-2.43382	-2.778	-3.24446	-0.984053	-1.01586		0,665903880165124	0,846939313639245	P82914	28S ribosomal protein S15, mitochondrial OS=Homo sapiens OX=9606 GN=MRPS15 PE=1 SV=1
0.487428	0.113312	-0.1591	0.373526	0.696239	-0.295431	0.174871	-0.233074	-0.0211506	-0.903845	0.0365429	-0.800327	0.384995	0.150902	-0.0167446	0.0410461	0.289553	0.168749		0,0517022821107282	0,083239544505291	Q96B49	Mitochondrial import receptor subunit TOM6 homolog OS=Homo sapiens OX=9606 GN=TOMM6 PE=1 SV=1
NaN	NaN	NaN	NaN	NaN	NaN	-3.69172	NaN	NaN	NaN	NaN	NaN	-2.08031	NaN	NaN	NaN	NaN	-2.73152		1	1	Q14353	Guanidinoacetate N-methyltransferase OS=Homo sapiens OX=9606 GN=GAMT PE=1 SV=1
-1.19932	NaN	NaN	-1.66732	-1.15609	-3.25413	-1.4776	-1.46449	-1.53788	-1.66624	-2.60365	-1.56988	-3.6233	-1.6084	-2.45611	NaN	-1.41429	-1.85005		0,592712468673439	0,76462848672462	O14657	Torsin-1B OS=Homo sapiens OX=9606 GN=TOR1B PE=1 SV=2
NaN	NaN	NaN	NaN	NaN	NaN	NaN	NaN	NaN	NaN	NaN	NaN	-1.19617	-1.29624	-2.10849	-1.24224	-0.832285	-0.666874		1	1	P12259	Coagulation factor V OS=Homo sapiens OX=9606 GN=F5 PE=1 SV=4
NaN	NaN	-3.08881	NaN	-3.66679	NaN	-1.35607	-1.62098	-1.96191	-3.20308	-1.68217	-2.17192	-1.44946	-2.89365	-1.8284	-2.96966	-2.83803	-1.79832		0,0698653211351452	0,109027386070765	Q9NWB1	RNA binding protein fox-1 homolog 1 OS=Homo sapiens OX=9606 GN=RBFOX1 PE=1 SV=2
-0.212806	-1.88412	-0.579777	-1.21177	-0.784614	-0.738403	-0.768299	-0.623346	-1.01323	-1.46675	-0.816835	-1.7846	-0.904196	-1.27171	-2.38968	-2.62217	-2.03126	-1.13732		0,0688985461959987	0,107670722068756	P15529	Membrane cofactor protein OS=Homo sapiens OX=9606 GN=CD46 PE=1 SV=3
-2.32945	NaN	-2.28359	-4.38297	-1.94274	NaN	-2.3841	-5.41118	-2.51961	-2.31931	-2.312	-2.72688	-1.07669	-1.1977	-2.09392	-2.35864	NaN	-1.37435		0,12124271355396	0,179810143113739	P62487	DNA-directed RNA polymerase II subunit RPB7 OS=Homo sapiens OX=9606 GN=POLR2G PE=1 SV=1
NaN	NaN	NaN	NaN	NaN	NaN	NaN	NaN	NaN	NaN	NaN	NaN	NaN	NaN	NaN	NaN	NaN	NaN		1	1	O76015	Keratin, type I cuticular Ha8 OS=Homo sapiens OX=9606 GN=KRT38 PE=1 SV=3
NaN	NaN	NaN	NaN	NaN	NaN	NaN	NaN	-1.98751	NaN	-1.9851	NaN	-2.13019	-2.58437	-2.54827	-2.17894	-2.15168	NaN		0,107834342127922	0,161386468025573	Q9UK59	Lariat debranching enzyme OS=Homo sapiens OX=9606 GN=DBR1 PE=1 SV=2
-1.31668	-1.79982	-1.61327	-1.2188	-1.27675	-1.31223	-1.46512	-1.77473	-1.55286	-2.0523	-1.61665	-1.88292	-1.61198	-1.47177	-1.50003	-2.08975	-2.029	-1.46871		0,0999016738579066	0,150584827864236	Q96ST2	Protein IWS1 homolog OS=Homo sapiens OX=9606 GN=IWS1 PE=1 SV=2
NaN	NaN	NaN	NaN	NaN	NaN	-2.2825	-6.16528	-2.24413	NaN	-6.16533	NaN	-5.60631	-5.53579	-1.64712	-2.10079	-5.16015	-1.25282		0,645262190524259	0,824719324749277	Q8IZA0	Dyslexia-associated protein KIAA0319-like protein OS=Homo sapiens OX=9606 GN=KIAA0319L PE=1 SV=2
0.236812	-0.365114	-0.000516891	0.252489	0.444892	0	-0.00140762	-0.0413036	-0.048275	-0.487711	0.155521	0.0734615	0.247326	0.102308	0.058136	0.331852	0.144249	0.0252171		0,259492429077251	0,358925341614616	Q9NPA8	Transcription and mRNA export factor ENY2 OS=Homo sapiens OX=9606 GN=ENY2 PE=1 SV=1
-1.984	-2.49186	-2.2182	-3.00091	-2.52309	-2.18027	-2.89522	NaN	-2.38891	-2.69237	NaN	-2.93854	NaN	NaN	NaN	NaN	NaN	NaN		0,15166124120348	0,21976215908246	Q96LW7	Caspase recruitment domain-containing protein 19 OS=Homo sapiens OX=9606 GN=CARD19 PE=1 SV=1
-2.54976	NaN	NaN	NaN	-2.53634	NaN	-2.14202	-1.91095	-2.49604	-2.11031	-2.24103	-2.27163	NaN	NaN	NaN	NaN	NaN	NaN		0,0534997174402541	0,0856964676823781	P41743	Protein kinase C iota type OS=Homo sapiens OX=9606 GN=PRKCI PE=1 SV=2
NaN	NaN	NaN	NaN	NaN	NaN	-1.94302	-1.92958	-3.12139	-2.28481	-2.63908	-3.33147	NaN	-3.99455	-3.8936	NaN	NaN	-2.306		0,13332777184373	0,195438355212576	Q71RC2	La-related protein 4 OS=Homo sapiens OX=9606 GN=LARP4 PE=1 SV=3
-1.03077	-1.64919	-1.67281	NaN	-2.10106	-1.49306	NaN	NaN	NaN	NaN	NaN	NaN	NaN	NaN	NaN	-2.39231	NaN	NaN		1	1	O60635	Tetraspanin-1 OS=Homo sapiens OX=9606 GN=TSPAN1 PE=1 SV=2
-3.81149	NaN	NaN	-2.69347	-2.09081	-3.02112	-1.3442	-3.14973	-2.312	-2.84476	-0.963015	-3.34295	-2.72867	-2.29872	-2.18211	NaN	-3.10895	-3.03495		0,507126854759707	0,662140527139003	Q709F0	Acyl-CoA dehydrogenase family member 11 OS=Homo sapiens OX=9606 GN=ACAD11 PE=1 SV=3
-4.17889	-4.31668	-4.07775	-4.12796	-3.89494	-4.44651	-4.32843	-4.47463	-4.57295	-4.39416	-4.60383	-4.8852	-4.27623	-3.61294	-3.98778	-4.21267	-4.6991	-4.36211		0,0487120904228767	0,0790007893468591	Q8N1G0	Zinc finger protein 687 OS=Homo sapiens OX=9606 GN=ZNF687 PE=1 SV=1
-6.55099	NaN	NaN	NaN	NaN	NaN	-4.2306	-3.92212	-4.37744	-4.24902	-4.00551	NaN	NaN	NaN	NaN	NaN	NaN	NaN		1	1	Q63ZY3	KN motif and ankyrin repeat domain-containing protein 2 OS=Homo sapiens OX=9606 GN=KANK2 PE=1 SV=1
-1.2096	-2.13839	-3.15087	-2.23357	NaN	-2.73725	NaN	-3.43682	NaN	NaN	NaN	NaN	NaN	NaN	NaN	NaN	NaN	NaN		1	1	P80217	Interferon-induced 35 kDa protein OS=Homo sapiens OX=9606 GN=IFI35 PE=1 SV=5
-2.68997	NaN	-2.14371	NaN	NaN	NaN	-2.82896	NaN	-3.29187	-2.18367	-2.40919	-2.85078	NaN	NaN	NaN	NaN	NaN	NaN		0,439687308676938	0,582691124598544	Q96BQ5	Coiled-coil domain-containing protein 127 OS=Homo sapiens OX=9606 GN=CCDC127 PE=1 SV=1
-2.72924	NaN	-2.939	NaN	-1.83707	NaN	NaN	-1.78376	-2.34775	-2.23847	-1.34351	NaN	-1.30181	-1.817	-1.69723	-1.55895	-1.9353	-2.37587		0,117140159796909	0,174251899886318	Q9HC52	Chromobox protein homolog 8 OS=Homo sapiens OX=9606 GN=CBX8 PE=1 SV=3
-1.22306	-3.75038	-3.319	NaN	NaN	-3.32997	NaN	-3.69382	-3.27839	NaN	NaN	NaN	-2.10922	-2.57351	-1.75889	-4.32129	-3.57025	-1.28203		0,619012617363678	0,795076926602214	Q15599	Na(+)/H(+) exchange regulatory cofactor NHE-RF2 OS=Homo sapiens OX=9606 GN=SLC9A3R2 PE=1 SV=2
NaN	NaN	NaN	NaN	NaN	NaN	-4.89392	-4.48505	-5.73983	-4.60334	-5.34771	-3.91659	-5.46368	-4.17285	-4.6492	-5.07558	-5.131	-5.20661		0,722797359067865	0,912996321268294	Q9C0C9	(E3-independent) E2 ubiquitin-conjugating enzyme OS=Homo sapiens OX=9606 GN=UBE2O PE=1 SV=3
NaN	NaN	NaN	NaN	NaN	NaN	NaN	NaN	NaN	NaN	NaN	NaN	NaN	-3.14905	NaN	-3.92727	-3.68679	-3.67684		1	1	Q9H0T7	Ras-related protein Rab-17 OS=Homo sapiens OX=9606 GN=RAB17 PE=1 SV=2
NaN	NaN	-4.10649	NaN	NaN	NaN	-4.92538	-4.42898	-5.00848	NaN	-4.57583	-3.62516	NaN	NaN	NaN	-3.69996	-3.37789	-4.27188		0,103323792047692	0,155372273688043	Q14919	Dr1-associated corepressor OS=Homo sapiens OX=9606 GN=DRAP1 PE=1 SV=3
-0.665557	-2.04892	-1.89451	-1.91324	-1.81046	-1.95853	NaN	NaN	NaN	NaN	NaN	NaN	NaN	NaN	NaN	NaN	NaN	NaN		1	1	P22735	Protein-glutamine gamma-glutamyltransferase K OS=Homo sapiens OX=9606 GN=TGM1 PE=1 SV=4
-7.16719	NaN	NaN	NaN	NaN	NaN	-6.04669	-5.23768	-5.77351	-6.11467	-7.24435	-4.96799	-5.62148	-4.76832	-4.75266	-4.83039	NaN	-5.56782		0,0819973643960956	0,125677356389398	O00499	Myc box-dependent-interacting protein 1 OS=Homo sapiens OX=9606 GN=BIN1 PE=1 SV=1
-1.57976	-3.04913	-1.70292	-1.21867	-1.10241	-2.69905	-1.18648	-1.70508	-1.59986	-2.33708	-1.60004	-2.10537	-0.945587	-1.32302	-2.03514	-2.06413	-1.75179	-2.09715		0,848207528507248	1	O94842	TOX high mobility group box family member 4 OS=Homo sapiens OX=9606 GN=TOX4 PE=1 SV=1
NaN	NaN	NaN	NaN	-3.52936	NaN	NaN	NaN	NaN	NaN	-3.12793	NaN	-2.05371	NaN	-3.29587	-3.09386	-2.04226	-2.47046		1	1	Q0VGL1	Ragulator complex protein LAMTOR4 OS=Homo sapiens OX=9606 GN=LAMTOR4 PE=1 SV=1
-3.8401	NaN	NaN	NaN	-5.04578	NaN	NaN	NaN	NaN	NaN	NaN	NaN	-2.83383	-3.19176	NaN	NaN	-3.44026	-2.30163		0,0454825758658581	0,0742809264510375	P41247	Patatin-like phospholipase domain-containing protein 4 OS=Homo sapiens OX=9606 GN=PNPLA4 PE=1 SV=3
NaN	NaN	NaN	NaN	NaN	NaN	-2.2949	-0.37088	-2.84135	NaN	-2.03596	-1.70371	-1.98729	-1.59566	NaN	-2.07541	NaN	-2.24485		0,801620778386539	1	P62993	Growth factor receptor-bound protein 2 OS=Homo sapiens OX=9606 GN=GRB2 PE=1 SV=1
NaN	NaN	NaN	NaN	NaN	NaN	-4.66002	-5.18905	-5.51596	-4.72027	-5.30414	-5.27263	NaN	NaN	NaN	-5.25595	NaN	-5.97241		0,151463949389939	0,219548236148499	Q99622	Protein C10 OS=Homo sapiens OX=9606 GN=C12orf57 PE=1 SV=1
NaN	NaN	NaN	NaN	NaN	NaN	-2.82396	NaN	-2.47558	-3.26562	-3.22605	NaN	NaN	NaN	NaN	NaN	-4.09411	NaN		1	1	Q8NDH3	Probable aminopeptidase NPEPL1 OS=Homo sapiens OX=9606 GN=NPEPL1 PE=1 SV=3
-5.09988	NaN	-4.90775	-4.50186	-4.79893	NaN	-3.56931	-3.84033	-5.10599	-2.84753	-2.99633	-4.25399	NaN	NaN	-4.4806	NaN	NaN	NaN		0,042501713605037	0,0699917603487545	Q92604	Acyl-CoA:lysophosphatidylglycerol acyltransferase 1 OS=Homo sapiens OX=9606 GN=LPGAT1 PE=1 SV=1
-1.27956	-3.5365	-1.51716	-2.87556	NaN	-1.82761	-1.77561	-2.70102	-1.67159	-3.12164	-3.79634	-3.09799	-1.41422	-1.68474	-1.93641	NaN	-1.25706	-1.85349		0,105410110245381	0,158025804474341	Q5BJD5	Transmembrane protein 41B OS=Homo sapiens OX=9606 GN=TMEM41B PE=1 SV=1
-5.74864	NaN	-5.16936	-5.59693	-4.99335	-5.81647	-5.50258	-4.84852	-4.54365	-3.98915	-5.72957	-5.92021	-5.3006	-3.85793	-4.13515	-4.38372	NaN	-4.67692		0,0580270030094135	0,0922796332030997	Q13416	Origin recognition complex subunit 2 OS=Homo sapiens OX=9606 GN=ORC2 PE=1 SV=2
NaN	NaN	-2.2001	NaN	NaN	-1.56529	-3.48371	NaN	NaN	NaN	NaN	NaN	-1.76545	-2.10624	-2.7255	-1.84936	-2.1208	-3.1429		0,383672918896463	0,511988522318522	Q6NXG1	Epithelial splicing regulatory protein 1 OS=Homo sapiens OX=9606 GN=ESRP1 PE=1 SV=2
-1.03978	-1.89652	-0.666742	-0.821798	-2.14406	-1.8875	NaN	NaN	NaN	NaN	NaN	-2.97584	NaN	-2.46163	-2.76837	-1.92663	-1.31627	NaN		0,123680624908507	0,183057262377138	Q9BT17	Mitochondrial ribosome-associated GTPase 1 OS=Homo sapiens OX=9606 GN=MTG1 PE=1 SV=2
-3.43662	NaN	-3.11246	NaN	NaN	-2.89391	NaN	NaN	NaN	NaN	NaN	NaN	-2.73678	NaN	-3.59974	NaN	NaN	-2.59249		0,651724818734859	0,831776969869172	O43567	E3 ubiquitin-protein ligase RNF13 OS=Homo sapiens OX=9606 GN=RNF13 PE=1 SV=1
0.266267	-0.727106	-0.107527	0.145723	-0.0566874	-0.940422	0.0956726	-0.173573	-0.523159	-1.50474	0.0402946	0.135489	-0.643776	NaN	-0.986874	-1.52034	-1.49182	-0.478128		0,0622807572365853	0,0983017592798799	Q9BT09	Protein canopy homolog 3 OS=Homo sapiens OX=9606 GN=CNPY3 PE=1 SV=1
-2.24427	NaN	-2.36756	-2.54495	-3.50343	NaN	NaN	NaN	NaN	-3.80685	NaN	NaN	NaN	NaN	NaN	-3.95153	NaN	-3.18417		0,138826154680761	0,202691687530926	P78540	Arginase-2, mitochondrial OS=Homo sapiens OX=9606 GN=ARG2 PE=1 SV=1
NaN	NaN	NaN	NaN	NaN	NaN	NaN	NaN	NaN	NaN	NaN	NaN	-2.58365	-2.22599	-4.05718	-2.18871	-4.21893	-1.8974		1	1	Q9NXG2	THUMP domain-containing protein 1 OS=Homo sapiens OX=9606 GN=THUMPD1 PE=1 SV=2
-1.34704	-0.385101	-0.835752	-1.39529	-1.35319	-0.563749	-3.51828	-1.09839	-3.57181	-1.26252	-3.92656	-0.297686	0.20262	-0.465525	-0.737053	-0.142136	1.83042	-5.15621		0,252571997862782	0,350367504205383	Q8N1G2	Cap-specific mRNA (nucleoside-2'-O-)-methyltransferase 1 OS=Homo sapiens OX=9606 GN=CMTR1 PE=1 SV=1
NaN	-4.74249	NaN	NaN	-5.65326	NaN	NaN	-3.02195	NaN	-6.24095	NaN	-3.11889	NaN	-3.29574	-3.25011	NaN	NaN	NaN		0,43106582895473	0,571608287285202	P78362	SRSF protein kinase 2 OS=Homo sapiens OX=9606 GN=SRPK2 PE=1 SV=3
-0.819667	-1.86339	-2.22051	-1.13953	-2.39195	-2.3114	-1.8187	-2.34762	-2.2261	NaN	-1.05483	NaN	-1.61295	-2.12676	-2.65205	NaN	-2.40226	NaN		0,560372875740904	0,726512751803676	Q9UI14	Prenylated Rab acceptor protein 1 OS=Homo sapiens OX=9606 GN=RABAC1 PE=1 SV=1
NaN	NaN	NaN	-3.92157	NaN	NaN	-2.6159	-2.0088	-2.65615	-2.65089	NaN	-2.15174	-2.22873	-2.52607	-2.02883	-2.14382	-1.58599	NaN		0,167911209981494	0,241174613167052	P21266	Glutathione S-transferase Mu 3 OS=Homo sapiens OX=9606 GN=GSTM3 PE=1 SV=3
NaN	NaN	NaN	NaN	NaN	NaN	NaN	NaN	NaN	NaN	NaN	NaN	-2.71734	-2.80347	NaN	-3.22942	NaN	-3.04759		1	1	Q9P2K2	Thioredoxin domain-containing protein 16 OS=Homo sapiens OX=9606 GN=TXNDC16 PE=1 SV=4
0.186791	-0.144917	0.0630875	0.500221	0.411849	0.564781	-0.0497322	0.496677	0.0811672	0.341215	0.583305	-2.05342	0.449615	0.795372	1.15794	0.430473	0.681313	0.520767		0,125805368810677	0,185828778988308	Q13033	Striatin-3 OS=Homo sapiens OX=9606 GN=STRN3 PE=1 SV=3
NaN	NaN	NaN	NaN	NaN	NaN	NaN	NaN	NaN	NaN	NaN	NaN	-2.65363	NaN	NaN	NaN	NaN	-3.27581		1	1	Q9UHI6	Probable ATP-dependent RNA helicase DDX20 OS=Homo sapiens OX=9606 GN=DDX20 PE=1 SV=2
NaN	NaN	NaN	NaN	NaN	NaN	NaN	NaN	NaN	NaN	NaN	NaN	-2.00634	-2.59046	NaN	-1.75665	-2.09131	-2.42766		1	1	P36404	ADP-ribosylation factor-like protein 2 OS=Homo sapiens OX=9606 GN=ARL2 PE=1 SV=4
NaN	NaN	-3.14081	NaN	NaN	NaN	-1.93544	-1.70097	-1.48944	-2.11425	-1.73825	-1.26275	NaN	-2.42559	-1.91049	NaN	NaN	-2.35524		0,0416859084528006	0,0688175508849259	Q66PJ3	ADP-ribosylation factor-like protein 6-interacting protein 4 OS=Homo sapiens OX=9606 GN=ARL6IP4 PE=1 SV=2
-3.8386	NaN	-3.67577	-2.88232	NaN	NaN	-2.83334	-1.83904	-2.72741	-1.57752	-2.11226	-2.00689	-2.68072	-2.81821	-2.25577	-2.89745	-4.43779	-2.51791		0,032008008262705	0,0542381772822609	Q9UBV8	Peflin OS=Homo sapiens OX=9606 GN=PEF1 PE=1 SV=1
-1.99089	NaN	-1.3569	-3.33444	-1.56972	NaN	NaN	NaN	NaN	NaN	NaN	NaN	-1.63398	NaN	-1.18804	-1.73714	-1.49753	-1.60197		0,230085028166752	0,322002503806651	Q9H6T0	Epithelial splicing regulatory protein 2 OS=Homo sapiens OX=9606 GN=ESRP2 PE=1 SV=1
-3.42224	-2.67953	-2.86672	NaN	-2.67907	-2.61629	-2.57021	NaN	-2.74199	NaN	NaN	NaN	NaN	NaN	NaN	NaN	NaN	NaN		0,471254666195661	0,620249145356063	Q8WV22	Non-structural maintenance of chromosomes element 1 homolog OS=Homo sapiens OX=9606 GN=NSMCE1 PE=1 SV=5
-2.24036	-3.79037	-1.94515	-3.25526	-2.24061	-3.38149	-2.33853	-2.59144	-2.55747	-3.44721	-2.48837	-4.03743	-3.81209	-2.08933	-4.06711	-4.0233	-2.63875	-4.10811		0,323034209739587	0,438750918973491	Q5JU69	Torsin-2A OS=Homo sapiens OX=9606 GN=TOR2A PE=2 SV=1
NaN	NaN	NaN	NaN	NaN	NaN	-2.72378	-2.95999	-2.60452	NaN	-2.69186	-2.17609	-2.11271	-3.16248	-2.44972	-2.20235	-1.94679	-2.28922		0,259509406270641	0,358925341614616	Q14118	Dystroglycan OS=Homo sapiens OX=9606 GN=DAG1 PE=1 SV=2
NaN	NaN	NaN	NaN	NaN	NaN	NaN	NaN	NaN	NaN	NaN	NaN	-0.473452	-0.526674	-0.769728	-0.759066	-1.10446	-0.831633		1	1	Q8N3J9	Zinc finger protein 664 OS=Homo sapiens OX=9606 GN=ZNF664 PE=1 SV=1
NaN	-2.54378	NaN	-3.13546	NaN	NaN	-3.09555	-1.68547	-1.99718	-1.92223	-1.76266	-1.36162	-2.54391	-2.14924	-2.28357	-2.59662	NaN	-1.8852		0,127016793421398	0,187367782354354	Q9Y6Y8	SEC23-interacting protein OS=Homo sapiens OX=9606 GN=SEC23IP PE=1 SV=1
NaN	NaN	NaN	NaN	NaN	NaN	-3.49247	NaN	NaN	NaN	NaN	NaN	-3.58541	-2.60859	-2.64787	-2.0812	-2.15248	-3.04506		1	1	Q8IU81	Interferon regulatory factor 2-binding protein 1 OS=Homo sapiens OX=9606 GN=IRF2BP1 PE=1 SV=1
NaN	NaN	NaN	NaN	NaN	NaN	NaN	NaN	NaN	NaN	NaN	NaN	-2.34163	-2.19963	-2.76182	NaN	-2.98665	-2.81772		1	1	Q53H76	Phospholipase A1 member A OS=Homo sapiens OX=9606 GN=PLA1A PE=2 SV=2
NaN	NaN	NaN	NaN	NaN	NaN	NaN	NaN	NaN	NaN	NaN	NaN	NaN	NaN	NaN	NaN	NaN	NaN		1	1	Q9NWU1	3-oxoacyl-[acyl-carrier-protein] synthase, mitochondrial OS=Homo sapiens OX=9606 GN=OXSM PE=1 SV=1
-1.24933	-1.89021	-1.80649	-1.75586	-1.94167	-1.50417	NaN	NaN	NaN	NaN	NaN	NaN	NaN	NaN	NaN	NaN	NaN	NaN		1	1	P40306	Proteasome subunit beta type-10 OS=Homo sapiens OX=9606 GN=PSMB10 PE=1 SV=1
-3.86224	-3.24116	-3.16009	-3.30626	-2.91908	-3.52895	NaN	NaN	NaN	NaN	NaN	NaN	NaN	NaN	NaN	NaN	NaN	NaN		1	1	O76027	Annexin A9 OS=Homo sapiens OX=9606 GN=ANXA9 PE=1 SV=3
NaN	NaN	NaN	NaN	NaN	NaN	NaN	NaN	NaN	NaN	NaN	NaN	NaN	NaN	NaN	NaN	NaN	NaN		1	1	Q9UKA9	Polypyrimidine tract-binding protein 2 OS=Homo sapiens OX=9606 GN=PTBP2 PE=1 SV=1
-1.59377	NaN	NaN	-2.96393	-2.4708	-2.41912	-2.21589	-1.36707	-1.86445	-1.74626	-1.79245	-1.44394	NaN	NaN	NaN	NaN	NaN	-2.26538		0,0522599682807604	0,0839539679394048	O14907	Tax1-binding protein 3 OS=Homo sapiens OX=9606 GN=TAX1BP3 PE=1 SV=2
NaN	NaN	NaN	NaN	NaN	-1.78031	NaN	NaN	NaN	NaN	-1.5143	NaN	NaN	NaN	NaN	NaN	NaN	NaN		1	1	Q9BU76	Multiple myeloma tumor-associated protein 2 OS=Homo sapiens OX=9606 GN=MMTAG2 PE=1 SV=1
NaN	NaN	NaN	NaN	NaN	NaN	NaN	-1.08598	-1.5761	NaN	NaN	NaN	NaN	NaN	NaN	NaN	NaN	NaN		1	1	P54687	Branched-chain-amino-acid aminotransferase, cytosolic OS=Homo sapiens OX=9606 GN=BCAT1 PE=1 SV=3
NaN	NaN	NaN	NaN	NaN	NaN	NaN	NaN	NaN	NaN	NaN	NaN	NaN	NaN	NaN	NaN	NaN	NaN		1	1	P15428	15-hydroxyprostaglandin dehydrogenase [NAD(+)] OS=Homo sapiens OX=9606 GN=HPGD PE=1 SV=1
NaN	NaN	NaN	NaN	NaN	NaN	NaN	NaN	NaN	NaN	NaN	NaN	NaN	NaN	NaN	NaN	NaN	NaN		1	1	P57729	Ras-related protein Rab-38 OS=Homo sapiens OX=9606 GN=RAB38 PE=1 SV=1
NaN	-0.248386	-2.39437	-1.25219	-1.5886	-1.09358	NaN	NaN	NaN	NaN	NaN	-2.74074	NaN	NaN	NaN	-2.73755	NaN	NaN		1	1	Q9C075	Keratin, type I cytoskeletal 23 OS=Homo sapiens OX=9606 GN=KRT23 PE=1 SV=2
NaN	NaN	NaN	NaN	-2.28442	NaN	-1.44585	NaN	-1.51594	-1.91819	-1.81066	NaN	NaN	NaN	NaN	NaN	NaN	-2.30758		1	1	Q9P003	Protein cornichon homolog 4 OS=Homo sapiens OX=9606 GN=CNIH4 PE=1 SV=1
NaN	NaN	NaN	NaN	NaN	NaN	-5.80229	-2.59393	-5.45832	-3.28813	-3.29247	-3.60291	NaN	NaN	NaN	NaN	NaN	NaN		1	1	Q8IWE2	Protein NOXP20 OS=Homo sapiens OX=9606 GN=FAM114A1 PE=1 SV=2
-2.44858	0.228506	-0.630247	-0.743219	-1.27879	-0.643805	-1.64805	-1.29322	-1.40503	-1.41344	-1.75653	-1.48029	-0.794853	-1.34545	-0.813393	-0.811531	0.585917	-0.828634		0,105450375010863	0,158032578956958	O75688	Protein phosphatase 1B OS=Homo sapiens OX=9606 GN=PPM1B PE=1 SV=1
NaN	NaN	NaN	NaN	NaN	NaN	-4.07535	NaN	NaN	NaN	NaN	NaN	-2.78686	-3.57803	-3.72448	-3.35783	-4.55443	-3.26625		1	1	Q92796	Disks large homolog 3 OS=Homo sapiens OX=9606 GN=DLG3 PE=1 SV=2
-0.141051	NaN	-0.0424175	-0.199345	-0.555493	-0.189447	-0.722376	-1.14868	-0.643574	-0.575529	-0.532679	-2.36396	-0.529024	-0.623043	-0.751923	-0.753189	-2.12096	-0.660116		0,0838082309668873	0,128250671202703	P17152	Transmembrane protein 11, mitochondrial OS=Homo sapiens OX=9606 GN=TMEM11 PE=1 SV=1
NaN	NaN	NaN	NaN	NaN	NaN	-2.90861	-2.28655	-2.48634	-2.31519	-2.65388	-1.9695	-2.53593	-2.16518	-2.08243	-1.66709	-1.46033	-2.00924		0,0520734704402923	0,0838066300751847	O75175	CCR4-NOT transcription complex subunit 3 OS=Homo sapiens OX=9606 GN=CNOT3 PE=1 SV=1
NaN	NaN	NaN	NaN	-4.25942	NaN	-4.51435	-4.61868	-5.06442	NaN	-4.45654	NaN	-4.34049	-4.12554	-4.36865	-4.05756	NaN	-4.56957		0,0528639119538871	0,0848317077125716	Q96HW7	Integrator complex subunit 4 OS=Homo sapiens OX=9606 GN=INTS4 PE=1 SV=2
NaN	NaN	-2.7601	NaN	NaN	NaN	-1.80485	-1.89446	-2.52127	-3.23439	-2.23936	-3.03807	-3.72987	-3.79493	-3.56196	NaN	-2.34304	-2.92888		0,0525173925827978	0,084306242777251	Q9UFG5	UPF0449 protein C19orf25 OS=Homo sapiens OX=9606 GN=C19orf25 PE=1 SV=2
NaN	NaN	NaN	NaN	NaN	NaN	NaN	-3.94803	NaN	NaN	NaN	-3.35981	-2.68455	-3.09803	-2.60464	NaN	NaN	-2.28163		0,0333381099910228	0,0563193673176583	P55854	Small ubiquitin-related modifier 3 OS=Homo sapiens OX=9606 GN=SUMO3 PE=1 SV=2
NaN	NaN	NaN	NaN	NaN	NaN	-2.31992	-2.96128	-2.2208	-2.31965	-1.79841	-4.60648	NaN	NaN	NaN	NaN	NaN	NaN		1	1	P50440	Glycine amidinotransferase, mitochondrial OS=Homo sapiens OX=9606 GN=GATM PE=1 SV=1
NaN	NaN	NaN	NaN	NaN	NaN	NaN	NaN	NaN	NaN	NaN	NaN	NaN	NaN	NaN	NaN	NaN	NaN		1	1	Q07954	Prolow-density lipoprotein receptor-related protein 1 OS=Homo sapiens OX=9606 GN=LRP1 PE=1 SV=2
-3.20178	-4.57855	-3.67261	-3.66977	-3.2875	-3.94053	-2.68966	-3.00155	-6.03855	-2.71175	-3.99502	-4.84983	NaN	NaN	NaN	NaN	NaN	-2.88801		0,796624852312378	0,996903403126713	Q643R3	Lysophospholipid acyltransferase LPCAT4 OS=Homo sapiens OX=9606 GN=LPCAT4 PE=1 SV=1
-1.2726	NaN	-1.65034	-2.36832	NaN	-1.82015	-2.32596	-2.55287	-1.5958	-2.22723	-3.59959	-3.50565	-2.358	-2.00229	-1.10106	-2.21755	-2.9711	-2.13785		0,150861214873584	0,218889869037123	Q9ULU4	Protein kinase C-binding protein 1 OS=Homo sapiens OX=9606 GN=ZMYND8 PE=1 SV=2
NaN	NaN	NaN	NaN	NaN	NaN	NaN	NaN	NaN	NaN	NaN	NaN	NaN	NaN	NaN	-2.12717	NaN	NaN		1	1	P53367	Arfaptin-1 OS=Homo sapiens OX=9606 GN=ARFIP1 PE=1 SV=2
-1.96415	NaN	NaN	NaN	NaN	NaN	NaN	NaN	NaN	NaN	NaN	NaN	NaN	NaN	NaN	NaN	NaN	NaN		1	1	P43003	Excitatory amino acid transporter 1 OS=Homo sapiens OX=9606 GN=SLC1A3 PE=1 SV=1
-1.29717	-0.949446	-1.41815	-1.19111	-1.05522	-1.52457	-1.10998	-1.03734	-1.35764	-1.3778	-0.993986	-0.885101	-0.828316	-1.12139	-0.968365	-0.808933	-0.472342	-1.17887		0,0530502673762081	0,0850689996627552	Q9Y4Y9	U6 snRNA-associated Sm-like protein LSm5 OS=Homo sapiens OX=9606 GN=LSM5 PE=1 SV=3
-0.898534	-1.92889	-0.803385	-2.11467	-0.732238	-1.14898	-1.28974	-0.771027	-1.1239	-2.19886	-0.873299	NaN	-1.9812	-1.02548	-1.02671	-1.18519	-1.18828	-1.18511		0,997938380453174	1	Q9BU61	NADH dehydrogenase [ubiquinone] 1 alpha subcomplex assembly factor 3 OS=Homo sapiens OX=9606 GN=NDUFAF3 PE=1 SV=1
-7.18421	-4.11624	-5.38891	-3.95421	-3.93789	-4.23634	-5.91364	-5.98729	NaN	-5.23839	-5.14844	-5.1685	-5.36173	-5.17586	-4.9706	-4.13775	-5.7642	-5.90943		0,449118941158422	0,593511051819573	O95071	E3 ubiquitin-protein ligase UBR5 OS=Homo sapiens OX=9606 GN=UBR5 PE=1 SV=2
NaN	NaN	NaN	NaN	NaN	NaN	NaN	NaN	NaN	NaN	NaN	NaN	NaN	NaN	NaN	NaN	NaN	NaN		1	1	Q9UGV2	Protein NDRG3 OS=Homo sapiens OX=9606 GN=NDRG3 PE=1 SV=2
NaN	NaN	NaN	NaN	NaN	NaN	NaN	-1.96109	NaN	-2.61554	-2.44579	-1.36286	NaN	NaN	NaN	NaN	NaN	NaN		1	1	Q13642	Four and a half LIM domains protein 1 OS=Homo sapiens OX=9606 GN=FHL1 PE=1 SV=4
-3.23325	-2.1586	-2.09196	-2.5109	NaN	-2.12681	-2.18491	-1.6271	-2.25099	-2.0636	-2.30939	-1.62365	-2.35388	-2.46756	-3.51852	-2.21053	-1.48419	-2.77114		0,270458453290652	0,372839670096031	O95456	Proteasome assembly chaperone 1 OS=Homo sapiens OX=9606 GN=PSMG1 PE=1 SV=1
NaN	NaN	NaN	NaN	NaN	NaN	NaN	NaN	NaN	NaN	NaN	NaN	-0.710199	-0.72632	-0.717878	-0.890018	-0.926188	-0.734325		1	1	Q92484	Acid sphingomyelinase-like phosphodiesterase 3a OS=Homo sapiens OX=9606 GN=SMPDL3A PE=1 SV=2
NaN	NaN	NaN	NaN	NaN	NaN	NaN	NaN	NaN	NaN	NaN	NaN	NaN	NaN	NaN	NaN	NaN	NaN		1	1	Q14004	Cyclin-dependent kinase 13 OS=Homo sapiens OX=9606 GN=CDK13 PE=1 SV=2
NaN	NaN	NaN	NaN	NaN	NaN	NaN	NaN	NaN	NaN	NaN	NaN	NaN	NaN	NaN	NaN	NaN	NaN		1	1	O95865	N(G),N(G)-dimethylarginine dimethylaminohydrolase 2 OS=Homo sapiens OX=9606 GN=DDAH2 PE=1 SV=1
-1.21266	NaN	-2.29562	-2.36997	-2.53361	-2.60284	-1.53773	-2.5787	-1.0239	-1.40904	-1.41739	-3.03693	-1.50907	-1.94376	-2.06929	-2.33584	-2.78453	-1.49464		0,637479041998886	0,816423767287681	Q9NVU7	Protein SDA1 homolog OS=Homo sapiens OX=9606 GN=SDAD1 PE=1 SV=3
NaN	NaN	NaN	NaN	NaN	NaN	NaN	NaN	NaN	NaN	NaN	NaN	-2.21172	-2.42743	NaN	NaN	NaN	NaN		1	1	O43505	Beta-1,4-glucuronyltransferase 1 OS=Homo sapiens OX=9606 GN=B4GAT1 PE=1 SV=1
NaN	NaN	-3.8933	-2.49557	NaN	NaN	-2.82191	-2.13023	-2.11024	NaN	NaN	-3.03545	NaN	NaN	NaN	NaN	NaN	NaN		0,295207320160525	0,404560310734557	P52701	DNA mismatch repair protein Msh6 OS=Homo sapiens OX=9606 GN=MSH6 PE=1 SV=2
-4.37314	-2.81139	-2.02784	-2.29501	-4.40191	-5.40456	-2.01235	-4.12893	-4.23489	-3.73342	-2.27426	-4.55699	-2.6749	-4.12244	-4.35818	-4.74011	-5.07581	-2.46821		0,807954984079704	1	Q8TBP6	Solute carrier family 25 member 40 OS=Homo sapiens OX=9606 GN=SLC25A40 PE=1 SV=1
-2.78116	NaN	NaN	NaN	NaN	NaN	NaN	NaN	NaN	NaN	NaN	NaN	-1.31617	-1.28479	-1.43457	-3.1718	NaN	-2.00929		1	1	Q9BRJ7	Tudor-interacting repair regulator protein OS=Homo sapiens OX=9606 GN=NUDT16L1 PE=1 SV=1
NaN	NaN	NaN	NaN	NaN	NaN	NaN	NaN	NaN	NaN	NaN	NaN	-0.412189	-1.29897	-0.780184	-1.12216	NaN	-0.716211		1	1	P09228	Cystatin-SA OS=Homo sapiens OX=9606 GN=CST2 PE=1 SV=1
-4.74062	-6.4711	NaN	NaN	NaN	-5.54911	NaN	-5.29786	-4.4883	NaN	-4.03383	-4.98769	-5.52979	-4.86973	-5.06305	-5.45391	NaN	-5.00492		0,16292737789408	0,234473287001864	O14925	Mitochondrial import inner membrane translocase subunit Tim23 OS=Homo sapiens OX=9606 GN=TIMM23 PE=1 SV=1
-0.866031	NaN	-0.915895	-2.69514	-0.893111	-1.25523	-2.21859	-3.07231	-1.67582	-2.34121	-1.77699	-3.47727	-1.3107	-2.40285	-2.28193	-3.01304	NaN	-1.66129		0,0683695927449355	0,106995387442605	Q9Y3A4	Ribosomal RNA-processing protein 7 homolog A OS=Homo sapiens OX=9606 GN=RRP7A PE=1 SV=2
-2.66887	-1.65871	-2.3652	-2.13824	-2.50747	-1.82731	-1.93848	-1.78366	-1.96095	-1.75891	-0.876326	-1.26693	-2.3954	-2.75964	-1.88707	-2.05098	-1.23934	-2.63592		0,0758952131971775	0,117401237769322	O94888	UBX domain-containing protein 7 OS=Homo sapiens OX=9606 GN=UBXN7 PE=1 SV=2
-2.57531	-2.30111	NaN	NaN	-1.78998	NaN	-2.3897	-1.19019	-1.74315	-2.32044	NaN	-1.12268	-2.44329	-2.24093	-2.38192	-1.80777	-1.40039	-2.01815		0,399636337599808	0,532006097117962	Q9NUQ7	Ufm1-specific protease 2 OS=Homo sapiens OX=9606 GN=UFSP2 PE=1 SV=3
-1.97016	-2.64293	-4.17424	-2.30083	-3.42572	-4.03944	NaN	NaN	NaN	NaN	NaN	NaN	NaN	NaN	NaN	NaN	NaN	NaN		1	1	Q8N271	Prominin-2 OS=Homo sapiens OX=9606 GN=PROM2 PE=1 SV=1
-2.00943	-2.17461	-2.02655	-2.487	-2.4931	NaN	-2.12104	-2.83385	-3.01962	NaN	NaN	NaN	-4.05101	NaN	-2.46779	-4.13672	NaN	-2.12255		0,155998600836393	0,225603472128784	Q9Y324	rRNA-processing protein FCF1 homolog OS=Homo sapiens OX=9606 GN=FCF1 PE=1 SV=1
-2.46624	NaN	NaN	-2.86005	-3.31949	NaN	-2.47126	-3.64886	-3.28718	NaN	-3.07366	NaN	-2.96667	-2.75511	-2.55319	-2.55626	NaN	-2.85455		0,345239333677602	0,465620223974581	Q8NFC6	Biorientation of chromosomes in cell division protein 1-like 1 OS=Homo sapiens OX=9606 GN=BOD1L1 PE=1 SV=2
NaN	NaN	-4.03351	-3.57193	NaN	NaN	NaN	NaN	NaN	NaN	NaN	NaN	-2.81511	-3.34443	-3.55329	-2.94376	NaN	-2.97914		0,0491946645751022	0,0796373533821043	Q7Z6I8	UPF0461 protein C5orf24 OS=Homo sapiens OX=9606 GN=C5orf24 PE=1 SV=1
-2.00532	-2.69327	-2.58159	-0.831932	-1.10705	-2.0823	-0.94121	-0.874577	-2.24486	-3.05238	-0.922426	-2.40708	-1.95794	-0.841295	-0.913311	-1.04976	-2.27202	-0.660173		0,417903425254066	0,555153558608241	P52435	DNA-directed RNA polymerase II subunit RPB11-a OS=Homo sapiens OX=9606 GN=POLR2J PE=1 SV=1
NaN	NaN	NaN	NaN	NaN	NaN	-0.557203	-0.637348	-0.683029	-0.965021	-1.07193	0.14971	NaN	NaN	NaN	NaN	NaN	NaN		1	1	Q9GZP8	Immortalization up-regulated protein OS=Homo sapiens OX=9606 GN=IMUP PE=1 SV=1
NaN	NaN	NaN	NaN	NaN	NaN	NaN	NaN	NaN	NaN	NaN	NaN	NaN	NaN	NaN	NaN	NaN	NaN		1	1	Q709C8	Vacuolar protein sorting-associated protein 13C OS=Homo sapiens OX=9606 GN=VPS13C PE=1 SV=1
-7.31926	NaN	-2.8015	-4.15805	-3.4709	-4.67966	-3.66808	-2.65564	-1.98505	-3.91859	NaN	-1.99198	-1.74631	-2.31454	-1.38105	-4.41458	-2.01269	-3.4317		0,06617161916299	0,103923526934131	Q8WXF7	Atlastin-1 OS=Homo sapiens OX=9606 GN=ATL1 PE=1 SV=1
NaN	NaN	NaN	NaN	NaN	NaN	NaN	NaN	NaN	NaN	-2.78973	-2.61696	NaN	NaN	NaN	NaN	NaN	NaN		1	1	P40123	Adenylyl cyclase-associated protein 2 OS=Homo sapiens OX=9606 GN=CAP2 PE=1 SV=1
-2.68132	-3.45869	-3.27353	-2.94355	-3.56338	-3.299	NaN	NaN	NaN	NaN	NaN	-3.99969	NaN	-3.91583	NaN	NaN	-3.2369	NaN		0,251800489444138	0,349626244922279	P47895	Aldehyde dehydrogenase family 1 member A3 OS=Homo sapiens OX=9606 GN=ALDH1A3 PE=1 SV=2
-1.90438	NaN	NaN	NaN	NaN	NaN	NaN	NaN	NaN	NaN	NaN	NaN	NaN	-3.32838	NaN	NaN	NaN	NaN		1	1	P19634	Sodium/hydrogen exchanger 1 OS=Homo sapiens OX=9606 GN=SLC9A1 PE=1 SV=2
-2.32934	NaN	-2.65334	NaN	-2.11674	NaN	-2.56214	NaN	-2.4921	NaN	-1.90479	NaN	NaN	NaN	NaN	NaN	NaN	NaN		0,866088965528653	1	Q9H2H8	Peptidyl-prolyl cis-trans isomerase-like 3 OS=Homo sapiens OX=9606 GN=PPIL3 PE=1 SV=1
NaN	NaN	NaN	NaN	NaN	NaN	NaN	NaN	NaN	NaN	NaN	NaN	NaN	NaN	NaN	NaN	NaN	NaN		1	1	Q6NUQ1	RAD50-interacting protein 1 OS=Homo sapiens OX=9606 GN=RINT1 PE=1 SV=1
-1.80594	NaN	NaN	NaN	-2.37788	NaN	-1.58615	-2.02573	-1.73487	NaN	NaN	NaN	NaN	NaN	NaN	NaN	NaN	NaN		0,335458778093935	0,454230706876964	Q96QD8	Sodium-coupled neutral amino acid transporter 2 OS=Homo sapiens OX=9606 GN=SLC38A2 PE=1 SV=2
0.546355	0.259827	0.652409	0.0965328	0.533673	0.417864	-0.0278511	-0.225159	0.00151825	0.105114	-0.281836	0.610104	0.270435	0.369022	-0.152636	-0.422613	0.149021	-0.621922		0,0426491520532107	0,0701197103857361	Q9H0U3	Magnesium transporter protein 1 OS=Homo sapiens OX=9606 GN=MAGT1 PE=1 SV=1
-2.50713	-3.9281	-2.97573	-3.57032	-3.80055	-3.98237	NaN	-5.17814	-3.62759	NaN	-5.0844	NaN	-2.79467	-3.90241	-4.07153	-3.81163	-4.8301	-3.0858		0,100018232051213	0,150709135616364	Q03164	Histone-lysine N-methyltransferase 2A OS=Homo sapiens OX=9606 GN=KMT2A PE=1 SV=5
-2.18311	NaN	NaN	-2.11653	-2.61315	-2.08357	NaN	-3.58868	NaN	NaN	NaN	NaN	NaN	NaN	NaN	NaN	NaN	NaN		1	1	P29373	Cellular retinoic acid-binding protein 2 OS=Homo sapiens OX=9606 GN=CRABP2 PE=1 SV=2
-3.24623	-1.90215	-2.59449	-2.80915	-2.4617	NaN	-4.09986	NaN	NaN	NaN	NaN	NaN	NaN	NaN	NaN	NaN	NaN	NaN		1	1	Q5K651	Sterile alpha motif domain-containing protein 9 OS=Homo sapiens OX=9606 GN=SAMD9 PE=1 SV=1
NaN	NaN	NaN	NaN	NaN	NaN	-1.76952	-1.46104	-1.6932	-1.89835	-1.74399	-2.07414	-4.38357	-1.68915	-1.78026	-2.29593	-4.61032	-1.63341		0,125359517430146	0,18523209443806	Q8IZ69	tRNA (uracil-5-)-methyltransferase homolog A OS=Homo sapiens OX=9606 GN=TRMT2A PE=1 SV=2
-0.0139589	-1.81261	0.170069	-0.518795	0.165921	-1.76815	-0.843069	-0.335405	-0.72504	0.766853	-0.705914	-1.09195	-0.692991	-0.848866	-0.13105	-2.17529	-0.711483	-1.10404		0,588294816317679	0,760038393612057	Q99720	Sigma non-opioid intracellular receptor 1 OS=Homo sapiens OX=9606 GN=SIGMAR1 PE=1 SV=1
-5.28716	NaN	-3.63212	-3.95457	-4.31927	NaN	NaN	-3.6999	-5.31196	-4.55656	-5.01799	NaN	NaN	NaN	NaN	NaN	NaN	NaN		0,513799610014167	0,670061379313461	P57764	Gasdermin-D OS=Homo sapiens OX=9606 GN=GSDMD PE=1 SV=1
-5.04607	NaN	NaN	NaN	-3.20494	NaN	-4.46817	-3.31023	-3.99775	-3.26788	-3.75041	-3.34096	-3.76011	-3.02851	-3.55714	-2.32136	-3.96745	-1.61437		0,217572646120558	0,305458453000631	Q9H9A5	CCR4-NOT transcription complex subunit 10 OS=Homo sapiens OX=9606 GN=CNOT10 PE=1 SV=1
NaN	NaN	NaN	NaN	NaN	NaN	-4.16989	-4.62162	-3.71328	-4.62471	-3.86822	NaN	NaN	NaN	NaN	NaN	NaN	NaN		1	1	Q8NF91	Nesprin-1 OS=Homo sapiens OX=9606 GN=SYNE1 PE=1 SV=4
NaN	-2.16351	-3.09434	-2.79145	-2.01231	-2.44005	-1.77246	-1.38139	-1.63208	-1.12299	-1.84487	-1.14277	-1.66219	-2.05944	-2.20642	-1.32854	0.846483	NaN		0,0502476519904664	0,0811339917640072	A6NCE7	Microtubule-associated proteins 1A/1B light chain 3 beta 2 OS=Homo sapiens OX=9606 GN=MAP1LC3B2 PE=2 SV=1
NaN	NaN	NaN	NaN	NaN	NaN	NaN	NaN	NaN	NaN	NaN	NaN	NaN	NaN	NaN	NaN	-3.15075	-2.29845		1	1	P52569	Cationic amino acid transporter 2 OS=Homo sapiens OX=9606 GN=SLC7A2 PE=1 SV=2
NaN	NaN	NaN	NaN	NaN	NaN	NaN	NaN	NaN	-2.74399	NaN	-2.83462	-2.53837	-2.78357	NaN	NaN	-2.78502	NaN		0,490738899865049	0,64302213287	P51003	Poly(A) polymerase alpha OS=Homo sapiens OX=9606 GN=PAPOLA PE=1 SV=4
NaN	NaN	NaN	NaN	NaN	NaN	NaN	-4.32337	-4.31608	NaN	NaN	-3.80626	-4.08713	-2.63336	-3.44173	-2.62913	-3.11579	-3.8111		0,0567289690683781	0,0904071903155397	Q92615	La-related protein 4B OS=Homo sapiens OX=9606 GN=LARP4B PE=1 SV=3
NaN	-1.43142	NaN	-2.07254	NaN	-2.14654	NaN	NaN	NaN	-2.94825	NaN	NaN	-1.01064	-2.03095	-0.984798	-1.14296	NaN	-1.54963		0,135694848564939	0,198710475490426	Q13093	Platelet-activating factor acetylhydrolase OS=Homo sapiens OX=9606 GN=PLA2G7 PE=1 SV=1
-0.645722	-3.04143	-0.121925	-0.575871	-0.368297	-1.13996	-0.636492	-0.441181	-0.55477	-0.513601	-0.400036	-1.28223	NaN	NaN	NaN	NaN	NaN	NaN		0,466265373109281	0,61404802338878	P45877	Peptidyl-prolyl cis-trans isomerase C OS=Homo sapiens OX=9606 GN=PPIC PE=1 SV=1
NaN	NaN	NaN	NaN	NaN	NaN	NaN	NaN	NaN	NaN	NaN	NaN	NaN	NaN	NaN	NaN	NaN	NaN		1	1	Q9NVM9	Integrator complex subunit 13 OS=Homo sapiens OX=9606 GN=INTS13 PE=1 SV=2
-1.81141	NaN	-2.84808	-3.68614	-2.73217	-2.59618	-1.62203	-2.56202	-1.58564	-5.65873	-4.72701	-3.24156	-5.11321	NaN	NaN	NaN	-5.11975	-2.77988		0,291287906846825	0,399808704181873	Q16706	Alpha-mannosidase 2 OS=Homo sapiens OX=9606 GN=MAN2A1 PE=1 SV=2
-2.85719	-2.60984	NaN	NaN	NaN	-2.11602	-2.05131	-2.15522	NaN	-2.76228	-2.35349	-2.05205	-3.20492	-2.25731	NaN	NaN	NaN	NaN		0,397807481837342	0,529890592709517	Q96PU8	Protein quaking OS=Homo sapiens OX=9606 GN=QKI PE=1 SV=1
NaN	NaN	NaN	NaN	NaN	NaN	NaN	NaN	NaN	NaN	NaN	NaN	NaN	NaN	NaN	NaN	NaN	NaN		1	1	Q9UGN5	Poly [ADP-ribose] polymerase 2 OS=Homo sapiens OX=9606 GN=PARP2 PE=1 SV=2
NaN	NaN	NaN	-3.81598	NaN	NaN	-3.13853	-2.54847	NaN	-2.85653	-2.65843	-3.71757	NaN	NaN	NaN	NaN	NaN	NaN		1	1	Q9ULH0	Kinase D-interacting substrate of 220 kDa OS=Homo sapiens OX=9606 GN=KIDINS220 PE=1 SV=3
NaN	NaN	NaN	NaN	NaN	NaN	NaN	NaN	NaN	NaN	NaN	NaN	NaN	NaN	NaN	NaN	-2.62286	NaN		1	1	P49840	Glycogen synthase kinase-3 alpha OS=Homo sapiens OX=9606 GN=GSK3A PE=1 SV=2
-4.99872	NaN	NaN	NaN	NaN	NaN	-3.7121	-2.71378	-3.66575	-3.52875	-3.53056	-1.53456	-3.91202	-3.42027	-3.6194	NaN	-4.81098	-3.62576		0,120824887545272	0,179250613368338	Q9UBB4	Ataxin-10 OS=Homo sapiens OX=9606 GN=ATXN10 PE=1 SV=1
-0.276315	-2.19431	-1.42207	-1.19986	-0.744254	-0.568943	-0.270557	-1.41764	-1.36134	-1.45306	-1.01231	NaN	-0.78937	-0.271069	-0.655544	-1.2552	-1.03981	-0.509035		0,493087504369437	0,645525572051313	Q9H2W6	39S ribosomal protein L46, mitochondrial OS=Homo sapiens OX=9606 GN=MRPL46 PE=1 SV=1
-3.23387	-4.79172	NaN	-3.32	-3.22123	NaN	-3.38637	-3.62327	-3.51759	-3.46852	-3.49939	-4.07468	-3.3207	-2.90418	-4.42822	-3.16166	-4.57495	-3.01808		0,982468788446201	1	O43913	Origin recognition complex subunit 5 OS=Homo sapiens OX=9606 GN=ORC5 PE=1 SV=1
NaN	NaN	NaN	NaN	NaN	NaN	-2.40146	-2.46003	-3.29491	-3.54514	-2.83661	NaN	NaN	NaN	NaN	NaN	NaN	NaN		1	1	Q13884	Beta-1-syntrophin OS=Homo sapiens OX=9606 GN=SNTB1 PE=1 SV=3
-3.04846	NaN	-3.01566	-2.82506	-2.63284	-3.34874	-2.29916	-2.57566	-2.72802	-1.60348	-2.74439	-5.25473	-2.4453	-2.13487	-1.40637	-0.966269	-1.68463	-2.42817		0,0713358648333306	0,110930657203009	Q9NRN7	L-aminoadipate-semialdehyde dehydrogenase-phosphopantetheinyl transferase OS=Homo sapiens OX=9606 GN=AASDHPPT PE=1 SV=2
-0.395028	-2.56548	-1.08576	-1.34402	-2.41796	-2.41955	-2.2102	-1.84818	-3.4468	-3.76695	-3.29427	-2.86787	-1.58167	-3.1693	-1.38866	-1.86133	-3.64428	-3.38755		0,0892833691338185	0,135783204313936	Q9UMY1	Nucleolar protein 7 OS=Homo sapiens OX=9606 GN=NOL7 PE=1 SV=2
-3.33664	0.724054	0.905577	-0.520336	-1.31499	-0.557833	-0.487818	NaN	NaN	NaN	NaN	-0.264372	-1.05737	-1.26302	-0.90893	-0.735928	1.42964	-0.707714		0,950506019887295	1	Q8TCT8	Signal peptide peptidase-like 2A OS=Homo sapiens OX=9606 GN=SPPL2A PE=1 SV=2
-0.856132	-1.86213	-1.6177	NaN	NaN	NaN	-1.57615	-2.15734	-1.08995	-2.78023	-1.17988	-2.09452	-1.54713	-2.0367	-2.97983	-1.32047	NaN	-1.64939		0,603270401930556	0,77734143017633	Q9H6F5	Coiled-coil domain-containing protein 86 OS=Homo sapiens OX=9606 GN=CCDC86 PE=1 SV=1
NaN	NaN	NaN	NaN	NaN	NaN	-3.31488	-3.04647	-1.63605	-3.78572	-2.60063	-4.88678	NaN	-6.28166	-4.37358	NaN	-3.73884	NaN		0,0959947054373163	0,1450418977233	Q8IZ73	RNA pseudouridylate synthase domain-containing protein 2 OS=Homo sapiens OX=9606 GN=RPUSD2 PE=1 SV=2
NaN	NaN	NaN	NaN	NaN	NaN	-3.4245	-2.83914	NaN	NaN	-3.24864	-2.7371	NaN	NaN	-3.15279	-2.8735	-2.33164	-3.50638		0,756935662089109	0,952497907679893	Q9BVG4	Protein PBDC1 OS=Homo sapiens OX=9606 GN=PBDC1 PE=1 SV=1
-1.84546	-2.06981	-2.04946	-2.55764	-1.5116	NaN	-2.39419	-2.40655	NaN	NaN	-2.28043	-2.01154	-2.00972	-2.47127	-2.16451	-2.79064	-2.24963	-2.63379		0,158420448657089	0,228731810422269	Q12962	Transcription initiation factor TFIID subunit 10 OS=Homo sapiens OX=9606 GN=TAF10 PE=1 SV=1
NaN	NaN	NaN	NaN	NaN	NaN	-1.17058	-2.20318	-1.18493	-2.02804	-1.32018	-1.71711	-2.17482	-2.19559	-2.50695	-3.88604	-3.43178	-1.52124		0,0301867553194419	0,0514478200721869	Q5SXM8	DNL-type zinc finger protein OS=Homo sapiens OX=9606 GN=DNLZ PE=1 SV=1
-2.81645	NaN	-3.40701	-3.40133	-2.92202	-3.89957	-3.25627	-3.76159	-3.13209	-3.4029	-3.4077	-3.71271	-4.19507	-3.65807	NaN	NaN	-3.90961	-3.93834		0,0303945874723435	0,0517421914575398	Q9UFC0	Leucine-rich repeat and WD repeat-containing protein 1 OS=Homo sapiens OX=9606 GN=LRWD1 PE=1 SV=2
-2.69424	NaN	NaN	-2.94369	NaN	-2.15237	-2.99489	NaN	NaN	NaN	NaN	NaN	NaN	NaN	NaN	NaN	NaN	NaN		1	1	Q6NSJ5	Volume-regulated anion channel subunit LRRC8E OS=Homo sapiens OX=9606 GN=LRRC8E PE=1 SV=2
NaN	NaN	NaN	NaN	NaN	NaN	-3.91086	NaN	-2.953	-2.65161	-2.98779	NaN	-4.45128	-3.29853	-3.35261	NaN	NaN	-3.24044		0,291169763020401	0,399805327782712	P18074	General transcription and DNA repair factor IIH helicase subunit XPD OS=Homo sapiens OX=9606 GN=ERCC2 PE=1 SV=1
NaN	NaN	-1.90252	-2.37099	NaN	NaN	-3.55393	NaN	-3.39584	NaN	NaN	NaN	NaN	NaN	NaN	NaN	NaN	NaN		0,0324772217528213	0,0549911135079368	Q969Z3	Mitochondrial amidoxime reducing component 2 OS=Homo sapiens OX=9606 GN=MTARC2 PE=1 SV=1
NaN	NaN	NaN	NaN	NaN	NaN	-3.29836	-4.31451	-4.29149	-3.95323	-3.80509	-3.4184	NaN	-3.91858	-4.43435	-3.80114	-4.28991	NaN		0,318416287549977	0,433410839673168	Q9Y5S2	Serine/threonine-protein kinase MRCK beta OS=Homo sapiens OX=9606 GN=CDC42BPB PE=1 SV=2
NaN	NaN	NaN	NaN	NaN	NaN	-3.26112	NaN	-3.19102	NaN	NaN	NaN	NaN	NaN	NaN	NaN	NaN	NaN		1	1	Q4KMP7	TBC1 domain family member 10B OS=Homo sapiens OX=9606 GN=TBC1D10B PE=1 SV=3
-1.57093	NaN	-1.94316	NaN	-1.07053	NaN	-0.955038	-1.02566	-1.22787	-2.46301	-1.07326	-2.57944	-1.33062	-1.70301	-1.21982	-1.12106	NaN	-1.02555		0,70776529043597	0,895543889243681	O60828	Polyglutamine-binding protein 1 OS=Homo sapiens OX=9606 GN=PQBP1 PE=1 SV=1
NaN	NaN	NaN	NaN	NaN	NaN	-2.34525	NaN	NaN	NaN	NaN	NaN	-1.0055	-1.57906	-0.742453	-1.14139	NaN	-0.944532		1	1	Q7L4I2	Arginine/serine-rich coiled-coil protein 2 OS=Homo sapiens OX=9606 GN=RSRC2 PE=1 SV=1
-0.180739	-1.89469	-0.468245	-1.23644	-0.0993414	-0.622705	-0.361578	-0.41379	-0.540304	-0.832279	-0.622789	-0.976131	-1.13638	-0.87981	-1.15486	-1.11695	-1.97614	-2.23457		0,0433934635651099	0,071184602011633	Q07817	Bcl-2-like protein 1 OS=Homo sapiens OX=9606 GN=BCL2L1 PE=1 SV=1
-2.31721	NaN	-2.23796	-2.22872	-2.35542	-1.93358	-2.73652	-2.12495	-2.90837	-2.34007	-2.33713	-1.86927	NaN	NaN	NaN	NaN	-2.09111	NaN		0,37962849264768	0,506744434177353	Q07960	Rho GTPase-activating protein 1 OS=Homo sapiens OX=9606 GN=ARHGAP1 PE=1 SV=1
NaN	NaN	NaN	NaN	NaN	NaN	NaN	NaN	NaN	NaN	NaN	NaN	-1.3056	-2.47225	-3.69391	-1.63272	-2.7997	-1.94935		1	1	Q04721	Neurogenic locus notch homolog protein 2 OS=Homo sapiens OX=9606 GN=NOTCH2 PE=1 SV=3
-2.75687	-2.12995	-2.43638	-2.46124	-2.89957	-2.35171	-3.2751	-1.46537	-2.10453	-1.88651	-2.14234	NaN	-1.8997	-3.58849	-1.79559	-1.20221	-3.07449	-3.86371		0,668128951065969	0,849280647689088	Q9UBB6	Neurochondrin OS=Homo sapiens OX=9606 GN=NCDN PE=1 SV=1
-3.09116	NaN	NaN	NaN	-3.9992	NaN	-1.82017	-1.9552	-1.83436	-2.07975	-2.26323	-2.82041	-2.88591	-2.33195	-2.74751	-4.77458	NaN	-2.38725		0,0596340071865422	0,0945970383106218	P53680	AP-2 complex subunit sigma OS=Homo sapiens OX=9606 GN=AP2S1 PE=1 SV=2
-3.53728	-4.38021	NaN	NaN	NaN	NaN	-4.8754	NaN	NaN	-4.64334	NaN	NaN	NaN	-3.29709	NaN	-3.94284	-3.92857	NaN		0,108163754928792	0,161824690538135	Q14149	MORC family CW-type zinc finger protein 3 OS=Homo sapiens OX=9606 GN=MORC3 PE=1 SV=3
NaN	NaN	NaN	NaN	NaN	NaN	NaN	-1.68017	NaN	NaN	NaN	NaN	NaN	NaN	NaN	-3.04524	NaN	NaN		1	1	Q7Z422	SUZ domain-containing protein 1 OS=Homo sapiens OX=9606 GN=SZRD1 PE=1 SV=1
-2.89174	-3.44066	-2.88171	-3.13026	NaN	NaN	-3.82929	-2.47069	NaN	NaN	-2.66398	-2.58843	NaN	-3.26561	-2.92865	-2.83346	-2.3542	-3.28942		0,807397733350486	1	P55957	BH3-interacting domain death agonist OS=Homo sapiens OX=9606 GN=BID PE=1 SV=1
NaN	NaN	NaN	NaN	NaN	-3.43025	-2.61958	-2.3674	NaN	-2.23546	NaN	-2.42731	NaN	NaN	NaN	NaN	NaN	NaN		1	1	O14908	PDZ domain-containing protein GIPC1 OS=Homo sapiens OX=9606 GN=GIPC1 PE=1 SV=2
NaN	NaN	NaN	NaN	NaN	NaN	-4.50243	NaN	NaN	NaN	-5.06479	NaN	NaN	NaN	NaN	NaN	NaN	NaN		1	1	O14786	Neuropilin-1 OS=Homo sapiens OX=9606 GN=NRP1 PE=1 SV=3
-1.54322	-2.35039	-1.98215	NaN	-2.14741	NaN	-3.52757	NaN	NaN	NaN	NaN	NaN	NaN	NaN	NaN	NaN	NaN	NaN		1	1	Q15646	2'-5'-oligoadenylate synthase-like protein OS=Homo sapiens OX=9606 GN=OASL PE=1 SV=2
NaN	NaN	NaN	NaN	NaN	NaN	NaN	NaN	NaN	NaN	NaN	NaN	NaN	NaN	NaN	NaN	NaN	NaN		1	1	Q96AD5	Patatin-like phospholipase domain-containing protein 2 OS=Homo sapiens OX=9606 GN=PNPLA2 PE=1 SV=1
NaN	NaN	NaN	NaN	NaN	NaN	NaN	NaN	-2.4616	NaN	-1.85456	NaN	NaN	NaN	NaN	NaN	NaN	-2.49285		1	1	Q7Z5K2	Wings apart-like protein homolog OS=Homo sapiens OX=9606 GN=WAPL PE=1 SV=1
NaN	NaN	NaN	NaN	NaN	NaN	-0.836403	-0.336044	NaN	NaN	-1.05507	-0.330658	NaN	NaN	-1.25957	-1.03907	-0.71414	-1.12037		0,118075996314701	0,175584924220415	O60925	Prefoldin subunit 1 OS=Homo sapiens OX=9606 GN=PFDN1 PE=1 SV=2
-1.54925	NaN	-2.63098	-2.64491	-3.32631	-1.70438	-2.67147	-1.66829	-3.59801	NaN	-1.84999	NaN	NaN	NaN	NaN	NaN	NaN	NaN		0,892086002767187	1	Q14192	Four and a half LIM domains protein 2 OS=Homo sapiens OX=9606 GN=FHL2 PE=1 SV=3
NaN	NaN	NaN	NaN	NaN	NaN	NaN	NaN	NaN	NaN	NaN	NaN	NaN	NaN	NaN	NaN	NaN	NaN		1	1	O43815	Striatin OS=Homo sapiens OX=9606 GN=STRN PE=1 SV=4
-2.06225	-2.07917	-0.711868	-2.2155	-2.76632	-0.655001	NaN	-2.77143	-3.63802	NaN	NaN	-2.35094	-4.89232	-2.8824	-2.68224	-0.880386	-1.5373	-2.86164		0,256239271150532	0,354897812580357	Q9H6S3	Epidermal growth factor receptor kinase substrate 8-like protein 2 OS=Homo sapiens OX=9606 GN=EPS8L2 PE=1 SV=2
-3.68422	-2.5831	-3.17624	NaN	-3.19913	-3.38362	NaN	-2.9216	NaN	-2.62929	NaN	-2.95327	-3.01076	-2.84211	-2.46823	-2.634	-1.74448	-2.45362		0,045979672413703	0,0750650412632869	Q86SZ2	Trafficking protein particle complex subunit 6B OS=Homo sapiens OX=9606 GN=TRAPPC6B PE=1 SV=1
-2.3352	NaN	-2.20452	-2.8315	NaN	-3.92704	NaN	NaN	NaN	NaN	NaN	NaN	NaN	-3.91445	NaN	NaN	-4.70998	-3.88497		0,0476871291559389	0,0775946993001126	Q96GW9	Methionine--tRNA ligase, mitochondrial OS=Homo sapiens OX=9606 GN=MARS2 PE=1 SV=2
NaN	NaN	NaN	NaN	NaN	NaN	-4.23475	-3.40711	-4.51454	NaN	NaN	-3.43855	NaN	-3.89244	-3.69176	NaN	-3.14536	-3.08969		0,244719579134034	0,340543046695488	Q9NQX3	Gephyrin OS=Homo sapiens OX=9606 GN=GPHN PE=1 SV=1
-1.9685	-3.12085	-3.1727	-3.15237	NaN	-1.42539	-1.9603	-1.22769	-1.97115	-3.70675	-2.50039	-0.0724525	-1.32057	-1.99746	-1.29624	-1.8293	NaN	-1.42921		0,241363787358808	0,336190706967011	P04732	Metallothionein-1E OS=Homo sapiens OX=9606 GN=MT1E PE=1 SV=1
NaN	NaN	NaN	NaN	NaN	NaN	NaN	NaN	-2.8462	NaN	NaN	NaN	-2.85539	NaN	NaN	NaN	NaN	NaN		1	1	Q06033	Inter-alpha-trypsin inhibitor heavy chain H3 OS=Homo sapiens OX=9606 GN=ITIH3 PE=1 SV=2
NaN	NaN	NaN	NaN	NaN	NaN	NaN	NaN	NaN	NaN	NaN	NaN	-2.62869	-2.94451	-2.95715	NaN	NaN	NaN		1	1	Q9H479	Fructosamine-3-kinase OS=Homo sapiens OX=9606 GN=FN3K PE=1 SV=1
-2.20947	-1.95139	-1.87917	-1.98866	NaN	-1.82189	-2.80603	-1.45736	-2.35543	-2.05113	-1.64783	-1.70185	NaN	NaN	-1.95176	NaN	-1.74895	-1.88239		0,852384769339002	1	Q9NR46	Endophilin-B2 OS=Homo sapiens OX=9606 GN=SH3GLB2 PE=1 SV=1
NaN	NaN	NaN	NaN	NaN	NaN	NaN	NaN	NaN	NaN	NaN	NaN	NaN	NaN	NaN	NaN	NaN	NaN		1	1	P50150	Guanine nucleotide-binding protein G(I)/G(S)/G(O) subunit gamma-4 OS=Homo sapiens OX=9606 GN=GNG4 PE=1 SV=1
NaN	NaN	NaN	NaN	-2.6923	NaN	-1.67615	NaN	-1.45504	NaN	NaN	NaN	NaN	NaN	NaN	NaN	NaN	NaN		1	1	Q9BTL3	RNA guanine-N7 methyltransferase activating subunit OS=Homo sapiens OX=9606 GN=RAMAC PE=1 SV=1
-2.72662	-0.389429	-2.59122	-1.35967	-2.13176	-0.91325	-3.16422	-3.93814	-4.25913	-3.46764	-2.3001	-1.7395	-1.75425	-3.6538	-3.16513	-0.603338	-1.95606	NaN		0,0800388569003305	0,123078882210908	Q8N3D4	EH domain-binding protein 1-like protein 1 OS=Homo sapiens OX=9606 GN=EHBP1L1 PE=1 SV=2
NaN	NaN	NaN	NaN	NaN	NaN	NaN	NaN	NaN	NaN	NaN	NaN	NaN	NaN	NaN	NaN	NaN	NaN		1	1	Q9NV70	Exocyst complex component 1 OS=Homo sapiens OX=9606 GN=EXOC1 PE=1 SV=4
-1.38916	NaN	NaN	NaN	-1.86083	NaN	NaN	-1.81991	-1.4936	NaN	-1.95188	NaN	-1.94332	-1.53531	-1.5317	-1.38803	NaN	-1.6225		0,686475210360437	0,870848466285076	Q9BV79	Enoyl-[acyl-carrier-protein] reductase, mitochondrial OS=Homo sapiens OX=9606 GN=MECR PE=1 SV=2
NaN	NaN	-3.87562	NaN	NaN	NaN	NaN	NaN	-3.97528	NaN	NaN	NaN	NaN	-3.30533	-3.71613	NaN	-3.94259	-3.50837		1	1	Q9Y6V7	Probable ATP-dependent RNA helicase DDX49 OS=Homo sapiens OX=9606 GN=DDX49 PE=1 SV=1
NaN	NaN	NaN	NaN	NaN	NaN	-3.35375	-1.66279	NaN	-3.44332	-3.34842	-3.91292	NaN	NaN	NaN	NaN	-4.24346	-4.2638		0,145474954035774	0,211630395456452	Q08AM6	Protein VAC14 homolog OS=Homo sapiens OX=9606 GN=VAC14 PE=1 SV=1
-2.6281	-3.14104	-3.48659	-2.74958	NaN	-3.31279	NaN	NaN	NaN	NaN	NaN	NaN	NaN	-3.62051	NaN	NaN	-4.21043	NaN		0,042616474414915	0,0701197103857361	Q99538	Legumain OS=Homo sapiens OX=9606 GN=LGMN PE=1 SV=1
-2.9799	NaN	NaN	NaN	NaN	NaN	NaN	NaN	NaN	NaN	NaN	NaN	-2.60574	-2.08288	-2.52296	-2.57856	-2.36957	-2.64546		1	1	Q6ZMG9	Ceramide synthase 6 OS=Homo sapiens OX=9606 GN=CERS6 PE=1 SV=1
-0.34695	-1.55668	-1.19058	-1.92926	-1.44506	-0.921762	-2.76306	-0.948006	-0.547821	NaN	-0.950392	-0.697227	-3.47704	-1.97202	-1.64496	-1.99655	-3.56165	-0.915823		0,0862342451683559	0,13168967111893	Q9Y3B9	RRP15-like protein OS=Homo sapiens OX=9606 GN=RRP15 PE=1 SV=2
NaN	NaN	NaN	NaN	NaN	NaN	NaN	NaN	NaN	NaN	NaN	NaN	NaN	NaN	NaN	NaN	NaN	NaN		1	1	O60232	Protein ZNRD2 OS=Homo sapiens OX=9606 GN=ZNRD2 PE=1 SV=1
NaN	NaN	NaN	NaN	NaN	NaN	NaN	NaN	NaN	NaN	NaN	NaN	-3.74598	-3.69709	NaN	NaN	-3.83906	-3.62406		1	1	Q8IZ41	Ras and EF-hand domain-containing protein OS=Homo sapiens OX=9606 GN=RASEF PE=1 SV=1
NaN	NaN	NaN	NaN	NaN	NaN	NaN	-4.33222	NaN	NaN	NaN	NaN	NaN	-4.013	-3.25501	NaN	NaN	-3.65793		1	1	Q96B23	Uncharacterized protein C18orf25 OS=Homo sapiens OX=9606 GN=C18orf25 PE=1 SV=3
0.530143	-0.349941	0.516813	0.475897	0.0802088	0.0130444	0.503309	-0.0485878	0.586777	0.544127	0.698055	-0.357149	0.485966	0.167391	0.519751	0.656178	0.512459	0.847059		0,291195013675714	0,399805327782712	P03928	ATP synthase protein 8 OS=Homo sapiens OX=9606 GN=MT-ATP8 PE=1 SV=1
NaN	NaN	NaN	NaN	NaN	NaN	-4.71028	-0.959351	-3.65836	-0.995764	-3.09893	-0.12961	-2.76437	-2.81035	-3.78534	NaN	-3.07031	-4.32959		0,237870933045815	0,331743657727302	Q96IJ6	Mannose-1-phosphate guanyltransferase alpha OS=Homo sapiens OX=9606 GN=GMPPA PE=1 SV=1
-3.33118	NaN	NaN	NaN	NaN	NaN	NaN	NaN	NaN	NaN	-3.5117	NaN	-1.95352	-2.57455	-1.47285	-1.36167	-2.4791	-1.70191		1	1	Q96KN1	Protein LRATD2 OS=Homo sapiens OX=9606 GN=LRATD2 PE=1 SV=1
NaN	NaN	NaN	NaN	NaN	NaN	NaN	NaN	NaN	NaN	NaN	NaN	NaN	NaN	NaN	-2.12505	NaN	NaN		1	1	Q15435	Protein phosphatase 1 regulatory subunit 7 OS=Homo sapiens OX=9606 GN=PPP1R7 PE=1 SV=1
NaN	NaN	NaN	NaN	NaN	NaN	NaN	NaN	NaN	NaN	NaN	NaN	NaN	NaN	NaN	NaN	NaN	NaN		1	1	Q9H0X4	Protein FAM234A OS=Homo sapiens OX=9606 GN=FAM234A PE=1 SV=1
NaN	NaN	NaN	NaN	NaN	NaN	NaN	NaN	NaN	NaN	NaN	NaN	NaN	NaN	NaN	NaN	NaN	NaN		1	1	Q9BXR0	Queuine tRNA-ribosyltransferase catalytic subunit 1 OS=Homo sapiens OX=9606 GN=QTRT1 PE=1 SV=3
NaN	NaN	NaN	NaN	NaN	NaN	-4.25293	NaN	NaN	NaN	-3.95036	NaN	NaN	-3.68238	NaN	NaN	-3.4563	-3.7104		0,0506461372820579	0,0817475622212406	O00754	Lysosomal alpha-mannosidase OS=Homo sapiens OX=9606 GN=MAN2B1 PE=1 SV=3
-3.00629	NaN	NaN	NaN	NaN	-2.17482	NaN	NaN	NaN	NaN	NaN	NaN	-2.53346	-2.5577	-2.68838	-2.02278	NaN	-2.44312		0,647097625661584	0,826826185852561	Q9BS40	Latexin OS=Homo sapiens OX=9606 GN=LXN PE=1 SV=2
0.955422	0.182203	0.696331	0.595289	0.841262	0.836599	1.1364	0.771555	1.15054	0.9746	0.661383	0.0117321	0.404562	0.984648	0.622532	0.88394	0.449799	0.938499		0,864757917821144	1	O14949	Cytochrome b-c1 complex subunit 8 OS=Homo sapiens OX=9606 GN=UQCRQ PE=1 SV=4
-1.36947	-1.16954	-2.87071	-1.30637	-1.30315	-1.66891	-1.74987	-1.98585	-3.04109	-3.30509	-3.00242	-1.6312	-4.30476	-4.017	-1.58697	-0.896317	0.733356	-4.46189		0,50037858876383	0,654682965648088	O15504	Nucleoporin NUP42 OS=Homo sapiens OX=9606 GN=NUP42 PE=1 SV=1
-2.55428	NaN	NaN	NaN	NaN	NaN	NaN	NaN	NaN	NaN	NaN	NaN	NaN	-2.33793	NaN	NaN	NaN	NaN		1	1	Q7L3T8	Probable proline--tRNA ligase, mitochondrial OS=Homo sapiens OX=9606 GN=PARS2 PE=1 SV=1
NaN	NaN	NaN	NaN	NaN	NaN	-2.62865	-2.45036	-2.98707	-3.45704	-3.02137	-2.80297	-3.74367	-2.47928	-1.74206	-3.80251	-3.74137	-2.27763		0,85750289586964	1	Q13144	Translation initiation factor eIF-2B subunit epsilon OS=Homo sapiens OX=9606 GN=EIF2B5 PE=1 SV=3
NaN	NaN	NaN	NaN	NaN	NaN	NaN	NaN	NaN	NaN	NaN	NaN	NaN	NaN	NaN	NaN	NaN	NaN		1	1	Q6DD87	Zinc finger protein 787 OS=Homo sapiens OX=9606 GN=ZNF787 PE=1 SV=4
NaN	NaN	NaN	NaN	NaN	NaN	NaN	NaN	NaN	NaN	NaN	NaN	-3.67167	-4.05325	NaN	-3.96946	-3.59205	NaN		1	1	O75179	Ankyrin repeat domain-containing protein 17 OS=Homo sapiens OX=9606 GN=ANKRD17 PE=1 SV=3
NaN	NaN	NaN	-3.24805	NaN	NaN	NaN	-3.31142	NaN	NaN	NaN	NaN	-2.10766	-2.31913	-1.93516	-1.44549	-1.39633	-1.84048		1	1	Q9NQL2	Ras-related GTP-binding protein D OS=Homo sapiens OX=9606 GN=RRAGD PE=1 SV=1
-1.6275	NaN	NaN	-4.24657	-1.64806	-2.58737	-1.82403	-1.68183	-1.93521	NaN	-1.47002	-1.65906	NaN	NaN	-2.50431	-4.30742	NaN	NaN		0,121471403503513	0,18008889164622	Q9BSY4	Coiled-coil-helix-coiled-coil-helix domain-containing protein 5 OS=Homo sapiens OX=9606 GN=CHCHD5 PE=1 SV=1
-1.68939	-2.04449	-1.94742	-1.97449	-4.28549	-4.38114	-2.19069	-2.17956	-1.42804	-1.98779	-1.98369	-2.5946	-4.68148	-2.10052	-2.40565	-1.70187	-4.3712	-4.69616		0,175436906888692	0,250761902798224	Q96RQ1	Endoplasmic reticulum-Golgi intermediate compartment protein 2 OS=Homo sapiens OX=9606 GN=ERGIC2 PE=1 SV=2
-2.5224	NaN	NaN	NaN	NaN	-2.78923	-2.94357	NaN	-3.5152	-2.93091	-2.67873	NaN	NaN	-3.16755	NaN	NaN	NaN	NaN		0,263009880301568	0,3632510717942	Q96SB3	Neurabin-2 OS=Homo sapiens OX=9606 GN=PPP1R9B PE=1 SV=3
NaN	NaN	NaN	NaN	NaN	-2.95028	-1.47147	-1.19802	-1.07445	-1.50611	-1.61712	-1.2855	NaN	NaN	NaN	NaN	NaN	NaN		1	1	Q6P5R6	60S ribosomal protein L22-like 1 OS=Homo sapiens OX=9606 GN=RPL22L1 PE=1 SV=2
NaN	NaN	NaN	NaN	NaN	NaN	NaN	NaN	NaN	NaN	NaN	NaN	NaN	-3.19081	NaN	NaN	NaN	-3.80924		1	1	Q5BKT4	Dol-P-Glc:Glc(2)Man(9)GlcNAc(2)-PP-Dol alpha-1,2-glucosyltransferase OS=Homo sapiens OX=9606 GN=ALG10 PE=1 SV=1
-3.22164	NaN	NaN	NaN	-3.62289	NaN	NaN	NaN	NaN	NaN	NaN	NaN	NaN	NaN	NaN	NaN	NaN	NaN		1	1	Q92481	Transcription factor AP-2-beta OS=Homo sapiens OX=9606 GN=TFAP2B PE=1 SV=2
-1.25656	NaN	NaN	NaN	-3.6684	-3.28852	NaN	-4.88656	-5.05434	-4.05007	-4.47561	NaN	-4.10966	-4.52768	-3.83294	NaN	NaN	-2.22856		0,0815935623723515	0,125208309353754	P06280	Alpha-galactosidase A OS=Homo sapiens OX=9606 GN=GLA PE=1 SV=1
-1.02929	NaN	-1.15517	-1.20313	-1.10234	-1.41375	NaN	NaN	NaN	NaN	NaN	NaN	NaN	NaN	NaN	NaN	NaN	NaN		1	1	P13688	Carcinoembryonic antigen-related cell adhesion molecule 1 OS=Homo sapiens OX=9606 GN=CEACAM1 PE=1 SV=2
-1.56896	-1.98005	-2.06369	-1.88011	-2.45355	-2.38553	-4.3945	-2.19532	-4.59053	-1.9631	-4.29127	-1.7154	-1.66068	-1.82713	-2.16145	-2.01258	-1.5769	-4.31942		0,147709801207135	0,214458138304349	Q9BV20	Methylthioribose-1-phosphate isomerase OS=Homo sapiens OX=9606 GN=MRI1 PE=1 SV=1
-3.03264	NaN	-2.59996	NaN	-2.59889	NaN	-2.7868	-2.96094	-2.91633	-2.6623	-2.3895	-3.0731	NaN	NaN	NaN	NaN	NaN	NaN		0,764729772864646	0,961293808881034	Q86VR2	Reticulophagy regulator 3 OS=Homo sapiens OX=9606 GN=RETREG3 PE=1 SV=1
-2.84438	-3.36721	-3.46164	-3.15347	-1.86704	-3.3569	-3.91922	-2.65708	-2.37127	-4.74091	-2.88983	-2.66888	NaN	-2.85974	-3.15047	-4.24276	NaN	-2.6245		0,875860305039747	1	Q9ULW0	Targeting protein for Xklp2 OS=Homo sapiens OX=9606 GN=TPX2 PE=1 SV=2
-4.14388	NaN	NaN	-2.98436	NaN	-2.5707	-0.757538	-1.44532	-1.03333	-2.24631	-1.08467	-3.26798	NaN	NaN	-3.04926	NaN	NaN	NaN		0,0429948049519745	0,0706092246258096	Q6P4F2	Ferredoxin-2, mitochondrial OS=Homo sapiens OX=9606 GN=FDX2 PE=1 SV=2
NaN	NaN	NaN	NaN	NaN	NaN	-3.11379	-3.16422	NaN	NaN	NaN	NaN	-1.34595	-3.68778	-3.76917	-1.53085	NaN	-1.41809		0,441132689239782	0,583906472793136	O60292	Signal-induced proliferation-associated 1-like protein 3 OS=Homo sapiens OX=9606 GN=SIPA1L3 PE=1 SV=3
NaN	NaN	NaN	NaN	NaN	NaN	NaN	NaN	NaN	NaN	NaN	NaN	NaN	NaN	NaN	NaN	NaN	NaN		1	1	Q7Z5J4	Retinoic acid-induced protein 1 OS=Homo sapiens OX=9606 GN=RAI1 PE=1 SV=2
NaN	-2.48947	NaN	NaN	-2.98764	NaN	-2.75631	-1.78476	-2.41405	-2.12815	NaN	-1.52057	-1.93066	-2.55774	-2.34312	-1.74301	-1.3456	-2.37609		0,225296895562521	0,315801387216837	Q7L9L4	MOB kinase activator 1B OS=Homo sapiens OX=9606 GN=MOB1B PE=1 SV=3
-1.09207	0.396374	-0.712202	-0.604477	-1.55401	-0.208458	-3.19009	-1.53134	-2.48979	-1.67599	NaN	-0.67672	0.260197	-1.00077	-0.677507	0.0787048	2.40096	-1.92444		0,0511815097063577	0,0824311309332631	P82664	28S ribosomal protein S10, mitochondrial OS=Homo sapiens OX=9606 GN=MRPS10 PE=1 SV=2
-1.66378	-3.04648	-3.11635	-2.89762	-3.37482	-1.7324	-1.4693	-1.5593	-1.88799	-2.26662	-3.21891	-1.19359	-1.43757	-2.57178	-2.24083	-2.57108	-2.11773	-1.84634		0,189433766228767	0,268942415060173	Q9NTJ3	Structural maintenance of chromosomes protein 4 OS=Homo sapiens OX=9606 GN=SMC4 PE=1 SV=2
-0.474954	-0.332384	-0.636662	-0.482771	-0.606881	-0.484581	-0.461626	NaN	-0.59779	-0.620817	-0.338814	NaN	-0.0838184	-0.130541	-0.244123	-1.25851	-0.988596	-0.719608		0,920482303021645	1	Q7Z7K0	COX assembly mitochondrial protein homolog OS=Homo sapiens OX=9606 GN=CMC1 PE=1 SV=1
-2.15199	-2.19283	-2.36731	NaN	NaN	-2.33082	-1.78828	-2.16908	-2.16982	-1.94761	-2.17151	-2.00231	-1.6936	-1.92	-2.14406	NaN	NaN	NaN		0,0473284382253173	0,0770677809923122	O95400	CD2 antigen cytoplasmic tail-binding protein 2 OS=Homo sapiens OX=9606 GN=CD2BP2 PE=1 SV=1
NaN	NaN	NaN	NaN	NaN	NaN	NaN	-3.29185	-3.47936	-3.17822	-3.5666	NaN	-3.37758	-3.79695	-3.72583	NaN	NaN	-4.7174		0,129714222779203	0,190647133945098	Q9Y5X1	Sorting nexin-9 OS=Homo sapiens OX=9606 GN=SNX9 PE=1 SV=1
NaN	NaN	NaN	NaN	NaN	NaN	NaN	NaN	NaN	NaN	NaN	NaN	NaN	NaN	NaN	NaN	NaN	NaN		1	1	O95471	Claudin-7 OS=Homo sapiens OX=9606 GN=CLDN7 PE=1 SV=4
NaN	NaN	NaN	NaN	NaN	NaN	-2.12062	-1.62406	-2.49941	-1.7823	-2.52039	-1.5605	NaN	NaN	NaN	NaN	NaN	NaN		1	1	Q86X55	Histone-arginine methyltransferase CARM1 OS=Homo sapiens OX=9606 GN=CARM1 PE=1 SV=3
NaN	NaN	NaN	NaN	NaN	NaN	NaN	NaN	NaN	NaN	NaN	NaN	-2.2312	-1.94903	-2.96802	NaN	NaN	-2.10833		1	1	Q8IV63	Inactive serine/threonine-protein kinase VRK3 OS=Homo sapiens OX=9606 GN=VRK3 PE=1 SV=2
-1.3021	-1.67565	-2.85101	NaN	-2.58922	-2.6209	NaN	NaN	NaN	NaN	-3.62047	NaN	NaN	NaN	NaN	NaN	NaN	NaN		1	1	P26572	Alpha-1,3-mannosyl-glycoprotein 2-beta-N-acetylglucosaminyltransferase OS=Homo sapiens OX=9606 GN=MGAT1 PE=1 SV=2
NaN	NaN	NaN	NaN	NaN	NaN	-5.71395	-5.25393	-5.68216	-4.94769	-6.67229	-5.30682	NaN	-4.66573	-4.84732	-4.90794	-5.11365	-5.90907		0,163450785877698	0,235073495239201	Q2M2I8	AP2-associated protein kinase 1 OS=Homo sapiens OX=9606 GN=AAK1 PE=1 SV=3
NaN	NaN	NaN	NaN	NaN	NaN	NaN	-2.79568	-3.51037	-3.58407	-3.11512	NaN	NaN	NaN	NaN	NaN	NaN	NaN		1	1	Q9Y613	FH1/FH2 domain-containing protein 1 OS=Homo sapiens OX=9606 GN=FHOD1 PE=1 SV=3
-1.04456	-1.66509	-1.38955	-1.8783	-1.51635	-1.54156	-1.26707	-1.11164	-1.15717	-1.91326	-1.12149	-0.79414	NaN	NaN	NaN	NaN	NaN	NaN		0,173152401302298	0,24781701720863	P51636	Caveolin-2 OS=Homo sapiens OX=9606 GN=CAV2 PE=1 SV=2
-0.41438	-2.12168	-1.25451	-2.03287	-1.90646	-1.06807	-1.08591	-1.89273	-0.796032	-0.822626	-0.754448	NaN	NaN	NaN	NaN	NaN	NaN	NaN		0,298913113328949	0,409258245285625	Q15526	Surfeit locus protein 1 OS=Homo sapiens OX=9606 GN=SURF1 PE=1 SV=1
-2.18715	NaN	NaN	NaN	-2.54694	NaN	-1.2356	NaN	-1.17358	-1.82336	-1.99232	NaN	NaN	-2.37225	-1.92876	-2.14948	NaN	-1.92592		0,0420115907347139	0,0692517683214654	P27449	V-type proton ATPase 16 kDa proteolipid subunit OS=Homo sapiens OX=9606 GN=ATP6V0C PE=1 SV=1
NaN	NaN	NaN	NaN	NaN	NaN	-2.65239	NaN	-2.25997	NaN	NaN	NaN	NaN	-2.67694	-2.60261	-1.8982	NaN	NaN		0,868195141650012	1	Q9ULX6	A-kinase anchor protein 8-like OS=Homo sapiens OX=9606 GN=AKAP8L PE=1 SV=4
-3.59635	NaN	-3.60607	NaN	-3.86978	-3.85509	NaN	-3.37481	-3.66705	NaN	-3.18883	-3.90477	-3.6691	NaN	NaN	NaN	-3.26973	-3.5453		0,389637137949617	0,519477016548629	O75127	Pentatricopeptide repeat-containing protein 1, mitochondrial OS=Homo sapiens OX=9606 GN=PTCD1 PE=1 SV=2
NaN	NaN	NaN	NaN	NaN	NaN	NaN	-2.45673	-2.66125	-3.25386	-3.21891	-2.36683	NaN	NaN	NaN	NaN	NaN	NaN		1	1	P13716	Delta-aminolevulinic acid dehydratase OS=Homo sapiens OX=9606 GN=ALAD PE=1 SV=1
NaN	NaN	NaN	NaN	NaN	NaN	NaN	NaN	NaN	NaN	NaN	NaN	NaN	NaN	NaN	NaN	NaN	NaN		1	1	Q9GZZ9	Ubiquitin-like modifier-activating enzyme 5 OS=Homo sapiens OX=9606 GN=UBA5 PE=1 SV=1
-2.29177	-2.4847	-1.95007	-2.26691	-1.90651	-1.8924	-1.96182	-1.81888	-1.83642	-1.92513	-2.01461	NaN	NaN	NaN	NaN	-2.03414	-1.64552	NaN		0,144177720477777	0,209812278549129	Q12981	Vesicle transport protein SEC20 OS=Homo sapiens OX=9606 GN=BNIP1 PE=1 SV=3
NaN	NaN	NaN	NaN	NaN	NaN	-2.58233	-1.67921	-2.73764	-2.74593	NaN	NaN	-2.19843	-2.72203	-2.426	-1.79331	NaN	NaN		0,654599410460086	0,83424156634305	Q8NDC0	MAPK-interacting and spindle-stabilizing protein-like OS=Homo sapiens OX=9606 GN=MAPK1IP1L PE=1 SV=4
NaN	NaN	NaN	NaN	NaN	NaN	-3.02531	-3.19534	-1.8152	-2.61835	-2.96123	NaN	NaN	-3.14346	NaN	NaN	-3.11269	NaN		0,369723341037078	0,495167188950294	Q5T1C6	Acyl-coenzyme A thioesterase THEM4 OS=Homo sapiens OX=9606 GN=THEM4 PE=1 SV=1
NaN	NaN	NaN	NaN	NaN	NaN	NaN	NaN	NaN	NaN	NaN	NaN	NaN	NaN	NaN	NaN	NaN	NaN		1	1	O95822	Malonyl-CoA decarboxylase, mitochondrial OS=Homo sapiens OX=9606 GN=MLYCD PE=1 SV=3
NaN	NaN	NaN	NaN	NaN	NaN	NaN	NaN	NaN	NaN	NaN	NaN	NaN	NaN	NaN	NaN	NaN	NaN		1	1	Q9P0P8	Mitochondrial transcription rescue factor 1 OS=Homo sapiens OX=9606 GN=MTRES1 PE=1 SV=1
-0.22298	NaN	0.0460796	-1.68726	-1.44078	-1.8002	-1.66336	-0.943336	-1.18572	-1.06756	-1.13311	NaN	-1.80025	-1.639	-1.72435	-1.79952	-2.4366	-1.29858		0,0911778429813123	0,138331243589699	Q9NVA1	Ubiquinol-cytochrome-c reductase complex assembly factor 1 OS=Homo sapiens OX=9606 GN=UQCC1 PE=1 SV=3
-0.916318	-1.36861	NaN	-1.05571	NaN	NaN	NaN	NaN	NaN	NaN	NaN	NaN	-1.22592	NaN	-1.42963	-1.09204	-1.29484	NaN		0,33986166229344	0,459207948960665	Q9BUA3	Spindlin interactor and repressor of chromatin-binding protein OS=Homo sapiens OX=9606 GN=SPINDOC PE=1 SV=3
NaN	NaN	NaN	NaN	NaN	NaN	NaN	NaN	NaN	NaN	NaN	NaN	-0.542042	-0.710035	-0.630774	-0.570393	-1.11886	-0.72352		1	1	P11137	Microtubule-associated protein 2 OS=Homo sapiens OX=9606 GN=MAP2 PE=1 SV=4
NaN	NaN	NaN	NaN	NaN	NaN	NaN	NaN	NaN	NaN	NaN	NaN	NaN	NaN	NaN	NaN	NaN	NaN		1	1	P26378	ELAV-like protein 4 OS=Homo sapiens OX=9606 GN=ELAVL4 PE=1 SV=3
NaN	NaN	NaN	NaN	NaN	NaN	NaN	NaN	NaN	NaN	NaN	NaN	NaN	NaN	NaN	NaN	NaN	NaN		1	1	Q9BZF9	Uveal autoantigen with coiled-coil domains and ankyrin repeats OS=Homo sapiens OX=9606 GN=UACA PE=1 SV=2
NaN	NaN	-2.69463	NaN	NaN	-2.1424	NaN	-3.14266	-3.06778	NaN	-2.05634	NaN	NaN	-1.97113	NaN	-2.03519	-1.48218	NaN		0,135783075731355	0,198773833711364	P42356	Phosphatidylinositol 4-kinase alpha OS=Homo sapiens OX=9606 GN=PI4KA PE=1 SV=4
NaN	NaN	NaN	NaN	NaN	NaN	NaN	-4.88291	NaN	-4.6473	-4.60083	-3.99297	-4.05111	NaN	-4.42763	-4.28801	-4.19679	-4.30041		0,168156084812867	0,241447889236013	Q9UKZ1	CCR4-NOT transcription complex subunit 11 OS=Homo sapiens OX=9606 GN=CNOT11 PE=1 SV=1
NaN	NaN	NaN	NaN	NaN	NaN	NaN	NaN	-5.92838	-5.09792	-5.06849	NaN	NaN	NaN	NaN	NaN	-5.48407	-6.25076		0,356908294090419	0,479894029249922	O75146	Huntingtin-interacting protein 1-related protein OS=Homo sapiens OX=9606 GN=HIP1R PE=1 SV=2
-2.98328	NaN	-4.38597	-3.40848	-2.74653	-3.69924	-3.96711	NaN	NaN	-4.29811	-3.49381	-4.36793	NaN	NaN	NaN	NaN	NaN	NaN		0,156659702857854	0,226411424104142	P15941	Mucin-1 OS=Homo sapiens OX=9606 GN=MUC1 PE=1 SV=3
NaN	NaN	NaN	NaN	NaN	NaN	NaN	NaN	NaN	NaN	NaN	NaN	-2.25138	-2.18715	NaN	-2.17145	NaN	-1.88888		1	1	P61024	Cyclin-dependent kinases regulatory subunit 1 OS=Homo sapiens OX=9606 GN=CKS1B PE=1 SV=1
-3.68836	NaN	-4.16402	-4.21815	NaN	NaN	-2.82731	-2.99323	-3.04912	NaN	-3.41151	NaN	-2.95826	-4.36603	-4.41716	-4.9492	NaN	-2.88789		0,139330349022702	0,203293555455236	Q9NZ43	Vesicle transport protein USE1 OS=Homo sapiens OX=9606 GN=USE1 PE=1 SV=2
-0.840419	NaN	-1.01754	NaN	-2.64341	NaN	NaN	NaN	NaN	NaN	NaN	NaN	NaN	NaN	NaN	NaN	NaN	NaN		1	1	P78536	Disintegrin and metalloproteinase domain-containing protein 17 OS=Homo sapiens OX=9606 GN=ADAM17 PE=1 SV=1
NaN	NaN	NaN	NaN	NaN	NaN	NaN	NaN	NaN	NaN	NaN	NaN	NaN	NaN	NaN	NaN	NaN	NaN		1	1	Q15386	Ubiquitin-protein ligase E3C OS=Homo sapiens OX=9606 GN=UBE3C PE=1 SV=3
-3.52872	NaN	NaN	NaN	NaN	NaN	-1.6145	-2.26356	-1.90216	-2.08943	-2.10372	-3.06004	NaN	NaN	NaN	NaN	NaN	NaN		1	1	Q9C0B1	Alpha-ketoglutarate-dependent dioxygenase FTO OS=Homo sapiens OX=9606 GN=FTO PE=1 SV=3
NaN	NaN	NaN	-4.62211	NaN	NaN	-3.30689	-3.21372	-3.38499	NaN	-3.44576	NaN	-4.53708	NaN	NaN	-3.02108	-4.43093	NaN		0,17178510230144	0,246099137159645	Q9BXV9	EKC/KEOPS complex subunit GON7 OS=Homo sapiens OX=9606 GN=GON7 PE=1 SV=2
-2.5796	-3.07417	-3.0812	-3.48815	-4.51623	-3.22307	-2.29076	-2.644	-2.13272	-3.5767	-2.30578	-2.46988	-3.10199	-3.16732	-3.198	-3.50934	-3.88325	-2.90064		0,040422380294262	0,0670571644581359	Q9NRX5	Serine incorporator 1 OS=Homo sapiens OX=9606 GN=SERINC1 PE=1 SV=1
NaN	NaN	NaN	NaN	NaN	NaN	NaN	NaN	NaN	NaN	NaN	NaN	NaN	NaN	NaN	NaN	NaN	NaN		1	1	Q96NY7	Chloride intracellular channel protein 6 OS=Homo sapiens OX=9606 GN=CLIC6 PE=2 SV=3
NaN	NaN	NaN	NaN	NaN	NaN	-2.93996	NaN	NaN	-3.06922	NaN	-3.28616	NaN	NaN	-3.1095	-3.17393	-3.18838	-3.40262		0,337101987432417	0,456315948082889	Q9BPX3	Condensin complex subunit 3 OS=Homo sapiens OX=9606 GN=NCAPG PE=1 SV=1
NaN	NaN	NaN	NaN	NaN	NaN	NaN	NaN	NaN	NaN	NaN	NaN	NaN	NaN	NaN	NaN	NaN	NaN		1	1	Q9Y6R1	Electrogenic sodium bicarbonate cotransporter 1 OS=Homo sapiens OX=9606 GN=SLC4A4 PE=1 SV=1
-1.28399	-1.47442	0.167625	-0.952862	-1.17065	-1.01044	NaN	-2.78368	NaN	-0.102053	-2.18918	-1.69979	-1.31435	-0.0402107	-0.927683	-1.40269	0.370344	-1.06553		0,20023449400219	0,283275743354778	Q9NV96	Cell cycle control protein 50A OS=Homo sapiens OX=9606 GN=TMEM30A PE=1 SV=1
-2.71065	-1.77471	NaN	NaN	NaN	NaN	NaN	NaN	NaN	NaN	NaN	NaN	NaN	NaN	NaN	NaN	NaN	NaN		1	1	Q8IUH4	Palmitoyltransferase ZDHHC13 OS=Homo sapiens OX=9606 GN=ZDHHC13 PE=1 SV=3
-2.70978	-2.42164	NaN	-1.93147	NaN	-2.94505	NaN	NaN	-3.47696	NaN	NaN	NaN	NaN	NaN	NaN	NaN	NaN	NaN		1	1	O60353	Frizzled-6 OS=Homo sapiens OX=9606 GN=FZD6 PE=1 SV=2
NaN	NaN	NaN	NaN	NaN	NaN	NaN	NaN	NaN	NaN	NaN	NaN	NaN	NaN	-4.1316	-3.41718	-3.04925	NaN		1	1	Q14012	Calcium/calmodulin-dependent protein kinase type 1 OS=Homo sapiens OX=9606 GN=CAMK1 PE=1 SV=1
NaN	NaN	NaN	NaN	NaN	NaN	NaN	NaN	-3.32901	NaN	NaN	NaN	-2.62703	-2.91258	-2.78889	-2.19806	-1.93407	-2.27388		1	1	P35754	Glutaredoxin-1 OS=Homo sapiens OX=9606 GN=GLRX PE=1 SV=2
NaN	NaN	NaN	NaN	NaN	NaN	NaN	NaN	NaN	NaN	NaN	NaN	NaN	NaN	NaN	NaN	NaN	NaN		1	1	Q9BRX2	Protein pelota homolog OS=Homo sapiens OX=9606 GN=PELO PE=1 SV=2
-3.10423	NaN	NaN	NaN	NaN	NaN	-3.46223	-3.74183	NaN	-3.36366	NaN	-4.11304	NaN	-3.6271	-3.48717	-3.04373	-2.94479	NaN		0,146046371718542	0,212321936654941	Q9UBD5	Origin recognition complex subunit 3 OS=Homo sapiens OX=9606 GN=ORC3 PE=1 SV=1
-0.434625	NaN	-0.619747	-0.911243	-0.653277	-1.19405	NaN	-1.35563	-1.42799	NaN	NaN	NaN	-2.05076	NaN	NaN	NaN	NaN	NaN		0,0362748362296321	0,0609312503689984	Q9UNL2	Translocon-associated protein subunit gamma OS=Homo sapiens OX=9606 GN=SSR3 PE=1 SV=1
NaN	NaN	NaN	NaN	NaN	NaN	-2.94744	-2.91689	-3.57702	-3.41546	NaN	NaN	NaN	NaN	NaN	NaN	NaN	NaN		1	1	Q9UBG0	C-type mannose receptor 2 OS=Homo sapiens OX=9606 GN=MRC2 PE=1 SV=2
NaN	NaN	NaN	NaN	NaN	NaN	NaN	NaN	NaN	NaN	NaN	NaN	NaN	NaN	NaN	NaN	NaN	NaN		1	1	Q71RG4	Transmembrane and ubiquitin-like domain-containing protein 2 OS=Homo sapiens OX=9606 GN=TMUB2 PE=1 SV=2
-2.1426	NaN	-1.9946	NaN	-1.81212	NaN	NaN	NaN	NaN	NaN	NaN	NaN	NaN	NaN	NaN	NaN	NaN	NaN		1	1	Q9NVH6	Trimethyllysine dioxygenase, mitochondrial OS=Homo sapiens OX=9606 GN=TMLHE PE=1 SV=1
NaN	NaN	NaN	NaN	NaN	NaN	NaN	-3.05867	-3.8499	-3.44447	-3.96878	NaN	NaN	NaN	NaN	NaN	-3.83191	NaN		1	1	Q9NXR7	BRISC and BRCA1-A complex member 2 OS=Homo sapiens OX=9606 GN=BABAM2 PE=1 SV=2
NaN	NaN	NaN	NaN	NaN	NaN	NaN	NaN	NaN	NaN	NaN	NaN	NaN	NaN	NaN	NaN	NaN	NaN		1	1	Q9NVI1	Fanconi anemia group I protein OS=Homo sapiens OX=9606 GN=FANCI PE=1 SV=4
NaN	NaN	NaN	NaN	-3.52873	NaN	-3.63777	NaN	-3.68907	-3.41516	-4.22405	-3.62836	NaN	NaN	NaN	-3.74181	-3.19908	-3.19665		0,178809656661039	0,25492340925458	Q5T0N5	Formin-binding protein 1-like OS=Homo sapiens OX=9606 GN=FNBP1L PE=1 SV=3
NaN	NaN	NaN	NaN	NaN	NaN	NaN	NaN	NaN	NaN	NaN	NaN	NaN	NaN	NaN	NaN	NaN	NaN		1	1	Q6IN84	rRNA methyltransferase 1, mitochondrial OS=Homo sapiens OX=9606 GN=MRM1 PE=1 SV=1
NaN	NaN	NaN	NaN	NaN	NaN	NaN	-3.76728	NaN	-4.58213	NaN	NaN	-3.32207	-3.14875	-2.99714	NaN	-3.93004	-3.41792		0,0640071401071295	0,100774774363825	Q7Z3U7	Protein MON2 homolog OS=Homo sapiens OX=9606 GN=MON2 PE=1 SV=3
NaN	NaN	NaN	NaN	NaN	NaN	NaN	NaN	NaN	NaN	NaN	NaN	NaN	NaN	NaN	NaN	NaN	NaN		1	1	Q5C9Z4	Nucleolar MIF4G domain-containing protein 1 OS=Homo sapiens OX=9606 GN=NOM1 PE=1 SV=1
NaN	NaN	NaN	NaN	NaN	NaN	NaN	NaN	NaN	NaN	NaN	NaN	NaN	NaN	NaN	NaN	NaN	NaN		1	1	Q8WUQ7	Cactin OS=Homo sapiens OX=9606 GN=CACTIN PE=1 SV=3
NaN	NaN	NaN	NaN	NaN	NaN	NaN	NaN	NaN	NaN	NaN	NaN	NaN	NaN	NaN	NaN	NaN	NaN		1	1	Q53S33	BolA-like protein 3 OS=Homo sapiens OX=9606 GN=BOLA3 PE=1 SV=1
NaN	NaN	-3.80339	NaN	NaN	NaN	NaN	-3.05311	NaN	NaN	NaN	NaN	-3.34132	-2.87934	-2.82781	-2.28287	-1.89887	NaN		1	1	Q9UJC3	Protein Hook homolog 1 OS=Homo sapiens OX=9606 GN=HOOK1 PE=1 SV=2
-1.96158	NaN	-3.45761	NaN	-2.94042	NaN	NaN	NaN	NaN	-3.25194	-3.07892	NaN	NaN	NaN	NaN	-3.13169	-3.14034	NaN		0,700104643196487	0,886104388082356	Q96GQ5	RUS family member 1 OS=Homo sapiens OX=9606 GN=RUSF1 PE=1 SV=2
-0.815398	-1.40456	-2.32448	0.487129	-1.37167	-1.39221	-1.03041	-1.36793	-1.05141	-1.17367	-0.930006	-1.72785	-0.539495	-0.87075	-0.688232	-1.03848	NaN	-0.773216		0,46790778203577	0,616027487903555	Q6I9Y2	THO complex subunit 7 homolog OS=Homo sapiens OX=9606 GN=THOC7 PE=1 SV=3
NaN	NaN	NaN	-2.02182	NaN	NaN	-1.2755	-1.44472	NaN	NaN	NaN	-1.47397	-1.62108	-2.61584	-1.51362	-1.77916	-1.5659	-1.74122		0,143871696901664	0,209504865613391	Q9NRY2	SOSS complex subunit C OS=Homo sapiens OX=9606 GN=INIP PE=1 SV=1
-3.71733	-4.04073	-4.77435	NaN	NaN	-3.71541	NaN	-4.75212	NaN	NaN	NaN	NaN	NaN	-4.55985	-4.42942	NaN	NaN	-4.24099		0,305633980368411	0,417297043609866	Q96G25	Mediator of RNA polymerase II transcription subunit 8 OS=Homo sapiens OX=9606 GN=MED8 PE=1 SV=2
NaN	NaN	NaN	NaN	NaN	NaN	NaN	NaN	NaN	NaN	NaN	NaN	NaN	NaN	NaN	NaN	NaN	NaN		1	1	P01034	Cystatin-C OS=Homo sapiens OX=9606 GN=CST3 PE=1 SV=1
NaN	-3.20814	NaN	-4.36418	NaN	NaN	NaN	NaN	NaN	NaN	NaN	NaN	-1.31902	-2.11341	-2.29655	-1.96158	-5.09811	-1.39684		0,234102992723726	0,327211296500662	P01303	Pro-neuropeptide Y OS=Homo sapiens OX=9606 GN=NPY PE=1 SV=1
NaN	NaN	NaN	NaN	NaN	NaN	NaN	NaN	NaN	NaN	NaN	NaN	-0.0653057	-0.181261	NaN	-0.271828	-0.27529	0.0552464		1	1	P54108	Cysteine-rich secretory protein 3 OS=Homo sapiens OX=9606 GN=CRISP3 PE=1 SV=1
NaN	NaN	NaN	NaN	NaN	NaN	NaN	NaN	NaN	NaN	-3.69319	NaN	NaN	-3.95086	-3.15051	-3.77879	-3.57629	-2.72718		1	1	Q9BY42	Replication termination factor 2 OS=Homo sapiens OX=9606 GN=RTF2 PE=1 SV=3
-3.31057	-2.89196	-2.39135	-3.41304	-2.8118	-3.36055	-2.41088	-3.84329	-2.61112	-2.63576	-2.50246	NaN	NaN	NaN	NaN	NaN	NaN	NaN		0,46360256055458	0,611087334589087	O94766	Galactosylgalactosylxylosylprotein 3-beta-glucuronosyltransferase 3 OS=Homo sapiens OX=9606 GN=B3GAT3 PE=1 SV=2
-1.21538	-4.13029	-3.62844	-1.87449	-2.05569	-3.12561	-1.76472	-1.61293	-2.21983	-2.11868	-1.80486	-1.31207	-1.558	-4.09461	-1.97901	-1.86929	-1.24534	NaN		0,295967622033132	0,40547655934567	Q9UNE7	E3 ubiquitin-protein ligase CHIP OS=Homo sapiens OX=9606 GN=STUB1 PE=1 SV=2
NaN	NaN	NaN	-3.58672	-2.77388	NaN	NaN	-3.91783	-3.82224	NaN	-4.33676	NaN	NaN	NaN	NaN	NaN	NaN	NaN		0,103593015585884	0,155618322088072	Q96HV5	Transmembrane protein 41A OS=Homo sapiens OX=9606 GN=TMEM41A PE=1 SV=1
-3.48653	NaN	-3.15016	NaN	-3.88162	NaN	NaN	-4.07222	-3.82752	-3.7089	-3.49744	-4.35578	NaN	-4.73227	-4.21473	NaN	-4.73314	-3.69701		0,0627776830833484	0,0990153895510107	Q9Y4C8	Probable RNA-binding protein 19 OS=Homo sapiens OX=9606 GN=RBM19 PE=1 SV=3
NaN	NaN	NaN	NaN	NaN	NaN	-3.26439	-2.92672	-2.9013	-3.01432	-2.92211	-2.97641	-3.22492	-3.22769	-2.76929	-2.88932	NaN	-3.13672		0,651031831721343	0,831132465503914	Q9GZT8	NIF3-like protein 1 OS=Homo sapiens OX=9606 GN=NIF3L1 PE=1 SV=2
1.84609	1.2338	1.4481	1.47936	1.17206	1.40589	1.27665	1.00098	1.38996	0.312794	1.1856	0.796301	1.09556	0.658667	0.990326	0.895552	1.39546	1.08606		0,0408731682800469	0,0676526682763337	Q9UII2	ATPase inhibitor, mitochondrial OS=Homo sapiens OX=9606 GN=ATP5IF1 PE=1 SV=1
-0.418422	-1.14757	-0.997011	-1.66405	-0.915019	-1.02526	-1.12637	-1.43299	-0.620678	-1.37143	-1.36434	-1.23619	NaN	-4.24802	NaN	NaN	NaN	NaN		0,441314372272437	0,583972116077954	O94788	Retinal dehydrogenase 2 OS=Homo sapiens OX=9606 GN=ALDH1A2 PE=1 SV=3
-3.11906	NaN	-3.05451	-3.14701	NaN	-2.91801	-2.83358	-1.19739	-2.74471	-2.58403	-3.07414	-1.45071	-2.296	-2.35164	-2.37699	NaN	-1.61762	-1.94346		0,0587877067563721	0,093422160880633	O75351	Vacuolar protein sorting-associated protein 4B OS=Homo sapiens OX=9606 GN=VPS4B PE=1 SV=2
NaN	NaN	NaN	NaN	NaN	NaN	-2.57744	-2.05034	-2.29774	-1.49473	-2.33944	-1.12074	NaN	NaN	NaN	NaN	NaN	NaN		1	1	Q9H2M9	Rab3 GTPase-activating protein non-catalytic subunit OS=Homo sapiens OX=9606 GN=RAB3GAP2 PE=1 SV=1
-2.09032	NaN	NaN	NaN	-1.6453	-3.02198	NaN	NaN	NaN	NaN	-2.85231	NaN	-2.8674	-2.02312	NaN	-2.1493	NaN	-1.70689		0,888514401897791	1	Q9H7N4	Splicing factor, arginine/serine-rich 19 OS=Homo sapiens OX=9606 GN=SCAF1 PE=1 SV=3
NaN	NaN	NaN	NaN	-2.57385	NaN	-1.78848	-1.37286	-1.0801	-1.66832	-1.56931	NaN	-1.64342	-1.34805	-1.11613	-1.59256	-1.23724	-1.74536		0,766453333807747	0,963186523241628	Q3MHD2	Protein LSM12 homolog OS=Homo sapiens OX=9606 GN=LSM12 PE=1 SV=2
NaN	NaN	NaN	NaN	NaN	NaN	NaN	NaN	NaN	NaN	NaN	NaN	NaN	NaN	NaN	NaN	NaN	-2.73984		1	1	Q14894	Ketimine reductase mu-crystallin OS=Homo sapiens OX=9606 GN=CRYM PE=1 SV=1
-2.55801	NaN	-2.97978	-3.06631	-2.62343	-3.41201	-2.68592	-2.42028	-2.2842	-2.44052	-2.84723	NaN	NaN	NaN	-3.50965	NaN	NaN	NaN		0,0678239287094395	0,106216644996257	Q9BVT8	Transmembrane and ubiquitin-like domain-containing protein 1 OS=Homo sapiens OX=9606 GN=TMUB1 PE=1 SV=1
NaN	NaN	NaN	NaN	NaN	NaN	NaN	NaN	NaN	NaN	NaN	NaN	NaN	-4.02188	-4.02318	-3.91007	NaN	NaN		1	1	Q9H857	5'-nucleotidase domain-containing protein 2 OS=Homo sapiens OX=9606 GN=NT5DC2 PE=1 SV=1
-1.38418	-2.03461	-0.689526	-1.52351	-0.917914	-1.05285	-1.68007	-1.77759	-1.27797	-1.17388	-2.66239	-3.37884	-1.25703	-0.688082	-1.93058	NaN	-2.67012	-0.843063		0,25010852183986	0,347386043058128	Q9Y3A2	Probable U3 small nucleolar RNA-associated protein 11 OS=Homo sapiens OX=9606 GN=UTP11 PE=1 SV=2
-2.48644	-2.67474	-2.68307	NaN	-2.96546	NaN	NaN	NaN	NaN	NaN	NaN	NaN	NaN	NaN	NaN	NaN	NaN	NaN		1	1	Q16678	Cytochrome P450 1B1 OS=Homo sapiens OX=9606 GN=CYP1B1 PE=1 SV=2
-3.48356	NaN	-3.31286	NaN	-2.71728	NaN	-2.8692	-2.98511	NaN	NaN	-3.27226	-2.63707	-3.24907	-3.19165	-3.58816	-3.60472	-1.17806	-3.09289		0,89863034665967	1	P53801	Pituitary tumor-transforming gene 1 protein-interacting protein OS=Homo sapiens OX=9606 GN=PTTG1IP PE=1 SV=1
-1.63184	-0.934946	NaN	-1.21724	-1.31048	NaN	NaN	NaN	NaN	-4.19813	NaN	NaN	-1.55596	NaN	-1.55157	-1.84504	NaN	-1.78096		0,0451789205559843	0,0738395592524979	Q9NYM9	BET1-like protein OS=Homo sapiens OX=9606 GN=BET1L PE=1 SV=1
NaN	-1.4957	NaN	-1.99088	-2.80237	NaN	-3.56565	NaN	NaN	NaN	NaN	NaN	-2.29888	-2.05684	-3.13078	-3.41776	NaN	-3.4341		0,155913373293132	0,225553999780411	Q8N0X4	Citramalyl-CoA lyase, mitochondrial OS=Homo sapiens OX=9606 GN=CLYBL PE=1 SV=2
NaN	NaN	NaN	NaN	NaN	NaN	-3.23588	-2.85966	-4.22316	-3.38538	NaN	NaN	-2.25889	NaN	-2.7966	NaN	NaN	-2.85244		0,0893286904382689	0,135805412801784	Q9NYV4	Cyclin-dependent kinase 12 OS=Homo sapiens OX=9606 GN=CDK12 PE=1 SV=2
NaN	NaN	NaN	NaN	NaN	NaN	NaN	NaN	-3.69734	NaN	-4.15781	NaN	-3.31548	-2.88855	-3.24251	-3.21168	-4.55897	-3.25456		0,292601395856048	0,401418632043774	Q86UV5	Ubiquitin carboxyl-terminal hydrolase 48 OS=Homo sapiens OX=9606 GN=USP48 PE=1 SV=1
NaN	NaN	NaN	NaN	-1.87789	NaN	-3.79319	-3.07842	NaN	-3.1274	NaN	NaN	NaN	NaN	NaN	NaN	NaN	-2.7428		1	1	Q8NDD1	Uncharacterized protein C1orf131 OS=Homo sapiens OX=9606 GN=C1orf131 PE=1 SV=4
NaN	NaN	-2.94084	NaN	NaN	-3.25045	-2.83908	-2.52664	-2.5486	NaN	-3.62336	NaN	-2.75874	-2.80066	NaN	-2.36403	NaN	NaN		0,489396161617123	0,641643069546056	Q9C0D9	Ethanolaminephosphotransferase 1 OS=Homo sapiens OX=9606 GN=SELENOI PE=1 SV=3
-2.12511	-2.81571	-7.19603	-2.47093	-2.508	-1.90484	NaN	NaN	-6.67765	NaN	NaN	-6.91893	-6.91423	NaN	NaN	NaN	NaN	NaN		0,050822394086312	0,0820021183414546	P55290	Cadherin-13 OS=Homo sapiens OX=9606 GN=CDH13 PE=1 SV=1
NaN	NaN	NaN	NaN	NaN	NaN	NaN	-1.9974	-1.77211	NaN	-1.69323	NaN	NaN	NaN	NaN	NaN	NaN	NaN		1	1	Q5BKU9	Oxidoreductase-like domain-containing protein 1 OS=Homo sapiens OX=9606 GN=OXLD1 PE=2 SV=1
-2.55146	NaN	NaN	-2.92301	NaN	NaN	NaN	-3.16195	-3.13833	-2.92777	NaN	NaN	NaN	NaN	NaN	-3.13634	-3.02262	NaN		0,157423223347217	0,227440545888251	Q9Y5J6	Mitochondrial import inner membrane translocase subunit Tim10 B OS=Homo sapiens OX=9606 GN=TIMM10B PE=1 SV=1
NaN	NaN	NaN	NaN	NaN	NaN	-4.41541	NaN	NaN	NaN	NaN	NaN	-3.46484	-3.73388	-3.35813	-3.10677	-2.97427	-3.41416		1	1	Q9UBS0	Ribosomal protein S6 kinase beta-2 OS=Homo sapiens OX=9606 GN=RPS6KB2 PE=1 SV=2
NaN	-2.124	NaN	-1.22622	NaN	NaN	NaN	NaN	NaN	NaN	NaN	NaN	NaN	NaN	NaN	NaN	NaN	NaN		1	1	O00425	Insulin-like growth factor 2 mRNA-binding protein 3 OS=Homo sapiens OX=9606 GN=IGF2BP3 PE=1 SV=2
NaN	NaN	NaN	NaN	NaN	NaN	NaN	NaN	NaN	NaN	NaN	NaN	-2.66139	-2.9823	-2.61501	-4.74139	NaN	-2.80375		1	1	Q5T5P2	Sickle tail protein homolog OS=Homo sapiens OX=9606 GN=KIAA1217 PE=1 SV=2
NaN	NaN	NaN	NaN	NaN	NaN	NaN	NaN	NaN	NaN	NaN	NaN	NaN	NaN	NaN	NaN	NaN	NaN		1	1	O75817	Ribonuclease P protein subunit p20 OS=Homo sapiens OX=9606 GN=POP7 PE=1 SV=2
-3.21087	NaN	NaN	-2.24091	NaN	NaN	NaN	NaN	NaN	NaN	NaN	NaN	NaN	-2.64075	-3.1329	-2.57312	NaN	-2.62579		0,963668481372416	1	Q6PL18	ATPase family AAA domain-containing protein 2 OS=Homo sapiens OX=9606 GN=ATAD2 PE=1 SV=1
NaN	NaN	-3.54948	NaN	NaN	NaN	-3.07926	-2.94552	-3.56777	-2.56729	-3.60069	-2.46474	NaN	NaN	NaN	NaN	NaN	NaN		1	1	Q00653	Nuclear factor NF-kappa-B p100 subunit OS=Homo sapiens OX=9606 GN=NFKB2 PE=1 SV=4
NaN	NaN	NaN	NaN	NaN	NaN	NaN	NaN	NaN	NaN	NaN	NaN	NaN	NaN	NaN	NaN	NaN	NaN		1	1	Q9BRQ8	Ferroptosis suppressor protein 1 OS=Homo sapiens OX=9606 GN=AIFM2 PE=1 SV=1
NaN	NaN	NaN	NaN	NaN	NaN	NaN	NaN	NaN	NaN	NaN	NaN	NaN	NaN	NaN	NaN	NaN	NaN		1	1	Q9BV68	E3 ubiquitin-protein ligase RNF126 OS=Homo sapiens OX=9606 GN=RNF126 PE=1 SV=2
-3.74161	-4.15135	-3.89662	-5.58744	NaN	-4.06223	-3.49746	-4.37569	-3.74713	NaN	NaN	-3.61618	-2.81547	-3.69241	-3.82452	NaN	NaN	-3.32406		0,121687618869653	0,180348965143392	Q14119	Vascular endothelial zinc finger 1 OS=Homo sapiens OX=9606 GN=VEZF1 PE=1 SV=2
-4.65758	NaN	-3.93394	NaN	NaN	NaN	-3.72163	-3.70651	-4.13205	-3.92786	-4.25819	NaN	-4.75596	-4.53299	-4.20552	NaN	-3.75167	-4.99412		0,193157202611683	0,273876841804442	Q99570	Phosphoinositide 3-kinase regulatory subunit 4 OS=Homo sapiens OX=9606 GN=PIK3R4 PE=1 SV=3
NaN	NaN	NaN	NaN	NaN	NaN	NaN	NaN	NaN	NaN	NaN	NaN	NaN	NaN	NaN	NaN	NaN	NaN		1	1	P20839	Inosine-5'-monophosphate dehydrogenase 1 OS=Homo sapiens OX=9606 GN=IMPDH1 PE=1 SV=2
-3.00207	NaN	NaN	NaN	NaN	NaN	NaN	-3.04788	-2.98863	NaN	-3.23722	-1.60492	NaN	-3.21205	-2.78708	-3.4217	NaN	NaN		0,412546415425224	0,548201894377792	Q05397	Focal adhesion kinase 1 OS=Homo sapiens OX=9606 GN=PTK2 PE=1 SV=2
-0.272586	-1.20692	-0.990967	-0.765329	-0.823127	NaN	-0.781256	-1.21827	-1.08026	-0.774549	-1.32195	-1.30604	-1.17002	-0.747076	-1.08589	-1.62563	NaN	-1.3782		0,159335244333967	0,229902452741667	Q8NBM4	Ubiquitin-associated domain-containing protein 2 OS=Homo sapiens OX=9606 GN=UBAC2 PE=1 SV=1
-1.27461	-1.1026	-0.722742	-1.18866	-0.71049	-0.909731	-0.893902	-1.20737	-1.22789	-0.809977	-1.10954	-1.34029	-0.425468	-0.742914	-1.33933	-0.966782	-1.5718	-0.902666		0,767192168378465	0,963841027678656	Q5ST30	Valine--tRNA ligase, mitochondrial OS=Homo sapiens OX=9606 GN=VARS2 PE=1 SV=2
NaN	NaN	NaN	NaN	NaN	NaN	NaN	NaN	NaN	NaN	NaN	NaN	NaN	NaN	NaN	NaN	NaN	NaN		1	1	Q9UL40	Zinc finger protein 346 OS=Homo sapiens OX=9606 GN=ZNF346 PE=1 SV=1
NaN	NaN	NaN	NaN	NaN	NaN	NaN	NaN	-3.67519	NaN	NaN	NaN	-2.21718	-2.58217	-3.31078	-2.68804	-2.69161	-2.16548		1	1	Q9BUE6	Iron-sulfur cluster assembly 1 homolog, mitochondrial OS=Homo sapiens OX=9606 GN=ISCA1 PE=1 SV=1
-5.76303	NaN	NaN	NaN	NaN	NaN	-5.17358	-4.31233	-4.57238	-5.06011	-4.54806	NaN	NaN	NaN	NaN	NaN	-5.01805	NaN		1	1	Q8TEW0	Partitioning defective 3 homolog OS=Homo sapiens OX=9606 GN=PARD3 PE=1 SV=2
NaN	NaN	NaN	-2.94186	NaN	-2.27761	-2.747	-2.81296	-2.63399	-2.88942	-2.6347	-2.60631	NaN	NaN	NaN	NaN	NaN	NaN		0,556619854862157	0,722070533552112	Q9HD42	Charged multivesicular body protein 1a OS=Homo sapiens OX=9606 GN=CHMP1A PE=1 SV=1
NaN	NaN	NaN	NaN	NaN	NaN	-2.7082	NaN	NaN	NaN	NaN	NaN	NaN	NaN	NaN	NaN	NaN	-3.22806		1	1	O15121	Sphingolipid delta(4)-desaturase DES1 OS=Homo sapiens OX=9606 GN=DEGS1 PE=1 SV=1
-1.4337	-2.14712	-2.72512	-1.70817	-2.54729	-1.52367	-2.12747	-2.27955	-1.10386	-2.94875	-2.69001	NaN	-2.76682	-1.74672	-2.56736	-2.94921	-4.05107	-2.31284		0,208386695275951	0,293868446511955	P49585	Choline-phosphate cytidylyltransferase A OS=Homo sapiens OX=9606 GN=PCYT1A PE=1 SV=2
NaN	NaN	NaN	NaN	NaN	NaN	-2.93203	-3.19458	-3.27402	-3.39968	-3.02913	NaN	NaN	NaN	NaN	NaN	NaN	NaN		1	1	Q9NXX6	Non-structural maintenance of chromosomes element 4 homolog A OS=Homo sapiens OX=9606 GN=NSMCE4A PE=1 SV=2
NaN	NaN	NaN	NaN	NaN	NaN	NaN	NaN	NaN	NaN	NaN	NaN	NaN	NaN	NaN	NaN	NaN	NaN		1	1	Q8NB37	Glutamine amidotransferase-like class 1 domain-containing protein 1 OS=Homo sapiens OX=9606 GN=GATD1 PE=1 SV=1
-0.716704	-2.63582	-0.559435	-1.03087	-0.813704	-2.36486	-1.11603	-3.14765	-1.39441	-2.31748	-1.67748	-3.16334	NaN	NaN	NaN	NaN	NaN	NaN		0,160908260647668	0,232020685036966	Q8WVM0	Dimethyladenosine transferase 1, mitochondrial OS=Homo sapiens OX=9606 GN=TFB1M PE=1 SV=1
-3.489	NaN	NaN	NaN	-2.86527	-3.206	NaN	-3.3119	-3.75452	NaN	NaN	NaN	-3.0827	-2.92847	-3.29013	-3.28867	-2.78058	-3.00049		0,128606653992045	0,189207992445534	A1L188	NADH dehydrogenase [ubiquinone] 1 alpha subcomplex assembly factor 8 OS=Homo sapiens OX=9606 GN=NDUFAF8 PE=1 SV=1
NaN	NaN	NaN	NaN	NaN	NaN	NaN	NaN	NaN	NaN	NaN	NaN	NaN	NaN	NaN	NaN	NaN	NaN		1	1	Q03426	Mevalonate kinase OS=Homo sapiens OX=9606 GN=MVK PE=1 SV=1
NaN	NaN	NaN	NaN	NaN	NaN	-2.45352	NaN	-1.65787	-1.76224	NaN	NaN	-2.32536	-2.11335	-2.45606	-2.47824	NaN	-2.54242		0,0877039975161972	0,133657143405415	Q86VU5	Catechol O-methyltransferase domain-containing protein 1 OS=Homo sapiens OX=9606 GN=COMTD1 PE=1 SV=1
NaN	NaN	NaN	NaN	NaN	NaN	NaN	NaN	NaN	NaN	NaN	NaN	-4.00225	-4.21924	-4.43414	-4.5083	-4.36344	-4.92669		1	1	Q9HBE1	POZ-, AT hook-, and zinc finger-containing protein 1 OS=Homo sapiens OX=9606 GN=PATZ1 PE=1 SV=1
-2.92603	NaN	NaN	NaN	NaN	NaN	NaN	NaN	NaN	NaN	NaN	NaN	NaN	-2.09127	-2.1902	-2.60656	NaN	-1.8915		1	1	Q96EY4	Translation machinery-associated protein 16 OS=Homo sapiens OX=9606 GN=TMA16 PE=1 SV=2
NaN	NaN	NaN	NaN	NaN	NaN	NaN	NaN	NaN	NaN	NaN	NaN	NaN	NaN	NaN	NaN	NaN	NaN		1	1	P04233	HLA class II histocompatibility antigen gamma chain OS=Homo sapiens OX=9606 GN=CD74 PE=1 SV=3
-3.24473	NaN	NaN	NaN	NaN	NaN	NaN	NaN	NaN	NaN	NaN	NaN	NaN	NaN	NaN	NaN	NaN	NaN		1	1	Q7LGA3	Heparan sulfate 2-O-sulfotransferase 1 OS=Homo sapiens OX=9606 GN=HS2ST1 PE=1 SV=1
NaN	NaN	NaN	NaN	NaN	NaN	NaN	NaN	NaN	NaN	NaN	NaN	NaN	NaN	NaN	NaN	NaN	NaN		1	1	Q8IUD2	ELKS/Rab6-interacting/CAST family member 1 OS=Homo sapiens OX=9606 GN=ERC1 PE=1 SV=1
NaN	NaN	NaN	NaN	NaN	NaN	-1.87592	NaN	NaN	NaN	-2.33385	NaN	NaN	NaN	NaN	NaN	NaN	NaN		1	1	O15551	Claudin-3 OS=Homo sapiens OX=9606 GN=CLDN3 PE=1 SV=1
NaN	NaN	NaN	NaN	NaN	NaN	-4.36745	-4.27479	-5.44371	-4.08084	-4.13643	-3.72974	NaN	NaN	NaN	NaN	NaN	NaN		1	1	P19971	Thymidine phosphorylase OS=Homo sapiens OX=9606 GN=TYMP PE=1 SV=2
NaN	-2.25671	NaN	-2.62058	NaN	NaN	NaN	NaN	NaN	NaN	NaN	NaN	NaN	NaN	NaN	-1.3191	-2.40307	NaN		0,4187260265985	0,556079232079293	P54725	UV excision repair protein RAD23 homolog A OS=Homo sapiens OX=9606 GN=RAD23A PE=1 SV=1
-4.91068	NaN	NaN	NaN	NaN	NaN	NaN	-3.38594	-3.96518	-3.46004	-4.1602	-4.51139	NaN	NaN	NaN	NaN	-5.24104	NaN		1	1	Q969S3	Zinc finger protein 622 OS=Homo sapiens OX=9606 GN=ZNF622 PE=1 SV=1
NaN	NaN	NaN	NaN	NaN	NaN	NaN	NaN	NaN	NaN	NaN	NaN	NaN	NaN	NaN	NaN	NaN	NaN		1	1	Q15853	Upstream stimulatory factor 2 OS=Homo sapiens OX=9606 GN=USF2 PE=1 SV=1
NaN	NaN	NaN	NaN	NaN	NaN	NaN	NaN	NaN	NaN	NaN	NaN	NaN	NaN	NaN	NaN	NaN	NaN		1	1	Q9NUL3	Double-stranded RNA-binding protein Staufen homolog 2 OS=Homo sapiens OX=9606 GN=STAU2 PE=1 SV=2
NaN	NaN	NaN	NaN	NaN	NaN	NaN	NaN	NaN	NaN	NaN	NaN	NaN	NaN	NaN	NaN	NaN	NaN		1	1	O95163	Elongator complex protein 1 OS=Homo sapiens OX=9606 GN=ELP1 PE=1 SV=3
-4.028	NaN	NaN	NaN	NaN	NaN	-3.33004	-3.05162	-3.32904	-3.45922	-3.87714	NaN	NaN	NaN	-4.08229	NaN	NaN	NaN		1	1	Q13418	Integrin-linked protein kinase OS=Homo sapiens OX=9606 GN=ILK PE=1 SV=2
-2.62881	NaN	NaN	NaN	NaN	NaN	NaN	NaN	NaN	NaN	NaN	NaN	NaN	NaN	NaN	NaN	NaN	NaN		1	1	Q6UWS5	Protein PET117 homolog, mitochondrial OS=Homo sapiens OX=9606 GN=PET117 PE=3 SV=1
NaN	NaN	NaN	NaN	NaN	NaN	NaN	NaN	NaN	-4.37828	NaN	NaN	NaN	NaN	NaN	NaN	-4.28009	NaN		1	1	Q8NB90	ATPase family protein 2 homolog OS=Homo sapiens OX=9606 GN=SPATA5 PE=1 SV=3
NaN	NaN	NaN	NaN	-3.28164	NaN	NaN	-2.27056	-3.02934	-2.38907	-2.63946	NaN	-1.83885	-1.82495	NaN	NaN	NaN	NaN		0,0406901891997246	0,0674002721813348	Q9NR19	Acetyl-coenzyme A synthetase, cytoplasmic OS=Homo sapiens OX=9606 GN=ACSS2 PE=1 SV=1
NaN	NaN	NaN	NaN	NaN	NaN	NaN	NaN	NaN	NaN	NaN	NaN	NaN	NaN	NaN	NaN	NaN	NaN		1	1	Q86Y56	Dynein axonemal assembly factor 5 OS=Homo sapiens OX=9606 GN=DNAAF5 PE=1 SV=4
-2.43056	NaN	-1.36757	-2.74181	NaN	-2.86912	NaN	-0.822199	-2.31167	-0.905107	NaN	-0.939323	NaN	-3.38989	-1.42388	-3.73211	NaN	-2.34317		0,0783537875172162	0,120866048364834	Q8TD16	Protein bicaudal D homolog 2 OS=Homo sapiens OX=9606 GN=BICD2 PE=1 SV=1
-3.1392	NaN	NaN	NaN	-3.71316	NaN	-3.46634	NaN	-2.52463	-3.80733	-3.89633	NaN	-3.2408	-2.78201	-3.69475	-4.01776	-4.3693	-3.48089		0,872983760341991	1	O43929	Origin recognition complex subunit 4 OS=Homo sapiens OX=9606 GN=ORC4 PE=1 SV=2
NaN	NaN	NaN	NaN	NaN	NaN	NaN	NaN	NaN	NaN	NaN	NaN	NaN	NaN	NaN	NaN	NaN	NaN		1	1	O75150	E3 ubiquitin-protein ligase BRE1B OS=Homo sapiens OX=9606 GN=RNF40 PE=1 SV=5
-0.0626669	NaN	-5.37192	NaN	-0.965949	-5.17475	-4.61067	NaN	-6.39267	NaN	-5.32654	NaN	-4.47272	-4.77718	NaN	-4.88674	NaN	-4.69548		0,195843555985422	0,277507808016522	Q96F86	Enhancer of mRNA-decapping protein 3 OS=Homo sapiens OX=9606 GN=EDC3 PE=1 SV=1
-0.931083	-1.76573	-0.984076	-1.34136	-1.81163	NaN	-1.69988	NaN	-2.12395	NaN	-1.76751	-1.5608	-1.55812	-1.21292	-1.35823	-1.38402	-1.29881	-1.37169		0,0686732868574123	0,107432626042682	Q9HB40	Retinoid-inducible serine carboxypeptidase OS=Homo sapiens OX=9606 GN=SCPEP1 PE=1 SV=1
NaN	NaN	NaN	NaN	NaN	NaN	NaN	-2.1259	NaN	NaN	NaN	-1.84462	NaN	NaN	NaN	NaN	-1.67357	NaN		1	1	Q9NWV4	CXXC motif containing zinc binding protein OS=Homo sapiens OX=9606 GN=CZIB PE=1 SV=1
-2.75423	NaN	NaN	NaN	NaN	NaN	-3.00516	NaN	NaN	NaN	NaN	NaN	NaN	NaN	NaN	NaN	NaN	NaN		1	1	Q13444	Disintegrin and metalloproteinase domain-containing protein 15 OS=Homo sapiens OX=9606 GN=ADAM15 PE=1 SV=4
NaN	NaN	NaN	NaN	NaN	NaN	NaN	NaN	NaN	NaN	NaN	NaN	NaN	NaN	NaN	NaN	NaN	NaN		1	1	Q7L775	EPM2A-interacting protein 1 OS=Homo sapiens OX=9606 GN=EPM2AIP1 PE=1 SV=1
NaN	NaN	NaN	NaN	NaN	NaN	NaN	NaN	-3.37251	NaN	-2.66366	NaN	NaN	NaN	-2.25214	-1.8062	NaN	-2.32541		0,0776280981507786	0,119872099868876	Q15021	Condensin complex subunit 1 OS=Homo sapiens OX=9606 GN=NCAPD2 PE=1 SV=3
NaN	NaN	NaN	NaN	NaN	NaN	NaN	NaN	NaN	NaN	NaN	NaN	NaN	NaN	NaN	NaN	NaN	NaN		1	1	Q96GA7	Serine dehydratase-like OS=Homo sapiens OX=9606 GN=SDSL PE=1 SV=1
NaN	NaN	NaN	NaN	NaN	NaN	NaN	NaN	NaN	NaN	NaN	NaN	NaN	NaN	NaN	NaN	NaN	NaN		1	1	P51812	Ribosomal protein S6 kinase alpha-3 OS=Homo sapiens OX=9606 GN=RPS6KA3 PE=1 SV=1
NaN	NaN	NaN	NaN	NaN	NaN	NaN	-4.09225	NaN	NaN	NaN	NaN	-3.21494	-3.83853	NaN	-3.53848	-2.63979	-3.90331		1	1	Q9NYR9	NF-kappa-B inhibitor-interacting Ras-like protein 2 OS=Homo sapiens OX=9606 GN=NKIRAS2 PE=1 SV=1
-0.149005	-0.854773	NaN	-0.13451	-0.128781	-0.561457	-0.101154	-0.816875	-0.731251	-1.36459	-1.23532	-1.32759	-0.206141	-0.680336	-0.0779476	-0.6476	NaN	0.0972996		0,0403381811902696	0,0669426047455637	O95169	NADH dehydrogenase [ubiquinone] 1 beta subcomplex subunit 8, mitochondrial OS=Homo sapiens OX=9606 GN=NDUFB8 PE=1 SV=1
-0.980096	NaN	NaN	NaN	NaN	-0.899319	-0.825413	NaN	NaN	NaN	NaN	0.00137901	NaN	NaN	NaN	-0.840155	NaN	-0.939062		0,361718335901639	0,485364192534448	P61960	Ubiquitin-fold modifier 1 OS=Homo sapiens OX=9606 GN=UFM1 PE=1 SV=1
NaN	NaN	NaN	NaN	NaN	NaN	-3.46281	-2.23637	-3.43773	-2.67519	-3.45903	-2.37326	-2.94043	-2.49625	-2.26276	-2.11061	-1.40767	-2.3722		0,0568339656519108	0,0905125944333924	Q8WVJ2	NudC domain-containing protein 2 OS=Homo sapiens OX=9606 GN=NUDCD2 PE=1 SV=1
-2.37245	NaN	-2.63698	-2.80057	NaN	-2.7355	-2.36432	-2.56426	-2.66646	-2.5557	-2.92463	NaN	-2.93256	-2.59797	-3.06194	-2.82449	-2.45212	-2.84681		0,368268886831541	0,493438994277147	Q8NBM8	Prenylcysteine oxidase-like OS=Homo sapiens OX=9606 GN=PCYOX1L PE=1 SV=2
NaN	NaN	NaN	NaN	NaN	NaN	NaN	NaN	NaN	NaN	NaN	NaN	NaN	NaN	NaN	NaN	NaN	NaN		1	1	Q9BTE6	Alanyl-tRNA editing protein Aarsd1 OS=Homo sapiens OX=9606 GN=AARSD1 PE=1 SV=2
-1.28546	-1.85424	-1.53283	-1.81891	-1.21889	-1.41151	NaN	NaN	-1.43587	-0.687757	-1.15857	NaN	-1.1769	-1.75868	-1.14944	-1.42872	-1.59289	-1.69215		0,133824393431326	0,196101307046699	Q99643	Succinate dehydrogenase cytochrome b560 subunit, mitochondrial OS=Homo sapiens OX=9606 GN=SDHC PE=1 SV=1
-0.0841131	-0.597803	-1.39124	-1.18498	-0.916039	NaN	NaN	-1.94021	NaN	NaN	NaN	NaN	-0.709059	-1.72575	-1.17758	-1.05621	-0.989391	-1.87271		0,182302137258448	0,259400627235145	Q8IWB7	WD repeat and FYVE domain-containing protein 1 OS=Homo sapiens OX=9606 GN=WDFY1 PE=1 SV=1
NaN	NaN	NaN	NaN	NaN	NaN	NaN	NaN	NaN	NaN	NaN	NaN	NaN	NaN	NaN	NaN	NaN	NaN		1	1	Q86WV6	Stimulator of interferon genes protein OS=Homo sapiens OX=9606 GN=STING1 PE=1 SV=1
-1.82202	NaN	-1.67197	-2.19699	NaN	NaN	NaN	NaN	NaN	NaN	NaN	NaN	NaN	NaN	NaN	NaN	NaN	NaN		1	1	Q969X1	Protein lifeguard 3 OS=Homo sapiens OX=9606 GN=TMBIM1 PE=1 SV=2
-3.20592	NaN	-4.19748	NaN	-4.03284	NaN	-3.08977	-3.43922	-2.9749	-3.84628	-3.30497	-4.00928	NaN	-4.21819	-4.15925	-4.60522	NaN	NaN		0,0413868091262883	0,068374844225456	O14966	Ras-related protein Rab-7L1 OS=Homo sapiens OX=9606 GN=RAB29 PE=1 SV=1
NaN	NaN	NaN	NaN	NaN	NaN	NaN	NaN	NaN	NaN	NaN	NaN	NaN	NaN	NaN	NaN	NaN	NaN		1	1	P18846	Cyclic AMP-dependent transcription factor ATF-1 OS=Homo sapiens OX=9606 GN=ATF1 PE=1 SV=2
-3.85277	NaN	-3.62592	NaN	NaN	-2.87329	-3.15723	NaN	NaN	-3.57417	-3.38506	NaN	-3.06861	-3.58952	NaN	-2.81446	NaN	-3.3459		0,677767004450042	0,860411352260379	Q96SY0	Integrator complex subunit 14 OS=Homo sapiens OX=9606 GN=INTS14 PE=1 SV=2
NaN	NaN	NaN	NaN	NaN	NaN	NaN	NaN	NaN	NaN	NaN	NaN	NaN	NaN	NaN	NaN	NaN	NaN		1	1	Q8N9N8	Probable RNA-binding protein EIF1AD OS=Homo sapiens OX=9606 GN=EIF1AD PE=1 SV=1
NaN	NaN	NaN	NaN	NaN	NaN	NaN	NaN	NaN	-2.85253	NaN	NaN	NaN	NaN	NaN	NaN	NaN	NaN		1	1	Q15654	Thyroid receptor-interacting protein 6 OS=Homo sapiens OX=9606 GN=TRIP6 PE=1 SV=3
NaN	NaN	NaN	-2.4026	-1.9464	NaN	-2.26951	NaN	NaN	-1.93721	NaN	NaN	NaN	NaN	NaN	NaN	NaN	-2.99368		0,824508939663524	1	Q9UER7	Death domain-associated protein 6 OS=Homo sapiens OX=9606 GN=DAXX PE=1 SV=2
NaN	NaN	NaN	NaN	NaN	NaN	NaN	NaN	NaN	NaN	NaN	NaN	NaN	NaN	NaN	NaN	NaN	NaN		1	1	Q15800	Methylsterol monooxygenase 1 OS=Homo sapiens OX=9606 GN=MSMO1 PE=1 SV=1
NaN	NaN	NaN	NaN	NaN	NaN	-1.82733	NaN	-2.49899	-1.66601	NaN	NaN	NaN	NaN	NaN	NaN	NaN	NaN		1	1	Q6NUK4	Receptor expression-enhancing protein 3 OS=Homo sapiens OX=9606 GN=REEP3 PE=1 SV=1
NaN	NaN	NaN	NaN	NaN	NaN	NaN	NaN	NaN	NaN	NaN	NaN	NaN	NaN	NaN	NaN	NaN	NaN		1	1	P50583	Bis(5'-nucleosyl)-tetraphosphatase [asymmetrical] OS=Homo sapiens OX=9606 GN=NUDT2 PE=1 SV=3
NaN	NaN	NaN	NaN	NaN	NaN	NaN	NaN	NaN	NaN	NaN	NaN	NaN	NaN	NaN	NaN	NaN	NaN		1	1	O15321	Transmembrane 9 superfamily member 1 OS=Homo sapiens OX=9606 GN=TM9SF1 PE=2 SV=2
NaN	NaN	NaN	NaN	NaN	NaN	NaN	NaN	NaN	NaN	NaN	NaN	NaN	NaN	NaN	NaN	NaN	NaN		1	1	Q86UT6	NLR family member X1 OS=Homo sapiens OX=9606 GN=NLRX1 PE=1 SV=1
-3.68728	NaN	-2.08556	-2.98042	-3.17898	NaN	-2.05272	-3.46273	-3.23612	-3.35834	-4.17155	NaN	-2.79831	-1.52674	-1.68674	-3.37304	-1.81378	-1.62105		0,0669015324287677	0,104883572648079	Q5T200	Zinc finger CCCH domain-containing protein 13 OS=Homo sapiens OX=9606 GN=ZC3H13 PE=1 SV=1
NaN	NaN	NaN	NaN	NaN	NaN	NaN	NaN	NaN	NaN	NaN	NaN	NaN	NaN	NaN	NaN	NaN	NaN		1	1	Q9Y2S2	Lambda-crystallin homolog OS=Homo sapiens OX=9606 GN=CRYL1 PE=1 SV=3
NaN	NaN	NaN	NaN	NaN	NaN	-1.29752	-1.02581	-1.37863	-1.39483	-4.10015	-3.45068	NaN	-1.59205	-4.42479	-1.99358	NaN	-1.73827		0,709776094703132	0,897831220223905	O43237	Cytoplasmic dynein 1 light intermediate chain 2 OS=Homo sapiens OX=9606 GN=DYNC1LI2 PE=1 SV=1
-2.771	NaN	NaN	NaN	NaN	-3.04699	-6.80643	NaN	-2.89551	NaN	NaN	-3.28267	NaN	NaN	NaN	NaN	NaN	NaN		0,442824794786658	0,585620226668207	Q8N5M9	Protein jagunal homolog 1 OS=Homo sapiens OX=9606 GN=JAGN1 PE=1 SV=1
NaN	NaN	NaN	NaN	NaN	NaN	NaN	NaN	NaN	NaN	NaN	NaN	NaN	NaN	NaN	NaN	NaN	NaN		1	1	Q96KP1	Exocyst complex component 2 OS=Homo sapiens OX=9606 GN=EXOC2 PE=1 SV=1
NaN	NaN	NaN	NaN	NaN	NaN	-3.29088	-3.37016	-3.3259	NaN	NaN	NaN	NaN	NaN	NaN	NaN	NaN	NaN		1	1	Q6P1N0	Coiled-coil and C2 domain-containing protein 1A OS=Homo sapiens OX=9606 GN=CC2D1A PE=1 SV=1
NaN	NaN	NaN	NaN	NaN	NaN	NaN	NaN	-4.12125	-4.41997	NaN	NaN	NaN	NaN	NaN	-3.68008	NaN	NaN		1	1	Q9BW19	Kinesin-like protein KIFC1 OS=Homo sapiens OX=9606 GN=KIFC1 PE=1 SV=2
NaN	NaN	NaN	NaN	NaN	NaN	-5.39598	-4.87989	-6.36604	NaN	-4.97923	-4.79625	-6.16293	NaN	NaN	NaN	NaN	-5.3009		0,440612926793375	0,583742807717564	Q13158	FAS-associated death domain protein OS=Homo sapiens OX=9606 GN=FADD PE=1 SV=1
-0.733035	2.05634	1.14287	1.14576	0.491408	1.16933	NaN	-2.60501	NaN	-1.72696	NaN	-0.85326	0.911867	-0.299938	-0.412529	0.0696583	2.53259	-3.35682		0,0710945828344682	0,110750229285125	Q9H6S0	3'-5' RNA helicase YTHDC2 OS=Homo sapiens OX=9606 GN=YTHDC2 PE=1 SV=2
-3.8163	NaN	NaN	NaN	NaN	NaN	NaN	NaN	NaN	NaN	NaN	NaN	-3.72388	-3.65334	-4.01952	NaN	-3.94063	-4.04975		1	1	P52429	Diacylglycerol kinase epsilon OS=Homo sapiens OX=9606 GN=DGKE PE=1 SV=1
NaN	NaN	NaN	NaN	NaN	NaN	NaN	NaN	NaN	NaN	NaN	NaN	NaN	NaN	NaN	NaN	NaN	NaN		1	1	P46926	Glucosamine-6-phosphate isomerase 1 OS=Homo sapiens OX=9606 GN=GNPDA1 PE=1 SV=1
NaN	NaN	NaN	NaN	NaN	NaN	-3.62889	-3.9914	-3.11332	NaN	-3.88365	NaN	NaN	NaN	NaN	NaN	NaN	-4.07485		1	1	Q15390	Mitochondrial fission regulator 1 OS=Homo sapiens OX=9606 GN=MTFR1 PE=1 SV=2
NaN	NaN	NaN	NaN	NaN	NaN	NaN	NaN	NaN	NaN	NaN	NaN	NaN	NaN	NaN	NaN	NaN	NaN		1	1	O75446	Histone deacetylase complex subunit SAP30 OS=Homo sapiens OX=9606 GN=SAP30 PE=1 SV=1
NaN	NaN	NaN	NaN	NaN	NaN	NaN	NaN	NaN	NaN	NaN	NaN	NaN	NaN	NaN	NaN	NaN	NaN		1	1	Q6NYC1	Bifunctional arginine demethylase and lysyl-hydroxylase JMJD6 OS=Homo sapiens OX=9606 GN=JMJD6 PE=1 SV=1
-4.49026	NaN	-3.60321	NaN	NaN	NaN	NaN	NaN	NaN	NaN	NaN	NaN	-2.86392	-2.26945	-2.66784	NaN	-4.31678	-2.88218		0,155654488789368	0,225253189832339	O95696	Bromodomain-containing protein 1 OS=Homo sapiens OX=9606 GN=BRD1 PE=1 SV=1
NaN	NaN	NaN	NaN	NaN	NaN	-3.3144	-3.00415	-3.67021	-3.13504	-3.31433	NaN	NaN	NaN	NaN	NaN	NaN	NaN		1	1	Q5TAQ9	DDB1- and CUL4-associated factor 8 OS=Homo sapiens OX=9606 GN=DCAF8 PE=1 SV=1
NaN	NaN	NaN	NaN	NaN	NaN	NaN	NaN	NaN	NaN	NaN	NaN	NaN	NaN	NaN	NaN	NaN	NaN		1	1	P19838	Nuclear factor NF-kappa-B p105 subunit OS=Homo sapiens OX=9606 GN=NFKB1 PE=1 SV=2
-4.49223	NaN	NaN	NaN	NaN	NaN	-3.2805	-3.07885	-3.67115	-3.12783	-3.16191	-3.43964	-3.34165	-3.48222	-3.28284	-3.20572	-2.96199	-3.31343		0,810331603040166	1	Q9H814	Phosphorylated adapter RNA export protein OS=Homo sapiens OX=9606 GN=PHAX PE=1 SV=1
NaN	-2.46779	NaN	-2.5119	-2.70226	-2.51378	-3.20898	-2.13406	-2.81841	-2.50642	-2.79732	-2.2959	NaN	NaN	-3.19746	-3.81822	-2.43819	NaN		0,177458182066553	0,253159929950381	P36915	Guanine nucleotide-binding protein-like 1 OS=Homo sapiens OX=9606 GN=GNL1 PE=1 SV=2
NaN	NaN	NaN	NaN	NaN	NaN	NaN	NaN	NaN	NaN	NaN	NaN	NaN	NaN	NaN	NaN	NaN	NaN		1	1	Q9NWR8	Calcium uniporter regulatory subunit MCUb, mitochondrial OS=Homo sapiens OX=9606 GN=MCUB PE=1 SV=2
NaN	NaN	NaN	NaN	NaN	NaN	-4.19999	-4.02139	-4.20893	-3.93067	-4.92086	NaN	-4.38779	NaN	-4.36667	NaN	NaN	-4.44424		0,561624369230813	0,727921822447793	Q9NUG6	p53 and DNA damage-regulated protein 1 OS=Homo sapiens OX=9606 GN=PDRG1 PE=1 SV=2
NaN	NaN	NaN	NaN	NaN	NaN	-2.85307	NaN	-3.28753	NaN	NaN	-2.68217	NaN	NaN	NaN	-2.50621	-2.04758	-2.41592		0,0538146844658635	0,0861073905260884	Q96D71	RalBP1-associated Eps domain-containing protein 1 OS=Homo sapiens OX=9606 GN=REPS1 PE=1 SV=3
NaN	NaN	NaN	NaN	NaN	NaN	NaN	NaN	NaN	NaN	NaN	NaN	NaN	NaN	NaN	NaN	0.519512	NaN		1	1	P54105	Methylosome subunit pICln OS=Homo sapiens OX=9606 GN=CLNS1A PE=1 SV=1
NaN	NaN	NaN	NaN	NaN	NaN	NaN	NaN	NaN	NaN	NaN	2.77632	NaN	NaN	NaN	NaN	NaN	NaN		1	1	Q9BYR9	Keratin-associated protein 2-4 OS=Homo sapiens OX=9606 GN=KRTAP2-4 PE=1 SV=1
NaN	NaN	NaN	NaN	NaN	NaN	NaN	NaN	NaN	NaN	NaN	NaN	NaN	NaN	NaN	NaN	NaN	NaN		1	1	Q8N5M4	Tetratricopeptide repeat protein 9C OS=Homo sapiens OX=9606 GN=TTC9C PE=1 SV=1
NaN	NaN	NaN	NaN	NaN	NaN	NaN	NaN	-2.37689	-2.05754	-2.14613	NaN	NaN	NaN	NaN	NaN	NaN	NaN		1	1	Q8IY37	Probable ATP-dependent RNA helicase DHX37 OS=Homo sapiens OX=9606 GN=DHX37 PE=1 SV=1
-0.7683	-2.65095	-2.32901	-1.15107	-2.22688	-2.6501	-2.70814	-2.66443	-1.5015	-4.26018	-1.82777	NaN	-2.39119	-0.9944	-0.940798	-1.14853	-0.918943	-0.987972		0,0486466494035413	0,0789525833381263	Q9NRP2	COX assembly mitochondrial protein 2 homolog OS=Homo sapiens OX=9606 GN=CMC2 PE=1 SV=1
-4.88598	-4.75321	-5.26994	-4.93177	-4.7969	-5.31454	-4.29256	-4.54652	-4.76314	-4.43749	-4.36099	-5.70174	-5.12726	-4.73442	-5.29625	-5.4473	-4.87851	-4.98778		0,181478324654619	0,258394741802921	P54802	Alpha-N-acetylglucosaminidase OS=Homo sapiens OX=9606 GN=NAGLU PE=1 SV=2
NaN	NaN	NaN	NaN	NaN	NaN	NaN	NaN	NaN	NaN	NaN	NaN	NaN	-2.92726	-2.98268	-2.77318	-2.70212	-3.59278		1	1	P21359	Neurofibromin OS=Homo sapiens OX=9606 GN=NF1 PE=1 SV=2
NaN	NaN	NaN	NaN	NaN	NaN	NaN	NaN	NaN	NaN	NaN	NaN	NaN	NaN	NaN	NaN	NaN	NaN		1	1	O75122	CLIP-associating protein 2 OS=Homo sapiens OX=9606 GN=CLASP2 PE=1 SV=3
-3.84997	-2.43446	NaN	NaN	NaN	NaN	NaN	NaN	NaN	NaN	-5.0429	NaN	NaN	NaN	-4.10067	NaN	NaN	-3.96339		0,337328683729314	0,456483045842454	Q86TS9	39S ribosomal protein L52, mitochondrial OS=Homo sapiens OX=9606 GN=MRPL52 PE=1 SV=2
-2.86772	-2.49934	-2.08432	-2.39286	-1.89465	NaN	NaN	-2.60271	-3.84337	NaN	-3.43329	-3.19092	-5.17663	NaN	-3.87006	-3.13084	-2.92643	-3.04767		0,0308120144178599	0,0524124339135663	Q9BQ95	Evolutionarily conserved signaling intermediate in Toll pathway, mitochondrial OS=Homo sapiens OX=9606 GN=ECSIT PE=1 SV=1
NaN	NaN	NaN	NaN	NaN	NaN	-4.60364	-4.06651	-4.46636	-5.03969	-4.51771	-3.78563	-4.27328	-4.22333	-4.43337	NaN	NaN	-4.69516		0,977395057309039	1	Q15276	Rab GTPase-binding effector protein 1 OS=Homo sapiens OX=9606 GN=RABEP1 PE=1 SV=2
-3.06913	NaN	-3.59462	NaN	NaN	NaN	NaN	NaN	NaN	NaN	NaN	NaN	NaN	NaN	NaN	NaN	NaN	NaN		1	1	P35354	Prostaglandin G/H synthase 2 OS=Homo sapiens OX=9606 GN=PTGS2 PE=1 SV=2
-2.87697	NaN	NaN	NaN	-3.60491	NaN	-2.80255	-2.62529	-2.47424	-3.19365	-2.25314	NaN	NaN	NaN	-3.12053	NaN	NaN	NaN		0,14258547798355	0,207837256236489	Q86UL3	Glycerol-3-phosphate acyltransferase 4 OS=Homo sapiens OX=9606 GN=GPAT4 PE=1 SV=1
-3.05343	NaN	NaN	NaN	NaN	NaN	NaN	NaN	-3.64493	-3.00456	NaN	NaN	NaN	NaN	NaN	NaN	NaN	-2.32922		1	1	O14841	5-oxoprolinase OS=Homo sapiens OX=9606 GN=OPLAH PE=1 SV=3
NaN	NaN	NaN	NaN	NaN	NaN	-5.95099	-4.87294	-5.85941	-5.05779	-6.03542	-5.06604	NaN	NaN	NaN	NaN	NaN	NaN		1	1	Q69YN2	CWF19-like protein 1 OS=Homo sapiens OX=9606 GN=CWF19L1 PE=1 SV=2
NaN	NaN	NaN	NaN	NaN	NaN	-4.23514	-5.35777	-6.193	NaN	-4.57275	-4.42506	NaN	NaN	NaN	NaN	NaN	NaN		1	1	P10646	Tissue factor pathway inhibitor OS=Homo sapiens OX=9606 GN=TFPI PE=1 SV=1
-0.0608912	-0.165253	0.302996	0.215494	-0.0386877	-0.0638294	0.319695	0.28126	0.454805	0.0213165	0.0507011	-0.368443	-0.0645485	-0.0344925	-0.0776062	-0.429726	-0.102644	-0.309212		0,0909278536748211	0,138046717409473	Q9Y3A6	Transmembrane emp24 domain-containing protein 5 OS=Homo sapiens OX=9606 GN=TMED5 PE=1 SV=1
NaN	NaN	NaN	NaN	NaN	NaN	NaN	-2.65846	-2.77617	-2.48292	NaN	NaN	NaN	-2.36294	NaN	-2.55127	NaN	-2.23036		0,110741028227448	0,165353375501985	O95453	Poly(A)-specific ribonuclease PARN OS=Homo sapiens OX=9606 GN=PARN PE=1 SV=1
NaN	NaN	NaN	NaN	NaN	NaN	NaN	NaN	NaN	NaN	NaN	NaN	NaN	NaN	NaN	NaN	NaN	NaN		1	1	Q16719	Kynureninase OS=Homo sapiens OX=9606 GN=KYNU PE=1 SV=1
NaN	NaN	NaN	NaN	NaN	NaN	NaN	NaN	NaN	NaN	NaN	NaN	NaN	NaN	NaN	NaN	NaN	NaN		1	1	Q96SB4	SRSF protein kinase 1 OS=Homo sapiens OX=9606 GN=SRPK1 PE=1 SV=2
-2.26195	-2.82634	-1.3627	-1.9325	-1.97108	-2.27534	-2.42372	-2.86447	-2.56544	-2.34902	-2.48173	NaN	-3.3483	-2.34477	NaN	NaN	-2.94085	NaN		0,0536761160060418	0,0859167664238634	P38432	Coilin OS=Homo sapiens OX=9606 GN=COIL PE=1 SV=1
NaN	NaN	NaN	NaN	NaN	NaN	NaN	NaN	NaN	NaN	NaN	NaN	NaN	NaN	-2.931	-3.56054	NaN	NaN		1	1	P30047	GTP cyclohydrolase 1 feedback regulatory protein OS=Homo sapiens OX=9606 GN=GCHFR PE=1 SV=3
NaN	NaN	NaN	NaN	NaN	NaN	NaN	NaN	NaN	NaN	NaN	NaN	NaN	NaN	NaN	NaN	NaN	NaN		1	1	Q86TN4	tRNA 2'-phosphotransferase 1 OS=Homo sapiens OX=9606 GN=TRPT1 PE=1 SV=2
NaN	NaN	NaN	NaN	NaN	NaN	NaN	NaN	NaN	NaN	NaN	NaN	NaN	NaN	NaN	NaN	NaN	NaN		1	1	Q9H9S4	Calcium-binding protein 39-like OS=Homo sapiens OX=9606 GN=CAB39L PE=1 SV=3
NaN	NaN	NaN	NaN	NaN	NaN	NaN	NaN	NaN	NaN	NaN	NaN	NaN	NaN	NaN	NaN	NaN	NaN		1	1	Q93050	V-type proton ATPase 116 kDa subunit a1 OS=Homo sapiens OX=9606 GN=ATP6V0A1 PE=1 SV=3
0.38902	0.581165	0.600527	0.420864	0.0838976	0.461699	0.0103912	0.59487	0.212091	0.446871	0.480272	0.548872	0.584846	0.270752	0.520466	0.558638	NaN	0.274088		0,872113945528497	1	Q16563	Synaptophysin-like protein 1 OS=Homo sapiens OX=9606 GN=SYPL1 PE=1 SV=1
-4.03451	NaN	NaN	NaN	-3.39872	NaN	-3.84664	NaN	NaN	NaN	NaN	NaN	-3.52803	NaN	-3.31573	-3.58188	NaN	-3.53888		0,351927555225136	0,473917673362877	Q68D91	Metallo-beta-lactamase domain-containing protein 2 OS=Homo sapiens OX=9606 GN=MBLAC2 PE=1 SV=3
-1.20073	-1.79893	-0.84	-1.69541	-1.13158	NaN	-1.33631	-1.10354	-1.28757	-0.935389	-1.09233	-1.66546	-1.83696	-1.98781	-1.62073	NaN	NaN	NaN		0,0596067611962084	0,0945877570884556	Q9NUQ2	1-acyl-sn-glycerol-3-phosphate acyltransferase epsilon OS=Homo sapiens OX=9606 GN=AGPAT5 PE=1 SV=3
-2.62065	NaN	NaN	NaN	-4.89919	-3.80254	-4.2461	-4.50768	-4.31991	-4.40582	NaN	NaN	-4.20153	-4.53876	-2.27756	-4.58893	NaN	-4.06407		0,61940544596605	0,795262757293146	Q8N201	Integrator complex subunit 1 OS=Homo sapiens OX=9606 GN=INTS1 PE=1 SV=2
-4.32609	NaN	NaN	NaN	NaN	-4.68247	-4.26833	-4.53806	NaN	-4.63632	-3.30794	-3.65544	-3.45255	-5.09525	-2.77016	-2.89193	-2.80044	-2.54849		0,119194010853815	0,177068790989488	Q05682	Caldesmon OS=Homo sapiens OX=9606 GN=CALD1 PE=1 SV=3
NaN	-1.60616	NaN	-1.04889	-1.097	NaN	NaN	NaN	NaN	NaN	NaN	NaN	NaN	NaN	NaN	-3.92598	NaN	NaN		1	1	P27701	CD82 antigen OS=Homo sapiens OX=9606 GN=CD82 PE=1 SV=1
NaN	NaN	NaN	NaN	NaN	NaN	-3.73117	-3.0635	-3.21105	-4.24853	-3.76452	-3.54712	NaN	NaN	NaN	NaN	NaN	NaN		1	1	Q9H2D6	TRIO and F-actin-binding protein OS=Homo sapiens OX=9606 GN=TRIOBP PE=1 SV=3
-2.4848	NaN	-3.78431	-2.75541	NaN	-3.7809	-2.43442	-2.21277	-2.31802	-4.58944	NaN	-1.9497	-1.93114	-1.83176	-2.31867	-2.17302	-1.73737	-2.03122		0,0643293328262943	0,101209957446636	Q9BXS6	Nucleolar and spindle-associated protein 1 OS=Homo sapiens OX=9606 GN=NUSAP1 PE=1 SV=1
NaN	NaN	NaN	NaN	NaN	NaN	NaN	NaN	NaN	NaN	NaN	NaN	NaN	NaN	NaN	NaN	NaN	NaN		1	1	Q9H2D1	Mitochondrial folate transporter/carrier OS=Homo sapiens OX=9606 GN=SLC25A32 PE=1 SV=2
NaN	NaN	NaN	NaN	NaN	NaN	NaN	NaN	NaN	NaN	NaN	NaN	NaN	NaN	NaN	NaN	NaN	NaN		1	1	Q9UPY5	Cystine/glutamate transporter OS=Homo sapiens OX=9606 GN=SLC7A11 PE=1 SV=1
NaN	NaN	NaN	NaN	NaN	NaN	-2.95131	-2.36898	-3.50871	-3.03304	-2.84716	NaN	NaN	NaN	NaN	NaN	NaN	NaN		1	1	P52306	Rap1 GTPase-GDP dissociation stimulator 1 OS=Homo sapiens OX=9606 GN=RAP1GDS1 PE=1 SV=3
-0.532163	-1.79046	-0.503368	NaN	-0.46989	-1.71499	-2.18432	-1.27428	-1.11176	-2.61629	NaN	NaN	-2.16283	-2.06803	NaN	-0.853132	NaN	-0.312441		0,346786197960936	0,46756382469817	Q9HBL7	Plasminogen receptor (KT) OS=Homo sapiens OX=9606 GN=PLGRKT PE=1 SV=1
-3.05956	NaN	-3.1382	-2.60421	NaN	-3.61635	-3.30321	-3.85939	-2.56842	-2.72498	-3.01296	NaN	NaN	NaN	NaN	NaN	NaN	NaN		0,973815328078136	1	Q96SB8	Structural maintenance of chromosomes protein 6 OS=Homo sapiens OX=9606 GN=SMC6 PE=1 SV=2
NaN	NaN	NaN	NaN	NaN	NaN	NaN	NaN	NaN	NaN	NaN	NaN	NaN	NaN	NaN	NaN	NaN	NaN		1	1	P42685	Tyrosine-protein kinase FRK OS=Homo sapiens OX=9606 GN=FRK PE=1 SV=1
-3.21199	NaN	-3.18787	-3.10149	NaN	-3.15031	NaN	NaN	NaN	NaN	NaN	NaN	NaN	NaN	NaN	NaN	NaN	NaN		1	1	Q8IXQ6	Protein mono-ADP-ribosyltransferase PARP9 OS=Homo sapiens OX=9606 GN=PARP9 PE=1 SV=2
NaN	NaN	NaN	NaN	NaN	NaN	NaN	NaN	-4.49142	NaN	NaN	NaN	-3.18941	-2.81287	-3.49637	-3.09667	-3.8901	-3.24439		1	1	Q9UK53	Inhibitor of growth protein 1 OS=Homo sapiens OX=9606 GN=ING1 PE=1 SV=2
-1.38548	-1.72224	-0.930698	-1.20192	-1.57783	-3.17614	-3.95104	-4.48193	-3.62848	NaN	-3.83656	-1.62124	NaN	-3.82463	NaN	-3.88354	-0.864952	-2.7164		0,0439433447458793	0,0718998990087092	Q99808	Equilibrative nucleoside transporter 1 OS=Homo sapiens OX=9606 GN=SLC29A1 PE=1 SV=3
NaN	NaN	NaN	NaN	NaN	NaN	NaN	NaN	NaN	NaN	NaN	NaN	NaN	NaN	NaN	NaN	NaN	NaN		1	1	P81605	Dermcidin OS=Homo sapiens OX=9606 GN=DCD PE=1 SV=2
-3.29183	NaN	NaN	-2.88225	NaN	NaN	-3.36131	-2.90919	-3.32439	-3.42532	-3.19217	NaN	-3.04211	-2.9711	-3.6468	-3.09832	NaN	-3.27503		0,757086099883996	0,952497907679893	Q9Y3E7	Charged multivesicular body protein 3 OS=Homo sapiens OX=9606 GN=CHMP3 PE=1 SV=3
-0.507857	-1.0159	0.136013	-1.14317	-0.0352621	-0.7167	-0.559681	NaN	-0.555475	-1.713	-1.36694	-1.5875	NaN	NaN	NaN	NaN	NaN	NaN		0,0934728017221811	0,141570146082139	P08174	Complement decay-accelerating factor OS=Homo sapiens OX=9606 GN=CD55 PE=1 SV=4
NaN	NaN	NaN	NaN	NaN	NaN	NaN	NaN	NaN	NaN	NaN	NaN	-1.90387	-1.76688	-2.19924	-3.25401	-2.94062	-2.12073		1	1	O00746	Nucleoside diphosphate kinase, mitochondrial OS=Homo sapiens OX=9606 GN=NME4 PE=1 SV=1
-2.18621	-2.28308	NaN	-2.26334	-2.32514	-3.25109	-2.92929	-4.13338	-1.773	-2.59987	-1.96198	-3.50894	-2.8676	-3.87453	NaN	-2.13366	NaN	-2.11262		0,732444312910775	0,923335131844464	Q96JP5	E3 ubiquitin-protein ligase ZFP91 OS=Homo sapiens OX=9606 GN=ZFP91 PE=1 SV=1
-3.01845	NaN	NaN	NaN	-2.52399	NaN	NaN	NaN	NaN	NaN	NaN	NaN	NaN	NaN	NaN	NaN	NaN	NaN		1	1	Q16270	Insulin-like growth factor-binding protein 7 OS=Homo sapiens OX=9606 GN=IGFBP7 PE=1 SV=1
NaN	NaN	NaN	NaN	NaN	NaN	NaN	NaN	NaN	NaN	NaN	NaN	NaN	NaN	-2.60283	NaN	NaN	NaN		1	1	Q969T4	Ubiquitin-conjugating enzyme E2 E3 OS=Homo sapiens OX=9606 GN=UBE2E3 PE=1 SV=1
NaN	NaN	NaN	NaN	NaN	NaN	NaN	NaN	NaN	NaN	NaN	NaN	NaN	NaN	NaN	NaN	NaN	NaN		1	1	O75410	Transforming acidic coiled-coil-containing protein 1 OS=Homo sapiens OX=9606 GN=TACC1 PE=1 SV=2
NaN	NaN	NaN	NaN	NaN	NaN	NaN	NaN	NaN	NaN	NaN	NaN	NaN	NaN	NaN	NaN	NaN	NaN		1	1	O43414	ERI1 exoribonuclease 3 OS=Homo sapiens OX=9606 GN=ERI3 PE=1 SV=2
NaN	NaN	NaN	NaN	NaN	NaN	NaN	-2.23535	NaN	-2.7788	NaN	-2.73576	NaN	NaN	NaN	NaN	NaN	NaN		1	1	Q96GG9	DCN1-like protein 1 OS=Homo sapiens OX=9606 GN=DCUN1D1 PE=1 SV=1
NaN	NaN	NaN	NaN	NaN	NaN	NaN	NaN	NaN	NaN	NaN	NaN	NaN	NaN	NaN	NaN	NaN	NaN		1	1	Q8WWH5	Probable tRNA pseudouridine synthase 1 OS=Homo sapiens OX=9606 GN=TRUB1 PE=1 SV=1
-3.07251	NaN	NaN	NaN	NaN	NaN	-2.62924	-2.16547	-2.71559	-2.0582	-2.7431	NaN	NaN	-2.40711	-2.14788	-2.57086	-2.37932	-2.25672		0,5164442284559	0,673113188090665	Q00535	Cyclin-dependent-like kinase 5 OS=Homo sapiens OX=9606 GN=CDK5 PE=1 SV=3
NaN	NaN	NaN	NaN	NaN	NaN	-4.46858	-3.28583	-4.80327	NaN	NaN	NaN	NaN	NaN	NaN	NaN	NaN	-5.20677		1	1	Q9UJ70	N-acetyl-D-glucosamine kinase OS=Homo sapiens OX=9606 GN=NAGK PE=1 SV=4
NaN	NaN	NaN	NaN	NaN	NaN	NaN	NaN	NaN	NaN	NaN	NaN	NaN	NaN	NaN	NaN	NaN	NaN		1	1	Q14562	ATP-dependent RNA helicase DHX8 OS=Homo sapiens OX=9606 GN=DHX8 PE=1 SV=1
NaN	NaN	NaN	NaN	NaN	NaN	NaN	NaN	NaN	NaN	NaN	NaN	-2.29153	-2.40214	-2.92288	-2.60175	-2.23289	-2.49729		1	1	Q969I3	Glycine N-acyltransferase-like protein 1 OS=Homo sapiens OX=9606 GN=GLYATL1 PE=1 SV=1
NaN	NaN	NaN	NaN	NaN	NaN	NaN	NaN	NaN	NaN	NaN	NaN	NaN	NaN	NaN	NaN	NaN	NaN		1	1	Q96K19	E3 ubiquitin-protein ligase RNF170 OS=Homo sapiens OX=9606 GN=RNF170 PE=1 SV=2
NaN	NaN	NaN	NaN	NaN	NaN	NaN	NaN	NaN	NaN	NaN	1.32767	NaN	NaN	NaN	NaN	NaN	NaN		1	1	Q8IUC1	Keratin-associated protein 11-1 OS=Homo sapiens OX=9606 GN=KRTAP11-1 PE=1 SV=1
-2.12738	1.22965	-0.688147	0.143974	0.242148	0.772463	NaN	NaN	NaN	NaN	NaN	NaN	NaN	NaN	NaN	NaN	NaN	NaN		1	1	Q8N1N4	Keratin, type II cytoskeletal 78 OS=Homo sapiens OX=9606 GN=KRT78 PE=1 SV=2
NaN	NaN	NaN	NaN	NaN	NaN	NaN	NaN	NaN	NaN	NaN	NaN	NaN	NaN	NaN	NaN	NaN	NaN		1	1	Q03188	Centromere protein C OS=Homo sapiens OX=9606 GN=CENPC PE=1 SV=2
NaN	NaN	NaN	NaN	NaN	NaN	NaN	NaN	NaN	NaN	NaN	NaN	NaN	NaN	NaN	NaN	NaN	NaN		1	1	Q86WB0	Nuclear-interacting partner of ALK OS=Homo sapiens OX=9606 GN=ZC3HC1 PE=1 SV=1
NaN	NaN	NaN	NaN	NaN	NaN	NaN	NaN	NaN	NaN	NaN	NaN	-2.85199	-2.74971	NaN	NaN	-3.08003	-3.315		1	1	Q8IWF2	FAD-dependent oxidoreductase domain-containing protein 2 OS=Homo sapiens OX=9606 GN=FOXRED2 PE=1 SV=1
-3.30205	NaN	-3.74176	NaN	NaN	-3.74917	-3.40378	-3.40792	-3.25953	NaN	-3.5594	NaN	-3.46528	-3.34159	-3.35633	NaN	-3.43726	-3.00644		0,180633262383448	0,257357284240162	Q9NV56	MRG/MORF4L-binding protein OS=Homo sapiens OX=9606 GN=MRGBP PE=1 SV=1
-4.12196	NaN	NaN	NaN	NaN	NaN	-4.22309	-4.19395	-3.96519	-4.07879	NaN	NaN	NaN	-3.66798	-4.3317	NaN	NaN	-4.02607		0,568704248058617	0,736450345831033	Q96ES7	SAGA-associated factor 29 OS=Homo sapiens OX=9606 GN=SGF29 PE=1 SV=1
-3.72886	NaN	-3.72671	NaN	-3.78419	-4.72019	-4.16283	-4.17326	-3.70677	NaN	-4.09171	NaN	-4.3797	-4.13525	NaN	NaN	-3.66661	-3.95515		0,979771595436275	1	Q9H173	Nucleotide exchange factor SIL1 OS=Homo sapiens OX=9606 GN=SIL1 PE=1 SV=1
NaN	NaN	NaN	NaN	NaN	NaN	NaN	NaN	NaN	NaN	NaN	NaN	NaN	-3.00037	-2.76321	-2.32478	NaN	-3.00805		1	1	Q9NP61	ADP-ribosylation factor GTPase-activating protein 3 OS=Homo sapiens OX=9606 GN=ARFGAP3 PE=1 SV=1
NaN	NaN	NaN	NaN	NaN	NaN	NaN	NaN	NaN	NaN	NaN	NaN	NaN	-3.39328	-2.81982	NaN	NaN	NaN		1	1	Q9UBW7	Zinc finger MYM-type protein 2 OS=Homo sapiens OX=9606 GN=ZMYM2 PE=1 SV=1
NaN	NaN	NaN	NaN	NaN	NaN	NaN	NaN	NaN	NaN	NaN	NaN	NaN	NaN	NaN	NaN	NaN	NaN		1	1	Q9UKV5	E3 ubiquitin-protein ligase AMFR OS=Homo sapiens OX=9606 GN=AMFR PE=1 SV=2
NaN	NaN	NaN	NaN	NaN	NaN	-3.78919	-3.65656	-4.15641	NaN	-3.59929	-5.1999	NaN	NaN	NaN	NaN	NaN	NaN		1	1	P15289	Arylsulfatase A OS=Homo sapiens OX=9606 GN=ARSA PE=1 SV=3
NaN	NaN	NaN	NaN	NaN	NaN	NaN	NaN	NaN	NaN	NaN	NaN	NaN	NaN	NaN	NaN	NaN	NaN		1	1	Q8TBF2	Prostamide/prostaglandin F synthase OS=Homo sapiens OX=9606 GN=PRXL2B PE=1 SV=1
NaN	NaN	NaN	NaN	NaN	-3.50693	-3.12059	-2.74352	-2.84842	-2.51595	-2.58407	-3.02154	NaN	-4.31314	NaN	NaN	NaN	NaN		1	1	Q96HR9	Receptor expression-enhancing protein 6 OS=Homo sapiens OX=9606 GN=REEP6 PE=1 SV=2
NaN	NaN	NaN	NaN	NaN	NaN	NaN	NaN	NaN	NaN	NaN	-2.08027	NaN	NaN	NaN	NaN	NaN	NaN		1	1	Q9BZX2	Uridine-cytidine kinase 2 OS=Homo sapiens OX=9606 GN=UCK2 PE=1 SV=1
NaN	NaN	NaN	NaN	NaN	NaN	-3.58395	-3.61519	-3.98793	NaN	-3.75956	-2.80419	-3.53419	NaN	-3.63436	-3.86852	-2.69279	-3.79376		0,879647241379896	1	Q96B36	Proline-rich AKT1 substrate 1 OS=Homo sapiens OX=9606 GN=AKT1S1 PE=1 SV=1
NaN	NaN	NaN	NaN	NaN	NaN	NaN	NaN	NaN	NaN	NaN	NaN	NaN	NaN	NaN	NaN	NaN	NaN		1	1	Q8TCF1	AN1-type zinc finger protein 1 OS=Homo sapiens OX=9606 GN=ZFAND1 PE=1 SV=1
NaN	NaN	NaN	NaN	NaN	NaN	NaN	NaN	NaN	NaN	NaN	NaN	NaN	NaN	NaN	NaN	NaN	NaN		1	1	Q9UHK6	Alpha-methylacyl-CoA racemase OS=Homo sapiens OX=9606 GN=AMACR PE=1 SV=2
-3.92681	NaN	NaN	NaN	NaN	NaN	NaN	NaN	-5.1626	NaN	-5.18317	-4.55375	NaN	-3.87695	-4.69051	-3.21582	-3.2002	-5.09672		0,125192493636365	0,185047146227472	Q99933	BAG family molecular chaperone regulator 1 OS=Homo sapiens OX=9606 GN=BAG1 PE=1 SV=4
NaN	NaN	NaN	NaN	NaN	NaN	NaN	NaN	NaN	NaN	NaN	NaN	NaN	NaN	NaN	NaN	NaN	NaN		1	1	Q9Y2Y0	ADP-ribosylation factor-like protein 2-binding protein OS=Homo sapiens OX=9606 GN=ARL2BP PE=1 SV=1
-1.86099	-2.23132	-1.96151	NaN	-2.09216	-1.97404	NaN	NaN	NaN	NaN	NaN	NaN	NaN	NaN	NaN	NaN	NaN	NaN		1	1	P05109	Protein S100-A8 OS=Homo sapiens OX=9606 GN=S100A8 PE=1 SV=1
NaN	NaN	NaN	NaN	NaN	NaN	NaN	NaN	NaN	NaN	NaN	NaN	NaN	NaN	NaN	NaN	NaN	NaN		1	1	Q86U44	N6-adenosine-methyltransferase catalytic subunit OS=Homo sapiens OX=9606 GN=METTL3 PE=1 SV=2
-3.40169	NaN	-3.2786	NaN	NaN	NaN	NaN	NaN	NaN	NaN	NaN	NaN	NaN	NaN	NaN	NaN	NaN	NaN		1	1	Q99102	Mucin-4 OS=Homo sapiens OX=9606 GN=MUC4 PE=1 SV=4
NaN	NaN	NaN	-4.19306	-3.35375	NaN	NaN	NaN	NaN	-3.14086	-3.40782	NaN	NaN	NaN	NaN	NaN	NaN	NaN		0,374665273448244	0,500875468374565	Q2T9J0	Peroxisomal leader peptide-processing protease OS=Homo sapiens OX=9606 GN=TYSND1 PE=1 SV=3
NaN	NaN	NaN	NaN	NaN	NaN	-1.01536	-0.484091	-0.898954	-0.539173	-1.44812	-1.40997	-2.29727	-2.03795	-2.17409	NaN	-0.0806313	-1.06283		0,216613873596688	0,304209001007293	P01023	Alpha-2-macroglobulin OS=Homo sapiens OX=9606 GN=A2M PE=1 SV=3
NaN	NaN	NaN	-3.96849	NaN	NaN	NaN	NaN	NaN	NaN	NaN	NaN	-2.43793	-2.81322	NaN	NaN	NaN	-2.47935		1	1	O15484	Calpain-5 OS=Homo sapiens OX=9606 GN=CAPN5 PE=1 SV=2
-4.50717	NaN	NaN	NaN	NaN	NaN	NaN	NaN	NaN	NaN	NaN	NaN	-3.09902	-3.12087	-3.27321	-3.90729	-4.02143	-3.82036		1	1	Q86UY6	N-alpha-acetyltransferase 40 OS=Homo sapiens OX=9606 GN=NAA40 PE=1 SV=1
-0.654983	NaN	-1.94414	NaN	NaN	-1.3543	NaN	NaN	NaN	NaN	NaN	NaN	NaN	NaN	NaN	NaN	NaN	NaN		1	1	P52926	High mobility group protein HMGI-C OS=Homo sapiens OX=9606 GN=HMGA2 PE=1 SV=1
NaN	NaN	NaN	NaN	NaN	NaN	NaN	NaN	NaN	NaN	NaN	NaN	NaN	NaN	NaN	NaN	NaN	NaN		1	1	Q13277	Syntaxin-3 OS=Homo sapiens OX=9606 GN=STX3 PE=1 SV=3
NaN	NaN	NaN	NaN	NaN	NaN	-2.1218	-1.80052	-1.85585	-2.30138	-3.12691	NaN	NaN	NaN	NaN	NaN	NaN	NaN		1	1	Q8N9Z2	Coiled-coil domain-containing protein 71L OS=Homo sapiens OX=9606 GN=CCDC71L PE=1 SV=2
NaN	NaN	NaN	NaN	NaN	NaN	NaN	-3.45215	NaN	-2.88876	NaN	NaN	-2.36889	-2.25223	-4.01807	-2.46858	NaN	-2.07787		0,419419709351209	0,556833193706215	P0C7P0	CDGSH iron-sulfur domain-containing protein 3, mitochondrial OS=Homo sapiens OX=9606 GN=CISD3 PE=1 SV=1
NaN	NaN	NaN	NaN	NaN	NaN	NaN	NaN	NaN	NaN	NaN	NaN	NaN	NaN	NaN	NaN	NaN	NaN		1	1	Q92759	General transcription factor IIH subunit 4 OS=Homo sapiens OX=9606 GN=GTF2H4 PE=1 SV=1
NaN	NaN	NaN	NaN	NaN	NaN	-1.77599	-2.45224	-2.18038	-2.1429	-2.23178	-2.37209	NaN	NaN	NaN	NaN	NaN	NaN		1	1	Q9BXF6	Rab11 family-interacting protein 5 OS=Homo sapiens OX=9606 GN=RAB11FIP5 PE=1 SV=1
NaN	NaN	NaN	NaN	NaN	NaN	NaN	NaN	NaN	NaN	NaN	NaN	-3.38922	-3.15453	-2.73218	-3.14417	NaN	-2.88543		1	1	Q96HQ2	CDKN2AIP N-terminal-like protein OS=Homo sapiens OX=9606 GN=CDKN2AIPNL PE=1 SV=1
-4.05038	NaN	NaN	NaN	NaN	NaN	-4.47882	-3.58923	-3.53082	-3.95932	NaN	-3.65983	NaN	NaN	-3.75364	NaN	NaN	NaN		1	1	Q9Y312	Protein AAR2 homolog OS=Homo sapiens OX=9606 GN=AAR2 PE=1 SV=2
NaN	NaN	NaN	NaN	NaN	NaN	NaN	NaN	NaN	NaN	NaN	NaN	-3.03291	-3.69772	-3.48189	-3.7339	NaN	-2.76418		1	1	Q15147	1-phosphatidylinositol 4,5-bisphosphate phosphodiesterase beta-4 OS=Homo sapiens OX=9606 GN=PLCB4 PE=1 SV=3
NaN	NaN	NaN	NaN	NaN	NaN	NaN	NaN	NaN	NaN	NaN	NaN	NaN	NaN	NaN	NaN	NaN	NaN		1	1	Q8WXG1	Radical S-adenosyl methionine domain-containing protein 2 OS=Homo sapiens OX=9606 GN=RSAD2 PE=1 SV=1
NaN	NaN	NaN	NaN	NaN	NaN	NaN	NaN	NaN	NaN	NaN	NaN	NaN	NaN	NaN	NaN	NaN	NaN		1	1	P52756	RNA-binding protein 5 OS=Homo sapiens OX=9606 GN=RBM5 PE=1 SV=2
-1.04981	-0.771519	NaN	-1.66112	-1.17077	NaN	NaN	NaN	NaN	NaN	NaN	NaN	-0.582165	-0.886063	0.0200043	-0.884897	0.267307	-0.899275		0,0567473316276007	0,0904071903155397	P27707	Deoxycytidine kinase OS=Homo sapiens OX=9606 GN=DCK PE=1 SV=1
NaN	NaN	NaN	NaN	NaN	NaN	NaN	NaN	NaN	NaN	NaN	NaN	NaN	NaN	NaN	-2.50125	NaN	NaN		1	1	O95834	Echinoderm microtubule-associated protein-like 2 OS=Homo sapiens OX=9606 GN=EML2 PE=1 SV=1
NaN	NaN	NaN	NaN	NaN	NaN	NaN	NaN	NaN	NaN	NaN	NaN	NaN	NaN	-2.41635	NaN	NaN	NaN		1	1	O15379	Histone deacetylase 3 OS=Homo sapiens OX=9606 GN=HDAC3 PE=1 SV=2
NaN	NaN	NaN	NaN	NaN	NaN	NaN	NaN	NaN	NaN	NaN	NaN	NaN	NaN	NaN	NaN	NaN	NaN		1	1	Q9Y5Y2	Cytosolic Fe-S cluster assembly factor NUBP2 OS=Homo sapiens OX=9606 GN=NUBP2 PE=1 SV=1
NaN	NaN	NaN	NaN	NaN	NaN	NaN	-3.27449	-3.53664	NaN	-3.6101	NaN	NaN	NaN	NaN	NaN	NaN	NaN		1	1	P41236	Protein phosphatase inhibitor 2 OS=Homo sapiens OX=9606 GN=PPP1R2 PE=1 SV=2
-4.32761	-2.72156	-3.27312	-3.70803	NaN	-3.57109	NaN	NaN	-3.25104	NaN	-3.13943	NaN	-4.06517	-3.30041	-3.87447	-4.2795	NaN	-3.7996		0,245691286608048	0,341680144100089	Q12830	Nucleosome-remodeling factor subunit BPTF OS=Homo sapiens OX=9606 GN=BPTF PE=1 SV=3
NaN	NaN	-4.25189	NaN	NaN	NaN	NaN	NaN	NaN	NaN	NaN	NaN	-3.88692	-3.89781	-2.6194	-3.63323	NaN	NaN		1	1	Q9HC78	Zinc finger and BTB domain-containing protein 20 OS=Homo sapiens OX=9606 GN=ZBTB20 PE=1 SV=3
NaN	NaN	NaN	NaN	NaN	NaN	NaN	NaN	NaN	NaN	NaN	NaN	NaN	NaN	NaN	NaN	NaN	NaN		1	1	Q9UQR0	Sex comb on midleg-like protein 2 OS=Homo sapiens OX=9606 GN=SCML2 PE=1 SV=1
-2.68617	-2.58846	NaN	NaN	-2.47693	NaN	NaN	-3.60187	NaN	NaN	NaN	NaN	NaN	NaN	NaN	NaN	NaN	NaN		1	1	Q9NXH8	Torsin-4A OS=Homo sapiens OX=9606 GN=TOR4A PE=1 SV=2
NaN	NaN	NaN	NaN	NaN	NaN	NaN	-3.34857	NaN	NaN	NaN	NaN	-3.5158	NaN	NaN	NaN	NaN	-3.39086		1	1	Q96RL7	Vacuolar protein sorting-associated protein 13A OS=Homo sapiens OX=9606 GN=VPS13A PE=1 SV=2
NaN	NaN	NaN	NaN	NaN	NaN	NaN	NaN	NaN	NaN	NaN	NaN	-3.52212	-3.52516	-4.20948	-4.13837	NaN	-3.52703		1	1	Q7Z589	BRCA2-interacting transcriptional repressor EMSY OS=Homo sapiens OX=9606 GN=EMSY PE=1 SV=2
-2.86673	NaN	NaN	NaN	NaN	NaN	-2.52429	-2.07829	-1.8823	-1.17429	-1.51706	-1.78224	-1.98549	-0.877251	-1.03053	-1.49488	-1.37494	-0.857176		0,0582571222107354	0,0926122751865017	Q9BTE7	DCN1-like protein 5 OS=Homo sapiens OX=9606 GN=DCUN1D5 PE=1 SV=1
NaN	NaN	NaN	NaN	NaN	NaN	NaN	NaN	NaN	NaN	NaN	NaN	NaN	NaN	NaN	NaN	NaN	NaN		1	1	Q8NC44	Reticulophagy regulator 2 OS=Homo sapiens OX=9606 GN=RETREG2 PE=1 SV=3
-4.65921	NaN	NaN	-4.55061	-4.27489	-4.67473	-5.01567	-5.55805	-4.82096	-4.64577	-4.63645	NaN	NaN	-4.83747	-5.40014	NaN	NaN	-5.49917		0,0510176714322089	0,0822571573310706	Q9H5K3	Protein O-mannose kinase OS=Homo sapiens OX=9606 GN=POMK PE=1 SV=1
-0.150687	-0.0526829	0.189404	-1.26343	0.128871	-0.322002	NaN	NaN	NaN	NaN	NaN	NaN	NaN	NaN	NaN	NaN	NaN	NaN		1	1	Q7L5N7	Lysophosphatidylcholine acyltransferase 2 OS=Homo sapiens OX=9606 GN=LPCAT2 PE=1 SV=1
NaN	NaN	NaN	NaN	NaN	NaN	NaN	NaN	NaN	NaN	NaN	NaN	NaN	NaN	NaN	NaN	-0.512388	-2.25121		1	1	P19823	Inter-alpha-trypsin inhibitor heavy chain H2 OS=Homo sapiens OX=9606 GN=ITIH2 PE=1 SV=2
NaN	NaN	NaN	NaN	NaN	NaN	NaN	NaN	NaN	NaN	NaN	NaN	NaN	NaN	NaN	NaN	NaN	NaN		1	1	Q9NRL3	Striatin-4 OS=Homo sapiens OX=9606 GN=STRN4 PE=1 SV=2
NaN	NaN	NaN	NaN	NaN	NaN	NaN	NaN	NaN	NaN	NaN	-0.0443382	NaN	NaN	NaN	NaN	NaN	NaN		1	1	Q52LG2	Keratin-associated protein 13-2 OS=Homo sapiens OX=9606 GN=KRTAP13-2 PE=1 SV=1
NaN	NaN	NaN	NaN	NaN	NaN	NaN	NaN	NaN	NaN	NaN	NaN	NaN	NaN	NaN	NaN	NaN	NaN		1	1	P61962	DDB1- and CUL4-associated factor 7 OS=Homo sapiens OX=9606 GN=DCAF7 PE=1 SV=1
NaN	NaN	NaN	NaN	NaN	NaN	NaN	NaN	NaN	NaN	NaN	NaN	NaN	NaN	NaN	NaN	NaN	NaN		1	1	Q8N129	Protein canopy homolog 4 OS=Homo sapiens OX=9606 GN=CNPY4 PE=1 SV=1
NaN	NaN	NaN	NaN	NaN	NaN	NaN	NaN	NaN	NaN	NaN	NaN	NaN	NaN	NaN	NaN	NaN	NaN		1	1	Q5EB52	Mesoderm-specific transcript homolog protein OS=Homo sapiens OX=9606 GN=MEST PE=1 SV=2
NaN	NaN	NaN	NaN	NaN	NaN	NaN	NaN	NaN	NaN	NaN	NaN	NaN	NaN	NaN	NaN	NaN	NaN		1	1	A0PJW6	Transmembrane protein 223 OS=Homo sapiens OX=9606 GN=TMEM223 PE=1 SV=1
-2.74546	NaN	NaN	NaN	NaN	NaN	-3.13584	-2.38437	-2.78433	-2.95658	-2.68024	-2.4681	-3.11724	-3.65685	-3.4162	-2.37878	NaN	-2.56382		0,282833681143265	0,388808365775614	Q15121	Astrocytic phosphoprotein PEA-15 OS=Homo sapiens OX=9606 GN=PEA15 PE=1 SV=2
-1.72248	-3.58953	-3.39271	-4.16678	-5.07825	-1.80376	-1.15413	-2.02273	-1.0269	-3.42898	-3.07228	-0.557415	-1.73868	-4.26494	-4.43645	-4.27613	NaN	-2.87012		0,0820129321835358	0,125677356389398	Q8N357	Solute carrier family 35 member F6 OS=Homo sapiens OX=9606 GN=SLC35F6 PE=1 SV=1
NaN	NaN	NaN	NaN	NaN	NaN	NaN	NaN	NaN	NaN	NaN	NaN	NaN	NaN	NaN	NaN	NaN	NaN		1	1	Q13503	Mediator of RNA polymerase II transcription subunit 21 OS=Homo sapiens OX=9606 GN=MED21 PE=1 SV=1
NaN	NaN	NaN	NaN	NaN	NaN	NaN	NaN	NaN	NaN	NaN	NaN	NaN	NaN	NaN	NaN	NaN	NaN		1	1	Q86WX3	Active regulator of SIRT1 OS=Homo sapiens OX=9606 GN=RPS19BP1 PE=1 SV=1
-4.27299	NaN	NaN	NaN	NaN	NaN	NaN	NaN	-3.91734	-3.36066	-4.15393	NaN	NaN	NaN	NaN	NaN	NaN	NaN		1	1	Q3KQZ1	Solute carrier family 25 member 35 OS=Homo sapiens OX=9606 GN=SLC25A35 PE=1 SV=1
NaN	NaN	NaN	NaN	NaN	NaN	NaN	-2.61431	NaN	NaN	NaN	-2.31682	NaN	NaN	-3.66121	NaN	NaN	NaN		1	1	Q9BZV1	UBX domain-containing protein 6 OS=Homo sapiens OX=9606 GN=UBXN6 PE=1 SV=1
-1.25385	NaN	-1.38763	-2.05074	NaN	-0.957045	-1.07544	NaN	-0.75692	-1.89336	-1.64552	-1.56712	-1.91471	-5.12882	-2.03693	NaN	NaN	-2.21923		0,0807572656500565	0,124054159638256	Q9UHA3	Probable ribosome biogenesis protein RLP24 OS=Homo sapiens OX=9606 GN=RSL24D1 PE=1 SV=1
-3.34066	NaN	NaN	-2.32435	NaN	NaN	NaN	-4.4698	NaN	NaN	-3.25889	NaN	-3.29522	NaN	NaN	NaN	-2.60178	-3.97997		0,45251942422986	0,597190559558272	Q8IWJ2	GRIP and coiled-coil domain-containing protein 2 OS=Homo sapiens OX=9606 GN=GCC2 PE=1 SV=4
NaN	NaN	NaN	NaN	NaN	NaN	-1.90939	-2.36106	NaN	NaN	NaN	NaN	NaN	NaN	NaN	NaN	NaN	NaN		1	1	O95260	Arginyl-tRNA--protein transferase 1 OS=Homo sapiens OX=9606 GN=ATE1 PE=1 SV=2
-3.51862	NaN	NaN	NaN	NaN	NaN	NaN	NaN	-3.74219	NaN	NaN	NaN	NaN	NaN	NaN	NaN	-2.09225	NaN		1	1	Q15545	Transcription initiation factor TFIID subunit 7 OS=Homo sapiens OX=9606 GN=TAF7 PE=1 SV=1
NaN	NaN	NaN	NaN	NaN	NaN	NaN	NaN	NaN	NaN	NaN	NaN	NaN	NaN	NaN	NaN	NaN	NaN		1	1	Q5JVS0	Intracellular hyaluronan-binding protein 4 OS=Homo sapiens OX=9606 GN=HABP4 PE=1 SV=1
NaN	NaN	NaN	NaN	NaN	NaN	NaN	NaN	NaN	NaN	NaN	NaN	NaN	NaN	NaN	NaN	NaN	NaN		1	1	Q7KZN9	Cytochrome c oxidase assembly protein COX15 homolog OS=Homo sapiens OX=9606 GN=COX15 PE=1 SV=1
NaN	-1.4656	-1.97219	-0.883516	-1.24842	NaN	-1.67263	-0.846882	-1.24995	-1.07291	-0.686754	-1.07831	-2.04515	-2.27228	-1.18773	-1.34056	-2.11742	-1.74861		0,0389098304982637	0,0649378484835123	Q9GZM5	Protein YIPF3 OS=Homo sapiens OX=9606 GN=YIPF3 PE=1 SV=1
NaN	NaN	NaN	NaN	NaN	NaN	NaN	NaN	NaN	NaN	NaN	NaN	NaN	NaN	NaN	NaN	NaN	NaN		1	1	P31321	cAMP-dependent protein kinase type I-beta regulatory subunit OS=Homo sapiens OX=9606 GN=PRKAR1B PE=1 SV=4
-3.28696	-1.46572	-3.23935	NaN	NaN	-2.62109	NaN	-3.1587	NaN	NaN	NaN	NaN	-2.82448	-2.9243	-2.42624	-1.98907	-1.62	-2.96017		0,666542739062667	0,847508038365272	Q9UQN3	Charged multivesicular body protein 2b OS=Homo sapiens OX=9606 GN=CHMP2B PE=1 SV=1
NaN	NaN	NaN	NaN	NaN	NaN	NaN	NaN	NaN	NaN	NaN	NaN	NaN	NaN	NaN	NaN	NaN	NaN		1	1	Q9BT40	Inositol polyphosphate 5-phosphatase K OS=Homo sapiens OX=9606 GN=INPP5K PE=1 SV=3
NaN	NaN	NaN	NaN	NaN	NaN	NaN	NaN	NaN	NaN	NaN	NaN	NaN	NaN	NaN	NaN	NaN	NaN		1	1	Q9NRG1	Phosphoribosyltransferase domain-containing protein 1 OS=Homo sapiens OX=9606 GN=PRTFDC1 PE=1 SV=1
NaN	NaN	NaN	NaN	NaN	NaN	NaN	NaN	NaN	NaN	NaN	NaN	NaN	NaN	NaN	NaN	NaN	NaN		1	1	Q96IR2	Zinc finger protein 845 OS=Homo sapiens OX=9606 GN=ZNF845 PE=1 SV=3
-3.28489	NaN	NaN	NaN	NaN	NaN	-2.23137	-2.00195	-3.17509	-2.02051	-2.63981	-2.21183	-2.37632	-2.45618	-2.03146	-1.80037	-2.12561	-2.13654		0,304474785659231	0,415971269282899	Q9NVT9	Armadillo repeat-containing protein 1 OS=Homo sapiens OX=9606 GN=ARMC1 PE=1 SV=1
-5.44161	NaN	NaN	-4.66624	-4.26119	NaN	NaN	NaN	NaN	-6.02496	NaN	NaN	-4.00716	-3.93202	-4.33359	-3.99238	NaN	-4.1965		0,0426232266950206	0,0701197103857361	Q9H2X9	Solute carrier family 12 member 5 OS=Homo sapiens OX=9606 GN=SLC12A5 PE=1 SV=3
NaN	NaN	NaN	NaN	NaN	NaN	NaN	NaN	NaN	NaN	NaN	NaN	-1.09806	-1.02263	-1.11867	-1.10541	NaN	-0.87623		1	1	Q92826	Homeobox protein Hox-B13 OS=Homo sapiens OX=9606 GN=HOXB13 PE=1 SV=2
-1.03285	-1.53046	-1.44662	-1.29188	-1.10626	-1.08241	-1.24508	-1.27352	-1.06224	-1.51322	-1.07517	-1.42064	-1.00809	-1.1523	-1.18287	-1.20329	-1.15705	-1.13029		0,374625689931012	0,500875468374565	Q96A57	Transmembrane protein 230 OS=Homo sapiens OX=9606 GN=TMEM230 PE=1 SV=1
NaN	-2.77376	NaN	NaN	NaN	NaN	NaN	-2.20183	NaN	-2.23429	NaN	-1.15638	-2.98798	-3.21152	NaN	-3.4797	-2.33204	NaN		0,0404719416341667	0,0670890341074808	P54619	5'-AMP-activated protein kinase subunit gamma-1 OS=Homo sapiens OX=9606 GN=PRKAG1 PE=1 SV=1
NaN	NaN	NaN	NaN	NaN	NaN	NaN	NaN	NaN	NaN	NaN	NaN	NaN	NaN	NaN	NaN	NaN	NaN		1	1	Q9UN81	LINE-1 retrotransposable element ORF1 protein OS=Homo sapiens OX=9606 GN=L1RE1 PE=1 SV=1
-1.58257	NaN	-2.78059	NaN	NaN	NaN	NaN	NaN	-2.89365	NaN	-2.28278	NaN	NaN	-3.08496	NaN	NaN	NaN	NaN		0,606809695993443	0,781446450913781	Q9P0S2	Cytochrome c oxidase assembly protein COX16 homolog, mitochondrial OS=Homo sapiens OX=9606 GN=COX16 PE=1 SV=1
NaN	NaN	NaN	NaN	NaN	NaN	NaN	NaN	NaN	NaN	NaN	NaN	NaN	NaN	NaN	NaN	NaN	NaN		1	1	Q4G0F5	Vacuolar protein sorting-associated protein 26B OS=Homo sapiens OX=9606 GN=VPS26B PE=1 SV=2
NaN	NaN	NaN	NaN	NaN	NaN	NaN	NaN	NaN	NaN	NaN	NaN	NaN	NaN	NaN	NaN	NaN	NaN		1	1	Q96T58	Msx2-interacting protein OS=Homo sapiens OX=9606 GN=SPEN PE=1 SV=1
NaN	NaN	NaN	NaN	NaN	NaN	NaN	NaN	NaN	NaN	NaN	NaN	NaN	NaN	NaN	NaN	NaN	NaN		1	1	P30711	Glutathione S-transferase theta-1 OS=Homo sapiens OX=9606 GN=GSTT1 PE=1 SV=4
NaN	NaN	NaN	NaN	NaN	NaN	NaN	NaN	NaN	NaN	NaN	NaN	NaN	NaN	NaN	NaN	NaN	NaN		1	1	Q9Y5B6	PAX3- and PAX7-binding protein 1 OS=Homo sapiens OX=9606 GN=PAXBP1 PE=1 SV=2
NaN	NaN	NaN	NaN	NaN	NaN	NaN	NaN	NaN	NaN	NaN	NaN	NaN	NaN	NaN	NaN	NaN	NaN		1	1	O60921	Checkpoint protein HUS1 OS=Homo sapiens OX=9606 GN=HUS1 PE=1 SV=1
-2.85989	NaN	-2.62169	-2.91118	-2.65093	-3.27949	-3.3003	-2.88789	-2.79597	-3.08728	-2.61179	NaN	-3.30001	-3.31149	NaN	NaN	-2.79966	-3.79593		0,131159867061719	0,192451965575792	Q8N138	ORM1-like protein 3 OS=Homo sapiens OX=9606 GN=ORMDL3 PE=1 SV=1
NaN	NaN	NaN	NaN	NaN	NaN	NaN	NaN	NaN	NaN	NaN	NaN	NaN	NaN	NaN	NaN	NaN	NaN		1	1	Q15018	BRISC complex subunit Abraxas 2 OS=Homo sapiens OX=9606 GN=ABRAXAS2 PE=1 SV=2
NaN	NaN	NaN	NaN	NaN	NaN	NaN	NaN	NaN	NaN	NaN	NaN	NaN	NaN	NaN	NaN	NaN	NaN		1	1	Q8TD43	Transient receptor potential cation channel subfamily M member 4 OS=Homo sapiens OX=9606 GN=TRPM4 PE=1 SV=1
NaN	NaN	NaN	NaN	NaN	NaN	NaN	NaN	NaN	NaN	NaN	NaN	NaN	NaN	NaN	NaN	NaN	NaN		1	1	Q0VF96	Cingulin-like protein 1 OS=Homo sapiens OX=9606 GN=CGNL1 PE=1 SV=2
NaN	NaN	NaN	NaN	NaN	NaN	NaN	-1.60489	-3.00821	-2.77505	-2.64329	-2.91566	NaN	NaN	NaN	NaN	NaN	NaN		1	1	Q96BW5	Phosphotriesterase-related protein OS=Homo sapiens OX=9606 GN=PTER PE=1 SV=1
NaN	NaN	NaN	NaN	NaN	NaN	-3.96247	NaN	-3.87097	NaN	NaN	NaN	NaN	NaN	NaN	NaN	NaN	-4.11653		1	1	Q99674	Cell growth regulator with EF hand domain protein 1 OS=Homo sapiens OX=9606 GN=CGREF1 PE=2 SV=3
NaN	NaN	NaN	NaN	NaN	NaN	NaN	NaN	NaN	NaN	NaN	NaN	NaN	NaN	NaN	NaN	NaN	NaN		1	1	Q53GD3	Choline transporter-like protein 4 OS=Homo sapiens OX=9606 GN=SLC44A4 PE=1 SV=2
-5.00632	-5.10937	-4.86539	-4.62824	-5.21657	-4.54643	-4.59811	-4.0383	-5.19718	-3.81614	-4.49583	-3.64867	-4.61033	-4.20412	-4.42531	-3.99674	-4.10051	-4.97835		0,0572775293114926	0,0911861566748681	P04183	Thymidine kinase, cytosolic OS=Homo sapiens OX=9606 GN=TK1 PE=1 SV=2
-1.9881	NaN	-1.11924	-1.08146	-1.05986	-1.2602	-1.45154	-1.71328	-2.12324	NaN	-1.85374	NaN	NaN	-2.07694	-1.95783	-2.08802	-1.46457	NaN		0,0487034574424653	0,0790007893468591	Q96EC8	Protein YIPF6 OS=Homo sapiens OX=9606 GN=YIPF6 PE=1 SV=2
NaN	NaN	NaN	NaN	NaN	NaN	NaN	NaN	NaN	NaN	-2.28947	NaN	NaN	-1.87696	NaN	NaN	NaN	-1.92146		1	1	P83876	Thioredoxin-like protein 4A OS=Homo sapiens OX=9606 GN=TXNL4A PE=1 SV=1
-0.764018	NaN	-0.61853	-1.13772	-1.56979	-0.780962	-1.0184	-0.842869	-0.939371	-1.09675	-0.924942	-1.59395	-0.529104	-0.678579	-0.592451	-0.820644	-0.705626	-0.692226		0,0548792180852417	0,0877154819793397	Q9UBU8	Mortality factor 4-like protein 1 OS=Homo sapiens OX=9606 GN=MORF4L1 PE=1 SV=2
-2.59732	NaN	-3.04272	-3.29919	NaN	NaN	-2.56254	NaN	-2.87296	-3.27191	-2.81084	NaN	-2.88842	-3.20421	-3.37523	NaN	NaN	-3.3956		0,30173109883125	0,412477794660779	Q9NUT2	Mitochondrial potassium channel ATP-binding subunit OS=Homo sapiens OX=9606 GN=ABCB8 PE=1 SV=3
-3.41022	-3.6525	-3.5319	NaN	-4.10307	NaN	NaN	NaN	NaN	NaN	NaN	NaN	-2.75954	-3.34711	-3.62627	-3.82175	-3.58206	NaN		0,34970776682182	0,471071918683506	P21741	Midkine OS=Homo sapiens OX=9606 GN=MDK PE=1 SV=1
NaN	NaN	NaN	NaN	NaN	NaN	NaN	NaN	NaN	NaN	NaN	NaN	NaN	NaN	NaN	NaN	NaN	NaN		1	1	Q9NPR2	Semaphorin-4B OS=Homo sapiens OX=9606 GN=SEMA4B PE=1 SV=4
-3.07868	NaN	NaN	-3.01601	-2.49069	NaN	NaN	NaN	NaN	NaN	NaN	NaN	NaN	NaN	-3.93382	NaN	NaN	NaN		1	1	Q9BZM5	UL16-binding protein 2 OS=Homo sapiens OX=9606 GN=ULBP2 PE=1 SV=1
NaN	NaN	NaN	NaN	NaN	NaN	NaN	NaN	NaN	NaN	NaN	NaN	NaN	NaN	NaN	NaN	NaN	NaN		1	1	Q9H0G5	Nuclear speckle splicing regulatory protein 1 OS=Homo sapiens OX=9606 GN=NSRP1 PE=1 SV=1
-2.3208	NaN	-1.87328	NaN	-2.19539	NaN	-3.34477	NaN	-2.95918	-2.54004	NaN	-2.02228	NaN	NaN	NaN	NaN	NaN	NaN		0,158188297780668	0,228471239623762	Q8N5F7	NF-kappa-B-activating protein OS=Homo sapiens OX=9606 GN=NKAP PE=1 SV=1
NaN	NaN	NaN	NaN	NaN	NaN	-3.63049	NaN	NaN	NaN	-4.95378	NaN	-3.53872	-3.86282	-3.72603	NaN	-4.90451	-3.09719		0,479599243770157	0,629919268184154	Q9H1E5	Thioredoxin-related transmembrane protein 4 OS=Homo sapiens OX=9606 GN=TMX4 PE=1 SV=1
NaN	NaN	NaN	NaN	NaN	NaN	NaN	NaN	NaN	NaN	NaN	NaN	NaN	NaN	NaN	NaN	NaN	NaN		1	1	Q9BRF8	Serine/threonine-protein phosphatase CPPED1 OS=Homo sapiens OX=9606 GN=CPPED1 PE=1 SV=3
-3.92792	NaN	NaN	-4.25772	NaN	-3.56529	NaN	-4.0566	NaN	NaN	NaN	NaN	NaN	NaN	NaN	NaN	NaN	NaN		1	1	Q9H4B0	Probable tRNA N6-adenosine threonylcarbamoyltransferase, mitochondrial OS=Homo sapiens OX=9606 GN=OSGEPL1 PE=2 SV=2
NaN	NaN	NaN	NaN	NaN	NaN	-1.72668	-1.19041	-1.7739	-1.4149	-1.73137	-2.19949	NaN	NaN	NaN	NaN	NaN	NaN		1	1	Q2PZI1	Probable C-mannosyltransferase DPY19L1 OS=Homo sapiens OX=9606 GN=DPY19L1 PE=2 SV=1
NaN	NaN	NaN	NaN	NaN	NaN	NaN	NaN	NaN	NaN	NaN	NaN	NaN	NaN	NaN	NaN	NaN	NaN		1	1	P55039	Developmentally-regulated GTP-binding protein 2 OS=Homo sapiens OX=9606 GN=DRG2 PE=1 SV=1
NaN	-2.54152	-3.52884	NaN	NaN	NaN	NaN	NaN	NaN	NaN	NaN	NaN	-2.87983	-2.80056	NaN	NaN	NaN	NaN		0,731801006614675	0,922836336191606	Q03111	Protein ENL OS=Homo sapiens OX=9606 GN=MLLT1 PE=1 SV=2
NaN	NaN	NaN	NaN	NaN	NaN	NaN	NaN	NaN	NaN	NaN	-7.16772	-5.19558	-4.538	-5.11175	-4.53946	-4.43363	-4.83702		1	1	Q9Y5N5	Methyltransferase N6AMT1 OS=Homo sapiens OX=9606 GN=N6AMT1 PE=1 SV=4
NaN	NaN	NaN	NaN	NaN	NaN	-3.61233	NaN	-3.2414	NaN	-3.19762	NaN	NaN	NaN	NaN	NaN	NaN	NaN		1	1	P48382	DNA-binding protein RFX5 OS=Homo sapiens OX=9606 GN=RFX5 PE=1 SV=1
-2.81495	-2.55165	-1.35135	NaN	NaN	-2.32572	NaN	NaN	NaN	NaN	NaN	NaN	NaN	NaN	NaN	NaN	-0.227797	NaN		1	1	Q07002	Cyclin-dependent kinase 18 OS=Homo sapiens OX=9606 GN=CDK18 PE=1 SV=4
0.16109	0.78727	0.131063	0.729454	-0.0793371	0.326172	0.495787	0.0496273	0.291817	0.109007	0.594568	0.557529	0.457714	0.210215	0.195515	0.529919	0.980753	0.41667		0,723906683148327	0,914136374235576	O60637	Tetraspanin-3 OS=Homo sapiens OX=9606 GN=TSPAN3 PE=2 SV=1
NaN	NaN	NaN	NaN	NaN	NaN	NaN	NaN	NaN	NaN	NaN	NaN	NaN	NaN	NaN	NaN	NaN	NaN		1	1	Q5U5X0	Complex III assembly factor LYRM7 OS=Homo sapiens OX=9606 GN=LYRM7 PE=1 SV=1
NaN	NaN	NaN	NaN	NaN	NaN	NaN	NaN	NaN	NaN	NaN	NaN	NaN	NaN	NaN	NaN	NaN	NaN		1	1	P32189	Glycerol kinase OS=Homo sapiens OX=9606 GN=GK PE=1 SV=3
NaN	NaN	NaN	NaN	NaN	NaN	NaN	NaN	NaN	NaN	NaN	NaN	NaN	NaN	NaN	NaN	NaN	NaN		1	1	P0DMN0	Sulfotransferase 1A4 OS=Homo sapiens OX=9606 GN=SULT1A4 PE=1 SV=1
-1.11632	NaN	-1.90425	-1.72838	NaN	NaN	NaN	NaN	NaN	NaN	NaN	NaN	-1.31236	-0.890419	-1.93828	-1.64352	-2.30885	-0.777243		0,796665850089725	0,996903403126713	O75394	39S ribosomal protein L33, mitochondrial OS=Homo sapiens OX=9606 GN=MRPL33 PE=1 SV=1
NaN	NaN	NaN	NaN	NaN	NaN	NaN	NaN	NaN	NaN	NaN	NaN	NaN	NaN	NaN	NaN	NaN	NaN		1	1	Q5HYJ3	Protein FAM76B OS=Homo sapiens OX=9606 GN=FAM76B PE=1 SV=3
-3.4453	-4.68176	NaN	-3.64724	-3.13453	NaN	NaN	NaN	NaN	NaN	NaN	NaN	-4.53228	NaN	NaN	NaN	NaN	NaN		1	1	Q13111	Chromatin assembly factor 1 subunit A OS=Homo sapiens OX=9606 GN=CHAF1A PE=1 SV=3
NaN	NaN	NaN	NaN	NaN	NaN	NaN	NaN	NaN	NaN	NaN	NaN	NaN	NaN	NaN	NaN	NaN	NaN		1	1	Q99583	Max-binding protein MNT OS=Homo sapiens OX=9606 GN=MNT PE=1 SV=1
NaN	NaN	NaN	NaN	NaN	NaN	NaN	NaN	NaN	NaN	NaN	NaN	NaN	NaN	NaN	NaN	NaN	NaN		1	1	P52564	Dual specificity mitogen-activated protein kinase kinase 6 OS=Homo sapiens OX=9606 GN=MAP2K6 PE=1 SV=1
NaN	NaN	NaN	NaN	NaN	NaN	NaN	-2.50037	NaN	-2.90343	-3.18109	-2.8795	-3.29327	-2.67451	-2.73902	-2.88615	-2.70266	-3.14316		0,819728438513664	1	Q9ULC4	Malignant T-cell-amplified sequence 1 OS=Homo sapiens OX=9606 GN=MCTS1 PE=1 SV=1
NaN	NaN	NaN	NaN	NaN	NaN	NaN	NaN	NaN	NaN	NaN	NaN	NaN	NaN	NaN	NaN	NaN	NaN		1	1	P03915	NADH-ubiquinone oxidoreductase chain 5 OS=Homo sapiens OX=9606 GN=MT-ND5 PE=1 SV=2
NaN	NaN	NaN	NaN	NaN	-3.90019	NaN	-3.18649	NaN	-3.10677	-3.31438	NaN	NaN	-3.57983	NaN	NaN	NaN	-3.39547		0,0712440596896594	0,110904925312671	Q9UJX3	Anaphase-promoting complex subunit 7 OS=Homo sapiens OX=9606 GN=ANAPC7 PE=1 SV=4
NaN	-2.32434	NaN	-2.02333	NaN	-2.38642	NaN	NaN	NaN	NaN	NaN	NaN	NaN	NaN	NaN	NaN	NaN	NaN		1	1	Q9NPF5	DNA methyltransferase 1-associated protein 1 OS=Homo sapiens OX=9606 GN=DMAP1 PE=1 SV=1
NaN	NaN	NaN	NaN	NaN	NaN	NaN	NaN	NaN	NaN	NaN	NaN	-3.86492	NaN	-4.35958	-3.75843	-4.86398	-4.67787		1	1	O14686	Histone-lysine N-methyltransferase 2D OS=Homo sapiens OX=9606 GN=KMT2D PE=1 SV=2
NaN	NaN	NaN	NaN	NaN	NaN	NaN	NaN	-3.01202	NaN	NaN	-2.6114	NaN	NaN	NaN	NaN	NaN	NaN		1	1	Q5H9L2	Transcription elongation factor A protein-like 5 OS=Homo sapiens OX=9606 GN=TCEAL5 PE=1 SV=1
NaN	NaN	NaN	NaN	NaN	NaN	NaN	NaN	NaN	NaN	NaN	NaN	NaN	NaN	NaN	NaN	NaN	NaN		1	1	Q96D05	Protein FAM241B OS=Homo sapiens OX=9606 GN=FAM241B PE=1 SV=1
NaN	NaN	-5.5258	-5.30309	NaN	NaN	NaN	-4.29494	-5.03901	-4.34647	-5.17418	-4.84003	NaN	NaN	NaN	NaN	-4.22103	-4.92414		0,138198854424909	0,202042703509432	Q9BRG1	Vacuolar protein-sorting-associated protein 25 OS=Homo sapiens OX=9606 GN=VPS25 PE=1 SV=1
NaN	NaN	NaN	NaN	-3.37518	NaN	-3.14823	NaN	NaN	-3.01578	NaN	NaN	NaN	NaN	NaN	NaN	NaN	NaN		1	1	Q14156	Protein EFR3 homolog A OS=Homo sapiens OX=9606 GN=EFR3A PE=1 SV=2
-4.02614	NaN	-3.22443	NaN	NaN	NaN	NaN	NaN	-3.94271	NaN	-4.38286	NaN	NaN	NaN	NaN	NaN	NaN	NaN		0,360812601263594	0,484701461618459	Q9UG56	Phosphatidylserine decarboxylase proenzyme, mitochondrial OS=Homo sapiens OX=9606 GN=PISD PE=1 SV=4
NaN	NaN	NaN	NaN	NaN	NaN	NaN	NaN	NaN	NaN	NaN	NaN	NaN	-2.69165	-2.63219	NaN	NaN	-3.15747		1	1	P31271	Homeobox protein Hox-A13 OS=Homo sapiens OX=9606 GN=HOXA13 PE=1 SV=3
NaN	NaN	NaN	NaN	NaN	NaN	-3.31645	-3.54193	-3.90465	-3.66095	-3.79102	NaN	NaN	NaN	NaN	NaN	NaN	NaN		1	1	Q99650	Oncostatin-M-specific receptor subunit beta OS=Homo sapiens OX=9606 GN=OSMR PE=1 SV=1
NaN	NaN	-2.63794	-2.61249	NaN	-2.51911	-2.6828	-3.69543	NaN	NaN	-3.15519	-2.71684	-2.77527	-3.1789	NaN	NaN	NaN	-2.73556		0,252517311442943	0,350367504205383	Q9BRD0	BUD13 homolog OS=Homo sapiens OX=9606 GN=BUD13 PE=1 SV=1
NaN	NaN	NaN	NaN	NaN	NaN	-4.2144	-3.30279	-3.60973	NaN	-3.42035	NaN	NaN	NaN	-3.83681	-4.30193	-3.11672	-4.22507		0,51625414824483	0,673063871834383	Q99816	Tumor susceptibility gene 101 protein OS=Homo sapiens OX=9606 GN=TSG101 PE=1 SV=2
-3.46094	-2.6896	-2.3166	NaN	NaN	NaN	-3.03919	-1.04446	-2.23007	-2.28837	-2.37848	-0.990215	NaN	-2.50032	-0.894009	-2.56055	-1.88088	-2.87464		0,333715164745761	0,452285329043841	P62877	E3 ubiquitin-protein ligase RBX1 OS=Homo sapiens OX=9606 GN=RBX1 PE=1 SV=1
-2.9098	NaN	NaN	NaN	NaN	-3.50782	NaN	NaN	-3.71299	NaN	NaN	-3.76369	-4.91309	NaN	NaN	NaN	NaN	NaN		0,219673231734599	0,308309637301163	Q9NPL8	Complex I assembly factor TIMMDC1, mitochondrial OS=Homo sapiens OX=9606 GN=TIMMDC1 PE=1 SV=2
NaN	NaN	NaN	NaN	-3.50362	NaN	-3.10563	NaN	-3.13238	-3.15393	-3.05637	NaN	-2.0338	-1.96317	NaN	-3.02875	-3.00604	-1.92766		0,0424307246786361	0,0699165985107157	Q8TBF4	Zinc finger CCHC-type and RNA-binding motif-containing protein 1 OS=Homo sapiens OX=9606 GN=ZCRB1 PE=1 SV=2
NaN	NaN	NaN	NaN	NaN	NaN	-4.88214	-5.38431	-5.78246	NaN	-5.4079	-5.34635	NaN	NaN	NaN	NaN	NaN	NaN		1	1	Q7Z3T8	Zinc finger FYVE domain-containing protein 16 OS=Homo sapiens OX=9606 GN=ZFYVE16 PE=1 SV=3
NaN	NaN	NaN	NaN	-3.54889	NaN	-3.5034	NaN	-3.64566	-3.31763	-3.26526	-2.95336	-4.36055	NaN	NaN	NaN	NaN	NaN		1	1	Q6VEQ5	WAS protein family homolog 2 OS=Homo sapiens OX=9606 GN=WASH2P PE=2 SV=2
-2.48891	NaN	NaN	NaN	-3.21171	NaN	NaN	NaN	NaN	NaN	NaN	NaN	NaN	NaN	NaN	NaN	NaN	NaN		1	1	P36021	Monocarboxylate transporter 8 OS=Homo sapiens OX=9606 GN=SLC16A2 PE=1 SV=2
NaN	NaN	NaN	NaN	NaN	NaN	-4.67574	-4.02971	-3.93799	NaN	-3.98899	-4.06622	NaN	-4.89203	NaN	NaN	NaN	NaN		1	1	Q96A65	Exocyst complex component 4 OS=Homo sapiens OX=9606 GN=EXOC4 PE=1 SV=1
NaN	NaN	NaN	NaN	NaN	NaN	-2.60497	NaN	-2.27751	-3.79523	NaN	NaN	NaN	NaN	NaN	NaN	NaN	NaN		1	1	O00220	Tumor necrosis factor receptor superfamily member 10A OS=Homo sapiens OX=9606 GN=TNFRSF10A PE=1 SV=3
-3.70895	NaN	NaN	-4.64654	NaN	-3.53706	NaN	NaN	NaN	NaN	NaN	NaN	NaN	NaN	NaN	NaN	NaN	NaN		1	1	O43286	Beta-1,4-galactosyltransferase 5 OS=Homo sapiens OX=9606 GN=B4GALT5 PE=1 SV=1
NaN	NaN	NaN	NaN	NaN	NaN	NaN	NaN	NaN	NaN	NaN	NaN	NaN	NaN	NaN	NaN	NaN	NaN		1	1	Q9H0A8	COMM domain-containing protein 4 OS=Homo sapiens OX=9606 GN=COMMD4 PE=1 SV=1
-1.75349	-1.89942	-1.56667	-2.31726	-3.95189	-1.37719	-1.48163	-1.1422	-0.866142	NaN	-1.71558	-1.00295	-1.01345	-1.36459	-1.17227	-1.81383	NaN	-1.30631		0,0644706736656959	0,101396246273939	Q68CQ4	U3 small nucleolar RNA-associated protein 25 homolog OS=Homo sapiens OX=9606 GN=UTP25 PE=1 SV=2
-4.42191	-4.19616	-3.69829	-3.77631	-4.35024	-4.38743	NaN	-3.91819	-4.24715	NaN	-3.51674	-3.79681	-3.28329	-3.87659	-4.07665	-3.89541	-4.4503	-3.83642		0,391070559936314	0,521230915127659	Q5TA45	Integrator complex subunit 11 OS=Homo sapiens OX=9606 GN=INTS11 PE=1 SV=2
-5.26425	NaN	NaN	NaN	-5.2704	-5.34318	-5.04835	-3.27828	-5.17288	-3.92905	-4.276	-4.10171	-4.99812	-4.50644	-4.36366	-4.61331	NaN	-4.57717		0,0522575573183742	0,0839539679394048	Q9BTE1	Dynactin subunit 5 OS=Homo sapiens OX=9606 GN=DCTN5 PE=1 SV=1
NaN	NaN	NaN	NaN	NaN	NaN	NaN	NaN	NaN	NaN	NaN	NaN	NaN	NaN	NaN	NaN	NaN	NaN		1	1	P08581	Hepatocyte growth factor receptor OS=Homo sapiens OX=9606 GN=MET PE=1 SV=4
-4.28111	NaN	NaN	NaN	NaN	NaN	NaN	NaN	NaN	NaN	NaN	NaN	NaN	-3.95119	NaN	NaN	NaN	-4.17705		1	1	Q4U2R6	39S ribosomal protein L51, mitochondrial OS=Homo sapiens OX=9606 GN=MRPL51 PE=1 SV=1
-2.61395	NaN	-1.41803	NaN	NaN	-1.90484	NaN	-1.67792	-2.29703	-2.06683	-2.66104	-1.68016	-2.34918	NaN	-2.05429	-1.88234	-0.420553	-2.13202		0,731381509388873	0,92278471832426	Q9H3H3	UPF0696 protein C11orf68 OS=Homo sapiens OX=9606 GN=C11orf68 PE=1 SV=3
-0.636317	-2.18493	NaN	-0.989269	-1.88905	-1.03911	-1.4444	NaN	-1.09648	-1.93865	-1.50466	NaN	-1.35392	-1.31683	-1.17163	-1.5444	NaN	-0.911022		0,747547599890028	0,941837543207128	O95167	NADH dehydrogenase [ubiquinone] 1 alpha subcomplex subunit 3 OS=Homo sapiens OX=9606 GN=NDUFA3 PE=1 SV=1
NaN	NaN	NaN	NaN	NaN	NaN	NaN	NaN	NaN	NaN	NaN	NaN	-4.96515	NaN	-4.71639	-4.00035	-4.6034	-4.65426		1	1	Q9NWY4	Histone PARylation factor 1 OS=Homo sapiens OX=9606 GN=HPF1 PE=1 SV=2
-3.47031	NaN	NaN	NaN	NaN	NaN	NaN	NaN	NaN	NaN	NaN	NaN	-2.19177	-4.04047	-2.07917	-3.80054	NaN	-1.54436		1	1	Q66K74	Microtubule-associated protein 1S OS=Homo sapiens OX=9606 GN=MAP1S PE=1 SV=2
NaN	NaN	NaN	NaN	NaN	NaN	NaN	NaN	NaN	NaN	NaN	NaN	NaN	NaN	NaN	NaN	NaN	NaN		1	1	P78563	Double-stranded RNA-specific editase 1 OS=Homo sapiens OX=9606 GN=ADARB1 PE=1 SV=1
NaN	NaN	-6.45547	NaN	NaN	NaN	NaN	NaN	NaN	NaN	NaN	NaN	-4.44087	-4.15759	NaN	-4.95442	-4.51835	-4.94035		1	1	Q9H8J5	MANSC domain-containing protein 1 OS=Homo sapiens OX=9606 GN=MANSC1 PE=1 SV=1
NaN	NaN	NaN	NaN	NaN	NaN	NaN	NaN	NaN	NaN	NaN	NaN	NaN	NaN	NaN	NaN	NaN	NaN		1	1	Q9H1C4	Protein unc-93 homolog B1 OS=Homo sapiens OX=9606 GN=UNC93B1 PE=1 SV=2
-2.83717	NaN	-2.74825	-3.04269	-4.20501	-2.82371	-4.12732	-3.98494	NaN	NaN	-3.4262	-3.38872	-4.0299	NaN	NaN	NaN	-2.70583	NaN		0,364497116973099	0,488760010354283	Q9BUF7	Protein crumbs homolog 3 OS=Homo sapiens OX=9606 GN=CRB3 PE=1 SV=3
NaN	NaN	NaN	NaN	NaN	NaN	NaN	NaN	NaN	NaN	NaN	NaN	NaN	NaN	NaN	NaN	NaN	NaN		1	1	Q9UGQ3	Solute carrier family 2, facilitated glucose transporter member 6 OS=Homo sapiens OX=9606 GN=SLC2A6 PE=1 SV=2
-1.36339	-1.47631	-1.78352	-0.604259	-0.984477	-1.35262	NaN	NaN	NaN	NaN	NaN	NaN	NaN	NaN	NaN	NaN	NaN	NaN		1	1	O43653	Prostate stem cell antigen OS=Homo sapiens OX=9606 GN=PSCA PE=1 SV=2
NaN	NaN	NaN	NaN	NaN	NaN	-3.94862	-3.72274	-4.38816	NaN	-4.52674	NaN	NaN	NaN	NaN	NaN	NaN	NaN		1	1	P29084	Transcription initiation factor IIE subunit beta OS=Homo sapiens OX=9606 GN=GTF2E2 PE=1 SV=1
NaN	NaN	NaN	NaN	NaN	NaN	NaN	NaN	NaN	NaN	NaN	NaN	NaN	NaN	NaN	NaN	NaN	NaN		1	1	Q9ULM6	CCR4-NOT transcription complex subunit 6 OS=Homo sapiens OX=9606 GN=CNOT6 PE=1 SV=2
NaN	NaN	NaN	NaN	NaN	NaN	NaN	NaN	NaN	NaN	NaN	NaN	NaN	NaN	NaN	NaN	NaN	NaN		1	1	Q96NT5	Proton-coupled folate transporter OS=Homo sapiens OX=9606 GN=SLC46A1 PE=1 SV=1
-1.43319	-3.32845	-1.27867	-1.43959	-3.50864	-2.69994	-3.56217	-1.92309	-2.01044	-1.68685	-1.60843	-3.56415	NaN	-5.15923	-2.39956	NaN	-2.83152	NaN		0,299200041157282	0,40952426685955	Q13795	ADP-ribosylation factor-related protein 1 OS=Homo sapiens OX=9606 GN=ARFRP1 PE=1 SV=1
NaN	NaN	NaN	NaN	NaN	NaN	NaN	NaN	NaN	NaN	NaN	NaN	NaN	NaN	NaN	NaN	NaN	NaN		1	1	Q00537	Cyclin-dependent kinase 17 OS=Homo sapiens OX=9606 GN=CDK17 PE=1 SV=2
NaN	NaN	NaN	NaN	NaN	NaN	NaN	-3.58114	-4.47322	NaN	-3.52839	NaN	NaN	NaN	NaN	NaN	NaN	NaN		1	1	Q6Y288	Beta-1,3-glucosyltransferase OS=Homo sapiens OX=9606 GN=B3GLCT PE=1 SV=2
NaN	NaN	NaN	NaN	NaN	NaN	NaN	NaN	NaN	NaN	NaN	NaN	NaN	NaN	NaN	NaN	NaN	NaN		1	1	Q8IZH2	5'-3' exoribonuclease 1 OS=Homo sapiens OX=9606 GN=XRN1 PE=1 SV=1
-5.31465	NaN	-4.40166	-4.31899	-4.15246	-4.56698	-4.45221	-4.81709	-5.76962	-4.73515	-4.77853	-4.35649	-5.02826	-4.40196	-4.92817	-4.95741	NaN	-4.79208		0,517510015803635	0,674104826124889	Q9Y3D5	28S ribosomal protein S18c, mitochondrial OS=Homo sapiens OX=9606 GN=MRPS18C PE=1 SV=1
-4.80114	-4.53326	-4.56511	-3.85507	-3.89436	NaN	-4.34064	-5.93957	-4.69978	-3.57252	-4.02196	NaN	NaN	-3.37731	-3.70062	-3.75547	NaN	-3.92945		0,162098732071976	0,233508795858653	Q9NV88	Integrator complex subunit 9 OS=Homo sapiens OX=9606 GN=INTS9 PE=1 SV=2
NaN	NaN	NaN	NaN	NaN	NaN	-2.83739	-2.33797	-2.53904	-3.80879	-2.3072	-2.58095	NaN	NaN	NaN	NaN	NaN	NaN		1	1	Q9NX18	Succinate dehydrogenase assembly factor 2, mitochondrial OS=Homo sapiens OX=9606 GN=SDHAF2 PE=1 SV=1
NaN	NaN	NaN	-2.06179	NaN	-1.77799	NaN	NaN	NaN	NaN	NaN	NaN	NaN	NaN	NaN	NaN	NaN	NaN		1	1	O15460	Prolyl 4-hydroxylase subunit alpha-2 OS=Homo sapiens OX=9606 GN=P4HA2 PE=1 SV=1
NaN	NaN	NaN	NaN	NaN	NaN	NaN	NaN	NaN	NaN	NaN	NaN	NaN	NaN	NaN	NaN	NaN	NaN		1	1	Q6RW13	Type-1 angiotensin II receptor-associated protein OS=Homo sapiens OX=9606 GN=AGTRAP PE=1 SV=1
NaN	NaN	NaN	NaN	NaN	NaN	NaN	NaN	NaN	NaN	NaN	NaN	-2.85531	-3.4507	-3.41533	-3.65489	-4.48944	-4.16316		1	1	Q02447	Transcription factor Sp3 OS=Homo sapiens OX=9606 GN=SP3 PE=1 SV=3
NaN	NaN	NaN	NaN	NaN	NaN	NaN	NaN	NaN	NaN	NaN	NaN	-3.44276	-3.40453	-3.55383	-3.43387	-3.46452	-3.5088		1	1	Q2PPJ7	Ral GTPase-activating protein subunit alpha-2 OS=Homo sapiens OX=9606 GN=RALGAPA2 PE=1 SV=2
NaN	NaN	NaN	NaN	NaN	NaN	NaN	NaN	NaN	NaN	NaN	NaN	NaN	NaN	NaN	NaN	NaN	NaN		1	1	Q9UL42	Paraneoplastic antigen Ma2 OS=Homo sapiens OX=9606 GN=PNMA2 PE=1 SV=2
-3.04736	-3.03316	-2.61417	NaN	-2.65393	-3.39407	-3.23881	-3.3444	-3.50732	-3.95085	NaN	NaN	-2.91504	-2.80441	-3.14834	-3.25085	NaN	NaN		0,037067647064498	0,0620742680576309	Q13188	Serine/threonine-protein kinase 3 OS=Homo sapiens OX=9606 GN=STK3 PE=1 SV=2
NaN	NaN	NaN	NaN	NaN	NaN	NaN	NaN	NaN	NaN	NaN	NaN	NaN	NaN	NaN	NaN	NaN	NaN		1	1	Q9H6E4	Coiled-coil domain-containing protein 134 OS=Homo sapiens OX=9606 GN=CCDC134 PE=1 SV=1
NaN	NaN	NaN	NaN	NaN	NaN	NaN	NaN	-3.02772	NaN	NaN	NaN	NaN	NaN	NaN	NaN	NaN	NaN		1	1	Q99685	Monoglyceride lipase OS=Homo sapiens OX=9606 GN=MGLL PE=1 SV=2
NaN	NaN	NaN	NaN	NaN	NaN	NaN	NaN	NaN	NaN	NaN	NaN	NaN	NaN	NaN	NaN	NaN	NaN		1	1	Q5VU43	Myomegalin OS=Homo sapiens OX=9606 GN=PDE4DIP PE=1 SV=3
NaN	NaN	NaN	NaN	NaN	NaN	-2.68354	NaN	-2.8721	NaN	-3.07293	NaN	-2.8807	NaN	-4.24271	NaN	NaN	NaN		0,284920656693066	0,391555555871944	O14639	Actin-binding LIM protein 1 OS=Homo sapiens OX=9606 GN=ABLIM1 PE=1 SV=3
NaN	-2.81506	NaN	-3.93815	NaN	NaN	NaN	NaN	NaN	NaN	-3.64797	NaN	NaN	NaN	NaN	NaN	NaN	NaN		1	1	Q6AI08	HEAT repeat-containing protein 6 OS=Homo sapiens OX=9606 GN=HEATR6 PE=1 SV=1
-4.19898	NaN	-3.71814	NaN	-3.51056	-3.36279	-4.35016	-4.40269	-4.33405	NaN	-4.18266	-3.2678	-4.4673	-4.77328	-3.58405	-3.9632	-4.15545	-4.20266		0,214377199680422	0,301546802350348	Q9Y4E8	Ubiquitin carboxyl-terminal hydrolase 15 OS=Homo sapiens OX=9606 GN=USP15 PE=1 SV=3
-2.81032	NaN	-2.42996	NaN	NaN	NaN	-2.06509	-2.37382	-4.92549	-1.97004	NaN	NaN	NaN	-2.37477	-3.88679	NaN	-3.20277	-3.52663		0,748267620184586	0,942207675544305	O95479	GDH/6PGL endoplasmic bifunctional protein OS=Homo sapiens OX=9606 GN=H6PD PE=1 SV=2
NaN	NaN	NaN	NaN	NaN	NaN	NaN	NaN	NaN	NaN	NaN	NaN	NaN	NaN	NaN	NaN	NaN	NaN		1	1	Q53FA7	Quinone oxidoreductase PIG3 OS=Homo sapiens OX=9606 GN=TP53I3 PE=1 SV=2
-0.620156	NaN	-2.23569	-2.21694	-2.90183	-3.75386	-1.11685	-1.56014	-0.991106	-1.17937	-1.96509	-2.3154	NaN	-1.71021	NaN	NaN	-2.17308	-2.42475		0,256041993458475	0,354735710774026	Q7L1S5	Carbohydrate sulfotransferase 9 OS=Homo sapiens OX=9606 GN=CHST9 PE=2 SV=2
NaN	-2.05975	-0.973083	NaN	-2.87608	NaN	NaN	-1.87371	-2.67737	-2.00401	NaN	-1.64962	-1.60151	NaN	-1.71395	-1.52006	0.598482	NaN		0,272194743290455	0,374999364315084	A4D1S5	Ras-related protein Rab-19 OS=Homo sapiens OX=9606 GN=RAB19 PE=1 SV=2
NaN	NaN	NaN	NaN	NaN	NaN	NaN	NaN	NaN	NaN	NaN	NaN	NaN	NaN	NaN	NaN	NaN	NaN		1	1	Q9BQT8	Mitochondrial 2-oxodicarboxylate carrier OS=Homo sapiens OX=9606 GN=SLC25A21 PE=1 SV=1
NaN	NaN	-6.38762	NaN	-5.30671	NaN	NaN	NaN	NaN	NaN	NaN	-6.70163	-5.76501	-5.45829	-5.37232	-5.17715	-5.26787	NaN		0,243568670614054	0,339154989853458	Q96JB2	Conserved oligomeric Golgi complex subunit 3 OS=Homo sapiens OX=9606 GN=COG3 PE=1 SV=3
NaN	NaN	NaN	NaN	NaN	NaN	NaN	NaN	NaN	NaN	NaN	NaN	NaN	NaN	NaN	NaN	NaN	-3.01785		1	1	Q8WUB8	PHD finger protein 10 OS=Homo sapiens OX=9606 GN=PHF10 PE=1 SV=3
NaN	NaN	NaN	NaN	NaN	NaN	NaN	NaN	NaN	NaN	NaN	NaN	NaN	NaN	NaN	NaN	NaN	NaN		1	1	Q8N5M1	ATP synthase mitochondrial F1 complex assembly factor 2 OS=Homo sapiens OX=9606 GN=ATPAF2 PE=1 SV=1
-3.45173	NaN	-1.90999	NaN	-2.40275	-1.78154	-2.31688	NaN	-2.32484	NaN	-2.68646	NaN	-2.87313	-5.5282	-2.05418	-2.33146	-1.25256	-2.28767		0,883658246742168	1	O60934	Nibrin OS=Homo sapiens OX=9606 GN=NBN PE=1 SV=1
NaN	NaN	NaN	NaN	NaN	NaN	NaN	NaN	NaN	-2.42283	NaN	NaN	NaN	NaN	NaN	NaN	NaN	NaN		1	1	Q96MX6	Dynein axonemal assembly factor 10 OS=Homo sapiens OX=9606 GN=DNAAF10 PE=1 SV=1
NaN	NaN	NaN	NaN	NaN	NaN	NaN	NaN	NaN	NaN	NaN	NaN	NaN	NaN	NaN	NaN	NaN	NaN		1	1	Q8WWI5	Choline transporter-like protein 1 OS=Homo sapiens OX=9606 GN=SLC44A1 PE=1 SV=1
NaN	NaN	NaN	NaN	NaN	NaN	NaN	NaN	NaN	NaN	-6.10987	NaN	-4.08293	-4.03883	-4.5224	-4.42981	-4.73286	NaN		1	1	Q6DN90	IQ motif and SEC7 domain-containing protein 1 OS=Homo sapiens OX=9606 GN=IQSEC1 PE=1 SV=1
NaN	NaN	NaN	NaN	NaN	NaN	NaN	NaN	NaN	NaN	NaN	NaN	NaN	NaN	NaN	NaN	NaN	NaN		1	1	Q8TEQ6	Gem-associated protein 5 OS=Homo sapiens OX=9606 GN=GEMIN5 PE=1 SV=3
NaN	NaN	NaN	NaN	NaN	NaN	NaN	NaN	NaN	NaN	NaN	NaN	NaN	NaN	NaN	NaN	NaN	NaN		1	1	Q9NS86	LanC-like protein 2 OS=Homo sapiens OX=9606 GN=LANCL2 PE=1 SV=1
NaN	-3.01955	-3.26845	-3.39819	-2.62482	NaN	-2.54286	-3.03864	-3.69286	-4.13098	-2.43455	-3.74028	-0.940014	-2.3517	-1.89977	-2.16757	-3.77339	-1.65279		0,0484121243525483	0,0786296847033857	Q96N03	V-set and transmembrane domain-containing protein 2-like protein OS=Homo sapiens OX=9606 GN=VSTM2L PE=1 SV=1
NaN	NaN	NaN	NaN	NaN	NaN	NaN	NaN	NaN	NaN	NaN	NaN	NaN	NaN	NaN	NaN	NaN	NaN		1	1	Q0VDF9	Heat shock 70 kDa protein 14 OS=Homo sapiens OX=9606 GN=HSPA14 PE=1 SV=1
NaN	NaN	NaN	NaN	NaN	NaN	NaN	NaN	NaN	NaN	NaN	NaN	NaN	NaN	NaN	-2.40907	NaN	NaN		1	1	P15056	Serine/threonine-protein kinase B-raf OS=Homo sapiens OX=9606 GN=BRAF PE=1 SV=4
-3.26702	NaN	-3.80796	-4.02411	-4.06474	NaN	NaN	NaN	-4.35729	NaN	-4.54619	NaN	NaN	-4.40194	NaN	NaN	NaN	NaN		0,0785822591690333	0,121110845576955	P04114	Apolipoprotein B-100 OS=Homo sapiens OX=9606 GN=APOB PE=1 SV=2
NaN	NaN	NaN	NaN	NaN	NaN	NaN	NaN	NaN	NaN	NaN	NaN	NaN	NaN	NaN	NaN	NaN	NaN		1	1	Q6SJ96	TATA box-binding protein-like 2 OS=Homo sapiens OX=9606 GN=TBPL2 PE=2 SV=1
NaN	NaN	NaN	NaN	-2.66575	-2.2642	-3.00408	-2.45392	-2.57221	-2.96179	-2.49136	NaN	NaN	-3.85122	NaN	-3.07127	-1.89688	-2.7733		0,654580898786674	0,83424156634305	P49768	Presenilin-1 OS=Homo sapiens OX=9606 GN=PSEN1 PE=1 SV=1
-3.94511	NaN	-2.09937	NaN	-2.10755	NaN	-2.04049	-3.15897	-2.42093	-2.57572	NaN	NaN	-1.56745	-2.78297	-3.20241	NaN	-2.20126	-2.47072		0,870019824995596	1	Q6UX07	Dehydrogenase/reductase SDR family member 13 OS=Homo sapiens OX=9606 GN=DHRS13 PE=2 SV=1
NaN	NaN	NaN	NaN	NaN	NaN	NaN	NaN	NaN	NaN	NaN	NaN	NaN	NaN	NaN	NaN	NaN	NaN		1	1	Q99614	Tetratricopeptide repeat protein 1 OS=Homo sapiens OX=9606 GN=TTC1 PE=1 SV=1
NaN	NaN	NaN	NaN	NaN	NaN	NaN	NaN	NaN	-2.1183	-2.08153	NaN	-3.73668	-2.49593	NaN	NaN	-2.96122	NaN		0,130995494874787	0,19227459589689	Q14728	Major facilitator superfamily domain-containing protein 10 OS=Homo sapiens OX=9606 GN=MFSD10 PE=1 SV=1
-1.03746	-2.76058	-2.26081	-2.14228	-2.27981	-1.24017	NaN	NaN	NaN	NaN	-4.19635	-2.43601	NaN	NaN	NaN	NaN	NaN	NaN		0,0803479193453109	0,12351117921614	O43657	Tetraspanin-6 OS=Homo sapiens OX=9606 GN=TSPAN6 PE=1 SV=1
NaN	NaN	NaN	-3.92809	-3.45065	NaN	-4.08783	NaN	-3.73954	NaN	-3.71158	NaN	-3.82731	-3.53704	-3.88753	-4.02053	NaN	-4.04217		0,665262995534057	0,846367684390235	Q96HR3	Mediator of RNA polymerase II transcription subunit 30 OS=Homo sapiens OX=9606 GN=MED30 PE=1 SV=1
NaN	NaN	NaN	NaN	NaN	NaN	NaN	NaN	NaN	NaN	NaN	NaN	NaN	NaN	NaN	NaN	NaN	NaN		1	1	P11802	Cyclin-dependent kinase 4 OS=Homo sapiens OX=9606 GN=CDK4 PE=1 SV=2
NaN	NaN	NaN	NaN	NaN	NaN	NaN	NaN	NaN	NaN	NaN	NaN	NaN	NaN	NaN	NaN	NaN	NaN		1	1	Q93074	Mediator of RNA polymerase II transcription subunit 12 OS=Homo sapiens OX=9606 GN=MED12 PE=1 SV=4
NaN	-2.88136	NaN	NaN	NaN	-2.40873	-1.91146	-2.26223	NaN	NaN	-2.53828	NaN	-1.44533	NaN	-1.81463	NaN	NaN	-1.88419		0,0414728708079927	0,0684914313941486	Q9H6K4	Optic atrophy 3 protein OS=Homo sapiens OX=9606 GN=OPA3 PE=1 SV=1
NaN	NaN	NaN	NaN	NaN	NaN	NaN	-3.91842	-3.29572	-3.66601	-3.84818	NaN	NaN	NaN	NaN	NaN	NaN	NaN		1	1	Q53EU6	Glycerol-3-phosphate acyltransferase 3 OS=Homo sapiens OX=9606 GN=GPAT3 PE=1 SV=2
NaN	NaN	NaN	NaN	NaN	NaN	-3.4145	NaN	-3.53334	-3.35525	-3.10429	NaN	NaN	NaN	NaN	NaN	NaN	NaN		1	1	Q9Y315	Deoxyribose-phosphate aldolase OS=Homo sapiens OX=9606 GN=DERA PE=1 SV=2
NaN	NaN	NaN	NaN	NaN	NaN	NaN	NaN	NaN	NaN	NaN	NaN	NaN	NaN	NaN	NaN	NaN	NaN		1	1	Q8WV24	Pleckstrin homology-like domain family A member 1 OS=Homo sapiens OX=9606 GN=PHLDA1 PE=1 SV=4
NaN	NaN	NaN	NaN	NaN	NaN	NaN	NaN	NaN	NaN	NaN	NaN	NaN	NaN	NaN	NaN	NaN	NaN		1	1	Q14746	Conserved oligomeric Golgi complex subunit 2 OS=Homo sapiens OX=9606 GN=COG2 PE=1 SV=1
-3.01641	-2.94343	NaN	-3.05116	-2.90592	-3.48465	NaN	NaN	NaN	NaN	NaN	NaN	NaN	NaN	NaN	-3.47973	NaN	NaN		1	1	P28290	Protein ITPRID2 OS=Homo sapiens OX=9606 GN=ITPRID2 PE=1 SV=3
NaN	NaN	NaN	NaN	NaN	NaN	NaN	NaN	NaN	NaN	NaN	NaN	NaN	NaN	NaN	NaN	NaN	NaN		1	1	P05060	Secretogranin-1 OS=Homo sapiens OX=9606 GN=CHGB PE=1 SV=2
NaN	NaN	NaN	NaN	NaN	NaN	NaN	NaN	NaN	NaN	NaN	NaN	NaN	NaN	NaN	NaN	NaN	NaN		1	1	Q13206	Probable ATP-dependent RNA helicase DDX10 OS=Homo sapiens OX=9606 GN=DDX10 PE=1 SV=2
-2.6255	-1.89642	NaN	-2.36202	NaN	-1.89477	-2.72294	-2.4596	-2.27656	-1.99278	-2.25903	-1.91029	-1.70025	-1.72032	-2.54699	-1.74623	-1.70394	-2.23849		0,25955311403346	0,358925341614616	Q9HC36	rRNA methyltransferase 3, mitochondrial OS=Homo sapiens OX=9606 GN=MRM3 PE=1 SV=2
NaN	NaN	NaN	NaN	NaN	NaN	NaN	NaN	NaN	NaN	NaN	NaN	NaN	NaN	NaN	NaN	NaN	NaN		1	1	Q9H089	Large subunit GTPase 1 homolog OS=Homo sapiens OX=9606 GN=LSG1 PE=1 SV=2
NaN	NaN	NaN	NaN	NaN	NaN	NaN	NaN	NaN	NaN	NaN	NaN	NaN	NaN	NaN	NaN	NaN	NaN		1	1	Q9UKE5	TRAF2 and NCK-interacting protein kinase OS=Homo sapiens OX=9606 GN=TNIK PE=1 SV=1
NaN	NaN	NaN	NaN	NaN	NaN	NaN	-3.02148	-3.03861	-3.40437	-3.12206	NaN	NaN	NaN	NaN	NaN	NaN	NaN		1	1	O14495	Phospholipid phosphatase 3 OS=Homo sapiens OX=9606 GN=PLPP3 PE=1 SV=1
-3.36362	NaN	NaN	NaN	-3.74152	-3.58067	-3.34612	-4.36569	-3.30681	-3.70627	-3.1492	-4.12431	NaN	-3.80782	-3.88759	-4.19073	NaN	-3.92528		0,359290122577184	0,482802927633353	O75144	ICOS ligand OS=Homo sapiens OX=9606 GN=ICOSLG PE=1 SV=2
NaN	NaN	NaN	NaN	NaN	NaN	NaN	NaN	NaN	NaN	NaN	NaN	NaN	NaN	NaN	NaN	NaN	NaN		1	1	O00423	Echinoderm microtubule-associated protein-like 1 OS=Homo sapiens OX=9606 GN=EML1 PE=1 SV=3
NaN	NaN	NaN	NaN	NaN	NaN	NaN	NaN	NaN	NaN	NaN	NaN	-5.03008	-4.66351	NaN	NaN	NaN	-5.17357		1	1	Q9Y3D8	Adenylate kinase isoenzyme 6 OS=Homo sapiens OX=9606 GN=AK6 PE=1 SV=1
NaN	NaN	NaN	NaN	NaN	NaN	NaN	NaN	NaN	-4.17401	NaN	NaN	-2.90242	-3.00735	-2.51559	-2.82964	-2.51407	-2.27211		1	1	Q16763	Ubiquitin-conjugating enzyme E2 S OS=Homo sapiens OX=9606 GN=UBE2S PE=1 SV=2
NaN	NaN	NaN	NaN	NaN	NaN	NaN	NaN	NaN	NaN	NaN	NaN	NaN	NaN	NaN	NaN	NaN	NaN		1	1	L0R819	ASNSD1 upstream open reading frame protein OS=Homo sapiens OX=9606 GN=ASDURF PE=1 SV=1
NaN	NaN	NaN	NaN	NaN	NaN	NaN	-3.88945	-4.20872	-4.26749	-3.84712	-2.90773	-3.24535	-3.37856	-3.26618	-3.40063	-3.75624	-3.22615		0,0937168534640101	0,141891167522051	Q9UI10	Translation initiation factor eIF-2B subunit delta OS=Homo sapiens OX=9606 GN=EIF2B4 PE=1 SV=2
-0.734773	-1.15191	-0.771311	-1.14736	-0.926801	-0.967154	NaN	NaN	-3.90937	NaN	0.0451756	0.387873	-0.403212	-0.585224	-1.19381	-0.949368	-1.04261	-0.67001		0,884144226432397	1	Q8NEY8	Periphilin-1 OS=Homo sapiens OX=9606 GN=PPHLN1 PE=1 SV=2
NaN	NaN	NaN	NaN	NaN	NaN	NaN	NaN	NaN	NaN	NaN	NaN	3.18373	2.78818	2.613	2.61961	3.68141	3.09202		1	1	Q96JB3	Hypermethylated in cancer 2 protein OS=Homo sapiens OX=9606 GN=HIC2 PE=1 SV=2
NaN	-2.21988	NaN	NaN	NaN	NaN	NaN	NaN	NaN	NaN	NaN	-2.57755	-2.08189	NaN	-1.39262	-1.66098	NaN	NaN		1	1	Q9BWW4	Single-stranded DNA-binding protein 3 OS=Homo sapiens OX=9606 GN=SSBP3 PE=1 SV=1
NaN	NaN	NaN	NaN	NaN	NaN	NaN	NaN	NaN	NaN	NaN	NaN	NaN	NaN	NaN	NaN	NaN	NaN		1	1	Q8WW22	DnaJ homolog subfamily A member 4 OS=Homo sapiens OX=9606 GN=DNAJA4 PE=1 SV=1
NaN	NaN	NaN	NaN	NaN	NaN	NaN	NaN	NaN	NaN	NaN	NaN	NaN	NaN	NaN	NaN	NaN	NaN		1	1	Q9UK41	Vacuolar protein sorting-associated protein 28 homolog OS=Homo sapiens OX=9606 GN=VPS28 PE=1 SV=1
NaN	NaN	NaN	NaN	NaN	NaN	NaN	NaN	NaN	NaN	NaN	NaN	NaN	NaN	NaN	-1.36252	NaN	NaN		1	1	Q9NZ72	Stathmin-3 OS=Homo sapiens OX=9606 GN=STMN3 PE=1 SV=3
NaN	NaN	NaN	NaN	NaN	NaN	-2.38233	NaN	NaN	NaN	-2.46658	-1.46551	NaN	NaN	NaN	-3.02989	NaN	NaN		1	1	O60936	Nucleolar protein 3 OS=Homo sapiens OX=9606 GN=NOL3 PE=1 SV=2
NaN	NaN	NaN	-3.03241	NaN	NaN	-1.98915	-0.534943	-1.8701	-0.549826	-1.46445	-1.11268	-2.38239	-1.99017	-1.34125	-1.91993	-1.59418	-2.03501		0,0626387262608574	0,0988314806564063	Q15382	GTP-binding protein Rheb OS=Homo sapiens OX=9606 GN=RHEB PE=1 SV=1
-2.81815	NaN	NaN	-3.58947	NaN	NaN	NaN	NaN	NaN	NaN	NaN	NaN	-3.12303	-2.84274	-3.68009	NaN	-3.03717	-3.02503		0,850493153663145	1	Q8N4Q0	Prostaglandin reductase 3 OS=Homo sapiens OX=9606 GN=ZADH2 PE=1 SV=1
NaN	NaN	NaN	-1.38378	NaN	NaN	NaN	NaN	NaN	NaN	NaN	NaN	NaN	-4.02265	NaN	NaN	NaN	NaN		1	1	Q8WWA1	Transmembrane protein 40 OS=Homo sapiens OX=9606 GN=TMEM40 PE=1 SV=2
NaN	NaN	NaN	NaN	NaN	NaN	NaN	NaN	NaN	NaN	NaN	NaN	NaN	NaN	NaN	NaN	NaN	NaN		1	1	Q9UBW8	COP9 signalosome complex subunit 7a OS=Homo sapiens OX=9606 GN=COPS7A PE=1 SV=1
NaN	NaN	NaN	NaN	NaN	NaN	NaN	NaN	NaN	NaN	NaN	NaN	NaN	NaN	NaN	NaN	NaN	NaN		1	1	Q6P4A7	Sideroflexin-4 OS=Homo sapiens OX=9606 GN=SFXN4 PE=1 SV=1
NaN	NaN	NaN	NaN	NaN	NaN	NaN	NaN	NaN	NaN	NaN	NaN	NaN	-3.29908	NaN	NaN	NaN	NaN		1	1	P31751	RAC-beta serine/threonine-protein kinase OS=Homo sapiens OX=9606 GN=AKT2 PE=1 SV=2
NaN	NaN	NaN	NaN	NaN	NaN	NaN	NaN	NaN	NaN	NaN	NaN	NaN	NaN	NaN	NaN	NaN	NaN		1	1	Q5MIZ7	Serine/threonine-protein phosphatase 4 regulatory subunit 3B OS=Homo sapiens OX=9606 GN=PPP4R3B PE=1 SV=2
NaN	-2.45796	NaN	NaN	-2.05443	NaN	NaN	NaN	NaN	NaN	-2.6581	NaN	-2.01792	-1.95617	-2.10454	NaN	NaN	-1.85172		0,136348376970565	0,199535311018494	Q969Q5	Ras-related protein Rab-24 OS=Homo sapiens OX=9606 GN=RAB24 PE=1 SV=1
NaN	NaN	NaN	NaN	NaN	NaN	NaN	NaN	NaN	NaN	NaN	NaN	NaN	NaN	NaN	NaN	NaN	NaN		1	1	A8MQ03	Cysteine-rich tail protein 1 OS=Homo sapiens OX=9606 GN=CYSRT1 PE=1 SV=1
NaN	NaN	NaN	NaN	NaN	NaN	NaN	NaN	NaN	NaN	NaN	NaN	NaN	NaN	NaN	NaN	NaN	NaN		1	1	Q9Y2A9	N-acetyllactosaminide beta-1,3-N-acetylglucosaminyltransferase 3 OS=Homo sapiens OX=9606 GN=B3GNT3 PE=1 SV=2
NaN	NaN	NaN	NaN	NaN	NaN	-2.60311	NaN	-2.63777	-2.57949	-2.20241	NaN	NaN	NaN	NaN	NaN	NaN	NaN		1	1	Q969G5	Caveolae-associated protein 3 OS=Homo sapiens OX=9606 GN=CAVIN3 PE=1 SV=3
-3.13028	NaN	NaN	NaN	NaN	NaN	NaN	NaN	NaN	NaN	NaN	NaN	NaN	NaN	NaN	NaN	NaN	NaN		1	1	O14933	Ubiquitin/ISG15-conjugating enzyme E2 L6 OS=Homo sapiens OX=9606 GN=UBE2L6 PE=1 SV=4
NaN	NaN	NaN	NaN	NaN	NaN	NaN	NaN	NaN	-3.81341	-3.50524	NaN	NaN	NaN	NaN	-3.6064	NaN	-3.50083		0,582890728614792	0,753497050060232	Q5VZ89	DENN domain-containing protein 4C OS=Homo sapiens OX=9606 GN=DENND4C PE=1 SV=3
NaN	NaN	NaN	NaN	NaN	NaN	NaN	NaN	NaN	NaN	NaN	NaN	NaN	NaN	NaN	NaN	NaN	NaN		1	1	Q53T59	HCLS1-binding protein 3 OS=Homo sapiens OX=9606 GN=HS1BP3 PE=1 SV=1
NaN	NaN	NaN	NaN	NaN	NaN	-1.72344	-2.0793	-2.04359	-2.19722	-1.82552	-1.32517	-1.74306	-1.81107	-1.93458	-2.17512	-2.09399	-1.94405		0,573774171350806	0,74279812929485	Q9UFW8	CGG triplet repeat-binding protein 1 OS=Homo sapiens OX=9606 GN=CGGBP1 PE=1 SV=2
0.012948	-0.420177	-1.1341	0.265289	0.463481	0.10862	0.279913	-0.746902	-0.0266151	-0.468489	-0.067894	-1.10912	-0.494732	-0.356697	-0.37406	-0.293983	NaN	0.0328674		0,672431681296336	0,854504300951739	P61165	Transmembrane protein 258 OS=Homo sapiens OX=9606 GN=TMEM258 PE=1 SV=1
NaN	NaN	NaN	NaN	NaN	NaN	-3.61983	-3.64814	-3.64793	-2.98474	-3.58236	-3.18568	NaN	NaN	NaN	NaN	NaN	NaN		1	1	Q68DH5	G-protein coupled receptor-associated protein LMBRD2 OS=Homo sapiens OX=9606 GN=LMBRD2 PE=1 SV=1
NaN	NaN	NaN	NaN	NaN	NaN	NaN	NaN	NaN	NaN	NaN	NaN	NaN	NaN	NaN	NaN	NaN	NaN		1	1	O15254	Peroxisomal acyl-coenzyme A oxidase 3 OS=Homo sapiens OX=9606 GN=ACOX3 PE=1 SV=2
NaN	NaN	NaN	NaN	NaN	NaN	NaN	NaN	NaN	NaN	NaN	NaN	NaN	NaN	NaN	NaN	NaN	NaN		1	1	Q9Y6X2	E3 SUMO-protein ligase PIAS3 OS=Homo sapiens OX=9606 GN=PIAS3 PE=1 SV=2
-3.91803	NaN	-3.54673	NaN	NaN	NaN	NaN	NaN	NaN	NaN	NaN	NaN	NaN	NaN	NaN	NaN	NaN	NaN		1	1	P78325	Disintegrin and metalloproteinase domain-containing protein 8 OS=Homo sapiens OX=9606 GN=ADAM8 PE=1 SV=2
NaN	NaN	NaN	NaN	NaN	NaN	NaN	NaN	NaN	NaN	NaN	NaN	NaN	NaN	NaN	NaN	NaN	NaN		1	1	Q13488	V-type proton ATPase 116 kDa subunit a3 OS=Homo sapiens OX=9606 GN=TCIRG1 PE=1 SV=3
NaN	NaN	NaN	NaN	NaN	NaN	NaN	NaN	NaN	NaN	NaN	NaN	NaN	NaN	NaN	NaN	NaN	NaN		1	1	O43709	Probable 18S rRNA (guanine-N(7))-methyltransferase OS=Homo sapiens OX=9606 GN=BUD23 PE=1 SV=2
NaN	NaN	NaN	NaN	NaN	NaN	NaN	NaN	NaN	NaN	NaN	NaN	NaN	NaN	NaN	NaN	NaN	NaN		1	1	P57081	tRNA (guanine-N(7)-)-methyltransferase non-catalytic subunit WDR4 OS=Homo sapiens OX=9606 GN=WDR4 PE=1 SV=2
-3.16227	NaN	NaN	NaN	NaN	NaN	-2.55831	-2.19515	NaN	NaN	NaN	-2.01466	-2.46219	-2.54049	-2.23883	NaN	-1.93277	-2.39903		0,761996462675455	0,958130364473318	Q92572	AP-3 complex subunit sigma-1 OS=Homo sapiens OX=9606 GN=AP3S1 PE=1 SV=1
NaN	NaN	NaN	NaN	NaN	NaN	NaN	NaN	NaN	NaN	NaN	NaN	NaN	NaN	NaN	NaN	NaN	NaN		1	1	Q9UBS8	E3 ubiquitin-protein ligase RNF14 OS=Homo sapiens OX=9606 GN=RNF14 PE=1 SV=1
NaN	NaN	-3.54642	-3.42784	NaN	-3.92027	-3.70661	-3.26814	NaN	-3.31067	-3.46022	NaN	NaN	NaN	-3.66359	-3.62414	-2.56767	-3.5561		0,620912108327696	0,796822186042596	O00471	Exocyst complex component 5 OS=Homo sapiens OX=9606 GN=EXOC5 PE=1 SV=1
NaN	NaN	NaN	NaN	NaN	NaN	NaN	NaN	NaN	NaN	NaN	NaN	NaN	NaN	NaN	NaN	NaN	NaN		1	1	Q16656	Nuclear respiratory factor 1 OS=Homo sapiens OX=9606 GN=NRF1 PE=1 SV=1
-3.65612	NaN	-4.266	NaN	NaN	-4.77339	-4.53774	-4.36464	-2.42937	-4.50384	-4.61237	-3.64565	-3.10801	NaN	NaN	-4.92738	NaN	-3.1996		0,781995118334402	0,980018300251381	Q96N67	Dedicator of cytokinesis protein 7 OS=Homo sapiens OX=9606 GN=DOCK7 PE=1 SV=4
NaN	-2.07277	NaN	-2.50024	-3.27559	NaN	-3.18257	NaN	NaN	-3.5047	NaN	NaN	NaN	NaN	-1.69734	-2.3267	NaN	NaN		0,128340878309977	0,189005670555765	Q9Y5V0	Zinc finger protein 706 OS=Homo sapiens OX=9606 GN=ZNF706 PE=1 SV=1
NaN	NaN	NaN	NaN	NaN	NaN	NaN	NaN	NaN	NaN	NaN	NaN	NaN	NaN	NaN	NaN	NaN	NaN		1	1	Q96RE7	Nucleus accumbens-associated protein 1 OS=Homo sapiens OX=9606 GN=NACC1 PE=1 SV=1
-1.28009	-1.76741	-1.06942	-1.65863	-2.52571	-1.70934	-2.50139	-2.40641	-2.06621	-1.66667	-2.2339	-2.93385	-2.08284	-2.23316	-2.42091	-2.2896	-0.574522	-2.26908		0,174925449722378	0,250111711909002	P02765	Alpha-2-HS-glycoprotein OS=Homo sapiens OX=9606 GN=AHSG PE=1 SV=2
NaN	NaN	-4.23899	NaN	NaN	NaN	NaN	-4.45053	NaN	NaN	-4.76062	-4.0673	-3.58991	-3.46027	NaN	-3.80044	-3.88559	-4.32267		0,0466672298411351	0,0760751560205229	Q6P3W7	SCY1-like protein 2 OS=Homo sapiens OX=9606 GN=SCYL2 PE=1 SV=1
NaN	NaN	NaN	NaN	NaN	NaN	NaN	NaN	NaN	NaN	NaN	NaN	NaN	NaN	NaN	NaN	NaN	NaN		1	1	Q8IUF8	Ribosomal oxygenase 2 OS=Homo sapiens OX=9606 GN=RIOX2 PE=1 SV=1
NaN	NaN	NaN	NaN	NaN	NaN	NaN	NaN	NaN	NaN	NaN	NaN	NaN	NaN	NaN	NaN	NaN	NaN		1	1	P16455	Methylated-DNA--protein-cysteine methyltransferase OS=Homo sapiens OX=9606 GN=MGMT PE=1 SV=1
NaN	NaN	NaN	NaN	NaN	NaN	NaN	NaN	NaN	NaN	NaN	NaN	NaN	NaN	NaN	NaN	NaN	NaN		1	1	Q9BUI4	DNA-directed RNA polymerase III subunit RPC3 OS=Homo sapiens OX=9606 GN=POLR3C PE=1 SV=1
NaN	NaN	NaN	NaN	NaN	NaN	NaN	NaN	NaN	-4.24826	-3.55758	NaN	-3.51607	-3.82045	-3.69431	-4.11531	-3.53154	NaN		0,547523143141764	0,711522579608977	Q9HAU5	Regulator of nonsense transcripts 2 OS=Homo sapiens OX=9606 GN=UPF2 PE=1 SV=1
-3.61935	NaN	-4.33164	NaN	NaN	-3.17866	-3.15445	-2.72362	-2.16493	NaN	NaN	NaN	-2.70542	-3.60479	-3.38721	NaN	NaN	NaN		0,127237406926451	0,187630612415557	Q9NWV8	BRISC and BRCA1-A complex member 1 OS=Homo sapiens OX=9606 GN=BABAM1 PE=1 SV=1
NaN	-2.49198	NaN	-2.7942	NaN	-2.31266	-4.15414	NaN	NaN	NaN	NaN	NaN	-2.61648	-2.65683	-2.28292	NaN	NaN	-2.49751		0,904050962499342	1	Q9NZE8	39S ribosomal protein L35, mitochondrial OS=Homo sapiens OX=9606 GN=MRPL35 PE=1 SV=3
NaN	NaN	NaN	NaN	NaN	NaN	NaN	-3.56477	-3.84226	NaN	NaN	NaN	NaN	NaN	NaN	NaN	-3.16607	-4.08382		0,884883829122706	1	Q86TP1	Exopolyphosphatase PRUNE1 OS=Homo sapiens OX=9606 GN=PRUNE1 PE=1 SV=2
NaN	NaN	NaN	NaN	NaN	NaN	NaN	NaN	NaN	NaN	NaN	NaN	NaN	NaN	NaN	NaN	NaN	NaN		1	1	Q96FK6	WD repeat-containing protein 89 OS=Homo sapiens OX=9606 GN=WDR89 PE=2 SV=1
NaN	NaN	NaN	NaN	NaN	NaN	NaN	NaN	NaN	NaN	NaN	NaN	NaN	NaN	NaN	NaN	NaN	NaN		1	1	Q9BTA9	WW domain-containing adapter protein with coiled-coil OS=Homo sapiens OX=9606 GN=WAC PE=1 SV=3
NaN	NaN	NaN	NaN	NaN	NaN	NaN	NaN	NaN	NaN	NaN	NaN	NaN	NaN	NaN	NaN	NaN	NaN		1	1	Q6ZWT7	Lysophospholipid acyltransferase 2 OS=Homo sapiens OX=9606 GN=MBOAT2 PE=1 SV=2
-2.52242	-5.1435	NaN	NaN	NaN	-2.57863	NaN	NaN	-2.96486	NaN	NaN	-2.75488	-3.87247	NaN	NaN	NaN	NaN	NaN		0,653917021587898	0,833852654294808	O95562	Vesicle transport protein SFT2B OS=Homo sapiens OX=9606 GN=SFT2D2 PE=1 SV=1
NaN	NaN	NaN	NaN	NaN	NaN	NaN	NaN	NaN	NaN	NaN	NaN	NaN	NaN	NaN	NaN	NaN	NaN		1	1	Q5GLZ8	Probable E3 ubiquitin-protein ligase HERC4 OS=Homo sapiens OX=9606 GN=HERC4 PE=1 SV=1
NaN	NaN	NaN	NaN	NaN	NaN	NaN	NaN	NaN	NaN	NaN	NaN	NaN	NaN	NaN	NaN	NaN	NaN		1	1	Q8NI35	InaD-like protein OS=Homo sapiens OX=9606 GN=PATJ PE=1 SV=3
-0.846812	NaN	-0.788528	-1.25801	-1.16053	NaN	NaN	NaN	NaN	NaN	NaN	NaN	NaN	NaN	NaN	NaN	NaN	NaN		1	1	Q92667	A-kinase anchor protein 1, mitochondrial OS=Homo sapiens OX=9606 GN=AKAP1 PE=1 SV=1
NaN	NaN	NaN	NaN	NaN	-1.38559	-1.75012	-0.874634	-1.23078	NaN	-1.91159	-0.596394	-1.27427	-3.0687	-0.761246	-2.66576	-1.98295	-1.06796		0,29273324354425	0,401418632043774	P46976	Glycogenin-1 OS=Homo sapiens OX=9606 GN=GYG1 PE=1 SV=4
NaN	NaN	-2.42839	NaN	NaN	-3.52445	-3.02848	NaN	NaN	NaN	-3.69504	NaN	NaN	-3.12868	NaN	-3.01847	NaN	-3.07258		0,696602086205236	0,882429175677177	P03891	NADH-ubiquinone oxidoreductase chain 2 OS=Homo sapiens OX=9606 GN=MT-ND2 PE=1 SV=2
-1.92516	NaN	NaN	NaN	NaN	NaN	NaN	NaN	NaN	NaN	NaN	NaN	NaN	NaN	NaN	NaN	NaN	NaN		1	1	O75911	Short-chain dehydrogenase/reductase 3 OS=Homo sapiens OX=9606 GN=DHRS3 PE=1 SV=2
NaN	NaN	NaN	NaN	NaN	NaN	-4.54321	-4.5226	NaN	-5.53317	NaN	NaN	NaN	-5.13113	NaN	NaN	-4.29012	NaN		0,789048688971501	0,98849086255115	E9PRG8	Uncharacterized protein C11orf98 OS=Homo sapiens OX=9606 GN=C11orf98 PE=4 SV=2
-3.10405	-4.19362	-3.30383	-4.09652	NaN	-3.55643	-2.8224	-3.93134	-3.19679	NaN	-4.06287	-3.6363	NaN	NaN	NaN	NaN	-5.71784	NaN		0,71135753902681	0,899317037471412	Q92968	Peroxisomal membrane protein PEX13 OS=Homo sapiens OX=9606 GN=PEX13 PE=1 SV=2
NaN	NaN	NaN	NaN	NaN	NaN	NaN	NaN	NaN	NaN	NaN	NaN	NaN	NaN	NaN	NaN	NaN	NaN		1	1	Q8WZ82	Esterase OVCA2 OS=Homo sapiens OX=9606 GN=OVCA2 PE=1 SV=1
NaN	NaN	NaN	-5.31364	NaN	-4.82643	-4.86511	-3.77913	-4.5003	-3.98575	-3.94473	-3.28497	NaN	-4.68616	NaN	-4.27345	-4.72553	-5.14383		0,0490247264757749	0,0794495292336513	Q9BVM2	Protein DPCD OS=Homo sapiens OX=9606 GN=DPCD PE=1 SV=2
NaN	NaN	-1.76423	NaN	-2.70487	NaN	NaN	NaN	NaN	NaN	NaN	NaN	NaN	NaN	NaN	NaN	NaN	-3.7225		1	1	O75530	Polycomb protein EED OS=Homo sapiens OX=9606 GN=EED PE=1 SV=2
-4.75302	-2.73798	-1.72236	-2.92044	NaN	NaN	NaN	-3.58095	-4.36242	NaN	-3.08757	NaN	-3.36812	-3.2958	-3.57265	-3.25992	-0.23156	-3.35183		0,617971022066908	0,794159308661494	Q9BV86	N-terminal Xaa-Pro-Lys N-methyltransferase 1 OS=Homo sapiens OX=9606 GN=NTMT1 PE=1 SV=3
NaN	NaN	NaN	NaN	NaN	NaN	NaN	NaN	NaN	NaN	NaN	NaN	NaN	NaN	NaN	NaN	NaN	NaN		1	1	Q86T03	Type 1 phosphatidylinositol 4,5-bisphosphate 4-phosphatase OS=Homo sapiens OX=9606 GN=PIP4P1 PE=1 SV=1
NaN	NaN	NaN	NaN	NaN	NaN	NaN	NaN	NaN	NaN	NaN	NaN	NaN	NaN	NaN	NaN	NaN	NaN		1	1	Q9BYI3	Hyccin OS=Homo sapiens OX=9606 GN=FAM126A PE=1 SV=2
-3.63014	NaN	-3.43522	NaN	NaN	NaN	NaN	NaN	NaN	NaN	NaN	NaN	NaN	NaN	NaN	NaN	NaN	NaN		1	1	Q7L1W4	Volume-regulated anion channel subunit LRRC8D OS=Homo sapiens OX=9606 GN=LRRC8D PE=1 SV=1
NaN	NaN	NaN	NaN	NaN	NaN	NaN	NaN	NaN	NaN	NaN	NaN	NaN	NaN	NaN	NaN	NaN	NaN		1	1	Q96PD2	Discoidin, CUB and LCCL domain-containing protein 2 OS=Homo sapiens OX=9606 GN=DCBLD2 PE=1 SV=1
NaN	NaN	NaN	NaN	NaN	NaN	NaN	NaN	NaN	NaN	NaN	NaN	NaN	NaN	NaN	NaN	NaN	NaN		1	1	O14578	Citron Rho-interacting kinase OS=Homo sapiens OX=9606 GN=CIT PE=1 SV=2
NaN	NaN	NaN	NaN	NaN	NaN	NaN	NaN	NaN	NaN	NaN	NaN	NaN	NaN	NaN	NaN	NaN	NaN		1	1	Q969W9	Protein TMEPAI OS=Homo sapiens OX=9606 GN=PMEPA1 PE=1 SV=1
NaN	NaN	NaN	NaN	NaN	NaN	NaN	NaN	NaN	NaN	NaN	NaN	NaN	NaN	NaN	NaN	NaN	NaN		1	1	Q9Y4B6	DDB1- and CUL4-associated factor 1 OS=Homo sapiens OX=9606 GN=DCAF1 PE=1 SV=3
NaN	NaN	NaN	NaN	NaN	NaN	NaN	NaN	NaN	NaN	NaN	NaN	NaN	NaN	NaN	NaN	NaN	NaN		1	1	Q96ME7	Zinc finger protein 512 OS=Homo sapiens OX=9606 GN=ZNF512 PE=1 SV=2
NaN	NaN	NaN	NaN	NaN	NaN	NaN	NaN	NaN	NaN	NaN	NaN	NaN	NaN	NaN	NaN	NaN	NaN		1	1	Q8N3E9	1-phosphatidylinositol 4,5-bisphosphate phosphodiesterase delta-3 OS=Homo sapiens OX=9606 GN=PLCD3 PE=1 SV=3
-3.55148	NaN	NaN	NaN	NaN	NaN	NaN	NaN	NaN	NaN	NaN	NaN	NaN	NaN	NaN	NaN	NaN	NaN		1	1	Q5T0W9	Protein FAM83B OS=Homo sapiens OX=9606 GN=FAM83B PE=1 SV=1
NaN	NaN	NaN	NaN	NaN	NaN	-4.21942	NaN	-4.0693	NaN	NaN	NaN	NaN	NaN	NaN	NaN	NaN	-4.48916		1	1	Q9NXH9	tRNA (guanine(26)-N(2))-dimethyltransferase OS=Homo sapiens OX=9606 GN=TRMT1 PE=1 SV=1
NaN	NaN	NaN	NaN	NaN	NaN	NaN	NaN	NaN	NaN	NaN	NaN	NaN	NaN	NaN	NaN	NaN	NaN		1	1	Q9P2P6	StAR-related lipid transfer protein 9 OS=Homo sapiens OX=9606 GN=STARD9 PE=1 SV=3
NaN	NaN	NaN	NaN	NaN	NaN	NaN	NaN	NaN	NaN	NaN	NaN	NaN	NaN	NaN	NaN	NaN	NaN		1	1	Q8NE01	Metal transporter CNNM3 OS=Homo sapiens OX=9606 GN=CNNM3 PE=1 SV=1
NaN	NaN	NaN	NaN	NaN	NaN	NaN	NaN	NaN	NaN	NaN	NaN	NaN	NaN	-3.78949	NaN	NaN	-3.5797		1	1	Q9Y6X3	MAU2 chromatid cohesion factor homolog OS=Homo sapiens OX=9606 GN=MAU2 PE=1 SV=2
NaN	NaN	NaN	NaN	NaN	NaN	-2.44613	NaN	NaN	-2.17039	NaN	NaN	-2.12569	-1.56173	-2.02755	NaN	NaN	NaN		0,200996771967307	0,284172282976484	Q8N5C6	S1 RNA-binding domain-containing protein 1 OS=Homo sapiens OX=9606 GN=SRBD1 PE=1 SV=2
-3.19596	NaN	NaN	NaN	NaN	NaN	-2.92959	-2.79738	-2.59993	-2.70198	NaN	NaN	NaN	NaN	NaN	-2.42051	NaN	NaN		1	1	Q9Y5U2	Protein TSSC4 OS=Homo sapiens OX=9606 GN=TSSC4 PE=1 SV=3
NaN	NaN	NaN	NaN	NaN	NaN	NaN	NaN	NaN	NaN	NaN	NaN	NaN	NaN	NaN	-3.04962	NaN	NaN		1	1	Q92828	Coronin-2A OS=Homo sapiens OX=9606 GN=CORO2A PE=1 SV=2
-3.21298	-4.88531	-1.95069	-3.12088	-3.6243	NaN	-2.95492	-2.36237	-3.56662	-3.78601	-3.68913	-3.8144	-2.00724	-1.52454	-1.70594	-3.17387	-3.08215	-2.48924		0,0646536690181885	0,101647891440047	P17026	Zinc finger protein 22 OS=Homo sapiens OX=9606 GN=ZNF22 PE=1 SV=3
NaN	NaN	NaN	NaN	NaN	NaN	NaN	NaN	NaN	NaN	NaN	NaN	NaN	NaN	NaN	NaN	NaN	NaN		1	1	C9JI98	Transmembrane protein 238 OS=Homo sapiens OX=9606 GN=TMEM238 PE=1 SV=1
NaN	0.56752	-1.83624	-0.441133	-0.875461	-0.568056	NaN	NaN	NaN	NaN	NaN	NaN	NaN	NaN	NaN	NaN	NaN	NaN		1	1	Q09013	Myotonin-protein kinase OS=Homo sapiens OX=9606 GN=DMPK PE=1 SV=3
NaN	NaN	NaN	-2.82114	NaN	NaN	NaN	-3.15475	NaN	-3.44825	NaN	NaN	-2.21087	-2.48289	NaN	NaN	-2.72315	-3.25568		0,14025675968325	0,204577741524133	A8MW92	PHD finger protein 20-like protein 1 OS=Homo sapiens OX=9606 GN=PHF20L1 PE=1 SV=2
NaN	NaN	NaN	NaN	NaN	NaN	NaN	NaN	NaN	NaN	NaN	NaN	NaN	NaN	NaN	NaN	NaN	NaN		1	1	Q9NWS8	Required for meiotic nuclear division protein 1 homolog OS=Homo sapiens OX=9606 GN=RMND1 PE=1 SV=2
NaN	NaN	NaN	NaN	NaN	NaN	NaN	NaN	NaN	NaN	NaN	NaN	NaN	NaN	NaN	NaN	NaN	NaN		1	1	Q8NI08	Nuclear receptor coactivator 7 OS=Homo sapiens OX=9606 GN=NCOA7 PE=1 SV=2
NaN	NaN	NaN	NaN	NaN	NaN	NaN	NaN	NaN	NaN	NaN	NaN	NaN	NaN	NaN	NaN	NaN	NaN		1	1	O95487	Protein transport protein Sec24B OS=Homo sapiens OX=9606 GN=SEC24B PE=1 SV=2
NaN	NaN	NaN	NaN	NaN	NaN	NaN	NaN	NaN	NaN	NaN	NaN	NaN	NaN	NaN	NaN	NaN	NaN		1	1	Q9P0U1	Mitochondrial import receptor subunit TOM7 homolog OS=Homo sapiens OX=9606 GN=TOMM7 PE=1 SV=1
NaN	NaN	NaN	NaN	NaN	NaN	NaN	NaN	NaN	NaN	NaN	NaN	NaN	NaN	NaN	NaN	NaN	NaN		1	1	O95870	Phosphatidylserine lipase ABHD16A OS=Homo sapiens OX=9606 GN=ABHD16A PE=1 SV=3
-3.80171	NaN	-4.70107	-3.69168	-3.56196	NaN	-3.88634	-3.65456	-4.61069	NaN	-4.73886	NaN	-4.46048	-4.71405	-5.16904	NaN	-4.60146	-4.88589		0,0499229173686284	0,0806980686240242	O60476	Mannosyl-oligosaccharide 1,2-alpha-mannosidase IB OS=Homo sapiens OX=9606 GN=MAN1A2 PE=1 SV=1
NaN	NaN	NaN	NaN	NaN	NaN	NaN	NaN	NaN	NaN	NaN	NaN	NaN	NaN	NaN	NaN	NaN	NaN		1	1	O00748	Cocaine esterase OS=Homo sapiens OX=9606 GN=CES2 PE=1 SV=1
-3.39959	-3.76128	-3.60995	-4.32958	NaN	-3.08768	-2.7234	-3.46917	-2.9467	-4.38689	NaN	-3.7444	-2.7894	-3.07515	-2.60745	-2.58574	-2.96341	-3.78135		0,126608418183804	0,186827709209144	Q12933	TNF receptor-associated factor 2 OS=Homo sapiens OX=9606 GN=TRAF2 PE=1 SV=2
NaN	NaN	NaN	NaN	NaN	NaN	NaN	NaN	NaN	NaN	NaN	NaN	NaN	NaN	NaN	NaN	NaN	NaN		1	1	Q9NZD8	Maspardin OS=Homo sapiens OX=9606 GN=SPG21 PE=1 SV=1
NaN	NaN	NaN	NaN	NaN	NaN	NaN	NaN	NaN	NaN	NaN	NaN	-3.9517	NaN	-3.98181	NaN	-4.00884	-4.4597		1	1	P0CJ79	Zinc finger protein 888 OS=Homo sapiens OX=9606 GN=ZNF888 PE=3 SV=2
-4.30489	NaN	-4.64964	NaN	NaN	NaN	-3.12275	-3.52391	-3.78262	-3.77163	-3.23822	-3.87132	-3.77097	-3.27364	-4.09519	-3.68878	-4.60608	-3.73106		0,0350442856620903	0,0589538762983643	Q68CQ7	Glycosyltransferase 8 domain-containing protein 1 OS=Homo sapiens OX=9606 GN=GLT8D1 PE=1 SV=2
NaN	NaN	NaN	NaN	NaN	NaN	NaN	NaN	NaN	NaN	NaN	NaN	NaN	NaN	NaN	NaN	NaN	NaN		1	1	P61244	Protein max OS=Homo sapiens OX=9606 GN=MAX PE=1 SV=1
NaN	NaN	NaN	NaN	NaN	NaN	NaN	NaN	NaN	NaN	NaN	NaN	NaN	NaN	NaN	NaN	NaN	NaN		1	1	Q96S66	Chloride channel CLIC-like protein 1 OS=Homo sapiens OX=9606 GN=CLCC1 PE=1 SV=1
-4.25322	-5.36183	-4.55304	-4.30864	-4.2759	-4.43281	NaN	NaN	NaN	NaN	NaN	NaN	-5.93737	NaN	NaN	NaN	NaN	NaN		1	1	Q9ULZ3	Apoptosis-associated speck-like protein containing a CARD OS=Homo sapiens OX=9606 GN=PYCARD PE=1 SV=2
-2.45377	NaN	-2.64171	NaN	NaN	NaN	-2.62297	-2.62675	-2.17565	-2.79215	-2.35946	NaN	-2.61715	-2.27685	-2.58859	-2.43041	-2.08961	-2.40574		0,589201443382386	0,760987315569245	Q6P1Q0	LETM1 domain-containing protein 1 OS=Homo sapiens OX=9606 GN=LETMD1 PE=1 SV=1
NaN	NaN	-4.05571	NaN	NaN	NaN	NaN	-3.33199	-2.80211	-3.50772	-2.26183	NaN	-3.52236	NaN	NaN	NaN	NaN	-3.80902		0,184775048067059	0,262665751609153	Q9UPN4	Centrosomal protein of 131 kDa OS=Homo sapiens OX=9606 GN=CEP131 PE=1 SV=3
-3.23484	-2.57081	-2.92347	NaN	NaN	-3.76702	-2.87852	NaN	NaN	-2.91162	NaN	NaN	NaN	NaN	NaN	NaN	NaN	NaN		0,579879113467622	0,75004258649513	Q6UX04	Spliceosome-associated protein CWC27 homolog OS=Homo sapiens OX=9606 GN=CWC27 PE=1 SV=1
NaN	NaN	NaN	NaN	NaN	NaN	NaN	NaN	NaN	NaN	NaN	NaN	NaN	NaN	NaN	NaN	NaN	NaN		1	1	P0CG12	Decreased expression in renal and prostate cancer protein OS=Homo sapiens OX=9606 GN=DERPC PE=1 SV=1
NaN	NaN	NaN	NaN	NaN	NaN	NaN	NaN	NaN	NaN	NaN	NaN	NaN	NaN	NaN	NaN	NaN	NaN		1	1	O95274	Ly6/PLAUR domain-containing protein 3 OS=Homo sapiens OX=9606 GN=LYPD3 PE=1 SV=2
NaN	NaN	NaN	NaN	NaN	NaN	NaN	NaN	NaN	NaN	NaN	NaN	-1.57662	-2.01303	NaN	NaN	NaN	-1.99295		1	1	Q96PC3	AP-1 complex subunit sigma-3 OS=Homo sapiens OX=9606 GN=AP1S3 PE=1 SV=1
NaN	NaN	NaN	NaN	NaN	NaN	-3.81755	-2.43291	NaN	NaN	NaN	NaN	NaN	NaN	-2.47679	-1.90272	-1.59756	-2.08854		0,0934314951121064	0,141556079469028	Q01415	N-acetylgalactosamine kinase OS=Homo sapiens OX=9606 GN=GALK2 PE=1 SV=1
NaN	NaN	NaN	NaN	NaN	NaN	NaN	-2.92731	-3.45984	NaN	-3.73557	-2.51381	-2.99578	NaN	NaN	-2.80523	-2.70328	NaN		0,371608443145171	0,497239990055933	O14530	Thioredoxin domain-containing protein 9 OS=Homo sapiens OX=9606 GN=TXNDC9 PE=1 SV=2
NaN	NaN	NaN	NaN	NaN	NaN	NaN	NaN	NaN	NaN	NaN	NaN	NaN	NaN	NaN	NaN	NaN	NaN		1	1	Q96ND0	Protein FAM210A OS=Homo sapiens OX=9606 GN=FAM210A PE=1 SV=2
NaN	NaN	NaN	NaN	NaN	NaN	NaN	-1.2007	NaN	-1.54483	-1.63762	-1.29085	NaN	NaN	NaN	NaN	NaN	NaN		1	1	Q9HCE7	E3 ubiquitin-protein ligase SMURF1 OS=Homo sapiens OX=9606 GN=SMURF1 PE=1 SV=2
NaN	NaN	NaN	NaN	NaN	NaN	NaN	NaN	NaN	NaN	NaN	NaN	NaN	NaN	NaN	NaN	NaN	NaN		1	1	Q01995	Transgelin OS=Homo sapiens OX=9606 GN=TAGLN PE=1 SV=4
NaN	NaN	NaN	NaN	NaN	NaN	NaN	NaN	NaN	NaN	NaN	NaN	NaN	NaN	NaN	NaN	NaN	NaN		1	1	Q8IZV5	Retinol dehydrogenase 10 OS=Homo sapiens OX=9606 GN=RDH10 PE=1 SV=1
-1.80957	-1.36233	NaN	-2.3566	NaN	-2.10365	NaN	NaN	NaN	NaN	NaN	NaN	NaN	NaN	NaN	NaN	NaN	NaN		1	1	Q8IXK2	Polypeptide N-acetylgalactosaminyltransferase 12 OS=Homo sapiens OX=9606 GN=GALNT12 PE=1 SV=3
NaN	NaN	NaN	NaN	NaN	NaN	NaN	NaN	NaN	NaN	NaN	NaN	-4.30834	NaN	NaN	NaN	-3.11428	NaN		1	1	Q9NUD5	Zinc finger CCHC domain-containing protein 3 OS=Homo sapiens OX=9606 GN=ZCCHC3 PE=1 SV=2
-3.19462	NaN	-2.80967	NaN	NaN	NaN	NaN	NaN	NaN	NaN	NaN	NaN	-2.65062	-2.59076	-2.98332	NaN	-3.46468	-2.4243		0,60462210636245	0,778856157409205	Q9H061	Transmembrane protein 126A OS=Homo sapiens OX=9606 GN=TMEM126A PE=1 SV=1
NaN	NaN	NaN	NaN	NaN	NaN	NaN	NaN	NaN	NaN	NaN	NaN	NaN	NaN	NaN	NaN	NaN	NaN		1	1	P19447	General transcription and DNA repair factor IIH helicase subunit XPB OS=Homo sapiens OX=9606 GN=ERCC3 PE=1 SV=1
-1.45352	NaN	-1.60109	-1.32266	-2.23591	-1.38154	NaN	NaN	NaN	NaN	NaN	NaN	NaN	NaN	NaN	NaN	NaN	NaN		1	1	Q9HD26	Golgi-associated PDZ and coiled-coil motif-containing protein OS=Homo sapiens OX=9606 GN=GOPC PE=1 SV=1
NaN	NaN	NaN	NaN	NaN	NaN	NaN	NaN	NaN	NaN	NaN	NaN	NaN	NaN	NaN	NaN	NaN	NaN		1	1	Q7Z478	ATP-dependent RNA helicase DHX29 OS=Homo sapiens OX=9606 GN=DHX29 PE=1 SV=2
NaN	-1.91093	-2.91524	-2.75549	-2.95994	-2.00063	NaN	NaN	NaN	-2.71544	NaN	-2.70229	NaN	-3.62213	-3.19508	-3.69314	NaN	-3.08051		0,0315102979441234	0,053517874456769	P56962	Syntaxin-17 OS=Homo sapiens OX=9606 GN=STX17 PE=1 SV=2
NaN	NaN	NaN	NaN	NaN	NaN	NaN	NaN	NaN	NaN	NaN	NaN	NaN	NaN	NaN	NaN	NaN	NaN		1	1	Q4G148	Glucoside xylosyltransferase 1 OS=Homo sapiens OX=9606 GN=GXYLT1 PE=1 SV=2
-3.3505	-3.69971	-3.24871	-3.41359	-3.51896	-2.96413	-3.51822	-3.86585	-3.59147	-3.89272	-3.53567	-4.35535	-3.26408	-3.70794	-3.25565	-4.15854	NaN	-4.09987		0,106738683112041	0,159800784977424	Q8N2M8	CLK4-associating serine/arginine rich protein OS=Homo sapiens OX=9606 GN=CLASRP PE=1 SV=4
NaN	NaN	NaN	NaN	NaN	NaN	NaN	NaN	NaN	NaN	NaN	NaN	NaN	NaN	NaN	NaN	-1.76894	NaN		1	1	Q5FWF4	DNA annealing helicase and endonuclease ZRANB3 OS=Homo sapiens OX=9606 GN=ZRANB3 PE=1 SV=2
NaN	NaN	NaN	NaN	NaN	NaN	NaN	NaN	NaN	NaN	NaN	NaN	NaN	NaN	NaN	NaN	NaN	NaN		1	1	O00268	Transcription initiation factor TFIID subunit 4 OS=Homo sapiens OX=9606 GN=TAF4 PE=1 SV=2
-2.10595	-2.20848	-2.23408	-1.79547	-1.7554	NaN	NaN	-2.92902	NaN	NaN	NaN	-1.92245	NaN	-1.89956	-1.27658	-1.82836	NaN	NaN		0,1461047755676	0,212337019324247	Q9H0E9	Bromodomain-containing protein 8 OS=Homo sapiens OX=9606 GN=BRD8 PE=1 SV=2
-4.79382	NaN	NaN	NaN	-5.12533	NaN	-5.39638	NaN	NaN	NaN	NaN	NaN	-4.31044	-4.89607	-4.13743	-4.5092	-4.16239	-4.66392		0,0730685224922645	0,113345943136246	O00255	Menin OS=Homo sapiens OX=9606 GN=MEN1 PE=1 SV=4
-3.62908	NaN	NaN	NaN	NaN	NaN	-3.55307	-2.48388	-3.266	-2.8356	NaN	-2.22135	-2.51724	-2.54662	-2.36742	-2.35082	-2.24847	-2.18024		0,0563229488236021	0,0898930529780307	Q9HA64	Ketosamine-3-kinase OS=Homo sapiens OX=9606 GN=FN3KRP PE=1 SV=2
NaN	NaN	NaN	NaN	NaN	NaN	NaN	NaN	NaN	NaN	NaN	NaN	NaN	NaN	NaN	NaN	NaN	NaN		1	1	Q9P2C4	Transmembrane protein 181 OS=Homo sapiens OX=9606 GN=TMEM181 PE=1 SV=2
NaN	NaN	NaN	NaN	NaN	NaN	-1.8578	NaN	-1.98529	NaN	-2.59815	NaN	NaN	NaN	NaN	NaN	NaN	NaN		1	1	Q8IXL7	Methionine-R-sulfoxide reductase B3 OS=Homo sapiens OX=9606 GN=MSRB3 PE=1 SV=2
NaN	NaN	NaN	NaN	NaN	NaN	NaN	-2.60338	NaN	-3.20695	-3.02788	-2.18687	-3.41136	-3.49452	NaN	NaN	NaN	-3.45873		0,0493715251851575	0,0798944044083387	Q9Y450	HBS1-like protein OS=Homo sapiens OX=9606 GN=HBS1L PE=1 SV=1
-2.01524	-1.84366	NaN	NaN	-2.58432	NaN	NaN	NaN	-2.73342	NaN	NaN	NaN	-3.29508	NaN	-3.78749	NaN	NaN	-2.49153		0,0762303011969111	0,117795932048775	Q05D32	CTD small phosphatase-like protein 2 OS=Homo sapiens OX=9606 GN=CTDSPL2 PE=1 SV=2
-3.39003	NaN	-3.50966	NaN	-3.82293	NaN	NaN	NaN	NaN	NaN	NaN	NaN	NaN	NaN	NaN	NaN	NaN	-5.43951		1	1	Q99640	Membrane-associated tyrosine- and threonine-specific cdc2-inhibitory kinase OS=Homo sapiens OX=9606 GN=PKMYT1 PE=1 SV=1
NaN	NaN	NaN	NaN	NaN	NaN	NaN	NaN	NaN	NaN	NaN	NaN	NaN	NaN	NaN	NaN	NaN	NaN		1	1	Q96GZ6	Solute carrier family 41 member 3 OS=Homo sapiens OX=9606 GN=SLC41A3 PE=1 SV=2
-0.932363	-1.62762	-1.0569	-1.63994	-1.45196	NaN	NaN	NaN	NaN	NaN	NaN	NaN	-1.19077	-0.819151	-1.06256	-1.09307	-0.872515	-0.781713		0,0376002293857711	0,0629184761977646	Q9NRG7	Epimerase family protein SDR39U1 OS=Homo sapiens OX=9606 GN=SDR39U1 PE=1 SV=3
NaN	NaN	NaN	NaN	NaN	NaN	NaN	NaN	NaN	NaN	NaN	NaN	NaN	NaN	NaN	NaN	NaN	NaN		1	1	P01130	Low-density lipoprotein receptor OS=Homo sapiens OX=9606 GN=LDLR PE=1 SV=1
NaN	NaN	NaN	NaN	NaN	NaN	NaN	NaN	NaN	NaN	NaN	NaN	NaN	NaN	NaN	NaN	NaN	NaN		1	1	Q658T7	Putative protein FAM90A2P OS=Homo sapiens OX=9606 GN=FAM90A2P PE=5 SV=2
NaN	NaN	NaN	NaN	NaN	NaN	NaN	NaN	NaN	NaN	NaN	NaN	NaN	NaN	NaN	NaN	NaN	NaN		1	1	P32321	Deoxycytidylate deaminase OS=Homo sapiens OX=9606 GN=DCTD PE=1 SV=2
-4.24254	NaN	NaN	NaN	-4.06362	NaN	NaN	-4.35533	NaN	-4.18397	-4.27664	NaN	-3.21508	-3.53474	-4.16845	-3.52981	NaN	-4.08945		0,0902004182359751	0,13698936757858	Q15648	Mediator of RNA polymerase II transcription subunit 1 OS=Homo sapiens OX=9606 GN=MED1 PE=1 SV=4
NaN	NaN	NaN	NaN	NaN	NaN	NaN	NaN	NaN	NaN	NaN	NaN	NaN	NaN	NaN	NaN	NaN	NaN		1	1	Q8TF66	Leucine-rich repeat-containing protein 15 OS=Homo sapiens OX=9606 GN=LRRC15 PE=2 SV=2
-4.17249	NaN	NaN	NaN	NaN	NaN	-4.27555	NaN	NaN	NaN	NaN	NaN	-4.26266	-4.23005	-4.55726	NaN	NaN	-4.84347		1	1	Q6DN12	Multiple C2 and transmembrane domain-containing protein 2 OS=Homo sapiens OX=9606 GN=MCTP2 PE=1 SV=3
-2.00349	-2.76326	-2.3428	-2.62131	-1.95608	-2.83055	NaN	NaN	NaN	NaN	NaN	NaN	NaN	NaN	NaN	NaN	NaN	NaN		1	1	Q5T9L3	Protein wntless homolog OS=Homo sapiens OX=9606 GN=WLS PE=1 SV=2
NaN	NaN	NaN	NaN	NaN	NaN	NaN	NaN	NaN	NaN	NaN	NaN	NaN	NaN	NaN	NaN	NaN	NaN		1	1	Q9Y484	WD repeat domain phosphoinositide-interacting protein 4 OS=Homo sapiens OX=9606 GN=WDR45 PE=1 SV=1
NaN	NaN	NaN	NaN	NaN	NaN	NaN	NaN	NaN	NaN	NaN	NaN	NaN	NaN	NaN	NaN	NaN	NaN		1	1	Q9UK22	F-box only protein 2 OS=Homo sapiens OX=9606 GN=FBXO2 PE=1 SV=2
NaN	NaN	NaN	NaN	NaN	NaN	NaN	NaN	NaN	NaN	NaN	NaN	NaN	NaN	NaN	NaN	NaN	NaN		1	1	Q9Y619	Mitochondrial ornithine transporter 1 OS=Homo sapiens OX=9606 GN=SLC25A15 PE=1 SV=1
NaN	NaN	NaN	NaN	NaN	NaN	NaN	NaN	NaN	NaN	NaN	NaN	-2.432	-2.34645	NaN	NaN	NaN	-2.34766		1	1	P08493	Matrix Gla protein OS=Homo sapiens OX=9606 GN=MGP PE=1 SV=2
NaN	NaN	NaN	NaN	NaN	NaN	NaN	NaN	NaN	NaN	NaN	NaN	NaN	NaN	NaN	NaN	NaN	NaN		1	1	P38435	Vitamin K-dependent gamma-carboxylase OS=Homo sapiens OX=9606 GN=GGCX PE=1 SV=2
-1.41133	-1.36579	-0.918236	-3.13963	-3.31817	-1.47343	-1.50756	-2.07762	-1.31855	NaN	-3.84446	-4.22066	-3.86472	-3.23343	NaN	-3.26541	-1.58113	NaN		0,36357051342274	0,487665424709325	Q9NW81	Distal membrane-arm assembly complex protein 2 OS=Homo sapiens OX=9606 GN=DMAC2 PE=1 SV=3
NaN	NaN	NaN	NaN	NaN	NaN	NaN	NaN	NaN	NaN	NaN	NaN	NaN	NaN	NaN	NaN	NaN	NaN		1	1	Q9Y4D1	Disheveled-associated activator of morphogenesis 1 OS=Homo sapiens OX=9606 GN=DAAM1 PE=1 SV=2
NaN	NaN	NaN	NaN	NaN	NaN	NaN	-2.68792	NaN	NaN	NaN	-2.35956	-2.90965	-2.59324	-3.19883	NaN	-2.10632	-2.64194		0,621337246939611	0,797136380940227	O95749	Geranylgeranyl pyrophosphate synthase OS=Homo sapiens OX=9606 GN=GGPS1 PE=1 SV=1
NaN	NaN	NaN	NaN	NaN	NaN	NaN	NaN	NaN	NaN	NaN	NaN	NaN	NaN	NaN	NaN	NaN	NaN		1	1	Q92610	Zinc finger protein 592 OS=Homo sapiens OX=9606 GN=ZNF592 PE=1 SV=2
-2.04063	NaN	-1.86107	-2.47711	-2.5729	-2.41205	-3.11616	-2.7218	-3.07042	-2.0636	-2.87757	-3.02891	-2.92141	-3.09862	-2.91774	-5.13472	NaN	-2.57027		0,0662540567993328	0,104016045848668	Q6Y7W6	GRB10-interacting GYF protein 2 OS=Homo sapiens OX=9606 GN=GIGYF2 PE=1 SV=1
NaN	NaN	NaN	NaN	NaN	NaN	NaN	NaN	NaN	NaN	NaN	NaN	-1.02107	-0.839291	-1.15835	-0.840216	-0.618378	-1.15596		1	1	P49914	5-formyltetrahydrofolate cyclo-ligase OS=Homo sapiens OX=9606 GN=MTHFS PE=1 SV=2
NaN	NaN	NaN	NaN	NaN	NaN	NaN	NaN	NaN	NaN	NaN	NaN	NaN	NaN	NaN	NaN	NaN	NaN		1	1	O75882	Attractin OS=Homo sapiens OX=9606 GN=ATRN PE=1 SV=2
NaN	NaN	NaN	NaN	NaN	NaN	NaN	NaN	-3.48872	NaN	-3.60021	NaN	NaN	NaN	NaN	NaN	NaN	NaN		1	1	Q96J84	Kin of IRRE-like protein 1 OS=Homo sapiens OX=9606 GN=KIRREL1 PE=1 SV=2
NaN	NaN	NaN	NaN	NaN	NaN	NaN	NaN	NaN	NaN	NaN	NaN	NaN	NaN	NaN	NaN	NaN	NaN		1	1	Q9GZT9	Egl nine homolog 1 OS=Homo sapiens OX=9606 GN=EGLN1 PE=1 SV=1
NaN	NaN	NaN	NaN	NaN	NaN	NaN	NaN	NaN	NaN	NaN	NaN	NaN	NaN	NaN	NaN	NaN	NaN		1	1	Q96S99	Pleckstrin homology domain-containing family F member 1 OS=Homo sapiens OX=9606 GN=PLEKHF1 PE=1 SV=3
NaN	NaN	NaN	NaN	NaN	NaN	NaN	NaN	NaN	NaN	NaN	NaN	NaN	NaN	NaN	NaN	NaN	NaN		1	1	P31749	RAC-alpha serine/threonine-protein kinase OS=Homo sapiens OX=9606 GN=AKT1 PE=1 SV=2
-1.70327	NaN	-1.88946	-2.62217	-2.17052	-1.9187	-1.6966	-2.04499	-1.85885	-2.5389	-1.829	-2.44333	NaN	NaN	NaN	NaN	-2.7983	-2.52913		0,118932169221479	0,176739200043079	Q9H0V9	VIP36-like protein OS=Homo sapiens OX=9606 GN=LMAN2L PE=1 SV=1
NaN	NaN	NaN	NaN	NaN	NaN	NaN	NaN	NaN	NaN	NaN	NaN	NaN	NaN	NaN	NaN	NaN	NaN		1	1	Q92685	Dol-P-Man:Man(5)GlcNAc(2)-PP-Dol alpha-1,3-mannosyltransferase OS=Homo sapiens OX=9606 GN=ALG3 PE=1 SV=1
-2.6309	NaN	-2.58821	-3.13464	NaN	NaN	-2.76283	-2.94736	NaN	-2.73006	-3.07031	-2.73268	NaN	NaN	NaN	NaN	NaN	-0.410421		0,697997487120419	0,883690403940255	Q16890	Tumor protein D53 OS=Homo sapiens OX=9606 GN=TPD52L1 PE=1 SV=1
-2.62275	NaN	-3.30228	NaN	NaN	NaN	-2.91798	-2.19113	-2.60514	-2.50761	-2.86171	-2.1902	-2.84938	-2.37674	-2.66113	-2.78322	-2.15452	-2.46143		0,262560891177155	0,362744281216938	Q9Y3A3	MOB-like protein phocein OS=Homo sapiens OX=9606 GN=MOB4 PE=1 SV=1
NaN	NaN	NaN	NaN	NaN	NaN	-3.98303	-3.85469	NaN	-4.07424	NaN	-4.12231	NaN	-4.6008	NaN	NaN	NaN	NaN		1	1	O95219	Sorting nexin-4 OS=Homo sapiens OX=9606 GN=SNX4 PE=1 SV=1
NaN	NaN	NaN	NaN	NaN	NaN	-3.18246	-2.51251	-3.04525	-3.74921	-3.10769	-1.81245	NaN	NaN	-4.17237	-3.4678	NaN	NaN		0,128585643109457	0,189207992445534	Q96CP2	FLYWCH family member 2 OS=Homo sapiens OX=9606 GN=FLYWCH2 PE=1 SV=1
-3.15815	NaN	NaN	NaN	-3.4253	-2.49949	NaN	NaN	NaN	NaN	NaN	NaN	NaN	NaN	NaN	NaN	NaN	NaN		1	1	Q96IW7	Vesicle-trafficking protein SEC22a OS=Homo sapiens OX=9606 GN=SEC22A PE=1 SV=1
NaN	NaN	NaN	NaN	NaN	NaN	NaN	NaN	NaN	NaN	NaN	NaN	NaN	NaN	NaN	NaN	NaN	NaN		1	1	Q96DT7	Zinc finger and BTB domain-containing protein 10 OS=Homo sapiens OX=9606 GN=ZBTB10 PE=1 SV=2
-3.81647	-2.98907	-3.75244	NaN	NaN	NaN	NaN	NaN	-3.00612	NaN	NaN	NaN	-3.32463	NaN	-3.41147	-3.7318	-2.53329	NaN		0,504542306312957	0,658960571996923	Q8TF01	Arginine/serine-rich protein PNISR OS=Homo sapiens OX=9606 GN=PNISR PE=1 SV=2
NaN	NaN	NaN	NaN	NaN	NaN	NaN	NaN	NaN	NaN	NaN	NaN	NaN	NaN	NaN	NaN	NaN	NaN		1	1	Q86SQ4	Adhesion G-protein coupled receptor G6 OS=Homo sapiens OX=9606 GN=ADGRG6 PE=1 SV=3
NaN	NaN	NaN	NaN	-3.34164	NaN	-3.84855	-3.63635	NaN	-3.44568	-3.27176	-3.27531	NaN	NaN	-3.85315	NaN	NaN	NaN		1	1	O60825	6-phosphofructo-2-kinase/fructose-2,6-bisphosphatase 2 OS=Homo sapiens OX=9606 GN=PFKFB2 PE=1 SV=2
NaN	NaN	NaN	NaN	NaN	NaN	NaN	NaN	NaN	NaN	NaN	NaN	NaN	NaN	NaN	NaN	NaN	NaN		1	1	Q9BUK6	Protein misato homolog 1 OS=Homo sapiens OX=9606 GN=MSTO1 PE=1 SV=1
NaN	NaN	NaN	NaN	NaN	NaN	NaN	-2.96301	NaN	NaN	-3.63118	NaN	-2.59655	NaN	-2.57697	-2.42223	NaN	NaN		0,0598048990069998	0,0947321599820659	Q9H5X1	Cytosolic iron-sulfur assembly component 2A OS=Homo sapiens OX=9606 GN=CIAO2A PE=1 SV=1
NaN	NaN	-5.65681	NaN	-5.2949	NaN	NaN	NaN	NaN	NaN	-5.83447	NaN	-3.22009	-3.7677	NaN	-3.88993	-5.10894	-4.53346		0,0564025797788525	0,0899876597626514	O95718	Steroid hormone receptor ERR2 OS=Homo sapiens OX=9606 GN=ESRRB PE=1 SV=3
NaN	NaN	NaN	NaN	NaN	NaN	NaN	NaN	NaN	NaN	NaN	NaN	NaN	NaN	NaN	NaN	NaN	NaN		1	1	Q49AR2	UPF0489 protein C5orf22 OS=Homo sapiens OX=9606 GN=C5orf22 PE=1 SV=2
NaN	NaN	NaN	NaN	NaN	NaN	NaN	NaN	NaN	NaN	NaN	NaN	NaN	NaN	NaN	NaN	NaN	NaN		1	1	Q9Y2X0	Mediator of RNA polymerase II transcription subunit 16 OS=Homo sapiens OX=9606 GN=MED16 PE=1 SV=2
NaN	NaN	NaN	NaN	NaN	NaN	NaN	NaN	NaN	NaN	NaN	NaN	NaN	NaN	NaN	NaN	NaN	NaN		1	1	O75379	Vesicle-associated membrane protein 4 OS=Homo sapiens OX=9606 GN=VAMP4 PE=1 SV=2
NaN	NaN	NaN	NaN	NaN	NaN	NaN	NaN	NaN	NaN	-5.13813	NaN	NaN	-3.96445	-3.5614	NaN	NaN	-3.98476		1	1	Q9H8V3	Protein ECT2 OS=Homo sapiens OX=9606 GN=ECT2 PE=1 SV=4
NaN	NaN	NaN	NaN	NaN	NaN	NaN	NaN	NaN	NaN	NaN	NaN	NaN	NaN	NaN	NaN	NaN	NaN		1	1	Q9NZQ7	Programmed cell death 1 ligand 1 OS=Homo sapiens OX=9606 GN=CD274 PE=1 SV=1
-2.32223	NaN	NaN	-2.40578	-2.8521	-2.54267	NaN	NaN	NaN	NaN	NaN	NaN	-3.02197	-2.75802	-2.95238	-2.64189	NaN	-2.48588		0,154937344221587	0,224288801179972	Q7Z6M4	Transcription termination factor 4, mitochondrial OS=Homo sapiens OX=9606 GN=MTERF4 PE=1 SV=3
NaN	NaN	NaN	NaN	NaN	NaN	NaN	NaN	NaN	NaN	NaN	NaN	NaN	NaN	NaN	NaN	NaN	NaN		1	1	Q96EV2	RNA-binding protein 33 OS=Homo sapiens OX=9606 GN=RBM33 PE=1 SV=3
NaN	NaN	NaN	NaN	NaN	NaN	NaN	NaN	NaN	NaN	NaN	NaN	NaN	NaN	NaN	NaN	NaN	NaN		1	1	Q8WUA8	Tsukushi OS=Homo sapiens OX=9606 GN=TSKU PE=1 SV=3
NaN	NaN	NaN	NaN	NaN	NaN	NaN	-2.29419	NaN	NaN	NaN	NaN	NaN	NaN	NaN	NaN	NaN	NaN		1	1	P49137	MAP kinase-activated protein kinase 2 OS=Homo sapiens OX=9606 GN=MAPKAPK2 PE=1 SV=1
NaN	NaN	NaN	NaN	NaN	NaN	NaN	NaN	NaN	NaN	NaN	NaN	NaN	NaN	NaN	NaN	NaN	NaN		1	1	A6NDU8	UPF0600 protein C5orf51 OS=Homo sapiens OX=9606 GN=C5orf51 PE=1 SV=1
NaN	-0.396366	NaN	-1.97768	NaN	-1.89473	NaN	NaN	NaN	NaN	NaN	NaN	NaN	NaN	NaN	NaN	-0.793831	NaN		1	1	Q8WZ42	Titin OS=Homo sapiens OX=9606 GN=TTN PE=1 SV=4
-3.86304	NaN	NaN	NaN	NaN	-4.35934	NaN	-3.77006	-3.07103	NaN	-4.37626	-5.06499	-3.90186	-3.89901	-3.90444	-4.14102	NaN	-3.98554		0,934386868294147	1	Q9UBL3	Set1/Ash2 histone methyltransferase complex subunit ASH2 OS=Homo sapiens OX=9606 GN=ASH2L PE=1 SV=1
NaN	NaN	-3.04639	NaN	-3.23797	-3.75687	-3.79961	NaN	-3.53666	-3.91212	-3.69854	NaN	NaN	-3.48832	NaN	NaN	NaN	NaN		0,110335050876847	0,164850037149896	Q14807	Kinesin-like protein KIF22 OS=Homo sapiens OX=9606 GN=KIF22 PE=1 SV=5
-1.47921	NaN	-2.39968	NaN	-1.60982	NaN	-1.99777	-2.22882	-1.99582	-1.60792	-1.22538	-1.91971	-2.84664	-1.76087	NaN	-2.36723	NaN	-2.08431		0,272732157759918	0,375622700765295	Q9NQE9	Histidine triad nucleotide-binding protein 3 OS=Homo sapiens OX=9606 GN=HINT3 PE=1 SV=1
-3.40844	NaN	NaN	NaN	-3.50174	NaN	NaN	NaN	NaN	NaN	NaN	NaN	NaN	NaN	NaN	NaN	NaN	NaN		1	1	O60906	Sphingomyelin phosphodiesterase 2 OS=Homo sapiens OX=9606 GN=SMPD2 PE=1 SV=2
NaN	NaN	NaN	NaN	NaN	NaN	NaN	NaN	NaN	NaN	NaN	NaN	NaN	NaN	NaN	NaN	NaN	NaN		1	1	Q9Y342	Plasmolipin OS=Homo sapiens OX=9606 GN=PLLP PE=1 SV=1
NaN	NaN	NaN	NaN	NaN	NaN	-3.19942	-3.52957	-3.69966	-3.08581	-3.25561	-3.96423	NaN	NaN	NaN	NaN	NaN	NaN		1	1	Q9UQ90	Paraplegin OS=Homo sapiens OX=9606 GN=SPG7 PE=1 SV=2
NaN	NaN	NaN	NaN	NaN	NaN	-3.50831	-3.5507	-2.77798	-3.48411	-3.27753	-2.73419	-3.3871	-3.66607	-3.70271	-4.2322	NaN	-3.61352		0,0419146201319689	0,0691176932500689	P40222	Alpha-taxilin OS=Homo sapiens OX=9606 GN=TXLNA PE=1 SV=3
NaN	NaN	NaN	NaN	NaN	NaN	NaN	NaN	NaN	NaN	NaN	NaN	NaN	NaN	NaN	NaN	NaN	NaN		1	1	Q6F5E8	Capping protein, Arp2/3 and myosin-I linker protein 2 OS=Homo sapiens OX=9606 GN=CARMIL2 PE=1 SV=2
NaN	NaN	NaN	NaN	NaN	NaN	NaN	NaN	NaN	NaN	NaN	NaN	NaN	NaN	-3.35853	-3.0147	-2.49884	-2.81593		1	1	Q7LG56	Ribonucleoside-diphosphate reductase subunit M2 B OS=Homo sapiens OX=9606 GN=RRM2B PE=1 SV=1
NaN	NaN	NaN	NaN	NaN	NaN	NaN	NaN	NaN	NaN	NaN	NaN	NaN	NaN	NaN	NaN	NaN	NaN		1	1	P38571	Lysosomal acid lipase/cholesteryl ester hydrolase OS=Homo sapiens OX=9606 GN=LIPA PE=1 SV=2
NaN	NaN	NaN	NaN	NaN	NaN	NaN	NaN	NaN	NaN	NaN	NaN	NaN	NaN	NaN	NaN	NaN	NaN		1	1	Q9BQI0	Allograft inflammatory factor 1-like OS=Homo sapiens OX=9606 GN=AIF1L PE=1 SV=1
-2.08655	NaN	NaN	NaN	NaN	NaN	NaN	NaN	NaN	NaN	NaN	NaN	NaN	-1.44053	-2.34481	NaN	NaN	-2.02474		1	1	Q96HJ9	Protein FMC1 homolog OS=Homo sapiens OX=9606 GN=FMC1 PE=1 SV=2
NaN	NaN	NaN	NaN	NaN	NaN	NaN	NaN	NaN	NaN	NaN	NaN	NaN	NaN	NaN	NaN	NaN	NaN		1	1	Q6PHR2	Serine/threonine-protein kinase ULK3 OS=Homo sapiens OX=9606 GN=ULK3 PE=1 SV=2
NaN	NaN	NaN	NaN	NaN	NaN	NaN	NaN	NaN	NaN	NaN	NaN	NaN	NaN	NaN	NaN	NaN	NaN		1	1	A6ZKI3	Retrotransposon Gag-like protein 8C OS=Homo sapiens OX=9606 GN=RTL8C PE=1 SV=1
NaN	NaN	NaN	NaN	NaN	NaN	NaN	NaN	NaN	NaN	NaN	NaN	NaN	NaN	NaN	NaN	NaN	NaN		1	1	Q6RI45	Bromodomain and WD repeat-containing protein 3 OS=Homo sapiens OX=9606 GN=BRWD3 PE=1 SV=2
-4.03764	-3.60913	-3.76038	-3.91778	-3.68489	NaN	-4.15655	-4.05704	-4.26972	-3.65539	-3.99	-6.46893	-3.46687	NaN	-4.22754	-4.16132	-5.04151	-4.5089		0,353597544781713	0,475962167855212	P40818	Ubiquitin carboxyl-terminal hydrolase 8 OS=Homo sapiens OX=9606 GN=USP8 PE=1 SV=1
-4.29663	NaN	NaN	NaN	NaN	NaN	NaN	NaN	NaN	NaN	NaN	NaN	-2.79775	-3.01428	-3.09995	-3.1219	-2.72828	-3.17273		1	1	Q8IV36	Protein HID1 OS=Homo sapiens OX=9606 GN=HID1 PE=1 SV=1
NaN	NaN	NaN	NaN	NaN	NaN	-3.3634	-2.0799	-3.41295	-2.68122	NaN	NaN	-2.10363	-2.7066	-2.63918	-2.14339	-1.81563	-2.27647		0,0823141979308089	0,126051634586805	O60573	Eukaryotic translation initiation factor 4E type 2 OS=Homo sapiens OX=9606 GN=EIF4E2 PE=1 SV=1
-2.39431	-2.16489	-1.99191	NaN	NaN	NaN	NaN	NaN	NaN	NaN	NaN	NaN	NaN	NaN	NaN	-3.79489	NaN	NaN		1	1	Q8TAD8	Smad nuclear-interacting protein 1 OS=Homo sapiens OX=9606 GN=SNIP1 PE=1 SV=1
NaN	NaN	NaN	NaN	NaN	NaN	NaN	NaN	NaN	NaN	NaN	NaN	NaN	NaN	NaN	NaN	NaN	NaN		1	1	Q7L099	Protein RUFY3 OS=Homo sapiens OX=9606 GN=RUFY3 PE=1 SV=1
NaN	NaN	NaN	NaN	NaN	NaN	NaN	NaN	NaN	NaN	NaN	NaN	NaN	NaN	NaN	NaN	NaN	NaN		1	1	Q9NZ32	Actin-related protein 10 OS=Homo sapiens OX=9606 GN=ACTR10 PE=1 SV=1
NaN	NaN	NaN	NaN	NaN	NaN	NaN	NaN	NaN	NaN	NaN	NaN	NaN	NaN	NaN	NaN	NaN	NaN		1	1	Q8IZP0	Abl interactor 1 OS=Homo sapiens OX=9606 GN=ABI1 PE=1 SV=4
-2.36352	NaN	-2.74878	-2.2541	-2.73014	-2.36264	NaN	NaN	NaN	NaN	NaN	NaN	NaN	NaN	NaN	NaN	NaN	NaN		1	1	Q14210	Lymphocyte antigen 6D OS=Homo sapiens OX=9606 GN=LY6D PE=1 SV=1
-1.23796	-2.70678	-2.35631	-2.02849	-2.1439	-2.09309	-1.45554	-2.09963	-1.58624	-1.94697	-1.94056	NaN	NaN	NaN	NaN	NaN	NaN	NaN		0,269853054468382	0,372121133438777	Q53TN4	Plasma membrane ascorbate-dependent reductase CYBRD1 OS=Homo sapiens OX=9606 GN=CYBRD1 PE=1 SV=1
-2.62101	NaN	NaN	NaN	NaN	-3.26921	NaN	NaN	-3.88579	NaN	NaN	-4.37698	NaN	NaN	NaN	NaN	NaN	NaN		0,100159984920397	0,15087130948316	A6NJ78	12S rRNA N4-methylcytidine (m4C) methyltransferase OS=Homo sapiens OX=9606 GN=METTL15 PE=1 SV=1
-4.37072	NaN	NaN	NaN	NaN	NaN	NaN	-3.7925	NaN	NaN	-3.38025	-2.56854	-3.05931	-3.15965	-2.30203	-1.88267	-1.65742	-2.81006		0,12632374178396	0,186469870593285	Q8WZA0	Protein LZIC OS=Homo sapiens OX=9606 GN=LZIC PE=1 SV=1
NaN	NaN	-1.15763	NaN	NaN	-1.95012	NaN	NaN	NaN	NaN	NaN	-2.71814	-2.34209	NaN	-3.24469	-2.26975	1.26586	NaN		0,953569903862639	1	Q4V328	GRIP1-associated protein 1 OS=Homo sapiens OX=9606 GN=GRIPAP1 PE=1 SV=2
NaN	NaN	NaN	NaN	NaN	NaN	NaN	NaN	NaN	NaN	NaN	NaN	NaN	NaN	NaN	NaN	NaN	NaN		1	1	P00488	Coagulation factor XIII A chain OS=Homo sapiens OX=9606 GN=F13A1 PE=1 SV=4
NaN	NaN	NaN	NaN	NaN	NaN	NaN	NaN	NaN	NaN	NaN	NaN	NaN	NaN	NaN	NaN	NaN	NaN		1	1	Q96FS4	Signal-induced proliferation-associated protein 1 OS=Homo sapiens OX=9606 GN=SIPA1 PE=1 SV=1
-4.48664	NaN	NaN	NaN	NaN	NaN	-3.66854	-3.91208	-4.1116	NaN	NaN	NaN	-4.4388	-4.49905	NaN	NaN	NaN	NaN		0,041715810416463	0,0688412086043983	O95171	Sciellin OS=Homo sapiens OX=9606 GN=SCEL PE=1 SV=2
NaN	NaN	NaN	NaN	NaN	NaN	NaN	NaN	NaN	-2.76233	NaN	NaN	NaN	NaN	NaN	NaN	NaN	NaN		1	1	Q9P2T1	GMP reductase 2 OS=Homo sapiens OX=9606 GN=GMPR2 PE=1 SV=1
NaN	NaN	NaN	NaN	NaN	NaN	NaN	-2.02453	NaN	-2.93423	NaN	-1.78194	NaN	NaN	-1.58049	-1.93503	NaN	-1.83733		0,275233528214408	0,37883170243957	Q13541	Eukaryotic translation initiation factor 4E-binding protein 1 OS=Homo sapiens OX=9606 GN=EIF4EBP1 PE=1 SV=3
NaN	NaN	NaN	NaN	NaN	NaN	NaN	-1.65271	NaN	NaN	NaN	NaN	0.0674839	NaN	NaN	NaN	NaN	0.599672		1	1	Q96DC9	Ubiquitin thioesterase OTUB2 OS=Homo sapiens OX=9606 GN=OTUB2 PE=1 SV=2
NaN	NaN	NaN	NaN	NaN	NaN	NaN	NaN	NaN	NaN	NaN	NaN	NaN	NaN	NaN	NaN	NaN	NaN		1	1	Q6IA17	Single Ig IL-1-related receptor OS=Homo sapiens OX=9606 GN=SIGIRR PE=1 SV=3
-1.97127	NaN	-2.31704	-2.20014	-2.00969	-2.53131	NaN	NaN	NaN	-2.59415	NaN	NaN	NaN	-1.78217	-1.73537	NaN	-1.97134	-2.09735		0,0601326898862844	0,0951831800885297	Q8IYJ3	Synaptotagmin-like protein 1 OS=Homo sapiens OX=9606 GN=SYTL1 PE=1 SV=1
NaN	NaN	NaN	NaN	NaN	NaN	NaN	NaN	NaN	NaN	NaN	NaN	-4.47336	-3.71536	-5.02787	-4.45387	-4.13131	-4.23446		1	1	Q9NQX5	Neural proliferation differentiation and control protein 1 OS=Homo sapiens OX=9606 GN=NPDC1 PE=1 SV=2
NaN	NaN	NaN	NaN	NaN	NaN	NaN	NaN	NaN	NaN	NaN	NaN	NaN	NaN	NaN	NaN	NaN	NaN		1	1	O75586	Mediator of RNA polymerase II transcription subunit 6 OS=Homo sapiens OX=9606 GN=MED6 PE=1 SV=2
NaN	NaN	NaN	NaN	NaN	NaN	-4.24695	-5.2419	NaN	NaN	NaN	NaN	NaN	NaN	NaN	-5.34233	NaN	NaN		1	1	O95425	Supervillin OS=Homo sapiens OX=9606 GN=SVIL PE=1 SV=2
NaN	NaN	NaN	NaN	NaN	NaN	-3.12859	NaN	-3.14207	-3.24885	-3.62624	NaN	-3.28177	NaN	NaN	NaN	-2.7131	NaN		0,306258575846744	0,417891717227919	Q8WXA3	RUN and FYVE domain-containing protein 2 OS=Homo sapiens OX=9606 GN=RUFY2 PE=1 SV=3
NaN	NaN	NaN	NaN	NaN	NaN	NaN	NaN	NaN	NaN	NaN	NaN	NaN	NaN	NaN	NaN	NaN	NaN		1	1	Q4ZIN3	Membralin OS=Homo sapiens OX=9606 GN=TMEM259 PE=1 SV=1
NaN	NaN	NaN	NaN	NaN	NaN	NaN	NaN	NaN	NaN	NaN	NaN	NaN	NaN	NaN	NaN	NaN	NaN		1	1	Q99942	E3 ubiquitin-protein ligase RNF5 OS=Homo sapiens OX=9606 GN=RNF5 PE=1 SV=1
0.393146	-0.273985	-0.201845	0.362938	0.805591	0.252155	0.398729	0.122934	0.480421	-0.604076	0.477882	-0.210207	0.637386	0.619589	0.546272	0.572897	-1.08637	0.888628		0,725516048414031	0,915907038845926	P17706	Tyrosine-protein phosphatase non-receptor type 2 OS=Homo sapiens OX=9606 GN=PTPN2 PE=1 SV=2
NaN	NaN	NaN	NaN	NaN	NaN	NaN	NaN	NaN	NaN	NaN	NaN	NaN	NaN	NaN	NaN	NaN	NaN		1	1	P17010	Zinc finger X-chromosomal protein OS=Homo sapiens OX=9606 GN=ZFX PE=2 SV=2
NaN	NaN	NaN	NaN	NaN	NaN	NaN	NaN	NaN	NaN	NaN	NaN	NaN	NaN	NaN	NaN	NaN	NaN		1	1	Q9BVV7	Mitochondrial import inner membrane translocase subunit Tim21 OS=Homo sapiens OX=9606 GN=TIMM21 PE=1 SV=1
NaN	NaN	NaN	NaN	NaN	NaN	NaN	NaN	NaN	NaN	NaN	NaN	NaN	NaN	NaN	NaN	NaN	NaN		1	1	A6NFQ2	TRPM8 channel-associated factor 2 OS=Homo sapiens OX=9606 GN=TCAF2 PE=1 SV=2
NaN	NaN	NaN	NaN	NaN	NaN	NaN	NaN	NaN	-3.42299	NaN	NaN	NaN	NaN	-2.53887	NaN	-2.65068	-3.08085		1	1	Q5VIR6	Vacuolar protein sorting-associated protein 53 homolog OS=Homo sapiens OX=9606 GN=VPS53 PE=1 SV=2
NaN	NaN	NaN	NaN	NaN	NaN	NaN	NaN	NaN	NaN	NaN	NaN	NaN	NaN	NaN	NaN	NaN	NaN		1	1	O43819	Protein SCO2 homolog, mitochondrial OS=Homo sapiens OX=9606 GN=SCO2 PE=1 SV=3
-4.80646	NaN	-4.86984	-4.9258	-5.002	NaN	-5.03958	-4.8712	-4.86091	-4.508	-4.90946	-4.79913	-5.37376	-4.28278	-4.86585	-4.69757	-4.80999	-5.19699		0,917857342472129	1	P49643	DNA primase large subunit OS=Homo sapiens OX=9606 GN=PRIM2 PE=1 SV=2
-2.96114	NaN	NaN	NaN	-3.01894	NaN	NaN	NaN	NaN	NaN	NaN	NaN	NaN	NaN	NaN	NaN	NaN	NaN		1	1	O60669	Monocarboxylate transporter 2 OS=Homo sapiens OX=9606 GN=SLC16A7 PE=1 SV=2
NaN	NaN	NaN	NaN	NaN	NaN	-4.91663	NaN	-4.78231	NaN	NaN	NaN	NaN	NaN	NaN	NaN	NaN	-5.14028		1	1	Q96EU6	Ribosomal RNA processing protein 36 homolog OS=Homo sapiens OX=9606 GN=RRP36 PE=1 SV=1
NaN	NaN	NaN	NaN	NaN	NaN	NaN	NaN	NaN	NaN	NaN	NaN	NaN	NaN	NaN	NaN	NaN	NaN		1	1	Q9Y6W5	Wiskott-Aldrich syndrome protein family member 2 OS=Homo sapiens OX=9606 GN=WASF2 PE=1 SV=3
NaN	NaN	NaN	NaN	NaN	NaN	NaN	NaN	NaN	NaN	NaN	NaN	NaN	NaN	NaN	NaN	NaN	NaN		1	1	Q9UNN5	FAS-associated factor 1 OS=Homo sapiens OX=9606 GN=FAF1 PE=1 SV=2
NaN	NaN	NaN	NaN	NaN	NaN	NaN	NaN	NaN	NaN	NaN	NaN	NaN	NaN	NaN	NaN	NaN	NaN		1	1	Q06203	Amidophosphoribosyltransferase OS=Homo sapiens OX=9606 GN=PPAT PE=1 SV=1
-5.08636	NaN	-3.57988	-4.19469	-4.04061	NaN	-4.14327	-3.31603	-4.29041	-3.65658	-3.4977	NaN	-4.02165	-4.00932	-3.15463	-3.94678	-3.84752	-3.57457		0,264722385489717	0,365273928292771	Q8NEF9	Serum response factor-binding protein 1 OS=Homo sapiens OX=9606 GN=SRFBP1 PE=1 SV=1
NaN	NaN	NaN	NaN	NaN	NaN	NaN	NaN	NaN	NaN	NaN	NaN	NaN	NaN	NaN	NaN	NaN	NaN		1	1	O95361	Tripartite motif-containing protein 16 OS=Homo sapiens OX=9606 GN=TRIM16 PE=1 SV=3
NaN	NaN	-3.0395	NaN	NaN	NaN	-3.01805	NaN	-2.999	-2.58244	-3.11155	-1.96143	-2.80746	NaN	-2.21673	-1.94276	-2.54292	NaN		0,263295897521013	0,363532530587258	P28676	Grancalcin OS=Homo sapiens OX=9606 GN=GCA PE=1 SV=2
NaN	NaN	NaN	NaN	NaN	NaN	-3.22787	NaN	-3.40047	NaN	-2.68993	-2.91012	NaN	-2.74174	-3.02744	NaN	NaN	NaN		0,534419878264941	0,69490302406156	Q9H6T3	RNA polymerase II-associated protein 3 OS=Homo sapiens OX=9606 GN=RPAP3 PE=1 SV=2
NaN	NaN	NaN	NaN	NaN	NaN	NaN	NaN	NaN	NaN	NaN	NaN	NaN	NaN	NaN	NaN	NaN	NaN		1	1	O15294	UDP-N-acetylglucosamine--peptide N-acetylglucosaminyltransferase 110 kDa subunit OS=Homo sapiens OX=9606 GN=OGT PE=1 SV=3
NaN	NaN	-5.0258	NaN	NaN	-3.12187	-3.25585	-4.07665	NaN	NaN	NaN	-2.82155	-3.05033	NaN	NaN	NaN	NaN	-3.9243		0,69011532664886	0,875215105884857	Q3B726	DNA-directed RNA polymerase I subunit RPA43 OS=Homo sapiens OX=9606 GN=POLR1F PE=1 SV=1
-1.72764	-3.29642	-2.01664	-2.79632	-2.44425	-2.36455	-2.21265	-2.06692	-1.85474	-2.17637	-2.47614	NaN	-1.98574	NaN	-1.84785	-2.78175	NaN	-1.81624		0,44707910961166	0,591069600356803	Q7Z7H8	39S ribosomal protein L10, mitochondrial OS=Homo sapiens OX=9606 GN=MRPL10 PE=1 SV=3
NaN	NaN	NaN	NaN	NaN	NaN	NaN	NaN	NaN	NaN	NaN	NaN	NaN	NaN	NaN	NaN	NaN	NaN		1	1	Q9H0H0	Integrator complex subunit 2 OS=Homo sapiens OX=9606 GN=INTS2 PE=1 SV=2
NaN	NaN	NaN	NaN	NaN	NaN	NaN	NaN	NaN	NaN	NaN	NaN	NaN	NaN	NaN	NaN	NaN	NaN		1	1	Q9UMQ6	Calpain-11 OS=Homo sapiens OX=9606 GN=CAPN11 PE=2 SV=2
NaN	NaN	NaN	NaN	NaN	NaN	NaN	NaN	NaN	NaN	NaN	NaN	NaN	NaN	NaN	NaN	NaN	NaN		1	1	Q9ULF5	Zinc transporter ZIP10 OS=Homo sapiens OX=9606 GN=SLC39A10 PE=1 SV=2
-3.4928	NaN	NaN	NaN	-2.975	-3.3579	NaN	-2.83052	NaN	NaN	-3.68288	NaN	NaN	-3.79036	NaN	NaN	NaN	NaN		0,963736275641089	1	Q9UEG4	Zinc finger protein 629 OS=Homo sapiens OX=9606 GN=ZNF629 PE=1 SV=2
NaN	NaN	NaN	NaN	NaN	NaN	NaN	NaN	NaN	NaN	NaN	NaN	NaN	NaN	NaN	NaN	NaN	NaN		1	1	Q8IYI6	Exocyst complex component 8 OS=Homo sapiens OX=9606 GN=EXOC8 PE=1 SV=2
NaN	NaN	NaN	NaN	NaN	NaN	NaN	NaN	NaN	NaN	NaN	NaN	NaN	NaN	NaN	NaN	NaN	NaN		1	1	P55899	IgG receptor FcRn large subunit p51 OS=Homo sapiens OX=9606 GN=FCGRT PE=1 SV=1
NaN	NaN	NaN	NaN	NaN	NaN	NaN	NaN	NaN	NaN	NaN	NaN	NaN	NaN	NaN	NaN	NaN	NaN		1	1	Q8IYM0	Protein FAM186B OS=Homo sapiens OX=9606 GN=FAM186B PE=2 SV=2
-6.63363	NaN	NaN	-5.2707	NaN	-5.28192	NaN	NaN	NaN	-4.8391	NaN	NaN	NaN	-5.65131	-6.17311	-5.44869	NaN	NaN		0,9567134174415	1	Q8N543	Prolyl 3-hydroxylase OGFOD1 OS=Homo sapiens OX=9606 GN=OGFOD1 PE=1 SV=1
NaN	NaN	NaN	NaN	NaN	NaN	NaN	NaN	NaN	NaN	NaN	NaN	NaN	NaN	NaN	NaN	NaN	NaN		1	1	Q86WR7	Proline and serine-rich protein 2 OS=Homo sapiens OX=9606 GN=PROSER2 PE=1 SV=2
NaN	NaN	NaN	NaN	NaN	NaN	NaN	NaN	NaN	NaN	NaN	-2.78611	NaN	NaN	NaN	NaN	NaN	NaN		1	1	Q86SJ6	Desmoglein-4 OS=Homo sapiens OX=9606 GN=DSG4 PE=2 SV=1
-2.92981	NaN	NaN	NaN	-3.29786	-3.90142	NaN	NaN	NaN	NaN	NaN	NaN	NaN	NaN	NaN	NaN	NaN	NaN		1	1	P18433	Receptor-type tyrosine-protein phosphatase alpha OS=Homo sapiens OX=9606 GN=PTPRA PE=1 SV=3
NaN	NaN	NaN	NaN	-4.57355	NaN	NaN	NaN	NaN	-4.40318	NaN	NaN	NaN	NaN	NaN	NaN	NaN	NaN		1	1	Q9BXJ8	Ion channel TACAN OS=Homo sapiens OX=9606 GN=TMEM120A PE=1 SV=1
NaN	NaN	NaN	NaN	NaN	NaN	NaN	NaN	NaN	NaN	NaN	NaN	NaN	NaN	NaN	NaN	NaN	NaN		1	1	Q8WVC6	Dephospho-CoA kinase domain-containing protein OS=Homo sapiens OX=9606 GN=DCAKD PE=1 SV=1
-2.38462	-2.03277	-1.88818	-2.54357	-3.18526	-2.75692	-2.1059	-1.66217	-2.05835	-2.08208	-2.1537	-1.85489	-1.95449	-2.229	-2.02922	-2.41033	-1.25295	-2.3142		0,0877973443718226	0,133753294096426	Q9Y421	Protein FAM32A OS=Homo sapiens OX=9606 GN=FAM32A PE=1 SV=2
-3.62355	NaN	NaN	-2.6051	-2.9088	-2.63298	-3.66681	-3.20899	NaN	-3.61436	-4.16086	-2.04256	-2.14544	NaN	-2.81531	-1.2354	-2.4883	-3.25418		0,15122991694563	0,219280899579085	Q9BRZ2	E3 ubiquitin-protein ligase TRIM56 OS=Homo sapiens OX=9606 GN=TRIM56 PE=1 SV=3
NaN	NaN	NaN	NaN	NaN	NaN	NaN	NaN	NaN	NaN	NaN	NaN	NaN	NaN	NaN	NaN	NaN	NaN		1	1	Q9UKJ3	G patch domain-containing protein 8 OS=Homo sapiens OX=9606 GN=GPATCH8 PE=1 SV=2
NaN	NaN	NaN	NaN	NaN	NaN	NaN	NaN	NaN	NaN	NaN	NaN	NaN	NaN	NaN	NaN	NaN	NaN		1	1	O14662	Syntaxin-16 OS=Homo sapiens OX=9606 GN=STX16 PE=1 SV=3
-3.53326	-4.14951	NaN	NaN	NaN	-3.88942	NaN	NaN	-3.37562	NaN	NaN	-3.35469	-4.01423	NaN	NaN	NaN	NaN	-6.13616		0,190796096313688	0,27070267708691	O95070	Protein YIF1A OS=Homo sapiens OX=9606 GN=YIF1A PE=1 SV=2
NaN	NaN	NaN	-3.4685	NaN	NaN	-3.7363	NaN	-3.38699	-3.20936	-3.7199	-3.03328	NaN	NaN	NaN	NaN	NaN	NaN		1	1	Q86TB9	Protein PAT1 homolog 1 OS=Homo sapiens OX=9606 GN=PATL1 PE=1 SV=2
NaN	NaN	-2.10975	-3.27099	NaN	NaN	NaN	NaN	NaN	NaN	NaN	NaN	-2.82086	-3.34117	NaN	NaN	-1.55102	NaN		0,892387615066681	1	Q9Y5X2	Sorting nexin-8 OS=Homo sapiens OX=9606 GN=SNX8 PE=1 SV=1
NaN	NaN	NaN	NaN	NaN	NaN	NaN	NaN	NaN	NaN	NaN	NaN	NaN	NaN	NaN	NaN	NaN	NaN		1	1	P78345	Ribonuclease P protein subunit p38 OS=Homo sapiens OX=9606 GN=RPP38 PE=1 SV=2
NaN	NaN	NaN	NaN	NaN	NaN	NaN	NaN	NaN	NaN	NaN	NaN	NaN	NaN	NaN	NaN	NaN	NaN		1	1	Q96S59	Ran-binding protein 9 OS=Homo sapiens OX=9606 GN=RANBP9 PE=1 SV=1
NaN	NaN	NaN	NaN	NaN	NaN	NaN	NaN	NaN	NaN	NaN	NaN	NaN	NaN	NaN	NaN	NaN	NaN		1	1	Q14116	Interleukin-18 OS=Homo sapiens OX=9606 GN=IL18 PE=1 SV=1
NaN	NaN	NaN	NaN	NaN	NaN	NaN	NaN	NaN	NaN	NaN	NaN	NaN	NaN	NaN	NaN	NaN	NaN		1	1	P42226	Signal transducer and activator of transcription 6 OS=Homo sapiens OX=9606 GN=STAT6 PE=1 SV=1
NaN	NaN	-2.75896	NaN	NaN	NaN	-2.69035	NaN	-3.01079	NaN	NaN	NaN	NaN	-3.66624	NaN	-3.76261	-3.16999	-3.21099		0,0731742362157432	0,113430329000631	Q6VN20	Ran-binding protein 10 OS=Homo sapiens OX=9606 GN=RANBP10 PE=1 SV=1
-1.56399	-2.40828	NaN	NaN	-1.62629	-2.03324	-1.30456	-1.60089	-1.40006	-1.24271	-1.06422	-1.92582	-1.89997	-1.41797	-1.61253	-1.70765	NaN	-2.20006		0,087579835378423	0,13356000421111	O14521	Succinate dehydrogenase [ubiquinone] cytochrome b small subunit, mitochondrial OS=Homo sapiens OX=9606 GN=SDHD PE=1 SV=1
[truncated: 2,655 more rows]
