# Supplementary material for: Overexpression of the ERG oncogene in prostate cancer identifies candidates for PARP inhibitor–based radiosensitization
Source: J Clin Invest. 2026 Feb 3;136(6):e194949. doi: 10.1172/JCI194949 (PMC12987654; doi:10.1172/JCI194949)
Supplement: Supplemental table 3 [file jci-136-194949-s328.xlsx]

## Sheet: Sheet2
BPH1_1	BPH1_2	BPH1_3	BPH1_4	BPH1_6	BPH1_5	DU145_1	DU145_2	DU145_3	DU145_4	DU145_5	DU145_6	VCaP_1	VCaP_2	VCaP_4	VCaP_3	VCaP_5	VCaP_6	Modifications	ANOVA Significant	ANOVA p value	ANOVA q-value	Accession	Description
0.609995	0.146591	0.357194	0.412582	0.778822	0.173524	0.888843	0.771722	0.938649	-0.060559	0.813756	0.800081	-0.922942	-1.4688	-1.37537	-1.17859	-0.542428	-1.14307	Acetyl [N-Term]	+	1.43402e+07	9.66432e+07	Q09666	Neuroblast differentiation-associated protein AHNAK OS=Homo sapiens OX=9606 GN=AHNAK PE=1 SV=2
0.853092	0.299039	0.968728	0.467852	0.701587	0.537923	1.34243	1.2119	1.57171	1.23055	1.22867	0.688056	-1.63632	-1.67683	-1.91236	-2.02236	-2.16362	-1.69005	Met-loss [N-Term]	+	338.129	20762.1	Q15149	Plectin OS=Homo sapiens OX=9606 GN=PLEC PE=1 SV=3
-0.613388	-1.00002	-0.79939	-0.956014	-0.912528	-0.856203	1.0618	1.5893	1.29992	1.3388	1.16932	1.41672	-0.630918	-0.494911	-0.457385	-0.514989	-0.246238	-0.393878	Met-loss+Acetyl [N-Term]	+	31.0474	3921.73	P35579	Myosin-9 OS=Homo sapiens OX=9606 GN=MYH9 PE=1 SV=4
-0.890362	-1.41094	-1.05018	-1.22886	-0.994255	-1.09143	0.967885	1.48049	1.20009	1.2988	1.22955	1.57174	-0.308692	-0.163504	-0.0795869	-0.143241	-0.255425	-0.132081	Met-loss [N-Term]	+	76.9522	7087.62	O75369	Filamin-B OS=Homo sapiens OX=9606 GN=FLNB PE=1 SV=2
-0.846186	-1.06731	-1.00322	-0.633003	-0.50092	-0.998435	-0.1086	-0.179067	0.0574766	-0.153181	-0.0563025	-0.70376	1.03971	1.14715	1.05177	0.997979	0.883532	1.07236		+	44049	884406	P78527	DNA-dependent protein kinase catalytic subunit OS=Homo sapiens OX=9606 GN=PRKDC PE=1 SV=3
-0.182119	-0.842793	-0.28669	-0.515717	-0.200782	-0.537365	0.469816	0.385967	0.653269	0.231207	0.482986	0.109749	0.204633	0.235616	0.0803582	-0.0234626	-0.584149	0.319477		+	0,000326455084844659	0,000859593764203833	Q13813	Spectrin alpha chain, non-erythrocytic 1 OS=Homo sapiens OX=9606 GN=SPTAN1 PE=1 SV=3
0.234854	-0.351	0.186117	-0.0175559	0.223761	-0.0456225	-1.08508	-1.4947	-1.10208	-1.21202	-1.23657	-1.85074	1.68276	1.61343	1.52821	1.03253	0.348798	1.5449		+	1.34672e+06	1.32015e+07	Q14980	Nuclear mitotic apparatus protein 1 OS=Homo sapiens OX=9606 GN=NUMA1 PE=1 SV=2
0.888593	0.411223	0.72856	0.628043	0.730289	0.700413	2.05368	2.69579	2.24707	2.49261	2.32486	2.66399	-3.52044	-2.67592	-2.96105	-3.34524	-2.94064	-3.12183		+	0.0609223	8.97792	P21333	Filamin-A OS=Homo sapiens OX=9606 GN=FLNA PE=1 SV=4
-0.231251	-0.944054	-0.337827	-0.563958	-0.189758	-0.62025	0.754359	0.681018	0.965465	0.658777	0.754596	0.35904	0.00344584	0.06763	-0.161759	-0.25458	-0.95068	0.00978586		+	1.38877e+09	5.20317e+09	Q01082	Spectrin beta chain, non-erythrocytic 1 OS=Homo sapiens OX=9606 GN=SPTBN1 PE=1 SV=2
0.675282	0.299018	0.573608	0.456355	0.587626	0.338805	2.51647	2.34703	2.50517	2.36916	2.39108	1.94725	-2.60076	-2.66662	-3.31974	-2.73095	-2.20034	-3.48846		+	7.12204	1259.46	Q9NZM1	Myoferlin OS=Homo sapiens OX=9606 GN=MYOF PE=1 SV=1
-1.75605	-1.64273	-1.83421	-1.83775	-2.57487	-1.96934	1.77192	2.38753	1.72933	2.095	1.86675	2.3618	-0.134254	-0.0300159	0.013298	-0.0265903	-0.376249	-0.0435658		+	39.8415	4516.39	Q9Y490	Talin-1 OS=Homo sapiens OX=9606 GN=TLN1 PE=1 SV=3
-0.735161	-1.29203	-0.945087	-0.90143	-1.08691	-0.93481	-0.145136	0.50158	-0.309982	0.386355	-0.0312115	0.532418	0.743103	0.946703	0.869437	0.858877	0.734093	0.809189	Acetyl [N-Term]	+	571076	6.64402e+06	P49327	Fatty acid synthase OS=Homo sapiens OX=9606 GN=FASN PE=1 SV=3
-2.18924	-1.0045	-1.51271	-1.79945	-1.41121	-0.966564	4.07671	4.70951	4.20973	4.5132	4.30572	4.71482	-3.13025	-2.81392	-3.48256	-3.40455	-1.94744	-2.86728		+	3.77352	1112.18	Q14315	Filamin-C OS=Homo sapiens OX=9606 GN=FLNC PE=1 SV=3
-0.323026	-0.802601	-0.515339	-0.640509	-0.621585	-0.620718	0.433527	0.731336	0.470369	0.575353	0.486769	0.523836	0.0867555	0.109016	0.0708292	0.0155332	-0.0101111	0.030565	Met-loss+Acetyl [N-Term]	+	13703.7	344228	Q00610	Clathrin heavy chain 1 OS=Homo sapiens OX=9606 GN=CLTC PE=1 SV=5
-1.02819	-2.0249	-2.21593	-1.27083	-1.84318	-3.01657	0.881658	1.06573	1.06346	1.14464	0.863641	0.77902	0.749473	0.781919	0.912084	0.909036	1.1469	1.10204		+	500970	5.98591e+06	P35580	Myosin-10 OS=Homo sapiens OX=9606 GN=MYH10 PE=1 SV=3
-1.71074	-2.04747	-2.44344	-1.76132	-1.99233	-1.76112	0.625749	1.13447	0.712322	0.924722	0.639226	1.18047	0.718227	1.01152	1.1438	1.20481	1.33396	1.08714	Met-loss+Acetyl [N-Term]	+	119.849	9295.63	Q14204	Cytoplasmic dynein 1 heavy chain 1 OS=Homo sapiens OX=9606 GN=DYNC1H1 PE=1 SV=5
2.70612	2.1683	2.78671	2.39459	2.60431	2.32971	-2.17264	-1.97698	-2.16512	-1.88392	-2.04015	-2.08127	-0.0268532	-0.109441	-0.403965	-0.886354	-0.961475	-0.281583		+	6.09014	1223.84	P15924	Desmoplakin OS=Homo sapiens OX=9606 GN=DSP PE=1 SV=3
-1.29505	0.285318	-0.827814	-0.156922	-0.11388	-0.0798515	3.36804	3.04109	3.29173	2.34757	3.1456	2.73341	-3.25615	-3.56666	-1.86963	-2.88049	-1.55559	-2.61073		+	32507	674712	Q8IVF2	Protein AHNAK2 OS=Homo sapiens OX=9606 GN=AHNAK2 PE=1 SV=2
0.24796	-0.24976	0.0841923	-0.153437	0.141797	-0.303886	1.25385	1.23388	1.36271	0.970331	1.11131	1.05333	-1.01257	-1.00819	-1.01397	-1.12574	-1.55363	-1.03816		+	1579.11	64641.3	O43707	Alpha-actinin-4 OS=Homo sapiens OX=9606 GN=ACTN4 PE=1 SV=2
0.495454	-0.0266209	0.347626	0.199221	0.238555	0.0982952	-0.475849	-0.579834	-0.369085	-0.492451	-0.517662	-1.08105	0.400177	0.470041	0.295061	0.170324	0.362549	0.465254		+	6.32469e+07	3.45203e+08	P10809	60 kDa heat shock protein, mitochondrial OS=Homo sapiens OX=9606 GN=HSPD1 PE=1 SV=2
-0.596464	-0.926505	-0.248874	-0.68806	-0.648959	-0.978935	3.47503	3.28836	3.60538	2.99345	3.3908	3.00753	-2.61911	-2.57644	-2.82176	-2.92518	-2.31466	-2.4156		+	0.00279738	61.8361	P08670	Vimentin OS=Homo sapiens OX=9606 GN=VIM PE=1 SV=4
1.20741	0.760237	1.21654	0.924193	1.26379	0.918787	-0.125885	-0.334398	-0.0709644	-0.334598	-0.134742	-0.695753	-0.690382	-0.54939	-0.965282	-0.932094	-0.971931	-0.485538		+	110329	1.79326e+06	P05787	Keratin, type II cytoskeletal 8 OS=Homo sapiens OX=9606 GN=KRT8 PE=1 SV=7
-0.0742214	-0.596054	-0.126261	-0.429157	-0.380074	-0.466369	0.249838	0.109137	0.414751	0.304442	0.247793	-0.0798033	0.169956	0.304888	0.0623743	-0.00721147	0.0988409	0.19713		+	6.50318e+09	0,000202611546286049	P42704	Leucine-rich PPR motif-containing protein, mitochondrial OS=Homo sapiens OX=9606 GN=LRPPRC PE=1 SV=3
-0.237672	-1.09766	-0.493082	-0.91568	-0.496774	-0.474037	1.20535	1.57993	1.30773	1.47051	1.38996	1.47343	-0.632567	-0.666485	-0.837757	-0.914299	-0.808316	-0.852581	Met-loss+Acetyl [N-Term]	+	1475.47	62124.4	P46940	Ras GTPase-activating-like protein IQGAP1 OS=Homo sapiens OX=9606 GN=IQGAP1 PE=1 SV=1
0.340908	-0.143087	0.0334364	0.0664812	0.186155	-0.112737	-0.506607	-0.617652	-0.516849	-0.833583	-0.620115	-0.84522	0.674586	0.621752	0.604727	0.445017	0.486542	0.736245		+	156473	2.3772e+06	P14625	Endoplasmin OS=Homo sapiens OX=9606 GN=HSP90B1 PE=1 SV=1
-0.236284	-0.864926	-0.614392	-0.781718	-0.600627	-0.716231	-0.0779367	-0.337971	0.151323	-0.38486	-0.193333	-0.641881	0.978189	0.930786	0.746993	0.763715	0.798334	1.08082		+	1.04295e+06	1.06384e+07	P38646	Stress-70 protein, mitochondrial OS=Homo sapiens OX=9606 GN=HSPA9 PE=1 SV=2
0.691461	-0.0641952	0.323632	0.176751	0.429069	0.0624566	1.74188	1.7901	1.83089	1.49722	1.63397	1.41675	-1.67001	-1.8053	-1.7151	-1.81755	-2.92279	-1.59923		+	549.691	173909	P12814	Alpha-actinin-1 OS=Homo sapiens OX=9606 GN=ACTN1 PE=1 SV=2
-0.479173	-0.784943	-0.865198	-0.706707	-0.817472	-0.545769	0.831106	1.51911	0.820549	1.25426	0.941355	1.58445	-0.631878	-0.434784	-0.38291	-0.347069	-0.41318	-0.54175	Met-loss+Acetyl [N-Term]	+	60211.6	1.13745e+06	P14618	Pyruvate kinase PKM OS=Homo sapiens OX=9606 GN=PKM PE=1 SV=4
0.93379	0.343286	0.591468	0.61478	0.906561	0.559854	0.17909	0.0416958	0.529084	0.0598232	0.269777	-0.453574	-0.417121	-0.552541	-0.705691	-0.95114	-1.36538	-0.58376	Met-loss+Acetyl [N-Term]	+	2.97098e+08	1.31341e+09	P12270	Nucleoprotein TPR OS=Homo sapiens OX=9606 GN=TPR PE=1 SV=3
1.35715	0.765239	1.09347	1.0066	1.33025	0.983386	-1.07653	-1.3827	-1.36412	-1.52672	-1.08756	-1.68975	0.570191	0.546075	0.425593	0.15408	-0.467752	0.363101	Met-loss+Acetyl [N-Term]	+	133000	2.08508e+06	P35221	Catenin alpha-1 OS=Homo sapiens OX=9606 GN=CTNNA1 PE=1 SV=1
-0.000331031	-0.466278	-0.079075	-0.15987	0.144595	-0.445585	-0.0782014	-0.167296	0.108778	-0.0296632	-0.0707208	-0.7344	0.424835	0.607162	0.454866	0.171238	-0.198748	0.518694	Met-loss+Acetyl [N-Term]	+	0,0106570791760593	0,019989370826202	Q6P2Q9	Pre-mRNA-processing-splicing factor 8 OS=Homo sapiens OX=9606 GN=PRPF8 PE=1 SV=2
0.175769	-0.202974	-0.00384267	-0.0406354	0.144266	-0.120883	0.307551	0.221139	0.354094	-0.0676282	0.270692	-0.126991	-0.0963624	-0.155885	-0.313903	-0.344859	0.0892035	-0.0887502		+	0,0231004333832458	0,0402233225629498	P11021	Endoplasmic reticulum chaperone BiP OS=Homo sapiens OX=9606 GN=HSPA5 PE=1 SV=2
-1.42796	-1.06706	-1.26715	-1.24221	-1.71516	-1.15229	0.969236	1.48276	1.18841	1.2306	0.853885	1.46342	-0.0421755	0.0115888	0.129217	0.23019	0.383396	-0.0286829		+	1874.82	73350.2	P07814	Bifunctional glutamate/proline--tRNA ligase OS=Homo sapiens OX=9606 GN=EPRS1 PE=1 SV=5
1.81877	1.4343	1.86532	1.59552	1.78837	1.66843	1.84545	1.5717	1.90319	1.71653	1.74229	1.25993	-3.08977	-3.00497	-3.13351	-3.93455	-3.71301	-3.33399	Acetyl [N-Term]	+	0.169353	149.742	P02545	Prelamin-A/C OS=Homo sapiens OX=9606 GN=LMNA PE=1 SV=1
-1.00955	-1.47034	-1.53181	-1.2049	-1.64706	-1.12862	0.781396	1.4916	0.791017	1.28316	0.985047	1.58837	0.0474405	0.153893	0.274673	0.239715	0.267531	0.088439		+	1679.88	403628	P06733	Alpha-enolase OS=Homo sapiens OX=9606 GN=ENO1 PE=1 SV=2
-1.28281	-1.54846	-1.34423	-1.36435	-1.52126	-1.14267	0.583221	1.1293	0.383419	0.809701	0.542217	1.12472	0.423303	0.543613	0.553592	0.958616	0.497215	0.654855		+	719.273	213416	P07437	Tubulin beta chain OS=Homo sapiens OX=9606 GN=TUBB PE=1 SV=2
0.349105	0.0763227	0.424984	0.160437	0.345189	0.186075	-0.71994	-0.902935	-0.581749	-0.832022	-0.750143	-1.31521	0.893868	0.864838	0.696493	0.294012	0.059187	0.751486	Met-loss+Acetyl [N-Term]	+	1.75883e+07	1.13515e+08	P20700	Lamin-B1 OS=Homo sapiens OX=9606 GN=LMNB1 PE=1 SV=2
-0.123828	-0.73024	-0.157462	-0.40823	-0.245246	-0.544264	0.291633	0.0940508	0.338802	0.435985	0.282108	-0.459658	0.15987	0.46623	0.121883	0.115989	0.129039	0.233341		+	0,00161462487617342	0,0035979115814328	P40939	Trifunctional enzyme subunit alpha, mitochondrial OS=Homo sapiens OX=9606 GN=HADHA PE=1 SV=2
-0.951731	-1.44425	-1.25897	-1.16233	-1.31558	-1.05593	0.290192	0.597825	0.241734	0.428845	0.28045	0.875733	0.690045	0.74355	0.867705	0.742926	0.69863	0.731152		+	1277.29	55909.8	P08238	Heat shock protein HSP 90-beta OS=Homo sapiens OX=9606 GN=HSP90AB1 PE=1 SV=4
0.28463	-0.13275	0.232116	0.0145045	0.257053	0.0545283	-0.259721	-0.329333	-0.0773877	-0.183043	-0.298447	-0.66594	0.298278	0.440654	0.321193	-0.0121049	-0.285346	0.341117	Met-loss+Acetyl [N-Term]	+	0,00307235251888768	0,00645573692300496	Q00839	Heterogeneous nuclear ribonucleoprotein U OS=Homo sapiens OX=9606 GN=HNRNPU PE=1 SV=6
-1.01486	-1.50588	-1.63195	-1.28034	-1.36026	-1.14314	0.259485	0.826456	0.106983	0.555122	0.338566	0.834341	0.62573	0.779476	0.844581	1.15084	0.534555	1.0803		+	62617.4	1.152e+06	P68371	Tubulin beta-4B chain OS=Homo sapiens OX=9606 GN=TUBB4B PE=1 SV=1
0.216985	-0.239132	-0.628918	-0.0012722	0.473422	0.213717	0.805002	0.664234	0.865583	0.836193	0.683954	0.323833	-0.533068	-0.180342	-0.370369	-0.487024	-2.4112	-0.231596	Met-loss+Acetyl [N-Term]	+	0,00203596391745691	0,0044405508036887	P63261	Actin, cytoplasmic 2 OS=Homo sapiens OX=9606 GN=ACTG1 PE=1 SV=1
-0.439909	-0.833963	-0.658925	-0.285005	-0.0431885	-0.310638	-0.0650897	-0.231143	0.105412	0.0377451	-0.10016	-0.322421	0.578469	0.758215	0.66059	0.458436	0.0437799	0.647797	Met-loss+Acetyl [N-Term]	+	1.83779e+09	6.62806e+09	P09874	Poly [ADP-ribose] polymerase 1 OS=Homo sapiens OX=9606 GN=PARP1 PE=1 SV=4
-0.949053	-1.46362	-1.33228	-1.28013	-1.38204	-1.18018	0.5374	0.962237	0.67039	0.693709	0.587466	1.08901	0.388137	0.42837	0.583371	0.534474	0.643044	0.469689		+	389.227	22943.6	P07900	Heat shock protein HSP 90-alpha OS=Homo sapiens OX=9606 GN=HSP90AA1 PE=1 SV=5
4.1272	3.34598	3.91587	3.6612	3.81049	3.55938	-1.7736	-0.53282	-1.51209	-0.745564	-1.4402	-0.594214	-1.93465	-3.54976	-2.62397	-2.05465	-1.97761	-3.68098		+	161.041	65317.6	O60437	Periplakin OS=Homo sapiens OX=9606 GN=PPL PE=1 SV=4
4.98602	4.62717	5.19971	4.62774	4.9161	4.72473	-3.58931	-1.55497	-2.15336	-1.99457	-2.23442	-0.856604	-2.84717	-4.11846	-2.31082	-3.04932	-1.30762	-3.06483		+	280.021	101473	P13647	Keratin, type II cytoskeletal 5 OS=Homo sapiens OX=9606 GN=KRT5 PE=1 SV=3
0.420817	-0.0081234	0.175205	0.0957527	0.443517	0.223274	0.471579	0.513298	0.676653	0.377935	0.534388	0.562073	-0.655249	-0.751133	-0.84774	-0.790014	-0.865301	-0.576931	Met-loss+Acetyl [N-Term]	+	14652.1	360084	P60709	Actin, cytoplasmic 1 OS=Homo sapiens OX=9606 GN=ACTB PE=1 SV=1
-0.143626	-0.778501	-0.454786	-0.506013	-0.289502	-0.595119	0.0590673	-0.188541	0.11368	-0.0108923	-0.0453143	-0.622039	0.572224	0.74856	0.561312	0.537928	0.302529	0.739031		+	2.78422e+08	1.24711e+09	P06576	ATP synthase subunit beta, mitochondrial OS=Homo sapiens OX=9606 GN=ATP5F1B PE=1 SV=3
-1.58318	-2.58717	-2.35502	-1.93543	-2.22475	-1.90384	0.137583	0.447969	0.20031	-0.261854	0.214922	0.497928	1.71263	1.89139	2.0352	2.04695	1.64419	2.02216	Acetyl [N-Term]	+	66.3781	6592.61	P31948	Stress-induced-phosphoprotein 1 OS=Homo sapiens OX=9606 GN=STIP1 PE=1 SV=1
0.662095	-0.0429079	0.333833	0.27475	0.437732	0.192858	0.0084913	-0.179888	0.0281523	0.0816152	-0.00501272	-0.587818	-0.128058	0.0163095	-0.180741	-0.297373	-0.628737	0.0146997	Acetyl [N-Term]	+	0,00546877172067723	0,0108907386383397	P16615	Sarcoplasmic/endoplasmic reticulum calcium ATPase 2 OS=Homo sapiens OX=9606 GN=ATP2A2 PE=1 SV=1
2.70309	2.22132	2.70518	2.43976	2.61775	2.41614	-0.338987	-0.357959	-0.106757	-0.364183	-0.282085	0.139987	-2.24007	-2.42912	-2.54238	-2.62586	-1.68728	-2.26855		+	0.86147	409.568	Q04695	Keratin, type I cytoskeletal 17 OS=Homo sapiens OX=9606 GN=KRT17 PE=1 SV=2
-0.620873	-1.07483	-0.884191	-0.900835	-1.01775	-0.881214	0.593546	1.21576	0.544016	1.02667	0.653187	1.43765	-0.242397	-0.00431622	0.0173322	0.0268384	0.186646	-0.0752314	Met-loss [N-Term]	+	904837	961607	P13639	Elongation factor 2 OS=Homo sapiens OX=9606 GN=EEF2 PE=1 SV=4
0.153208	-0.355689	-0.165622	-0.180764	-0.111322	-0.318667	0.320529	0.196553	0.296306	0.0165968	0.247006	-0.0702257	0.0708208	0.142991	0.038764	-0.261003	-0.193353	0.173871		+	0,0167435113082259	0,0299567233887765	P13667	Protein disulfide-isomerase A4 OS=Homo sapiens OX=9606 GN=PDIA4 PE=1 SV=2
2.03994	1.5183	1.86776	1.79148	2.05263	1.75419	0.837203	0.609738	0.840075	0.585271	0.846976	0.331845	-2.37549	-2.18911	-2.46093	-3.10847	-2.74941	-2.19199	Met-loss+Acetyl [N-Term]	+	5.33884	1139.26	P08727	Keratin, type I cytoskeletal 19 OS=Homo sapiens OX=9606 GN=KRT19 PE=1 SV=4
0.0776932	-0.16789	0.184828	-0.0524996	0.117028	-0.0794161	0.561033	0.448569	0.784359	0.577776	0.683302	0.191328	-0.474941	-0.378635	-0.643097	-0.772712	-0.696384	-0.360342		+	7.23174e+06	5.4189e+07	P05783	Keratin, type I cytoskeletal 18 OS=Homo sapiens OX=9606 GN=KRT18 PE=1 SV=2
1.12292	0.0417876	0.547632	0.348558	0.634503	0.285238	-0.136914	-0.394917	-0.191878	-1.08018	-0.258595	-0.689286	0.0977683	0.00854058	0.102762	-0.206063	-0.515462	0.283582		+	0,000827297524975705	0,00197381670691721	Q86UP2	Kinectin OS=Homo sapiens OX=9606 GN=KTN1 PE=1 SV=1
-0.393182	-0.76144	-0.672537	-0.519154	-0.293576	-0.549938	-0.0883409	-0.440046	-0.153683	-0.405573	-0.336657	-0.525221	0.850801	0.938213	0.918817	0.868284	0.57242	0.990812	Met-loss+Acetyl [N-Term]	+	44210.3	884406	Q13263	Transcription intermediary factor 1-beta OS=Homo sapiens OX=9606 GN=TRIM28 PE=1 SV=5
-1.79613	-1.60856	-1.83305	-1.88671	-2.00914	-2.65263	5.82891	5.788	5.99277	5.76496	5.90759	5.44061	-3.44834	-4.20827	-4.7239	-4.98426	-1.63943	-3.9324	Met-loss+Acetyl [N-Term]	+	102.629	8611.39	P08729	Keratin, type II cytoskeletal 7 OS=Homo sapiens OX=9606 GN=KRT7 PE=1 SV=5
1.52322	1.18799	1.39306	1.25267	1.41089	1.26424	2.51815	2.66946	2.70345	2.96968	2.65013	2.36907	-3.7311	-3.7325	-4.01552	-4.75315	-3.59905	-4.08067	Met-loss+Acetyl [N-Term]	+	0.0148113	61.8361	P07355	Annexin A2 OS=Homo sapiens OX=9606 GN=ANXA2 PE=1 SV=2
-0.680642	-1.50608	-1.44538	-1.10126	-1.15815	-0.997082	0.400585	0.891111	0.431623	0.794914	0.559364	0.948862	0.158791	0.485386	0.498163	0.641411	0.564327	0.514061		+	186917	2.73629e+06	P04406	Glyceraldehyde-3-phosphate dehydrogenase OS=Homo sapiens OX=9606 GN=GAPDH PE=1 SV=3
-0.286083	-0.704341	-0.555268	-0.554795	-0.424162	-0.585431	-0.0203921	0.196433	0.0593332	0.0712922	0.0481199	0.14735	0.477485	0.546289	0.463399	0.431806	0.19499	0.493974	Met-loss+Acetyl [N-Term]	+	221356	3.09688e+06	P11142	Heat shock cognate 71 kDa protein OS=Homo sapiens OX=9606 GN=HSPA8 PE=1 SV=1
-0.925474	-1.14348	-1.12027	-1.1817	-1.10294	-1.20359	0.553557	0.807433	0.592257	0.703921	0.748353	0.584586	0.305655	0.604291	0.564503	0.602891	0.249413	0.360595	Met-loss+Acetyl [N-Term]	+	18.719	2507.78	P55072	Transitional endoplasmic reticulum ATPase OS=Homo sapiens OX=9606 GN=VCP PE=1 SV=4
-5.07609	-0.471743	-2.17736	-2.17152	-1.80928	-2.35053	-0.751345	5.10746e-05	-0.721524	-0.26903	-0.660965	-0.668326	2.68813	2.87807	2.9617	2.95194	2.68983	2.95799		+	164503	1.07108e+07	Q13085	Acetyl-CoA carboxylase 1 OS=Homo sapiens OX=9606 GN=ACACA PE=1 SV=2
-0.0559744	-0.770461	-0.217875	-0.148184	-0.00655693	-0.359381	-0.115263	-0.00343937	0.0714298	0.0737625	-0.0252861	-0.309262	0.474178	0.496725	0.363952	0.19819	0.0367752	0.29667		+	0,000899441755293064	0,00212529770184427	Q15029	116 kDa U5 small nuclear ribonucleoprotein component OS=Homo sapiens OX=9606 GN=EFTUD2 PE=1 SV=1
-0.150266	-3.74318	-1.14613	-1.66962	-0.91827	-1.30457	-2.96244	-1.24677	-2.98412	-1.90626	-0.936543	-1.68389	3.25391	3.41971	3.48146	3.5282	3.50594	3.46283		+	1.97793e+06	1.81797e+07	Q9UM54	Unconventional myosin-VI OS=Homo sapiens OX=9606 GN=MYO6 PE=1 SV=4
-1.11214	-1.6019	-1.3453	-1.08712	-1.08735	-1.40832	0.62687	0.593951	0.725468	0.657986	0.557206	0.29518	0.730627	0.810101	0.735793	0.660311	0.543528	0.705101		+	101.651	8611.39	P13010	X-ray repair cross-complementing protein 5 OS=Homo sapiens OX=9606 GN=XRCC5 PE=1 SV=3
-1.08344	-1.67414	-1.92108	-1.55951	-1.61267	-1.19446	1.50567	1.76207	1.62012	1.87897	1.62011	1.71506	-0.243963	-0.113745	-0.0921688	-0.0355415	-0.548414	-0.0228519	Acetyl [N-Term]	+	81.7758	7378.18	P29401	Transketolase OS=Homo sapiens OX=9606 GN=TKT PE=1 SV=3
-0.986595	-1.62343	-1.44402	-1.44848	-1.93505	-1.18136	1.97099	2.14307	1.90628	2.05186	1.87703	2.27735	-0.910146	-0.509729	-0.402581	-0.424255	-0.929805	-0.431121		+	75.7378	7087.62	P53396	ATP-citrate synthase OS=Homo sapiens OX=9606 GN=ACLY PE=1 SV=3
0.404051	-0.1139	0.132898	0.098907	0.210042	-0.00992817	0.388332	0.313261	0.435663	0.207786	0.312439	-0.0304474	-0.312941	-0.23458	-0.391661	-0.544028	-0.547539	-0.318354		+	8.14489e+08	3.24987e+09	Q14697	Neutral alpha-glucosidase AB OS=Homo sapiens OX=9606 GN=GANAB PE=1 SV=3
0.188803	-0.280743	-0.177825	-0.123177	0.10261	-0.234906	0.331623	0.240684	0.368379	-0.0952211	0.320348	0.00814194	-0.0605379	-0.0347143	-0.169917	-0.293353	-0.0573717	-0.0328241		+	0,0111130968612657	0,0207829954414787	P07237	Protein disulfide-isomerase OS=Homo sapiens OX=9606 GN=P4HB PE=1 SV=3
-0.119119	-1.25579	-0.194581	-0.761365	-0.633102	-0.520221	1.16704	2.49622	1.36783	1.74593	1.55322	1.82299	-1.70287	-1.03244	-1.05922	-1.06092	-0.834077	-0.979518		+	717525	8.0717e+06	P04350	Tubulin beta-4A chain OS=Homo sapiens OX=9606 GN=TUBB4A PE=1 SV=2
0.142204	-0.414573	-0.175454	-0.101007	-0.0350686	-0.319224	0.379998	0.396623	0.611161	0.0246915	0.370883	0.0479154	-0.0707961	-0.0609866	-0.154782	-0.235061	-0.384395	-0.0221282		+	0,00096052831697362	0,00224920322528621	Q9Y4L1	Hypoxia up-regulated protein 1 OS=Homo sapiens OX=9606 GN=HYOU1 PE=1 SV=1
0.343736	-0.393669	0.148085	-0.0285277	0.15397	-0.0893015	-0.163835	-0.395868	0.0502573	-0.437576	-0.242774	-0.54482	0.355897	0.317553	0.320572	0.208033	0.167122	0.231144		+	0,00078677384202138	0,0018873180442629	P19338	Nucleolin OS=Homo sapiens OX=9606 GN=NCL PE=1 SV=3
-0.189812	-0.722616	0.279671	-0.605535	-0.200417	-0.246957	-0.266239	-0.168781	0.0051083	-0.340078	-0.382825	-0.447664	0.813237	0.885203	0.585019	0.254071	0.140572	0.608044		+	0,000149301470288786	0,000424204241739538	Q9NR30	Nucleolar RNA helicase 2 OS=Homo sapiens OX=9606 GN=DDX21 PE=1 SV=5
-0.802044	-1.41416	-0.736701	-1.00213	-0.849214	-1.48062	-0.636517	-0.649421	-0.537375	-0.333196	-0.517978	-1.21494	1.90769	2.21741	1.90584	1.34797	0.855077	1.9403		+	473997	5.70992e+06	Q02880	DNA topoisomerase 2-beta OS=Homo sapiens OX=9606 GN=TOP2B PE=1 SV=3
-1.12183	-2.06412	-1.64059	-1.41038	-1.77387	-1.13007	0.229283	0.834236	0.352495	0.606945	0.232029	0.903473	0.761761	0.985123	0.965693	1.07427	1.31536	0.880192		+	52207.2	1.00789e+06	P22314	Ubiquitin-like modifier-activating enzyme 1 OS=Homo sapiens OX=9606 GN=UBA1 PE=1 SV=3
-0.115223	-0.589109	-0.240663	-0.35736	-0.305506	-0.514795	-0.060077	-0.293695	-0.0834611	-0.0377973	-0.135171	-0.644876	0.640973	0.698119	0.509112	0.436118	0.496339	0.597073		+	3.8185e+07	2.22784e+08	P25705	ATP synthase subunit alpha, mitochondrial OS=Homo sapiens OX=9606 GN=ATP5F1A PE=1 SV=1
-0.417848	-0.806006	-0.316866	-0.599541	0.000906838	-0.313357	0.463938	0.0367297	0.475927	0.225378	0.271896	-0.460867	0.526014	0.593199	0.07806	0.197193	-0.676254	0.721496	Met-loss+Acetyl [N-Term]	+	0,0221466626784773	0,0387303780464984	P52272	Heterogeneous nuclear ribonucleoprotein M OS=Homo sapiens OX=9606 GN=HNRNPM PE=1 SV=3
-0.690485	-1.09409	-1.10347	-0.642833	-0.586232	-0.627214	0.333413	0.546153	0.347989	0.180875	0.410874	0.506034	0.357102	0.503499	0.489827	0.465859	0.138787	0.463904	Met-loss+Acetyl [N-Term]	+	479012	5.75465e+06	P78371	T-complex protein 1 subunit beta OS=Homo sapiens OX=9606 GN=CCT2 PE=1 SV=4
-0.505741	-0.67521	-0.685534	-0.576642	-0.66736	-0.690861	-0.119521	-0.0495096	-0.412074	0.00755066	-0.170996	-0.0579877	0.882738	0.883487	0.82258	0.737304	0.530116	0.747659	Met-loss+Acetyl [N-Term]	+	1576.99	64641.3	Q7KZF4	Staphylococcal nuclease domain-containing protein 1 OS=Homo sapiens OX=9606 GN=SND1 PE=1 SV=1
-0.0192084	-0.782824	-0.0927662	-0.396676	-0.0496687	-0.4455	0.0810619	-0.29016	0.0911098	-0.0486779	-0.0381951	-0.7902	0.764587	0.852748	0.61005	0.350395	-0.668213	0.872137		+	0,0166426542504756	0,0297883297333412	P55265	Double-stranded RNA-specific adenosine deaminase OS=Homo sapiens OX=9606 GN=ADAR PE=1 SV=4
-1.07652	-0.658127	-1.19756	-0.962239	-1.63208	-0.990065	-0.479046	0.580209	-0.0725313	0.417869	-0.094893	0.636941	0.721668	0.900354	0.989095	1.08382	0.93391	0.899202	Met-loss+Acetyl [N-Term]	+	8.48951e+06	6.22423e+07	Q92616	eIF-2-alpha kinase activator GCN1 OS=Homo sapiens OX=9606 GN=GCN1 PE=1 SV=6
0.669153	-0.00425031	0.343057	0.108022	0.330099	0.170013	-0.0803573	-0.30181	0.142678	-0.103101	-0.1587	-0.851565	0.0956661	0.0790875	-0.104714	-0.217137	-0.217784	0.101642		+	0,0136643850598142	0,0250560955410363	Q16891	MICOS complex subunit MIC60 OS=Homo sapiens OX=9606 GN=IMMT PE=1 SV=1
1.40221	0.656681	0.877983	0.877937	0.952857	1.04556	-0.128586	-0.228878	0.00835588	-0.50276	-0.135855	-0.637795	-0.626953	-0.743599	-0.694857	-0.937279	-0.728112	-0.456913		+	3964.45	4.93627e+06	Q9P2E9	Ribosome-binding protein 1 OS=Homo sapiens OX=9606 GN=RRBP1 PE=1 SV=5
-0.927651	-1.63386	-1.2731	-1.06356	-0.880764	-1.03447	0.5211	0.633757	0.738637	0.627099	0.566939	0.520779	0.428012	0.594544	0.623553	0.520188	0.458586	0.580208		+	2140.97	82306.3	P12956	X-ray repair cross-complementing protein 6 OS=Homo sapiens OX=9606 GN=XRCC6 PE=1 SV=2
0.847565	0.283427	0.704968	0.533633	0.626823	0.405951	0.45131	0.182429	0.493447	0.391036	0.385209	-0.295079	-0.803262	-0.688756	-0.865056	-0.994609	-0.822587	-0.836452		+	2.33647e+06	2.09524e+07	P49411	Elongation factor Tu, mitochondrial OS=Homo sapiens OX=9606 GN=TUFM PE=1 SV=2
-2.98996	-2.49017	-2.42515	-2.41565	-2.87377	-2.79716	2.32808	2.7838	2.28504	2.67775	2.44817	2.8071	-0.289312	-0.142115	-0.116045	0.320849	0.86908	0.019478	Acetyl [N-Term]	+	7.66861	1261.75	O60701	UDP-glucose 6-dehydrogenase OS=Homo sapiens OX=9606 GN=UGDH PE=1 SV=1
1.88263	1.47116	1.86058	1.65901	2.06819	1.65598	-0.837061	-1.22742	-1.09478	-1.67595	-1.02319	-1.28241	-0.235402	-0.212752	-0.607184	-0.592127	-1.31655	-0.492724	Acetyl [N-Term]	+	10764.3	279936	P14923	Junction plakoglobin OS=Homo sapiens OX=9606 GN=JUP PE=1 SV=3
1.03732	0.487365	0.75875	0.77436	0.919837	0.70807	-0.236828	-0.445965	-0.258812	-0.523314	-0.234957	-0.705063	-0.252716	-0.202015	-0.514103	-0.538125	-0.441374	-0.332425		+	446079	5.40306e+06	P05023	Sodium/potassium-transporting ATPase subunit alpha-1 OS=Homo sapiens OX=9606 GN=ATP1A1 PE=1 SV=1
0.251715	-0.736532	-0.00291273	-0.964869	-0.0264504	-0.816084	-2.25333	-1.4605	-1.57974	-1.28995	-1.48942	-1.60188	2.29656	2.25355	2.03268	1.78489	1.47357	2.12872		+	38365	778035	O15020	Spectrin beta chain, non-erythrocytic 2 OS=Homo sapiens OX=9606 GN=SPTBN2 PE=1 SV=3
-0.295086	-0.723617	-0.479679	-0.394399	-0.207175	-0.519233	0.0245308	-0.0179325	0.0289387	0.0655579	0.0888466	-0.110609	0.561135	0.587338	0.590157	0.32519	0.0081448	0.467892		+	1.55207e+08	7.4991e+08	P61978	Heterogeneous nuclear ribonucleoprotein K OS=Homo sapiens OX=9606 GN=HNRNPK PE=1 SV=1
0.453881	-0.0868346	0.272283	0.234372	0.325754	0.0346292	-0.0287959	-0.253066	-0.0191867	-0.0229136	-0.215203	-0.790311	0.155427	0.17073	-0.0294367	-0.0894858	-0.230199	0.118354		+	0,0172666544507904	0,0308054395992512	P51659	Peroxisomal multifunctional enzyme type 2 OS=Homo sapiens OX=9606 GN=HSD17B4 PE=1 SV=3
1.04827	0.708111	1.20027	0.762072	1.14621	0.978352	0.102812	-0.159809	0.232724	-0.0591807	-0.00229401	-0.73985	-0.753795	-0.617616	-0.853757	-0.979883	-1.33941	-0.673229		+	2.85522e+06	2.47508e+07	Q03252	Lamin-B2 OS=Homo sapiens OX=9606 GN=LMNB2 PE=1 SV=4
4.92686	4.26625	4.74797	4.59426	4.76997	4.45476	-0.946309	-2.30911	-0.985633	-2.12931	-0.96866	-2.54195	-2.77938	-2.16974	-4.17489	-3.24466	-2.07013	-3.4403		+	510.986	27549.6	P16144	Integrin beta-4 OS=Homo sapiens OX=9606 GN=ITGB4 PE=1 SV=5
-1.21854	-1.05365	-0.869916	-1.30077	-1.84423	-1.32556	1.5627	2.27597	1.64642	1.979	1.55333	2.25047	-0.727925	-0.876033	-0.760569	-0.381486	0.157722	-1.06693	Acetyl [N-Term]	+	59390.2	1.12688e+06	P49588	Alanine--tRNA ligase, cytoplasmic OS=Homo sapiens OX=9606 GN=AARS1 PE=1 SV=2
-0.712045	-1.06696	-1.16505	-0.793122	-0.762512	-1.00463	0.360828	0.621105	0.563941	0.271432	0.429717	0.453336	0.362464	0.652938	0.664687	0.540414	-0.034783	0.618242	Met-loss+Acetyl [N-Term]	+	390412	4.89006e+06	P48643	T-complex protein 1 subunit epsilon OS=Homo sapiens OX=9606 GN=CCT5 PE=1 SV=1
-0.665823	-1.42295	-1.20328	-0.879129	-0.929245	-0.870113	0.365006	0.593449	0.380768	0.278475	0.350068	0.495541	0.552077	0.721114	0.667149	0.63955	0.351672	0.575671		+	32396.5	674712	P50990	T-complex protein 1 subunit theta OS=Homo sapiens OX=9606 GN=CCT8 PE=1 SV=4
0.127325	-0.31519	0.100673	-0.0804946	0.218155	-0.142779	-0.589667	-0.613105	-0.524741	-0.468653	-0.544797	-1.10467	0.926284	1.0266	0.794046	0.494262	-0.189063	0.885812	Met-loss+Acetyl [N-Term]	+	1.53218e+09	5.68369e+09	P43243	Matrin-3 OS=Homo sapiens OX=9606 GN=MATR3 PE=1 SV=2
0.955476	0.246055	0.605293	0.451313	0.86875	0.485002	-0.657313	-0.851002	-0.616902	-1.1376	-0.766905	-1.01042	0.529815	0.404678	0.384618	-0.0141414	-0.340529	0.463815	Met-loss [N-Term]	+	5.26847e+07	2.94461e+08	P42166	Lamina-associated polypeptide 2, isoform alpha OS=Homo sapiens OX=9606 GN=TMPO PE=1 SV=2
0.419341	0.0324515	0.447071	0.075426	0.116525	-0.082554	0.922224	0.814041	1.08331	1.07576	0.961889	0.0790137	-1.01647	-0.785776	-1.02094	-1.0458	-1.09883	-0.976683		+	1.48875e+06	1.43082e+07	P36776	Lon protease homolog, mitochondrial OS=Homo sapiens OX=9606 GN=LONP1 PE=1 SV=2
0.737556	-0.138881	0.227431	0.193211	0.775346	0.334332	-0.581447	-0.808727	-0.497867	-0.834135	-0.698471	-1.17229	0.541697	0.743212	0.364199	0.450037	-0.38463	0.749432	Acetyl [N-Term]	+	3.14618e+09	0,000106747943482569	P51991	Heterogeneous nuclear ribonucleoprotein A3 OS=Homo sapiens OX=9606 GN=HNRNPA3 PE=1 SV=2
0.378999	-0.697931	0.301757	0.14115	0.290016	-0.024711	-0.499326	-0.593231	-0.350166	-0.343593	-0.672157	-0.540052	0.599511	0.646949	0.607081	0.314315	-0.140563	0.581952		+	0,000292708125257381	0,000782383689094849	Q9UQE7	Structural maintenance of chromosomes protein 3 OS=Homo sapiens OX=9606 GN=SMC3 PE=1 SV=2
0.745337	-0.257748	0.454793	0.233655	0.488514	0.355348	-0.486386	-0.74807	-0.41668	-0.44123	-0.680941	-1.7289	0.594512	0.653756	0.516279	0.224841	-0.198897	0.691814		+	0,000195745175446081	0,000541545319553894	Q14683	Structural maintenance of chromosomes protein 1A OS=Homo sapiens OX=9606 GN=SMC1A PE=1 SV=2
0.463142	-0.198367	0.463687	0.0981757	0.236957	-0.0144018	-0.795583	-0.961604	-0.905561	-0.724498	-0.77609	-1.61669	0.91013	1.09638	0.882079	0.581261	0.360747	0.900243	Acetyl [N-Term]	+	1.03872e+07	7.36825e+07	O95573	Long-chain-fatty-acid--CoA ligase 3 OS=Homo sapiens OX=9606 GN=ACSL3 PE=1 SV=3
-0.708551	-1.05989	-0.760173	-0.94139	-1.12117	-0.836244	0.122172	0.766868	0.176528	0.506648	0.2151	0.897769	0.21691	0.311221	0.432805	0.448306	0.937392	0.395698		+	1.14414e+07	7.97833e+07	P68104	Elongation factor 1-alpha 1 OS=Homo sapiens OX=9606 GN=EEF1A1 PE=1 SV=1
2.0898	1.52284	1.75391	1.72832	1.9319	1.68666	-0.428404	-0.606898	-0.548653	-1.25528	-0.542309	-0.675013	-0.890938	-1.28508	-1.15528	-1.32717	-0.942345	-1.05606		+	142.983	10714.1	Q07065	Cytoskeleton-associated protein 4 OS=Homo sapiens OX=9606 GN=CKAP4 PE=1 SV=2
-0.576015	0.0737243	-0.527453	-0.123801	-0.845289	-0.458037	1.17247	1.68044	0.853378	1.54483	1.18118	2.01581	-0.982281	-1.09839	-1.48844	-1.12922	0.476972	-1.76987		+	4.09174e+07	1.76312e+09	P18206	Vinculin OS=Homo sapiens OX=9606 GN=VCL PE=1 SV=4
1.10008	0.573411	0.912969	0.796134	1.15776	0.828874	-0.528737	-0.871337	-0.592673	-1.27418	-0.658624	-0.987788	0.1953	0.021987	-0.170966	-0.264813	-0.238742	0.00134754	Met-loss [N-Term]	+	697077	7.88178e+06	P42167	Lamina-associated polypeptide 2, isoforms beta/gamma OS=Homo sapiens OX=9606 GN=TMPO PE=1 SV=2
-1.0016	-1.40295	-1.64254	-0.734841	-1.17166	-0.925721	1.83379	2.43199	1.63717	2.25074	2.07137	2.73401	-1.67333	-1.39319	-0.595422	-0.784696	-0.591117	-1.04199		+	25780.1	564226	Q13509	Tubulin beta-3 chain OS=Homo sapiens OX=9606 GN=TUBB3 PE=1 SV=2
-1.77881	-1.18292	-1.65534	-1.49344	-1.82866	-0.812943	1.35725	2.12864	1.48864	1.74208	1.35559	1.94285	-0.256765	-0.271492	-0.472027	-0.0772191	-0.0605947	-0.124848	Acetyl [N-Term]	+	8419.11	243274	Q01813	ATP-dependent 6-phosphofructokinase, platelet type OS=Homo sapiens OX=9606 GN=PFKP PE=1 SV=2
1.16623	0.605732	0.939432	0.842825	1.10285	0.735595	-1.1083	-1.18739	-1.0908	-1.36187	-0.910584	-1.22421	0.416927	0.36264	0.254377	0.108015	0.0245186	0.324016		+	972.544	46961.8	O60716	Catenin delta-1 OS=Homo sapiens OX=9606 GN=CTNND1 PE=1 SV=1
-0.201552	-0.557464	-0.447243	-0.41534	-0.537425	-0.344681	1.59904	2.04913	1.47451	1.72556	1.67059	1.83408	-1.21228	-1.31063	-1.12165	-1.23629	-1.71305	-1.2553		+	5.09222	1139.26	P26038	Moesin OS=Homo sapiens OX=9606 GN=MSN PE=1 SV=3
2.00846	1.27493	1.92003	1.5994	1.92921	1.56956	-0.256061	-0.368726	0.0848316	-0.800989	-0.40213	-0.840067	-1.28593	-0.909422	-1.18205	-1.55281	-1.64529	-1.14295		+	9154.05	256140	O43795	Unconventional myosin-Ib OS=Homo sapiens OX=9606 GN=MYO1B PE=1 SV=3
-0.132286	-0.575704	-0.728236	-0.362943	-0.645928	-0.146459	0.996604	1.59496	0.881987	1.36987	1.07011	1.8502	-0.908086	-0.842193	-0.695457	-0.86003	-1.03513	-0.831275	Met-loss [N-Term]	+	141448	2.1946e+06	P04075	Fructose-bisphosphate aldolase A OS=Homo sapiens OX=9606 GN=ALDOA PE=1 SV=2
-0.0903961	-0.75704	-0.586031	-0.298134	0.106332	-0.627226	0.435011	-0.0316069	0.421922	-0.217877	0.265653	-0.195135	0.508842	0.409286	0.504724	0.12783	-0.529454	0.553299	Met-loss+Acetyl [N-Term]	+	0,0181953193808479	0,0323058260974813	Q13435	Splicing factor 3B subunit 2 OS=Homo sapiens OX=9606 GN=SF3B2 PE=1 SV=2
-2.50172	-1.68309	-3.4263	-1.07244	-2.11433	-2.46689	-4.02573	-0.955642	-4.45525	-3.23411	NaN	-2.25126	4.74965	4.96537	4.61462	4.60138	4.44381	4.81192		+	104519	1.7114e+06	Q9ULC5	Long-chain-fatty-acid--CoA ligase 5 OS=Homo sapiens OX=9606 GN=ACSL5 PE=1 SV=1
-0.43331	-1.37081	-0.687574	-0.739393	-1.29449	-0.789272	0.842601	1.45423	0.925194	1.1527	1.04245	1.43277	-0.715917	-0.290363	-0.356742	-0.0529626	0.102528	-0.221635		+	2.66219e+06	2.33522e+07	P11586	C-1-tetrahydrofolate synthase, cytoplasmic OS=Homo sapiens OX=9606 GN=MTHFD1 PE=1 SV=4
-1.37007	-3.45195	-2.16682	-2.01026	-2.7348	-2.69004	0.27947	1.01308	0.303549	0.677176	0.302887	0.543091	1.72062	2.05439	2.16341	1.86313	1.54464	1.95851		+	28350.3	611398	Q5VYK3	Proteasome adapter and scaffold protein ECM29 OS=Homo sapiens OX=9606 GN=ECPAS PE=1 SV=2
0.0259825	-0.528506	-0.247879	-0.320118	-0.328283	-0.34734	0.313224	0.00295226	0.316787	0.280513	0.204387	-0.457625	0.215841	0.37614	0.205408	0.127533	-0.103381	0.264362		+	0,00483463217822897	0,00976869691953852	P55084	Trifunctional enzyme subunit beta, mitochondrial OS=Homo sapiens OX=9606 GN=HADHB PE=1 SV=3
0.17664	-0.722225	-0.136885	-0.255085	0.0992362	-0.383042	-0.238266	-0.181689	-0.150784	-0.12331	-0.3655	-0.350516	0.432829	0.666526	0.535774	0.436763	0.081989	0.477544		+	0,000161914289260942	0,000455358188818463	O60506	Heterogeneous nuclear ribonucleoprotein Q OS=Homo sapiens OX=9606 GN=SYNCRIP PE=1 SV=2
-0.103301	-0.86266	-0.297606	-0.474064	-0.369605	-0.43927	-0.505209	-1.00678	-0.681231	-0.781817	-0.816487	-1.45861	1.37805	1.52107	1.26315	1.18858	0.89462	1.55117		+	179863	265944	P00367	Glutamate dehydrogenase 1, mitochondrial OS=Homo sapiens OX=9606 GN=GLUD1 PE=1 SV=2
-2.92623	-3.30453	-2.41427	-3.64542	-4.34944	-2.38265	3.11951	3.8019	3.14247	3.65418	3.19445	3.53888	-0.928703	-0.32303	0.196265	0.227034	-0.877187	0.276778		+	1514.42	63162.6	Q16881	Thioredoxin reductase 1, cytoplasmic OS=Homo sapiens OX=9606 GN=TXNRD1 PE=1 SV=3
1.30095	0.386447	0.897052	0.805945	1.22081	0.638724	-1.45201	-1.91245	-1.18559	-1.09422	-1.70873	-2.23957	0.866456	1.13053	0.924989	0.601802	-0.135139	0.954	Met-loss+Acetyl [N-Term]	+	3.48291e+06	2.89435e+07	P35222	Catenin beta-1 OS=Homo sapiens OX=9606 GN=CTNNB1 PE=1 SV=1
-0.146445	-0.588106	-0.136301	-0.378618	-0.120185	-0.528196	-0.171679	-0.280436	-0.0456849	-0.104807	-0.215094	-0.541525	0.652174	0.79265	0.588156	0.415386	0.2339	0.574812		+	2.02558e+08	9.46627e+08	O43390	Heterogeneous nuclear ribonucleoprotein R OS=Homo sapiens OX=9606 GN=HNRNPR PE=1 SV=1
1.03984	0.568296	0.840786	0.828209	0.739497	0.553696	0.816996	0.68375	0.924627	0.992716	0.930071	0.248121	-1.3585	-1.25485	-1.78465	-1.47498	-1.76324	-1.53039		+	1395.23	60473.7	P49748	Very long-chain specific acyl-CoA dehydrogenase, mitochondrial OS=Homo sapiens OX=9606 GN=ACADVL PE=1 SV=1
0.191817	-0.481394	0.390448	-0.219442	0.20222	0.00412369	-0.258949	-0.562454	-0.145546	-0.357193	-0.339788	-1.08622	0.537958	0.598825	0.432261	0.417398	0.0966301	0.579304		+	0,000294047977312255	0,0007850157655178	O00567	Nucleolar protein 56 OS=Homo sapiens OX=9606 GN=NOP56 PE=1 SV=4
-3.3078	-2.31324	-2.70419	-2.65497	-2.56949	-3.25563	3.90175	4.74913	3.81582	4.49929	4.04592	4.49017	-1.97465	-1.82814	-1.03906	-2.05378	-0.702084	-1.09904	Met-loss+Acetyl [N-Term]	+	9.46037	1493.72	P21980	Protein-glutamine gamma-glutamyltransferase 2 OS=Homo sapiens OX=9606 GN=TGM2 PE=1 SV=2
1.27714	0.77515	0.929719	1.00054	0.843758	1.09049	1.46549	2.21697	1.51951	2.3293	1.65941	2.1911	-2.90608	-2.96948	-2.84774	-3.30293	-2.34244	-2.92989	Met-loss+Acetyl [N-Term]	+	7.70579	1261.75	P04083	Annexin A1 OS=Homo sapiens OX=9606 GN=ANXA1 PE=1 SV=2
-0.293751	-0.633783	-0.327564	-0.354789	-0.110833	-0.401679	0.133477	-0.053489	0.19521	0.106778	0.0255381	-0.311008	0.450064	0.468419	0.351884	0.213114	0.128974	0.413438		+	1.16382e+09	4.4586e+09	Q92841	Probable ATP-dependent RNA helicase DDX17 OS=Homo sapiens OX=9606 GN=DDX17 PE=1 SV=2
-0.507884	-0.691496	-1.10537	-0.602339	-0.325645	-0.709854	0.960691	0.552284	0.700493	0.0905417	0.682007	0.635836	0.292618	0.00687589	0.118223	0.0070361	-0.199713	0.0956935		+	8.59678e+07	4.51424e+08	Q92945	Far upstream element-binding protein 2 OS=Homo sapiens OX=9606 GN=KHSRP PE=1 SV=4
-1.10147	-0.89365	-1.12259	-1.26121	-1.84836	-0.809896	0.922428	1.78003	1.19275	1.50131	1.03238	1.69057	-0.414726	-0.163727	-0.10294	-0.0513496	0.10334	-0.452883	Met-loss+Acetyl [N-Term]	+	320288	423950	P27708	CAD protein OS=Homo sapiens OX=9606 GN=CAD PE=1 SV=3
-0.751521	-0.988489	-1.06605	-0.725237	-1.02378	-0.991976	0.229639	0.615299	0.312773	0.255897	0.323549	0.397409	0.561319	0.670641	0.658964	0.550691	0.335729	0.635149	Acetyl [N-Term]	+	1194.52	53343.2	Q99832	T-complex protein 1 subunit eta OS=Homo sapiens OX=9606 GN=CCT7 PE=1 SV=2
-1.24999	-0.990024	-1.59	-1.39369	-1.67949	-1.39686	0.544415	0.901883	0.689416	0.768441	0.627759	0.899508	0.433953	0.787545	0.863339	0.716363	0.392789	0.674649		+	798.413	4057.22	P34932	Heat shock 70 kDa protein 4 OS=Homo sapiens OX=9606 GN=HSPA4 PE=1 SV=4
-1.02293	-1.32536	-1.31203	-1.19884	-1.23333	-1.07132	0.00673135	0.798655	0.0347312	0.607455	0.114418	0.855923	0.544501	0.675726	0.753159	1.04193	0.943407	0.787167		+	247572	3.38859e+06	Q71U36	Tubulin alpha-1A chain OS=Homo sapiens OX=9606 GN=TUBA1A PE=1 SV=1
-1.08153	-1.47226	-1.48729	-1.38674	-1.54058	-1.3888	1.13947	1.34189	1.24219	1.21347	1.05729	1.46886	0.143925	0.315428	0.373059	0.0979276	-0.127332	0.0910211		+	10.9116	1608	Q14152	Eukaryotic translation initiation factor 3 subunit A OS=Homo sapiens OX=9606 GN=EIF3A PE=1 SV=1
0.921037	0.465853	0.751235	0.694684	0.914493	0.47844	2.31427	2.10994	2.216	2.45872	2.31197	1.34701	-2.54101	-2.1301	-2.60345	-3.4678	-3.36289	-2.8784		+	276.081	17689.2	Q9Y6N5	Sulfide:quinone oxidoreductase, mitochondrial OS=Homo sapiens OX=9606 GN=SQOR PE=1 SV=1
-0.197144	-0.757285	-0.336541	-0.430217	-0.260613	-0.508119	0.317885	-0.0905125	0.256114	0.312148	0.0711849	-0.626846	0.447715	0.670913	0.480607	0.277764	-0.178529	0.551476		+	0,00126467529581067	0,00289545804390417	Q9BUJ2	Heterogeneous nuclear ribonucleoprotein U-like protein 1 OS=Homo sapiens OX=9606 GN=HNRNPUL1 PE=1 SV=2
-0.589696	-0.923237	-1.08299	-0.460521	-0.393142	-1.00558	0.0819342	-0.192783	0.0191862	-0.0981634	-0.138105	-0.561004	1.01144	1.11196	0.919642	0.675869	0.483582	1.1416	Met-loss+Acetyl [N-Term]	+	7.57785e+06	5.63053e+07	P78347	General transcription factor II-I OS=Homo sapiens OX=9606 GN=GTF2I PE=1 SV=2
0.0810826	-0.415722	0.0538046	-0.060127	0.173431	-0.23724	-0.183084	-0.271633	-0.119234	-0.154354	-0.192962	-0.51477	0.487448	0.443131	0.409367	0.237686	-0.122577	0.385754	Met-loss+Acetyl [N-Term]	+	0,000908291010923996	0,00214162909829066	Q13838	Spliceosome RNA helicase DDX39B OS=Homo sapiens OX=9606 GN=DDX39B PE=1 SV=1
0.0943648	-0.710505	-0.0412906	-0.181837	-0.394241	-0.524763	1.83038	1.72302	1.93681	1.82231	1.74008	0.991502	-1.1721	-0.848883	-1.36926	-1.69607	-2.16981	-1.02971		+	262236	3.56722e+06	Q9BSJ8	Extended synaptotagmin-1 OS=Homo sapiens OX=9606 GN=ESYT1 PE=1 SV=1
-0.338627	-0.96329	-0.186276	-0.471566	-0.469044	-1.11369	2.9797	2.62169	2.93435	3.00956	2.8249	2.35261	-2.45597	-1.71953	-2.78238	-2.6355	-1.80763	-1.7793		+	169.293	12071.7	O94925	Glutaminase kidney isoform, mitochondrial OS=Homo sapiens OX=9606 GN=GLS PE=1 SV=1
-0.613666	-1.08416	-0.22387	-1.0746	-0.468059	-0.963826	0.533214	0.44386	0.595416	0.581943	0.60209	-0.510831	0.435193	0.653718	0.224044	0.120897	0.0698121	0.678829		+	8.00723e+09	0,000242299476878816	P11388	DNA topoisomerase 2-alpha OS=Homo sapiens OX=9606 GN=TOP2A PE=1 SV=3
-1.89085	-1.83789	-1.80873	-1.89221	-1.94835	-1.84015	-0.601193	-0.0754415	-0.277222	0.0480632	-0.405087	0.289881	1.96831	2.11315	2.2624	2.20129	1.62146	2.07257	Met-loss [N-Term]	+	5.25734	1139.26	Q02790	Peptidyl-prolyl cis-trans isomerase FKBP4 OS=Homo sapiens OX=9606 GN=FKBP4 PE=1 SV=3
-0.00603888	-0.493934	-0.130077	0.00208738	-0.171179	-0.555358	0.759997	0.736361	0.869927	0.516026	0.645919	0.0590999	-0.0710308	-0.28927	-0.445295	-0.576963	-0.873473	0.0231998		+	6.78297e+09	0,000210143761978561	Q9NYU2	UDP-glucose:glycoprotein glucosyltransferase 1 OS=Homo sapiens OX=9606 GN=UGGT1 PE=1 SV=3
-0.105977	-1.08265	-0.201246	-0.592712	-0.269837	-0.626278	0.0970594	-0.0324935	0.392218	0.339092	0.135153	-0.7281	0.621166	0.693302	0.360651	0.336645	0.117394	0.546612		+	0,00100457346084322	0,00233871472900888	Q99798	Aconitate hydratase, mitochondrial OS=Homo sapiens OX=9606 GN=ACO2 PE=1 SV=2
0.427748	-0.0267153	0.271665	0.104955	0.039402	-0.158149	-0.158145	-0.311011	-0.0835333	-0.0561552	-0.0376043	-0.992681	0.120408	0.303626	0.0586042	0.0650091	0.211833	0.220744		+	0,0169267728660699	0,0302723555181614	Q02218	2-oxoglutarate dehydrogenase, mitochondrial OS=Homo sapiens OX=9606 GN=OGDH PE=1 SV=3
-0.59779	-0.420181	-0.463645	-0.653165	-0.894419	-0.619186	0.0254237	0.263976	-0.084699	0.364712	0.0790164	0.118296	0.300603	0.474551	0.546944	0.591891	0.474789	0.492882		+	603781	6.96949e+06	P53621	Coatomer subunit alpha OS=Homo sapiens OX=9606 GN=COPA PE=1 SV=2
0.367733	-1.24605	-0.349956	-0.363777	-0.437596	-0.328748	-2.24633	-1.36613	-1.83294	-2.35421	-1.47062	-2.57012	2.61377	2.49819	2.3548	2.21692	1.94329	2.57177		+	10960.1	283360	Q9Y4K1	Beta/gamma crystallin domain-containing protein 1 OS=Homo sapiens OX=9606 GN=CRYBG1 PE=1 SV=3
-2.40763	-2.42323	-2.23502	-2.99782	-1.86044	-1.74923	0.881284	0.4391	0.883142	0.398727	0.718864	0.0388024	1.64895	1.99103	1.90313	1.691	1.33709	1.74224		+	1092.86	50328.6	P46939	Utrophin OS=Homo sapiens OX=9606 GN=UTRN PE=1 SV=2
1.50461	0.803862	1.33998	1.11665	1.23924	1.14258	-0.653042	-0.953753	-0.295855	-0.486607	-0.592972	-1.74922	-0.378338	-0.260229	-0.25972	-0.357588	-1.09515	-0.0644398		+	5.38945e+07	3.00085e+08	P43304	Glycerol-3-phosphate dehydrogenase, mitochondrial OS=Homo sapiens OX=9606 GN=GPD2 PE=1 SV=3
0.263518	-0.260493	-0.216082	0.123125	-0.249572	0.0396974	2.00094	2.63615	2.12439	2.32545	2.1186	2.49127	-2.34638	-2.26883	-2.39886	-1.99634	-2.06291	-2.32366	Met-loss+Acetyl [N-Term]	+	0.213088	157.01	P06737	Glycogen phosphorylase, liver form OS=Homo sapiens OX=9606 GN=PYGL PE=1 SV=4
0.718215	-0.0564291	0.835441	0.284982	0.617953	0.410784	0.27973	0.215874	0.445976	0.512945	0.304735	-0.293135	-0.460253	-1.07512	-0.615032	-0.492995	-0.825512	-0.808155	Met-loss+Acetyl [N-Term]	+	6.75092e+08	2.74373e+09	Q92621	Nuclear pore complex protein Nup205 OS=Homo sapiens OX=9606 GN=NUP205 PE=1 SV=3
-0.747619	-1.02961	-1.02377	-1.02364	-1.39347	-0.626813	-0.652274	0.279573	-0.786298	0.0295517	-0.495129	0.372695	0.922609	0.960544	0.952085	1.63813	1.70671	0.916717		+	3.81972e+07	2.22784e+08	P68366	Tubulin alpha-4A chain OS=Homo sapiens OX=9606 GN=TUBA4A PE=1 SV=1
-0.37558	-0.656027	-0.630278	-0.321316	-0.0431325	-0.367352	0.0758985	-0.373494	0.210243	-0.201884	-0.13568	-0.461219	0.832149	0.720382	0.629258	0.372341	-0.0699431	0.795635		+	9.26956e+09	0,000275778846959197	P23246	Splicing factor, proline- and glutamine-rich OS=Homo sapiens OX=9606 GN=SFPQ PE=1 SV=2
-5.70373	NaN	NaN	NaN	NaN	NaN	2.6187	3.27688	2.461	3.07067	2.80483	3.12825	-2.32528	-1.80102	-1.10915	-1.73144	-2.29869	-2.39104		+	204857	2.93098e+06	Q16555	Dihydropyrimidinase-related protein 2 OS=Homo sapiens OX=9606 GN=DPYSL2 PE=1 SV=1
-1.52267	-1.14999	-1.54839	-1.28247	-1.62123	-1.28914	0.0192538	0.987891	-0.0310315	0.854024	0.258056	1.0465	0.357898	0.718314	0.914285	1.55059	1.17198	0.566127		+	8.74448e+06	6.3895e+07	Q9BQE3	Tubulin alpha-1C chain OS=Homo sapiens OX=9606 GN=TUBA1C PE=1 SV=1
-0.751198	-1.12834	-1.00463	-0.900319	-0.713165	-0.787206	0.351399	0.583773	0.327552	0.271386	0.272277	0.395549	0.483325	0.660903	0.56046	0.680753	0.175898	0.521584	Acetyl [N-Term]	+	15651.4	380191	P49368	T-complex protein 1 subunit gamma OS=Homo sapiens OX=9606 GN=CCT3 PE=1 SV=4
1.02863	0.18526	0.675153	0.487159	0.679741	0.629205	-0.244533	-0.24735	0.162617	0.0675972	-0.189342	-0.614339	-0.404596	0.0363071	-0.120362	-0.54585	-1.34736	-0.237935	Met-loss+Acetyl [N-Term]	+	0,000405364231351804	0,00103925295076673	Q9Y5B9	FACT complex subunit SPT16 OS=Homo sapiens OX=9606 GN=SUPT16H PE=1 SV=1
-0.954659	-2.62693	-1.4947	-1.82736	-1.81788	-2.04795	0.820748	1.39752	0.918583	1.26756	1.25985	1.48252	0.493504	0.707772	0.735829	0.671416	0.394007	0.620163		+	90159.7	1.53306e+06	O00410	Importin-5 OS=Homo sapiens OX=9606 GN=IPO5 PE=1 SV=4
-1.27711	-1.27749	-0.927831	-1.06433	-1.53378	-1.16247	0.675564	1.06111	0.753052	0.771408	0.67799	0.963703	0.255869	0.392536	0.546236	0.572327	0.1616	0.41161		+	843.974	41923.7	Q04637	Eukaryotic translation initiation factor 4 gamma 1 OS=Homo sapiens OX=9606 GN=EIF4G1 PE=1 SV=4
0.534421	0.071552	0.545652	0.427362	0.541068	0.340269	0.655313	0.756956	0.835256	0.405811	0.780353	0.773288	-1.04234	-1.33946	-1.21068	-1.37888	-0.56588	-1.13006		+	70740	1.25917e+06	P02786	Transferrin receptor protein 1 OS=Homo sapiens OX=9606 GN=TFRC PE=1 SV=2
0.171281	-0.444828	0.0866543	-0.266911	0.121268	-0.389044	0.379125	0.447124	0.446949	0.310264	0.466457	0.297477	-0.268769	-0.122526	-0.234749	-0.33807	-0.373459	-0.288243		+	2.10307e+09	7.46202e+09	O00159	Unconventional myosin-Ic OS=Homo sapiens OX=9606 GN=MYO1C PE=1 SV=4
-0.37613	-0.900228	-0.937469	-0.722408	-0.862939	-0.614641	-0.401645	0.198065	-0.422354	0.16284	-0.229534	0.195059	0.318575	0.985232	0.825091	1.17272	0.644991	0.964775		+	2.95379e+07	1.78397e+08	Q05639	Elongation factor 1-alpha 2 OS=Homo sapiens OX=9606 GN=EEF1A2 PE=1 SV=1
0.0608105	-0.559182	-0.764754	-0.021956	-0.232479	-0.305367	0.532602	0.392904	0.455369	0.515586	0.399206	0.468776	-0.232457	0.0971999	-0.0537515	0.134914	-0.719706	-0.167716	Met-loss+Acetyl [N-Term]	+	0,000273631377156348	0,000736289907734761	P33991	DNA replication licensing factor MCM4 OS=Homo sapiens OX=9606 GN=MCM4 PE=1 SV=5
0.795278	0.148226	0.442994	0.354691	0.508501	0.41491	-0.135522	-0.783496	-0.291118	-0.151235	-0.482099	-1.59707	0.151982	0.458813	0.24215	0.115851	-0.486063	0.293208		+	0,00134302199356052	0,00305584160243492	P28331	NADH-ubiquinone oxidoreductase 75 kDa subunit, mitochondrial OS=Homo sapiens OX=9606 GN=NDUFS1 PE=1 SV=3
0.46598	-0.0247496	0.327471	0.00106631	0.154334	0.0863744	0.886206	0.777037	0.970703	0.883694	0.787268	0.339619	-0.851488	-0.777151	-0.988567	-1.25154	-0.95274	-0.833513		+	71076	1.25917e+06	P34897	Serine hydroxymethyltransferase, mitochondrial OS=Homo sapiens OX=9606 GN=SHMT2 PE=1 SV=3
-1.21373	-1.38321	-0.699793	-0.793963	-0.651845	-0.901972	0.454431	0.373565	0.569234	0.631448	0.566452	-0.149821	0.607448	0.707414	0.379474	0.395242	0.505455	0.604169		+	4.39036e+06	3.55491e+07	P19367	Hexokinase-1 OS=Homo sapiens OX=9606 GN=HK1 PE=1 SV=3
0.00301721	-0.150354	-0.0101139	0.121714	0.498167	0.0679672	-0.219209	-0.445569	-0.136152	-0.342796	-0.150741	-0.776881	0.576091	0.529883	0.266856	0.169007	-0.432113	0.431226		+	0,00683984235493367	0,0133093939485747	Q9UKV3	Apoptotic chromatin condensation inducer in the nucleus OS=Homo sapiens OX=9606 GN=ACIN1 PE=1 SV=2
0.744355	0.266836	0.737074	0.4396	0.587571	0.333817	-0.230953	-0.19326	-0.15089	-0.263876	-0.287191	-0.637611	-0.147237	-0.102836	-0.289308	-0.396806	-0.305725	-0.103561		+	7.4059e+07	3.97348e+08	P04843	Dolichyl-diphosphooligosaccharide--protein glycosyltransferase subunit 1 OS=Homo sapiens OX=9606 GN=RPN1 PE=1 SV=1
0.75865	0.015302	0.562784	0.231836	0.370671	0.0919431	-0.20349	-0.363595	0.173572	-0.0789973	-0.336028	-0.803885	-0.0931632	0.105808	-0.077109	-0.17027	-0.116835	-0.0671927		+	0,00300839086421989	0,00634243968083745	Q12931	Heat shock protein 75 kDa, mitochondrial OS=Homo sapiens OX=9606 GN=TRAP1 PE=1 SV=3
1.75643	0.90893	1.57474	1.26032	1.75069	1.39921	-0.320822	-0.6462	-0.400892	-1.42258	-0.148861	-0.0904561	-0.791083	-0.673636	-0.771664	-1.21308	-1.61127	-0.559775		+	9.60305e+06	6.94632e+07	Q14126	Desmoglein-2 OS=Homo sapiens OX=9606 GN=DSG2 PE=1 SV=2
-0.814509	-1.20319	-0.809665	-0.737626	-1.0421	-0.986839	0.0482775	0.353499	-0.0228017	0.56886	0.100737	0.186465	0.939549	0.642535	0.896506	0.76777	0.41808	0.694453		+	94028	1.57551e+06	Q00341	Vigilin OS=Homo sapiens OX=9606 GN=HDLBP PE=1 SV=2
-0.354027	-0.745753	-0.278701	-0.681773	-0.563772	-0.437488	0.366063	0.554517	0.41155	0.576819	0.251008	0.398767	0.143123	0.267089	0.0922651	0.0830755	-0.219588	0.136827	Met-loss+Acetyl [N-Term]	+	1.48061e+07	9.85809e+06	P36578	60S ribosomal protein L4 OS=Homo sapiens OX=9606 GN=RPL4 PE=1 SV=5
-1.40268	-3.68227	-2.56866	-1.5924	-3.44061	-1.47145	1.17318	1.80885	1.19901	1.60609	1.22689	1.39566	0.855489	0.910037	1.18521	0.958408	1.03223	0.807017	Met-loss+Acetyl [N-Term]	+	333832	2.82528e+07	P26640	Valine--tRNA ligase OS=Homo sapiens OX=9606 GN=VARS1 PE=1 SV=4
0.0202454	-0.553429	-0.0929185	-0.291031	-0.165538	-0.317967	-0.110285	-0.208822	0.098503	-0.111254	-0.0774556	-0.596645	0.527384	0.580896	0.254591	0.306455	0.307741	0.429529		+	6.66596e+08	0,000207390521156739	P40926	Malate dehydrogenase, mitochondrial OS=Homo sapiens OX=9606 GN=MDH2 PE=1 SV=3
0.607288	0.100468	0.862822	0.413542	0.483898	0.305934	-0.259906	-0.392919	-0.0587533	-0.148837	-0.264135	-0.701631	0.118552	0.11649	-0.0870145	-0.30029	-0.705247	-0.0902608	Acetyl [N-Term]	+	0,00038786704201798	0,00100161226212704	O76021	Ribosomal L1 domain-containing protein 1 OS=Homo sapiens OX=9606 GN=RSL1D1 PE=1 SV=3
-0.608481	-1.41198	-1.0188	-1.27661	-1.42504	-1.00646	1.62707	2.41499	1.84864	2.02896	1.80757	2.3379	-1.4881	-0.80979	-0.75456	-1.03711	-0.518124	-0.710064		+	3673.02	123803	P26639	Threonine--tRNA ligase 1, cytoplasmic OS=Homo sapiens OX=9606 GN=TARS1 PE=1 SV=3
-0.602612	-1.20722	-0.653918	-0.7569	-0.446775	-0.631234	0.212752	0.354442	0.142411	0.199317	0.30107	0.368659	0.426414	0.586179	0.434728	0.497359	0.325631	0.449697		+	669422	760801	P50991	T-complex protein 1 subunit delta OS=Homo sapiens OX=9606 GN=CCT4 PE=1 SV=4
-0.234545	-0.594054	-0.14853	-0.572339	-0.119926	-0.359357	0.383289	0.544589	0.313346	0.3656	0.207015	0.36247	-0.0332021	0.15879	0.0409881	-0.0586709	-0.213342	-0.0421208	Acetyl [N-Term]	+	4.13805e+08	1.78134e+09	Q14974	Importin subunit beta-1 OS=Homo sapiens OX=9606 GN=KPNB1 PE=1 SV=2
0.593051	1.07961	0.504337	0.894485	0.83957	0.862011	-0.351555	-0.584312	-0.397388	-0.298405	-0.29693	-0.703611	-0.0365276	-0.38184	-0.490471	-0.0406036	-0.767488	-0.423937		+	1.02649e+06	7.33137e+07	O60313	Dynamin-like 120 kDa protein, mitochondrial OS=Homo sapiens OX=9606 GN=OPA1 PE=1 SV=3
-0.309371	-1.15392	-0.56442	-1.0688	-1.38387	-0.724123	1.76407	2.24191	1.81168	2.03405	1.67966	2.18563	-1.44901	-1.33436	-1.12431	-0.615473	-0.885423	-1.10393		+	55.3164	173909	P41250	Glycine--tRNA ligase OS=Homo sapiens OX=9606 GN=GARS1 PE=1 SV=3
-0.683657	-1.30197	-0.836767	-0.745712	-1.55156	-0.793121	-0.033048	0.55609	0.182992	0.46807	0.178153	0.505307	0.534255	0.703473	0.808617	0.773564	0.614043	0.621279	Met-loss+Acetyl [N-Term]	+	2.12604e+06	1.94199e+06	Q86VP6	Cullin-associated NEDD8-dissociated protein 1 OS=Homo sapiens OX=9606 GN=CAND1 PE=1 SV=2
-0.661684	-1.34885	-1.09353	-0.792502	-1.40547	-0.797597	0.168319	0.86378	0.478128	0.514783	0.547838	1.06441	0.262573	0.307744	0.390167	0.586255	0.801176	0.11445	Met-loss [N-Term]	+	1.2922e+07	8.82969e+07	P31939	Bifunctional purine biosynthesis protein ATIC OS=Homo sapiens OX=9606 GN=ATIC PE=1 SV=3
1.16337	0.30179	0.763257	0.637069	0.885662	0.524904	1.75586	1.44086	1.66008	1.68976	1.69359	1.06063	-2.24731	-2.52689	-2.22394	-2.33597	-2.16349	-2.07924		+	10.3853	1583.21	P05091	Aldehyde dehydrogenase, mitochondrial OS=Homo sapiens OX=9606 GN=ALDH2 PE=1 SV=2
-0.630656	-0.795739	-0.921645	-0.633493	-0.571184	-0.74129	0.0807501	0.472226	0.0995204	0.10497	0.232049	0.301922	0.425023	0.587876	0.563992	0.6202	0.353758	0.451722	Acetyl [N-Term]	+	18454.6	429411	P17987	T-complex protein 1 subunit alpha OS=Homo sapiens OX=9606 GN=TCP1 PE=1 SV=1
0.764136	-0.591267	0.657028	0.419046	-0.120651	0.0621295	2.25613	2.15834	2.1939	2.4182	2.18653	1.31049	-3.05272	-2.58753	-2.56069	-2.24485	-1.59165	-1.67657		+	70667.7	1.25917e+06	Q13423	NAD(P) transhydrogenase, mitochondrial OS=Homo sapiens OX=9606 GN=NNT PE=1 SV=3
0.10334	-0.488425	-0.0605498	-0.191226	-0.0800458	-0.33262	-0.48417	-0.439172	-0.435548	-0.522992	-0.389341	-0.895713	0.673036	0.801078	0.564528	0.61247	0.792052	0.773299		+	919203	9.6988e+06	P27824	Calnexin OS=Homo sapiens OX=9606 GN=CANX PE=1 SV=2
0.338011	0.120498	0.519956	0.202792	0.48378	0.0668823	-0.652703	-0.607318	-0.399569	-0.661397	-0.342534	-0.865779	0.512614	0.188941	0.267474	0.226571	0.130252	0.471526		+	2.91861e+07	1.77241e+07	P62805	Histone H4 OS=Homo sapiens OX=9606 GN=H4C1 PE=1 SV=2
0.443112	-1.70199	NaN	0.00503099	-0.298904	0.0845312	1.98613	2.65887	1.66429	2.4557	2.12098	2.51353	NaN	-2.12675	-2.92084	-2.31928	-2.36148	-2.20293		+	1.34602e+06	1.32015e+07	Q9BUF5	Tubulin beta-6 chain OS=Homo sapiens OX=9606 GN=TUBB6 PE=1 SV=1
-1.25903	-1.25471	-1.4044	-1.17954	-1.79032	-1.61772	0.00064426	0.780378	0.0128112	0.594925	0.0625415	0.568805	0.802455	1.03621	0.925115	1.20747	1.33935	1.17501		+	25045.1	553623	P22102	Trifunctional purine biosynthetic protein adenosine-3 OS=Homo sapiens OX=9606 GN=GART PE=1 SV=1
-1.39139	-1.19012	-1.18404	-1.70716	-1.6337	-1.21146	1.01767	1.25888	0.832761	0.241922	0.82147	1.4414	0.288026	0.255855	0.585643	0.5971	0.607244	0.369901	Met-loss+Acetyl [N-Term]	+	147232	2.26799e+06	P27816	Microtubule-associated protein 4 OS=Homo sapiens OX=9606 GN=MAP4 PE=1 SV=3
-0.923497	-1.37005	-1.42232	-1.08915	-1.31334	-0.959099	-0.125362	0.435043	-0.0736065	0.267242	0.019474	0.611513	0.903643	0.936798	0.969927	1.17456	1.05644	0.90177		+	13579.2	343049	P60174	Triosephosphate isomerase OS=Homo sapiens OX=9606 GN=TPI1 PE=1 SV=4
-0.443582	-1.00639	-0.935469	-0.886652	-0.89138	-0.904726	0.495077	0.652895	0.542015	0.50797	0.576526	0.600677	0.141893	0.177042	0.268241	0.393415	0.467819	0.24463		+	5721.68	176892	Q13200	26S proteasome non-ATPase regulatory subunit 2 OS=Homo sapiens OX=9606 GN=PSMD2 PE=1 SV=3
-0.795374	-2.27928	-1.06917	-1.29801	-1.30091	-1.38214	1.00969	1.5648	1.17651	1.33523	1.05077	1.56076	-0.0414057	-0.189511	0.131879	0.210469	0.197087	0.118602		+	339268	4.42449e+06	P41252	Isoleucine--tRNA ligase, cytoplasmic OS=Homo sapiens OX=9606 GN=IARS1 PE=1 SV=2
0.407083	-0.191156	0.0189592	0.0308076	0.21013	0.0232583	-0.250067	-0.243454	-0.0879725	-0.529243	-0.204351	-0.316351	0.313711	0.344822	0.226172	-0.0614222	-0.0295695	0.338644		+	0,00128259789438928	0,00293042133906718	P27797	Calreticulin OS=Homo sapiens OX=9606 GN=CALR PE=1 SV=1
0.557719	0.0063574	0.342592	-0.0229166	0.191991	0.0996916	0.331642	0.150988	0.595476	0.143431	0.309702	-0.285215	-0.474582	-0.193109	-0.544672	-0.573042	-0.352968	-0.283087		+	0,000374715266734351	0,000971622401309423	Q9UJZ1	Stomatin-like protein 2, mitochondrial OS=Homo sapiens OX=9606 GN=STOML2 PE=1 SV=1
-0.919182	-1.58567	-1.24544	-1.15229	-1.06685	-1.26205	-0.81818	-0.871456	-0.875454	-0.743293	-0.88302	-1.42481	2.27446	2.31863	2.11624	2.05406	1.83298	2.25132		+	5.41156	1139.26	P48735	Isocitrate dehydrogenase [NADP], mitochondrial OS=Homo sapiens OX=9606 GN=IDH2 PE=1 SV=2
3.20271	2.41012	2.94236	2.6614	2.91237	2.62052	-1.32925	-2.26249	-1.86317	-3.16739	-1.4992	-1.88304	-0.122698	-0.389187	-1.04106	-1.10937	-2.29462	0.211982		+	67384.6	7.63865e+06	P23229	Integrin alpha-6 OS=Homo sapiens OX=9606 GN=ITGA6 PE=1 SV=5
-0.441635	-0.727509	-1.07369	-0.655957	-0.851284	-0.309352	-0.230855	0.309104	-0.282346	0.212195	-0.289783	0.366124	0.632409	0.638885	0.65599	0.816468	0.586091	0.645143		+	4.79758e+07	2.69848e+08	P00558	Phosphoglycerate kinase 1 OS=Homo sapiens OX=9606 GN=PGK1 PE=1 SV=3
0.670952	-0.258931	0.389502	0.29873	0.553358	0.150052	-0.665178	-1.08389	-1.26936	-1.61178	-0.784299	-1.3287	1.00906	0.89008	0.945115	0.756411	0.390259	0.948626		+	4.66561e+06	3.74064e+07	P50895	Basal cell adhesion molecule OS=Homo sapiens OX=9606 GN=BCAM PE=1 SV=2
-0.882447	2.15721	0.381041	1.27745	0.739723	1.20618	-0.697052	-1.37516	-1.22528	-1.10172	-0.734886	-0.237094	0.40635	-0.216104	-0.0892063	0.404227	0.0803914	-0.0936275		+	0,00159561886313088	0,00356534286183735	P11498	Pyruvate carboxylase, mitochondrial OS=Homo sapiens OX=9606 GN=PC PE=1 SV=2
0.395439	0.193709	0.448977	0.161973	0.299402	-0.0544786	0.232985	0.314332	0.616096	0.535899	0.222604	-0.65504	-0.299386	-0.0715036	-0.403977	-0.619697	-0.852357	-0.464978	Met-loss [N-Term]	+	0,00286347357607917	0,00605424040164803	O75694	Nuclear pore complex protein Nup155 OS=Homo sapiens OX=9606 GN=NUP155 PE=1 SV=1
3.45738	2.90225	3.43578	2.98836	3.29538	2.94788	1.64125	1.50663	1.79338	0.864998	1.57084	1.37137	-5.02063	-4.25223	-5.38054	-4.83407	-3.55072	-4.73729	Acetyl [N-Term]	+	1.44068	579.021	P08195	4F2 cell-surface antigen heavy chain OS=Homo sapiens OX=9606 GN=SLC3A2 PE=1 SV=3
-0.658592	-1.76535	-1.36244	-1.22937	-1.26789	-1.17998	-0.0680966	0.543121	0.146368	0.0351215	-0.222483	0.506141	0.766742	0.957283	1.02308	1.10508	1.6229	1.04836		+	899712	9.58464e+06	P12268	Inosine-5'-monophosphate dehydrogenase 2 OS=Homo sapiens OX=9606 GN=IMPDH2 PE=1 SV=2
0.309283	-0.418604	-0.241365	-0.19902	-0.183928	-0.255554	-0.409744	-0.590618	-0.148372	-0.19042	-0.341673	-1.08113	0.629313	0.812824	0.693188	0.399163	0.44578	0.770878		+	1.00235e+09	3.92507e+09	P09622	Dihydrolipoyl dehydrogenase, mitochondrial OS=Homo sapiens OX=9606 GN=DLD PE=1 SV=2
0.410639	-0.61698	-0.0347278	-0.371829	0.045172	-0.267133	0.384235	0.313819	0.553807	0.581588	0.373664	-0.0300968	-0.0490558	0.129197	-0.305169	-0.244807	-0.669701	-0.202622		+	0,00628999753994692	0,0123153583366277	O95202	Mitochondrial proton/calcium exchanger protein OS=Homo sapiens OX=9606 GN=LETM1 PE=1 SV=1
0.134538	-0.545757	0.318476	-0.382968	0.113554	-0.107324	-0.187795	-0.481136	-0.0411484	-0.208297	-0.321391	-1.14167	0.592961	0.74511	0.514067	0.361342	-0.0741894	0.711627		+	0,00187612123040744	0,00412448133248697	Q9Y2X3	Nucleolar protein 58 OS=Homo sapiens OX=9606 GN=NOP58 PE=1 SV=1
-0.566619	-1.40188	-0.823363	-0.68404	-1.06712	-0.798994	0.159965	0.482679	0.163	0.31851	0.292413	0.526891	0.731496	0.541906	0.553604	0.678369	0.486017	0.407169	Acetyl [N-Term]	+	660348	752422	P11940	Polyadenylate-binding protein 1 OS=Homo sapiens OX=9606 GN=PABPC1 PE=1 SV=2
-3.78947	-4.25368	-3.36747	-4.84934	-6.58333	-4.28546	1.5669	2.24524	1.39777	1.87389	1.68574	2.43645	2.41913	2.56508	2.56951	3.10651	2.47009	2.79244	Met-loss [N-Term]	+	2583.26	95171.6	P12277	Creatine kinase B-type OS=Homo sapiens OX=9606 GN=CKB PE=1 SV=1
2.53938	2.45559	2.59421	2.43868	2.61152	2.39033	-0.816643	-0.632647	-0.864514	-1.45603	-2.79377	0.195188	-2.15505	-2.38903	-0.398049	-1.59806	-1.25195	-0.869143		+	1.44614e+07	9.73117e+07	P02533	Keratin, type I cytoskeletal 14 OS=Homo sapiens OX=9606 GN=KRT14 PE=1 SV=4
0.00656679	-0.321882	0.205077	-0.201135	0.0891168	-0.209974	-0.565162	-0.912965	-0.643279	-0.416473	-0.754363	-2.3095	1.08032	1.28658	0.91289	0.775979	0.909682	1.06852		+	5.10862e+08	2.14893e+08	Q9UJS0	Calcium-binding mitochondrial carrier protein Aralar2 OS=Homo sapiens OX=9606 GN=SLC25A13 PE=1 SV=2
-1.69267	-2.46083	-1.79853	-2.24024	-2.3581	-2.00308	1.80117	1.19096	1.71465	1.849	1.47102	0.513713	0.553823	1.00301	0.639772	0.616228	0.231346	0.968751		+	18728.2	433494	Q5JRX3	Presequence protease, mitochondrial OS=Homo sapiens OX=9606 GN=PITRM1 PE=1 SV=3
-0.652013	-1.19744	-0.966843	-0.935999	-0.990076	-0.811408	0.34909	0.742065	0.398038	0.505695	0.37	0.764873	0.229659	0.433526	0.48809	0.527973	0.249179	0.495593		+	25315	556805	P60842	Eukaryotic initiation factor 4A-I OS=Homo sapiens OX=9606 GN=EIF4A1 PE=1 SV=1
-0.534631	1.21771	0.870794	0.338117	0.102101	0.48052	-0.78203	-0.420538	-0.659817	-0.575281	-0.911038	-0.192053	0.266737	-0.00147841	-0.084614	0.0709322	1.21009	-0.395519		+	0,00845467443671639	0,0161182042624938	Q9Y230	RuvB-like 2 OS=Homo sapiens OX=9606 GN=RUVBL2 PE=1 SV=3
0.22608	-0.413121	0.016637	-0.288808	-0.298788	-0.24524	2.65067	3.29023	2.60143	3.21579	2.84626	3.31037	-3.55938	-2.9196	-2.8787	-2.88572	-1.90984	-2.75827	Met-loss+Acetyl [N-Term]	+	29.9084	3888.98	P11413	Glucose-6-phosphate 1-dehydrogenase OS=Homo sapiens OX=9606 GN=G6PD PE=1 SV=4
0.0709294	-0.414814	-0.368937	-0.230757	-0.111304	-0.268393	0.457064	0.218395	0.551819	0.162662	0.251701	0.147043	-0.363937	0.12134	-0.0512792	0.151113	-0.435476	0.112831	Met-loss+Acetyl [N-Term]	+	0,00164096204205536	0,00364924204624083	P33993	DNA replication licensing factor MCM7 OS=Homo sapiens OX=9606 GN=MCM7 PE=1 SV=4
0.110798	-0.446975	-0.256829	-0.135205	0.00693501	0.124911	0.298314	0.139357	0.400567	0.205216	0.387689	0.369103	-0.257564	-0.182441	-0.090953	-0.0906097	-0.263805	-0.318509	Acetyl [N-Term]	+	0,000111669610888611	0,000325010763488181	Q14566	DNA replication licensing factor MCM6 OS=Homo sapiens OX=9606 GN=MCM6 PE=1 SV=1
0.243627	-0.356777	-0.198718	0.164158	-0.19854	-0.118965	0.31032	0.44913	0.479594	0.372757	0.1918	0.390385	-0.590919	0.0552793	0.0495306	-0.394796	-0.723112	-0.124755		+	0,000956880121143184	0,00224380679407096	P49736	DNA replication licensing factor MCM2 OS=Homo sapiens OX=9606 GN=MCM2 PE=1 SV=4
0.0733587	-0.489497	0.337552	-0.241397	0.104193	-0.282264	-0.197982	-0.364819	-0.100169	-0.24869	-0.241706	-0.993714	0.558416	0.63573	0.428193	0.286523	0.111356	0.624915		+	0,00069286613946434	0,00167844449455992	P22087	rRNA 2'-O-methyltransferase fibrillarin OS=Homo sapiens OX=9606 GN=FBL PE=1 SV=2
-0.341535	-2.31649	-0.609001	-0.610157	-1.20636	-2.03963	0.721134	0.871223	0.765165	0.691078	0.550119	0.51128	0.387121	0.46603	0.485107	0.403284	0.795267	0.476375		+	1.13374e+09	4.36608e+09	Q99460	26S proteasome non-ATPase regulatory subunit 1 OS=Homo sapiens OX=9606 GN=PSMD1 PE=1 SV=2
0.628653	0.0120481	0.171722	0.30886	-0.135187	0.275228	-0.15136	0.724422	-0.0374057	0.268186	0.122922	0.6753	-0.532145	-0.363528	-0.328679	-0.488854	-0.638808	-0.511374		+	0,000332776508760969	0,000874156236026288	P15311	Ezrin OS=Homo sapiens OX=9606 GN=EZR PE=1 SV=4
-0.894107	-0.949345	-0.813864	-1.02643	-1.24069	-1.14708	0.396625	0.605568	0.245064	0.465061	0.35655	0.432102	0.5555	0.71694	0.766151	0.788093	0.0500239	0.69384	Met-loss [N-Term]	+	64612.3	1.17552e+06	O14980	Exportin-1 OS=Homo sapiens OX=9606 GN=XPO1 PE=1 SV=1
-0.522624	-1.50372	-0.955507	-1.1181	-0.811173	-1.39508	1.51067	1.2195	1.43007	1.09173	1.44766	0.594857	-0.0204388	0.0436405	-0.251739	-0.108881	-0.512531	-0.138336		+	948756	9.89258e+06	O75955	Flotillin-1 OS=Homo sapiens OX=9606 GN=FLOT1 PE=1 SV=3
-0.586631	-1.63997	-1.32125	-1.52592	-0.891799	-0.866278	0.413328	0.323015	0.636875	0.381306	0.237331	0.0612278	0.520195	0.911474	0.64621	0.934973	0.93821	0.827698		+	1.39775e+06	1.36111e+07	P05455	Lupus La protein OS=Homo sapiens OX=9606 GN=SSB PE=1 SV=2
-2.65562	-3.37243	-3.37214	-3.89129	-2.08387	-2.0186	-2.95605	-4.26042	-3.5482	-4.51969	-3.64406	-1.94012	6.54135	6.63465	6.50034	6.34989	5.54377	6.69249		+	35.2582	4212.88	P15309	Prostatic acid phosphatase OS=Homo sapiens OX=9606 GN=ACP3 PE=1 SV=3
-0.760099	-0.773062	-1.17117	-1.21214	-1.53962	-1.3652	1.17269	1.80658	1.18137	1.70602	1.26233	1.86292	-0.964867	-0.339322	-0.27928	-0.207902	0.118039	-0.497273		+	231980	320495	O75083	WD repeat-containing protein 1 OS=Homo sapiens OX=9606 GN=WDR1 PE=1 SV=4
0.709875	0.118409	0.325615	0.503598	0.619916	0.464583	0.10027	0.103356	0.108588	-0.00635285	-0.0988345	-0.0783324	-0.424699	-0.165128	-0.383947	-0.347307	-1.08597	-0.463636		+	1.42176e+09	5.32226e+09	Q16531	DNA damage-binding protein 1 OS=Homo sapiens OX=9606 GN=DDB1 PE=1 SV=1
-0.327701	-0.963513	-0.454493	-0.863201	-0.796865	-0.849154	-0.0977194	-0.434109	-0.0278418	-0.220755	-0.403799	-0.776343	1.12886	1.21837	0.984733	0.908968	0.774721	1.19984		+	491764	5.89184e+06	P24752	Acetyl-CoA acetyltransferase, mitochondrial OS=Homo sapiens OX=9606 GN=ACAT1 PE=1 SV=1
0.218147	-0.211494	-0.442644	0.161505	-0.372654	0.172261	0.331589	0.428778	0.573485	0.366646	0.453473	0.525893	-0.339889	-0.394216	-0.121898	-0.452877	-0.4456	-0.450504		+	1.08906e+09	4.22838e+09	P25205	DNA replication licensing factor MCM3 OS=Homo sapiens OX=9606 GN=MCM3 PE=1 SV=3
-0.0128505	-0.899206	-0.378603	-0.530807	-0.81721	-0.503561	-0.574365	0.0533373	-0.370222	-0.0181387	-0.432361	0.118735	0.529017	0.764727	1.01141	0.786585	0.613573	0.659941	Acetyl [N-Term]	+	2.08223e+08	9.65953e+08	P55060	Exportin-2 OS=Homo sapiens OX=9606 GN=CSE1L PE=1 SV=3
NaN	NaN	-2.18972	-1.01052	-2.7425	NaN	NaN	NaN	-2.45409	-2.25915	-2.92556	-2.3777	2.82092	2.29857	2.69505	2.77353	2.78708	2.5841		+	931759	9.78457e+06	P13637	Sodium/potassium-transporting ATPase subunit alpha-3 OS=Homo sapiens OX=9606 GN=ATP1A3 PE=1 SV=3
-0.804974	-1.53119	-1.58556	-1.63312	-2.88879	-2.17095	0.122362	0.312248	-0.159544	0.591158	0.0272847	0.667534	1.50193	1.4794	1.73547	1.47607	1.34603	1.51463		+	955360	9.91466e+06	Q92900	Regulator of nonsense transcripts 1 OS=Homo sapiens OX=9606 GN=UPF1 PE=1 SV=2
-0.758614	-1.29272	-1.2012	-1.08972	-1.38755	-0.994501	0.410507	0.883496	0.409437	0.558281	0.430853	0.889755	0.375204	0.545294	0.67515	0.635426	0.302351	0.608549	Acetyl [N-Term]	+	27873.4	604060	P63104	14-3-3 protein zeta/delta OS=Homo sapiens OX=9606 GN=YWHAZ PE=1 SV=1
0.613714	-0.013139	0.882716	0.0917118	0.559683	0.243562	-0.119247	-0.236654	-0.0723145	-0.232217	-0.332889	-0.857688	0.252778	0.379277	-0.0889008	-0.286073	-0.897928	0.113608		+	0,01479283778127	0,0268910920357708	Q9H0A0	RNA cytidine acetyltransferase OS=Homo sapiens OX=9606 GN=NAT10 PE=1 SV=2
0.236065	-0.270871	0.138799	-0.00315963	-0.0833646	-0.104501	0.339917	0.255755	0.42958	0.535695	0.5041	-0.13816	-0.336291	-0.266053	-0.289947	-0.374505	-0.346809	-0.226249		+	9.66402e+09	0,000285401574490333	P31040	Succinate dehydrogenase [ubiquinone] flavoprotein subunit, mitochondrial OS=Homo sapiens OX=9606 GN=SDHA PE=1 SV=2
-0.419786	-3.866	-0.814919	-1.20489	-2.73986	-0.909236	1.88859	2.4538	1.97066	2.20148	1.94592	2.40945	-0.952815	-0.458769	-0.647187	-0.0980384	-0.206662	-0.551737		+	2.35348e+08	1.07598e+09	P56192	Methionine--tRNA ligase, cytoplasmic OS=Homo sapiens OX=9606 GN=MARS1 PE=1 SV=2
0.64947	0.102493	0.445241	0.304977	0.583334	0.38055	-0.12028	-0.592372	-0.234654	-0.924058	-0.241368	-0.439627	0.330322	0.099666	-0.00578753	-0.159884	-0.367697	0.189676		+	0,000158301359671917	0,000447474623471577	Q9UHB6	LIM domain and actin-binding protein 1 OS=Homo sapiens OX=9606 GN=LIMA1 PE=1 SV=1
0.739416	0.275445	0.762368	0.510678	0.55195	0.436322	-0.0666632	-0.144901	0.12848	0.090901	0.00335937	-0.584138	-0.384536	-0.355148	-0.502773	-0.695091	-0.339176	-0.426492	Acetyl [N-Term];Met-loss+Acetyl [N-Term]	+	1.2372e+08	6.15259e+08	P12236	ADP/ATP translocase 3 OS=Homo sapiens OX=9606 GN=SLC25A6 PE=1 SV=4
2.00343	1.4469	1.88576	1.60972	1.70219	1.53045	0.915896	0.728991	1.05671	0.887345	0.73061	0.310731	-2.50827	-2.14914	-2.79862	-2.76743	-2.27911	-2.30616		+	3.13155	988.899	Q16822	Phosphoenolpyruvate carboxykinase [GTP], mitochondrial OS=Homo sapiens OX=9606 GN=PCK2 PE=1 SV=4
0.117898	-0.616406	-0.335775	-0.227963	-0.351955	-0.322355	0.662336	0.649805	0.446028	0.536177	0.397917	0.385849	-0.240389	-0.322353	-0.257038	-0.189098	-0.220627	-0.112049		+	3.70607e+07	2.17014e+07	P28838	Cytosol aminopeptidase OS=Homo sapiens OX=9606 GN=LAP3 PE=1 SV=3
-0.337057	-1.22069	-0.889384	-0.773351	-0.729523	-0.259549	0.925597	1.30165	0.856996	0.336171	0.996116	1.73245	-0.267379	-0.551879	-0.503503	-0.414483	0.0948058	-0.296996	Met-loss+Acetyl [N-Term]	+	1.57579e+08	7.59713e+08	P67936	Tropomyosin alpha-4 chain OS=Homo sapiens OX=9606 GN=TPM4 PE=1 SV=3
-2.145	-2.83295	-2.99491	-2.85598	-4.35034	-2.52499	0.969832	1.49539	0.70859	1.25752	1.07344	1.43869	1.67574	1.89036	1.89665	2.1198	1.18259	1.99555		+	8982.58	254564	O75874	Isocitrate dehydrogenase [NADP] cytoplasmic OS=Homo sapiens OX=9606 GN=IDH1 PE=1 SV=2
2.7732	2.50127	2.62385	2.40628	2.91407	2.72723	-0.611302	-0.949987	-0.763391	-1.74177	-0.821759	-1.17121	-9.88648	NaN	NaN	NaN	NaN	NaN		+	198662	2.85158e+06	P04439	HLA class I histocompatibility antigen, A alpha chain OS=Homo sapiens OX=9606 GN=HLA-A PE=1 SV=2
0.162611	-0.42995	0.0241132	-0.0637526	0.252046	-0.20457	-0.265226	-0.486822	-0.17913	-0.257879	-0.281234	-0.735309	0.480582	0.674191	0.490019	0.323241	-0.123903	0.620972	Acetyl [N-Term];Met-loss [N-Term];Met-loss+Acetyl [N-Term]	+	0,000303211804515095	0,000805104737394136	P31943	Heterogeneous nuclear ribonucleoprotein H OS=Homo sapiens OX=9606 GN=HNRNPH1 PE=1 SV=4
0.506623	0.202863	0.783298	0.409856	0.581122	0.436614	-0.498812	-0.763501	-0.193015	-0.597199	-0.421275	-1.0208	0.311748	0.480255	0.188886	-0.148778	-0.568606	0.310716	Met-loss+Acetyl [N-Term]	+	6.6159e+09	0,000205978122148827	P11387	DNA topoisomerase 1 OS=Homo sapiens OX=9606 GN=TOP1 PE=1 SV=2
0.685118	-0.1964	0.625517	0.0354383	0.267848	0.356828	0.348655	0.110903	0.283714	0.353332	0.293045	-0.832731	-0.15645	-0.125296	-0.496231	-0.583454	-0.874624	-0.0952112		+	0,0192202239508014	0,0339483060673164	P54886	Delta-1-pyrroline-5-carboxylate synthase OS=Homo sapiens OX=9606 GN=ALDH18A1 PE=1 SV=2
0.96248	-0.0453792	0.676901	0.278387	0.591375	0.435938	-1.11814	-1.44064	-0.788549	-1.07282	-1.297	-2.0581	0.886706	0.963337	0.726525	0.72617	0.575962	0.996848		+	2.70458e+06	2.36304e+07	Q96I99	Succinate--CoA ligase [GDP-forming] subunit beta, mitochondrial OS=Homo sapiens OX=9606 GN=SUCLG2 PE=1 SV=2
-0.700521	-1.54117	-1.23415	-1.34251	-0.739028	-1.45691	0.699844	0.0919018	0.609076	0.170074	0.463854	-0.323631	1.15793	1.20944	1.12346	0.653179	-0.0878792	1.24704		+	1.76437e+08	8.42363e+08	Q8IX12	Cell division cycle and apoptosis regulator protein 1 OS=Homo sapiens OX=9606 GN=CCAR1 PE=1 SV=2
-0.786741	-1.29886	-1.48771	-1.03906	-1.23594	-0.908204	0.105683	0.73033	0.230895	0.549399	0.443257	0.681828	0.54498	0.810205	0.956147	0.868186	0.0985823	0.737016	Acetyl [N-Term]	+	1.40749e+06	1.36758e+07	P62258	14-3-3 protein epsilon OS=Homo sapiens OX=9606 GN=YWHAE PE=1 SV=1
-0.0704074	-0.686148	0.0277399	-0.353058	-0.0850292	-0.306798	-1.18602	-0.990723	-0.925709	-1.07849	-1.01257	-1.26052	1.59657	1.42778	1.32989	1.30571	0.861268	1.40652	Acetyl [N-Term]	+	285.962	102784	Q13151	Heterogeneous nuclear ribonucleoprotein A0 OS=Homo sapiens OX=9606 GN=HNRNPA0 PE=1 SV=1
-0.653292	-1.00043	-1.03211	-0.695813	-0.638041	-0.741132	0.261672	0.110538	0.371032	-0.439286	0.23589	0.142148	0.690646	0.699403	0.77818	0.707036	0.394683	0.808875		+	174156	1.63818e+06	Q96AE4	Far upstream element-binding protein 1 OS=Homo sapiens OX=9606 GN=FUBP1 PE=1 SV=3
-0.424045	-0.875668	-0.567852	-0.728043	-0.615035	-0.685175	1.641	1.38191	1.58436	1.48121	1.4993	0.930263	-0.695521	-0.771322	-0.705183	-0.89218	-0.824997	-0.733021		+	108.099	8611.39	Q12797	Aspartyl/asparaginyl beta-hydroxylase OS=Homo sapiens OX=9606 GN=ASPH PE=1 SV=3
0.240042	0.00133218	0.270285	0.0806283	0.377773	0.00626649	-0.0944949	-0.34044	-0.0840617	-0.0685741	-0.128999	-0.763892	0.324901	0.263814	0.252997	-0.133758	-0.38716	0.183341		+	0,0249229386153894	0,0431249751932042	Q99459	Cell division cycle 5-like protein OS=Homo sapiens OX=9606 GN=CDC5L PE=1 SV=2
0.680188	0.32976	-0.102695	0.495711	0.366203	0.414973	1.44431	2.27635	1.62134	2.03678	1.68858	1.97955	-2.67751	-1.99125	-2.40069	-1.50529	-2.61749	-2.03881		+	1132.35	51609.3	P23381	Tryptophan--tRNA ligase, cytoplasmic OS=Homo sapiens OX=9606 GN=WARS1 PE=1 SV=2
-0.397467	-1.22228	-0.441017	-0.883282	-0.700967	-0.675636	0.298838	0.517277	0.389589	0.445858	0.174496	0.46303	0.414169	0.496712	0.382534	0.266075	0.0653554	0.406714	Met-loss+Acetyl [N-Term]	+	1.55451e+07	1.02575e+08	O00571	ATP-dependent RNA helicase DDX3X OS=Homo sapiens OX=9606 GN=DDX3X PE=1 SV=3
0.613548	-0.948564	-0.682428	-0.272205	0.647373	-0.281	0.703673	0.879897	1.14123	0.708426	1.25971	0.804061	-0.887874	-0.394765	-0.314889	-0.411008	-2.54117	-0.0240187		+	0,00188963213866589	0,00415211912775443	P68032	Actin, alpha cardiac muscle 1 OS=Homo sapiens OX=9606 GN=ACTC1 PE=1 SV=1
-0.0598509	-0.89895	-0.795249	-0.491262	-0.0303118	-0.793765	0.733063	0.793069	0.871072	0.805005	0.752227	0.472726	0.0424412	0.19596	0.00810316	-0.420903	-1.36747	0.184102		+	0,000309790106035541	0,000820600394717273	Q96KR1	Zinc finger RNA-binding protein OS=Homo sapiens OX=9606 GN=ZFR PE=1 SV=2
3.50462	3.01484	3.143	3.29991	3.4443	3.13394	NaN	NaN	-4.18903	NaN	NaN	-2.53555	-2.91943	NaN	-2.90359	-2.51703	-1.74223	-2.73375		+	367304	469321	Q6YHK3	CD109 antigen OS=Homo sapiens OX=9606 GN=CD109 PE=1 SV=2
1.47124	0.785843	1.10868	1.22947	1.37639	0.970942	1.05821	0.920828	0.96872	0.86282	0.997435	0.631819	-2.95573	-2.08459	-1.61282	-2.37313	-1.5596	-1.79653		+	9453.22	261204	P50454	Serpin H1 OS=Homo sapiens OX=9606 GN=SERPINH1 PE=1 SV=2
-0.396617	-0.630655	-0.203264	-0.463989	-0.308749	-0.336565	0.128231	-0.160162	0.229426	-0.157508	-0.0731521	-0.52424	0.745894	0.597695	0.526028	0.29505	0.0690541	0.663521		+	2.86726e+09	9.79931e+09	O94906	Pre-mRNA-processing factor 6 OS=Homo sapiens OX=9606 GN=PRPF6 PE=1 SV=1
-0.479431	-0.853706	-0.935636	-0.713741	-0.863661	-0.669332	0.579419	1.19074	0.517358	0.898497	0.720986	1.33031	-0.225768	-0.0768978	-0.0268681	-0.0193798	-0.194484	-0.178411		+	761484	8.40094e+06	Q06830	Peroxiredoxin-1 OS=Homo sapiens OX=9606 GN=PRDX1 PE=1 SV=1
-1.49953	-1.53426	-1.88755	-1.57273	-2.13171	-1.48377	0.953717	1.3322	1.06982	1.09254	0.996855	1.17305	0.496968	0.628773	0.580456	0.611823	0.55939	0.613957	Met-loss+Acetyl [N-Term]	+	5.25366	1139.26	Q9UQ80	Proliferation-associated protein 2G4 OS=Homo sapiens OX=9606 GN=PA2G4 PE=1 SV=3
-2.66413	-2.17448	-4.73539	-3.43845	-3.49173	-2.088	0.639818	1.48078	0.785223	1.19358	0.830103	1.58821	1.99277	2.06098	2.03342	1.86624	2.00983	2.11123	Met-loss+Acetyl [N-Term]	+	81594.4	1.41462e+06	P33176	Kinesin-1 heavy chain OS=Homo sapiens OX=9606 GN=KIF5B PE=1 SV=1
-0.234508	-0.0933383	0.0771233	0.164863	0.328772	0.411596	-0.245798	-1.09024	-0.883272	-1.31265	-1.09048	-1.24132	1.53179	1.09226	0.862821	0.329864	0.585231	0.807283	Met-loss [N-Term];Met-loss+Acetyl [N-Term]	+	9.19148e+07	4.79758e+08	P10412	Histone H1.4 OS=Homo sapiens OX=9606 GN=H1-4 PE=1 SV=2
-0.237513	-3.20212	-4.54662	-4.2278	NaN	-0.639343	-2.28182	-1.37768	-0.461407	-3.73331	NaN	-1.05268	3.32371	3.34459	3.50603	3.8765	3.98081	3.72866		+	5.03364e+08	2.12345e+09	Q13576	Ras GTPase-activating-like protein IQGAP2 OS=Homo sapiens OX=9606 GN=IQGAP2 PE=1 SV=4
-0.359899	-1.31113	-1.27779	-0.908274	-0.969171	-1.45259	0.36523	0.412555	0.385934	-0.156657	0.1413	0.393888	0.746381	0.817257	0.951593	0.489866	0.465475	1.26603	Met-loss+Acetyl [N-Term]	+	1.42889e+07	9.64444e+07	P16989	Y-box-binding protein 3 OS=Homo sapiens OX=9606 GN=YBX3 PE=1 SV=4
-0.365494	-1.0434	-1.20263	-1.07242	-1.13687	-0.47059	1.28134	1.5616	1.18595	1.5837	1.03002	1.89347	-0.672176	-0.418426	-0.141006	-0.550811	-1.0081	-0.454141		+	51401.6	610878	P18669	Phosphoglycerate mutase 1 OS=Homo sapiens OX=9606 GN=PGAM1 PE=1 SV=2
-0.414561	-0.78121	-0.552298	-0.626042	-0.96156	-0.539747	1.01452	0.889642	1.10835	0.426077	0.618925	0.463402	0.11437	-0.0501597	-0.168411	0.00888994	-0.537792	-0.0123903		+	2.01799e+07	1.2745e+08	Q14254	Flotillin-2 OS=Homo sapiens OX=9606 GN=FLOT2 PE=1 SV=2
-0.149081	-0.531367	-0.323847	-0.304697	-0.0704148	-0.42655	1.8876	1.74007	1.92541	1.30817	1.91243	1.68904	-1.3419	-1.32196	-1.39191	-1.58383	-1.70631	-1.31086		+	6.4321	1236.36	P05556	Integrin beta-1 OS=Homo sapiens OX=9606 GN=ITGB1 PE=1 SV=2
0.178566	-0.682676	-0.145131	-0.463176	-0.409727	-0.426135	0.973231	0.955672	1.1661	0.936579	0.889169	0.472405	-0.559543	-0.523288	-0.632913	-0.517282	-0.908624	-0.303224	Met-loss+Acetyl [N-Term]	+	5.87298e+06	4.54719e+07	Q8WVM8	Sec1 family domain-containing protein 1 OS=Homo sapiens OX=9606 GN=SCFD1 PE=1 SV=4
2.71451	2.6158	3.26458	2.65865	2.85833	2.65098	-2.83103	-0.899249	-1.27971	-1.23836	-2.46904	-0.591132	-1.4348	-1.79842	-1.26694	-1.74281	0.769563	-1.98092	Met-loss+Acetyl [N-Term]	+	1.13723e+07	7.94267e+07	P02538	Keratin, type II cytoskeletal 6A OS=Homo sapiens OX=9606 GN=KRT6A PE=1 SV=3
0.650318	0.604325	0.240649	0.551076	0.598381	0.529714	-0.872989	-1.66939	-1.21561	-1.25349	-1.42449	-1.41683	1.35998	1.33887	1.127	0.523393	-0.821237	1.15034	Acetyl [N-Term]	+	6.66442e+08	2.72054e+09	Q9H2P0	Activity-dependent neuroprotector homeobox protein OS=Homo sapiens OX=9606 GN=ADNP PE=1 SV=1
3.48255	3.30007	3.4018	3.37014	3.23089	3.50632	NaN	-3.15582	-3.21227	-2.63938	NaN	-1.40607	-1.42915	-2.40054	-0.5582	-0.860769	-1.53905	-3.0905	Met-loss [N-Term]	+	754891	8.36434e+06	P20591	Interferon-induced GTP-binding protein Mx1 OS=Homo sapiens OX=9606 GN=MX1 PE=1 SV=4
-0.788047	-1.0878	-0.871237	-0.774744	-0.651475	-1.10967	0.13351	-0.13765	0.239221	-0.0624279	0.052898	-0.324849	1.0482	0.974098	0.95668	0.761978	0.695434	0.945882		+	10710.1	279936	Q9BXP5	Serrate RNA effector molecule homolog OS=Homo sapiens OX=9606 GN=SRRT PE=1 SV=1
0.296355	-0.366831	0.00813876	-0.202413	-0.22347	-0.199913	0.689186	0.517214	0.761595	0.589764	0.529556	-0.212189	-0.369413	-0.00297727	-0.45372	-0.311895	-0.913395	-0.135593		+	0,000720245682483891	0,00173905306513451	Q9NSE4	Isoleucine--tRNA ligase, mitochondrial OS=Homo sapiens OX=9606 GN=IARS2 PE=1 SV=2
0.419476	-0.247731	0.104198	0.076833	0.252539	-0.173041	0.343991	0.293191	0.317371	0.107551	0.299478	0.00744555	-0.189114	-0.292584	-0.335126	-0.482524	-0.285033	-0.21692		+	0,000337643035504911	0,000886413218507846	Q15084	Protein disulfide-isomerase A6 OS=Homo sapiens OX=9606 GN=PDIA6 PE=1 SV=1
-0.656595	-1.00086	-0.939626	-0.597297	-0.736796	-0.808917	0.177775	0.513327	0.378764	0.187949	0.245379	0.432624	0.419019	0.600943	0.588998	0.432069	0.280206	0.483039		+	15201.2	371296	P40227	T-complex protein 1 subunit zeta OS=Homo sapiens OX=9606 GN=CCT6A PE=1 SV=3
0.448441	-0.363007	-0.103026	0.0140279	0.749066	0.00385793	2.58608	2.24591	2.62196	1.80028	2.26661	2.03823	-2.51044	-2.41597	-1.65015	-2.80746	-3.4295	-1.49491		+	47301.4	937755	Q8WWI1	LIM domain only protein 7 OS=Homo sapiens OX=9606 GN=LMO7 PE=1 SV=3
0.224693	-0.381383	0.0204839	0.152455	0.350635	-0.177671	-0.290477	-0.686757	-0.219112	-0.391677	-0.366256	-1.52666	0.715514	0.800742	0.748555	0.40689	-0.0681048	0.688125		+	0,000436600529697606	0,00110550454856421	Q9H0D6	5'-3' exoribonuclease 2 OS=Homo sapiens OX=9606 GN=XRN2 PE=1 SV=1
-0.737186	-1.88101	-1.69326	-1.0742	-0.981197	-1.74237	1.11856	1.48149	1.28137	1.3419	1.19803	1.76954	-0.538411	0.0716395	0.690576	-0.0849119	-0.346108	0.125558		+	2.17714e+06	1.98048e+07	P35241	Radixin OS=Homo sapiens OX=9606 GN=RDX PE=1 SV=1
-0.679213	-2.13429	-1.06024	-1.14612	-0.728939	-1.52747	0.706368	0.641087	0.9101	0.776868	0.504124	0.0501316	0.640143	0.994096	0.64787	0.322062	0.231986	0.851447		+	7.46438e+07	3.99589e+08	Q6DD88	Atlastin-3 OS=Homo sapiens OX=9606 GN=ATL3 PE=1 SV=1
1.0517	1.21171	1.12984	1.17119	1.24984	1.10994	-0.211928	-0.325852	-0.187636	-0.034096	-0.122999	-0.750923	-0.809046	-0.792818	-0.914652	-0.918806	-1.04051	-0.814951	Acetyl [N-Term];Met-loss+Acetyl [N-Term]	+	302.835	18856.8	P05141	ADP/ATP translocase 2 OS=Homo sapiens OX=9606 GN=SLC25A5 PE=1 SV=7
-2.42156	-1.35983	-2.90726	-2.0272	-1.52709	-1.50945	-2.74234	-1.78909	-2.37714	-1.23789	-3.30412	-1.39947	4.03357	4.34125	4.40013	4.50077	2.80073	4.52597		+	9408.57	261204	Q92597	Protein NDRG1 OS=Homo sapiens OX=9606 GN=NDRG1 PE=1 SV=1
0.472221	-0.0142036	0.40799	0.0657258	0.248306	0.150242	-0.371255	-0.371826	-0.203876	-0.169302	-0.28339	-0.827678	0.290482	0.224795	-0.0321098	0.032761	0.178938	0.202179	Met-loss+Acetyl [N-Term]	+	0,000126539434682796	0,000364450059109214	P21796	Voltage-dependent anion-selective channel protein 1 OS=Homo sapiens OX=9606 GN=VDAC1 PE=1 SV=2
1.99175	0.816814	1.59166	1.14229	1.61377	1.41816	0.91963	0.785911	1.03306	0.962231	0.700085	-0.0273019	-2.15154	-1.6219	-2.00355	-1.88568	-3.1411	-2.14428		+	105942	1.7283e+06	O00116	Alkyldihydroxyacetonephosphate synthase, peroxisomal OS=Homo sapiens OX=9606 GN=AGPS PE=1 SV=1
2.0376	1.67873	1.93747	1.8656	2.01787	1.84554	-0.850276	-0.781556	-0.755424	-0.709939	-0.322187	-1.39563	-0.88371	-1.31904	-1.23542	-0.921169	-1.21156	-0.996911		+	109.079	8611.39	P29590	Protein PML OS=Homo sapiens OX=9606 GN=PML PE=1 SV=3
0.858071	-0.035057	0.433598	0.399553	0.36629	0.179701	-0.342928	-0.627603	-0.0873851	-0.627647	-0.354954	-1.30903	0.306315	0.403521	-0.0933951	0.209957	-0.0517138	0.372707	Met-loss+Acetyl [N-Term]	+	0,000377643813856387	0,000978642028756793	O94826	Mitochondrial import receptor subunit TOM70 OS=Homo sapiens OX=9606 GN=TOMM70 PE=1 SV=1
3.05777	2.33851	2.93628	2.76182	2.96053	2.69576	-1.74424	NaN	NaN	NaN	-6.23156	-2.60937	-4.21113	NaN	NaN	NaN	-1.95437	NaN		+	0,00021553052222291	0,000590698686681328	P19013	Keratin, type II cytoskeletal 4 OS=Homo sapiens OX=9606 GN=KRT4 PE=1 SV=5
-0.118301	-1.3858	-1.26147	-0.107315	-0.925456	-0.574986	-0.941416	0.100446	-0.77797	-0.0366156	-0.7286	-1.35695	0.834392	1.55157	1.24474	1.59188	1.32328	1.56858		+	2.12088e+08	9.80795e+08	P17858	ATP-dependent 6-phosphofructokinase, liver type OS=Homo sapiens OX=9606 GN=PFKL PE=1 SV=6
0.0470059	-0.437965	-0.0624559	-0.379452	-0.216597	-0.315853	-0.305445	-0.34157	-0.24728	-0.243511	-0.297071	-0.52763	0.470515	0.663197	0.427023	0.441683	0.730417	0.594988	Met-loss+Acetyl [N-Term]	+	3.34228e+06	2.82528e+07	P61106	Ras-related protein Rab-14 OS=Homo sapiens OX=9606 GN=RAB14 PE=1 SV=4
-1.1491	-2.8471	-1.8391	-3.3784	-2.6708	-2.68903	1.08711	1.9539	0.986835	1.63303	0.997083	1.44912	0.7856	1.01748	0.90213	1.36632	1.48373	0.911182		+	390214	4.89006e+06	Q06210	Glutamine--fructose-6-phosphate aminotransferase [isomerizing] 1 OS=Homo sapiens OX=9606 GN=GFPT1 PE=1 SV=3
-1.19713	-1.13865	-1.42649	-1.24422	-1.39861	-1.11291	-0.250929	0.325645	-0.180807	0.180918	-0.0981371	0.522463	0.985283	1.08376	1.0599	1.37506	1.45216	1.06269	Met-loss+Acetyl [N-Term]	+	3724.46	123803	P23528	Cofilin-1 OS=Homo sapiens OX=9606 GN=CFL1 PE=1 SV=3
-3.85983	-4.35919	-4.27159	-4.05382	NaN	-4.24948	1.95873	1.53256	2.14213	1.7716	1.8577	1.34876	1.65776	1.83027	1.9793	2.02848	0.702747	1.98387	Met-loss [N-Term]	+	16.5229	2356.37	Q13451	Peptidyl-prolyl cis-trans isomerase FKBP5 OS=Homo sapiens OX=9606 GN=FKBP5 PE=1 SV=2
0.216898	-0.186822	0.162232	-0.33821	-0.0776924	-0.217624	-0.0891164	-0.813697	0.0151145	-0.321863	-0.284065	-0.97799	0.737876	0.86224	0.483126	0.368571	-0.374156	0.835179	Met-loss+Acetyl [N-Term]	+	0,00305680729539763	0,00642633937282049	P18583	Protein SON OS=Homo sapiens OX=9606 GN=SON PE=1 SV=4
-0.0779967	-0.622889	-0.224398	-0.340428	0.0580316	-0.305043	0.149208	-0.159445	0.0186477	-0.639458	-0.00662465	-0.326168	0.690992	0.578781	0.377086	0.294006	-0.194855	0.730554		+	0,00250126239728324	0,00534206814414938	Q14103	Heterogeneous nuclear ribonucleoprotein D0 OS=Homo sapiens OX=9606 GN=HNRNPD PE=1 SV=1
0.412416	-0.926008	0.082505	-0.32775	-0.385332	-0.0678799	0.818791	0.913382	1.0145	0.533566	0.927003	0.457864	-0.448152	-0.543119	-0.331395	-0.973788	-0.817378	-0.339225		+	1.20177e+09	4.5802e+09	Q92896	Golgi apparatus protein 1 OS=Homo sapiens OX=9606 GN=GLG1 PE=1 SV=2
-0.14079	-0.708891	0.167152	-0.0396961	-0.00862439	-0.379292	-0.397463	-0.475918	-0.187544	-0.495655	-0.68301	-1.01975	0.863096	0.966972	0.794672	0.802049	0.081144	0.861553	Met-loss+Acetyl [N-Term]	+	9.86324e+08	3.86916e+09	O60832	H/ACA ribonucleoprotein complex subunit DKC1 OS=Homo sapiens OX=9606 GN=DKC1 PE=1 SV=3
-2.85264	NaN	-0.652953	-2.75159	NaN	-2.79373	-4.24032	-2.63835	-2.22018	NaN	-1.2778	-1.45671	3.66936	3.51516	3.67857	3.40051	2.52611	4.09457		+	2.50428e+07	1.54845e+08	Q12955	Ankyrin-3 OS=Homo sapiens OX=9606 GN=ANK3 PE=1 SV=3
0.956067	0.174578	0.56691	0.60652	0.458135	0.558645	-0.284866	-0.108389	-0.0120447	0.150097	-0.0996015	-0.463796	-0.394426	-0.133463	-0.340347	-0.493685	-0.770336	-0.369999	Met-loss+Acetyl [N-Term]	+	6.60325e+08	2.69806e+09	Q08945	FACT complex subunit SSRP1 OS=Homo sapiens OX=9606 GN=SSRP1 PE=1 SV=1
0.13066	-1.39833	0.126089	-1.08898	-0.304687	-1.7756	2.91574	3.05979	2.87432	2.44187	2.77337	2.94643	-2.6611	-2.23377	-4.20781	-1.53819	NaN	-2.0598		+	2.97722e+06	2.55578e+07	Q13501	Sequestosome-1 OS=Homo sapiens OX=9606 GN=SQSTM1 PE=1 SV=1
-1.99876	NaN	-3.57696	-2.60185	-2.37977	-1.48841	-0.77269	-1.31421	-2.24953	-0.480667	0.0713827	-0.776607	2.63437	2.84754	3.039	2.99333	3.00925	3.04459		+	366480	469321	P08237	ATP-dependent 6-phosphofructokinase, muscle type OS=Homo sapiens OX=9606 GN=PFKM PE=1 SV=2
-1.99264	-2.11804	-2.76621	-2.30215	-2.47593	-2.53925	0.725841	1.41212	0.625196	1.30739	0.784463	1.48965	1.20117	1.48861	1.41525	1.49277	0.969448	1.28232		+	135.938	10361.8	P50395	Rab GDP dissociation inhibitor beta OS=Homo sapiens OX=9606 GN=GDI2 PE=1 SV=2
-2.35821	NaN	-4.83465	NaN	-2.51381	-2.3858	-1.0219	-1.11024	-0.704483	-0.584956	-0.869343	-0.532439	2.88862	3.02845	3.09026	2.91676	2.02377	2.96798		+	94504.2	9.87714e+06	Q53EL6	Programmed cell death protein 4 OS=Homo sapiens OX=9606 GN=PDCD4 PE=1 SV=2
-0.241371	-0.0339383	0.0311519	-0.0711278	0.151896	0.103719	-0.385758	-0.738082	-0.524934	-0.757689	-0.471768	-0.579522	1.16675	0.898992	0.608295	0.19275	0.142913	0.507726	Met-loss [N-Term];Met-loss+Acetyl [N-Term]	+	5.28566e+08	2.21917e+09	P16403	Histone H1.2 OS=Homo sapiens OX=9606 GN=H1-2 PE=1 SV=2
0.243052	-0.676737	0.137737	-0.0116119	-0.188039	-0.248501	0.683767	0.524027	0.505718	0.330807	0.529345	0.386585	-0.326277	-0.217535	-0.205381	-0.485987	-0.816227	-0.164743		+	7.23295e+09	0,000222061611602435	P63010	AP-2 complex subunit beta OS=Homo sapiens OX=9606 GN=AP2B1 PE=1 SV=1
-1.40648	-2.73154	-2.18259	-2.18748	-2.37318	-2.56579	1.99718	2.44005	1.96131	2.56947	2.22307	2.07163	-0.0182968	-0.0570541	0.0664105	0.19137	-0.0202461	0.0221562		+	55.8256	5876.31	P00390	Glutathione reductase, mitochondrial OS=Homo sapiens OX=9606 GN=GSR PE=1 SV=2
0.441273	0.0571392	0.643185	0.222642	0.547476	0.152018	-1.17491	-1.37307	-1.15813	-1.06153	-1.32848	-1.82014	1.17931	1.31468	1.02475	0.73429	0.495715	1.10378		+	8259.42	1.42636e+06	O75367	Core histone macro-H2A.1 OS=Homo sapiens OX=9606 GN=MACROH2A1 PE=1 SV=4
-0.387817	-1.1002	-0.873656	-0.600287	-0.0769782	-0.798346	-1.44657	-1.62776	-1.23708	-0.722178	-2.11319	-1.77116	2.35291	2.46038	2.3986	1.88378	1.27952	2.38002	Met-loss+Acetyl [N-Term]	+	102120	168459	Q92922	SWI/SNF complex subunit SMARCC1 OS=Homo sapiens OX=9606 GN=SMARCC1 PE=1 SV=3
-0.620816	-1.1657	-1.60805	-1.34477	-1.20173	-1.06724	0.257287	0.942435	0.369151	0.513133	0.327489	0.928881	0.519973	0.702224	0.746737	0.815442	0.275656	0.609904		+	1.25301e+06	1.24485e+07	P55786	Puromycin-sensitive aminopeptidase OS=Homo sapiens OX=9606 GN=NPEPPS PE=1 SV=2
-1.35891	-3.05484	-1.28087	-1.4049	-1.88142	-2.55753	0.708488	1.13961	0.643434	0.758108	0.124176	0.826616	0.891079	1.27535	1.44414	1.41594	0.976656	1.33487		+	186077	1.72825e+07	P53618	Coatomer subunit beta OS=Homo sapiens OX=9606 GN=COPB1 PE=1 SV=3
2.56241	2.09927	2.63588	2.31765	2.62461	2.32432	-2.68949	-4.08822	-3.19311	-2.40867	-4.03288	-2.19258	0.73931	0.913087	0.891917	0.403745	0.359674	0.733079		+	2487.97	92431.3	Q9Y446	Plakophilin-3 OS=Homo sapiens OX=9606 GN=PKP3 PE=1 SV=1
1.03641	0.427136	0.883539	0.684269	0.799119	0.590296	0.296538	0.0932618	0.296307	0.307793	0.238484	-0.372982	-0.770018	-0.577495	-0.770307	-1.07148	-1.28953	-0.801332		+	3.71803e+06	3.06097e+07	P00505	Aspartate aminotransferase, mitochondrial OS=Homo sapiens OX=9606 GN=GOT2 PE=1 SV=3
-0.281018	-1.09937	-0.706827	-0.314788	-1.88311	-0.412685	-0.850132	-0.194135	-0.673523	0.0215648	-0.291183	0.229529	0.990382	1.19375	1.28017	1.1702	1.00789	0.813284		+	7.39618e+08	2.98344e+09	Q9P258	Protein RCC2 OS=Homo sapiens OX=9606 GN=RCC2 PE=1 SV=2
0.104769	-0.435397	0.15512	-0.213948	-0.128309	-0.256734	0.647008	0.421391	0.661498	0.769244	0.630172	0.0286473	-0.352182	-0.321229	-0.51641	-0.521075	-0.259864	-0.4127	Met-loss+Acetyl [N-Term]	+	5.39429e+07	2.2568e+09	P45880	Voltage-dependent anion-selective channel protein 2 OS=Homo sapiens OX=9606 GN=VDAC2 PE=1 SV=2
-0.435074	-0.758857	-0.50271	-0.773782	-0.159154	-0.514333	-0.438798	-0.693477	-0.614488	-0.686996	-0.54138	-1.14667	1.32034	1.50967	0.864607	1.25669	0.689185	1.62523	Acetyl [N-Term]	+	894867	9.55606e+06	Q9H0U4	Ras-related protein Rab-1B OS=Homo sapiens OX=9606 GN=RAB1B PE=1 SV=1
-0.0987002	-0.819994	-0.935674	-0.458921	-0.392281	-0.231983	-1.6659	-2.00779	-1.90033	-1.5594	-1.28452	-1.30969	2.08814	2.34101	2.37668	2.18696	1.56885	2.10354		+	482.455	26661.7	P54920	Alpha-soluble NSF attachment protein OS=Homo sapiens OX=9606 GN=NAPA PE=1 SV=3
-0.54687	-0.427726	-1.06416	-0.558435	-0.872889	-0.689653	0.393778	0.949309	0.380143	0.608212	0.582901	0.765139	-0.176534	0.0743221	0.161934	0.214695	0.162167	0.0436672	Acetyl [N-Term]	+	5.12172e+06	4.06386e+07	P54136	Arginine--tRNA ligase, cytoplasmic OS=Homo sapiens OX=9606 GN=RARS1 PE=1 SV=2
-3.35258	-1.80494	-2.14648	-2.63168	NaN	NaN	-2.06256	NaN	-3.2614	-1.86154	-2.17393	-1.25028	3.29337	3.423	3.52247	3.68666	3.10985	3.51004	Acetyl [N-Term]	+	78918.4	1.37904e+06	P10275	Androgen receptor OS=Homo sapiens OX=9606 GN=AR PE=1 SV=3
-2.40444	-2.98308	-2.41513	-2.30051	-2.38295	-2.9635	4.56748	5.33116	4.69211	4.95928	4.6862	5.1758	NaN	-2.9635	-2.9004	-3.20172	-2.15189	-2.74491	Acetyl [N-Term]	+	0.00818596	90.4754	P09936	Ubiquitin carboxyl-terminal hydrolase isozyme L1 OS=Homo sapiens OX=9606 GN=UCHL1 PE=1 SV=2
0.810083	0.308124	0.832599	0.408647	0.296396	0.272935	0.39009	0.160592	0.148736	0.394904	0.336543	-0.268167	-0.493844	-0.380305	-0.422439	-1.03987	-1.42756	-0.327456		+	5.79532e+09	0,000183008046354891	Q5JPE7	Nodal modulator 2 OS=Homo sapiens OX=9606 GN=NOMO2 PE=1 SV=1
-0.170974	-0.84206	-1.22154	-0.456251	0.228478	-0.692326	0.232099	0.20352	0.336241	-1.37942	-0.120264	-0.325153	0.884962	0.782846	0.829523	0.414614	0.41855	0.877157		+	0,00176406898653986	0,00389752573188041	O43290	U4/U6.U5 tri-snRNP-associated protein 1 OS=Homo sapiens OX=9606 GN=SART1 PE=1 SV=1
-3.17556	-2.968	-2.35874	-2.00834	-2.45189	-2.20215	-0.110661	0.426448	-0.207721	0.164499	-0.517375	0.496209	2.33759	2.48757	2.50182	2.64386	2.45001	2.49242	Met-loss+Acetyl [N-Term]	+	67.1042	6592.61	Q96KP4	Cytosolic non-specific dipeptidase OS=Homo sapiens OX=9606 GN=CNDP2 PE=1 SV=2
-1.5348	-1.94409	-1.6688	-2.48888	-2.45048	-2.66638	0.556805	1.16082	0.448639	0.78355	0.608784	0.774416	1.05486	1.45741	1.50264	1.47205	1.54961	1.38385	Met-loss+Acetyl [N-Term]	+	1664.86	669.124	Q8WUM4	Programmed cell death 6-interacting protein OS=Homo sapiens OX=9606 GN=PDCD6IP PE=1 SV=1
-0.912026	-1.81669	-1.57735	-1.35649	-1.09714	-1.18061	0.549702	1.33518	0.495436	0.928408	0.934039	1.49192	0.133179	0.329636	0.612736	0.650492	0.0359636	0.443602	Met-loss+Acetyl [N-Term]	+	1.49427e+06	1.43301e+07	P63241	Eukaryotic translation initiation factor 5A-1 OS=Homo sapiens OX=9606 GN=EIF5A PE=1 SV=2
-0.0370836	-1.70493	-1.82609	-1.17114	-1.03618	-0.575346	0.89957	0.750076	0.816042	0.142752	0.481762	0.985672	0.551865	0.310694	0.708223	0.356598	-0.557535	0.905048	Met-loss+Acetyl [N-Term]	+	7.74171e+09	0,000235554776993912	P67809	Y-box-binding protein 1 OS=Homo sapiens OX=9606 GN=YBX1 PE=1 SV=3
-0.168931	-0.440916	-0.445751	-0.196632	-0.5379	-0.132313	0.245228	0.846295	0.157547	0.702868	0.375723	0.965811	-0.240539	-0.18203	-0.161367	-0.19601	-0.249172	-0.341909	Met-loss+Acetyl [N-Term]	+	8.67099e+08	3.43807e+09	P00338	L-lactate dehydrogenase A chain OS=Homo sapiens OX=9606 GN=LDHA PE=1 SV=2
-0.338299	-1.52111	-1.0506	-0.855523	-0.785122	-0.938447	0.48334	0.995637	0.684318	0.694125	0.642793	1.11071	0.144387	0.294542	0.257072	0.217342	-0.171517	0.136348		+	1.06372e+07	7.50031e+07	P30153	Serine/threonine-protein phosphatase 2A 65 kDa regulatory subunit A alpha isoform OS=Homo sapiens OX=9606 GN=PPP2R1A PE=1 SV=4
-0.190103	-0.651787	-0.647804	-0.414618	-0.650369	-0.507126	0.367227	0.892935	0.326113	-0.368162	0.60034	1.20131	0.02433	-0.116593	-0.0876409	0.0991362	0.0327128	0.0900935		+	0,000390558257969803	0,00100679770174023	Q14247	Src substrate cortactin OS=Homo sapiens OX=9606 GN=CTTN PE=1 SV=2
-1.02302	-1.6978	-1.9468	-1.25357	-1.34823	-1.00527	0.539993	1.07716	0.505433	1.007	0.576341	1.16368	0.499008	0.816839	0.758426	0.686847	0.0286001	0.615369		+	807350	8.79137e+06	P06744	Glucose-6-phosphate isomerase OS=Homo sapiens OX=9606 GN=GPI PE=1 SV=4
-0.968884	-1.0704	-1.2221	-1.02166	-1.151	-0.963864	0.436789	1.14422	0.446027	0.863652	0.627622	1.17345	0.0882577	0.0415372	0.222003	0.398644	0.841916	0.113793		+	1.1787e+06	1.18164e+06	O43175	D-3-phosphoglycerate dehydrogenase OS=Homo sapiens OX=9606 GN=PHGDH PE=1 SV=4
-1.28815	-1.61113	-1.94	-1.6756	-2.39053	-1.64321	1.82118	2.43975	1.98038	2.43046	1.99677	2.12051	-0.553359	-0.405091	-0.13544	-0.152326	-0.715484	-0.278728		+	160.5	11632.3	P43490	Nicotinamide phosphoribosyltransferase OS=Homo sapiens OX=9606 GN=NAMPT PE=1 SV=1
0.194215	-0.362596	-0.0389289	-0.0896415	-0.0793504	-0.303533	-0.413517	-0.405794	-0.255045	-0.131628	-0.197964	-0.867807	0.450451	0.594986	0.445761	0.448094	0.669335	0.342964		+	7.18083e+08	2.90187e+09	P10515	Dihydrolipoyllysine-residue acetyltransferase component of pyruvate dehydrogenase complex, mitochondrial OS=Homo sapiens OX=9606 GN=DLAT PE=1 SV=3
-1.27439	-2.17155	-1.85732	-1.93166	-1.72898	-2.36177	2.13831	1.9719	2.08096	2.2568	2.0433	1.12426	0.108675	0.371536	0.0085961	-0.294337	-0.470438	-0.0138877		+	602.874	18509.1	P07099	Epoxide hydrolase 1 OS=Homo sapiens OX=9606 GN=EPHX1 PE=1 SV=1
-0.0397815	-0.595563	-0.218659	-0.180747	-0.083166	-0.485917	-0.0799912	0.222077	0.0404922	0.276235	0.0769988	0.141259	0.102269	0.355123	0.074834	0.171596	0.0686236	0.154317	Met-loss+Acetyl [N-Term]	+	0,000656089982674997	0,00159899328192181	P62136	Serine/threonine-protein phosphatase PP1-alpha catalytic subunit OS=Homo sapiens OX=9606 GN=PPP1CA PE=1 SV=1
0.465558	0.28327	0.0986389	0.0226215	0.575801	0.0286105	0.50231	0.514891	0.429756	0.349808	0.494259	0.162913	-0.650541	-0.43857	-0.785619	-0.529752	-0.643371	-0.880584		+	7.68598e+06	5.69436e+07	O95782	AP-2 complex subunit alpha-1 OS=Homo sapiens OX=9606 GN=AP2A1 PE=1 SV=3
-0.212987	-0.461718	-0.499529	-0.0656511	-0.287124	-0.23609	0.716051	0.421043	0.74851	0.355476	0.590025	0.58596	-0.331549	-0.0701258	0.0385702	-0.193213	-0.930895	-0.166754		+	1.37408e+09	5.16565e+09	P33992	DNA replication licensing factor MCM5 OS=Homo sapiens OX=9606 GN=MCM5 PE=1 SV=5
0.404639	0.0288788	0.316991	0.245298	0.23066	0.174545	-0.464142	-0.71551	-0.547167	-0.528382	-0.275114	-0.985205	0.559368	0.553341	0.525381	0.23525	-0.301201	0.54237		+	1.94398e+09	6.96051e+09	O95831	Apoptosis-inducing factor 1, mitochondrial OS=Homo sapiens OX=9606 GN=AIFM1 PE=1 SV=1
1.02544	0.499567	0.36834	0.7881	0.636106	0.667507	-0.192632	-0.443247	-0.552177	-0.210287	-0.171285	-0.732979	-0.228698	-0.0902249	-0.223858	-0.258485	-0.820421	-0.060764		+	3.20731e+08	1.40577e+09	P07339	Cathepsin D OS=Homo sapiens OX=9606 GN=CTSD PE=1 SV=1
-0.691622	-1.39325	-0.75447	-1.04013	-1.30864	-2.02483	0.307027	-0.0137149	0.278846	0.175885	0.144259	-0.500575	1.09228	1.12543	1.22912	1.07368	1.06143	1.23926		+	1.87112e+06	1.73422e+07	P46459	Vesicle-fusing ATPase OS=Homo sapiens OX=9606 GN=NSF PE=1 SV=3
0.488792	-0.0555508	0.581311	0.297036	0.498644	0.282029	0.438607	0.106467	0.686354	0.449385	0.287102	-0.0980141	-0.730312	-0.451612	-0.510797	-0.880283	-0.874519	-0.514642		+	2.19308e+08	1.00996e+09	Q8N1F7	Nuclear pore complex protein Nup93 OS=Homo sapiens OX=9606 GN=NUP93 PE=1 SV=2
-0.724188	-1.15087	-1.02164	-0.799188	-1.33455	-1.49994	0.526668	0.617986	0.589732	0.703084	0.540223	0.255218	0.441796	0.58286	0.630017	0.570045	0.626143	0.446597		+	30575.9	647946	Q92499	ATP-dependent RNA helicase DDX1 OS=Homo sapiens OX=9606 GN=DDX1 PE=1 SV=2
-1.15189	-0.413515	-0.212625	-0.610906	-0.671341	-0.343635	-0.481983	-1.33092	-0.384031	-0.500972	-0.408859	-0.358379	1.65073	1.42115	1.25666	0.934958	0.242209	1.36334		+	2.10025e+08	9.72271e+08	Q14676	Mediator of DNA damage checkpoint protein 1 OS=Homo sapiens OX=9606 GN=MDC1 PE=1 SV=3
1.01594	0.309683	0.747078	0.669573	0.546504	0.358008	0.0448174	-0.151645	0.000181622	-0.050468	-0.192834	-0.778759	-0.379491	-0.249324	-0.333171	-0.813736	-0.415241	-0.327118		+	1.33552e+09	5.03782e+09	Q8TCS8	Polyribonucleotide nucleotidyltransferase 1, mitochondrial OS=Homo sapiens OX=9606 GN=PNPT1 PE=1 SV=2
2.31316	1.19693	2.01657	1.6003	2.02675	1.49318	0.929813	1.01961	1.43973	0.207851	0.909234	0.874509	-2.45149	-2.55813	-4.6576	-1.61983	-2.20915	-2.53143		+	2.15851e+06	1.96758e+07	P00533	Epidermal growth factor receptor OS=Homo sapiens OX=9606 GN=EGFR PE=1 SV=2
-0.063738	-0.922364	-0.0994426	-0.44295	-0.330893	-0.370769	-1.07319	-1.6173	-1.55344	-0.99241	-0.991441	-2.69231	1.88538	2.04201	1.78883	1.81396	1.65287	1.96718		+	275436	3.72386e+06	Q02252	Methylmalonate-semialdehyde dehydrogenase [acylating], mitochondrial OS=Homo sapiens OX=9606 GN=ALDH6A1 PE=1 SV=2
1.05641	0.400053	0.871465	0.784347	0.969075	0.660728	0.245948	0.0155503	0.328348	0.295864	0.238372	-0.432129	-0.684168	-0.683649	-0.977108	-0.943749	-1.27454	-0.870812		+	2.52881e+06	2.23597e+07	Q99714	3-hydroxyacyl-CoA dehydrogenase type-2 OS=Homo sapiens OX=9606 GN=HSD17B10 PE=1 SV=3
-0.797121	-1.28946	-1.23668	-0.85947	-0.716221	-0.951226	0.438561	0.897313	0.618621	0.760339	0.593633	0.8042	0.148587	0.295134	0.326045	0.31236	0.486255	0.169129		+	2283.24	507247	P14868	Aspartate--tRNA ligase, cytoplasmic OS=Homo sapiens OX=9606 GN=DARS1 PE=1 SV=2
-1.36546	-2.04975	-1.86036	-1.7135	-1.61341	-2.63256	NaN	NaN	NaN	NaN	NaN	NaN	2.17871	2.10852	2.01103	1.6914	1.32274	1.92263		+	1.07634e+06	1.0914e+07	P12532	Creatine kinase U-type, mitochondrial OS=Homo sapiens OX=9606 GN=CKMT1A PE=1 SV=1
0.785645	-0.0188013	0.79256	0.323728	0.439242	0.0823092	-0.410754	-0.655022	-0.593049	-0.364092	-0.533909	-1.38143	0.211948	0.5186	0.3176	0.156791	-0.0354505	0.364088		+	5.44799e+09	0,000173527035460702	P49821	NADH dehydrogenase [ubiquinone] flavoprotein 1, mitochondrial OS=Homo sapiens OX=9606 GN=NDUFV1 PE=1 SV=4
-0.63654	-1.32817	-2.77361	-0.78231	-1.17343	-2.48536	1.10561	0.762227	1.08687	1.12657	0.853886	0.254267	0.559556	0.961129	0.715773	0.904156	-0.0372002	0.886573		+	5.3957e+08	2.2568e+09	Q9Y3I0	RNA-splicing ligase RtcB homolog OS=Homo sapiens OX=9606 GN=RTCB PE=1 SV=1
-0.0688392	-0.548535	-0.259133	-0.12493	-0.132573	-0.449017	0.536962	0.356966	0.450182	0.383495	0.317749	-0.220444	0.17322	0.0464801	-0.0926629	-0.201588	-0.255388	0.0880546		+	0,00134489742730776	0,00305706862156609	Q8N163	Cell cycle and apoptosis regulator protein 2 OS=Homo sapiens OX=9606 GN=CCAR2 PE=1 SV=2
1.02298	0.453026	0.965033	0.759392	0.949641	0.543625	-0.671915	-0.880569	-1.05762	-1.59527	-0.994474	-2.40322	0.782713	0.63572	0.434874	0.162852	0.314167	0.579052		+	6.05506e+07	3.31305e+08	Q14160	Protein scribble homolog OS=Homo sapiens OX=9606 GN=SCRIB PE=1 SV=4
-0.764743	-2.17891	-1.48688	NaN	-2.70541	-1.61136	0.469625	0.805286	0.567833	0.503715	0.364168	0.881073	0.804769	0.872526	1.13469	0.977428	0.867887	0.49831		+	1.46305e+07	9.78538e+07	P35606	Coatomer subunit beta' OS=Homo sapiens OX=9606 GN=COPB2 PE=1 SV=2
-0.67095	-1.08449	-1.13802	-0.898351	-1.23454	-0.89793	0.19171	0.598614	0.117884	0.645005	0.317515	0.688401	0.455538	0.564211	0.600712	0.55271	0.828377	0.363608	Met-loss+Acetyl [N-Term]	+	168898	2.53117e+06	P63244	Receptor of activated protein C kinase 1 OS=Homo sapiens OX=9606 GN=RACK1 PE=1 SV=3
-1.89669	-2.38747	-2.09696	-2.74229	-1.89764	-1.51587	1.17573	2.20599	1.4727	1.68083	1.41971	2.04863	0.422586	-0.00650618	0.205463	0.778684	0.89168	0.241424	Met-loss+Acetyl [N-Term]	+	17080.4	404967	P54577	Tyrosine--tRNA ligase, cytoplasmic OS=Homo sapiens OX=9606 GN=YARS1 PE=1 SV=4
0.479705	0.133089	0.920422	0.392807	0.621026	0.0718918	0.100227	0.565262	0.824108	0.302357	0.514141	-0.648289	0.0332928	-0.3566	-0.487074	-1.54537	-1.17005	-0.750942		+	0,00168497493893262	0,00374147373431497	Q8IY81	pre-rRNA 2'-O-ribose RNA methyltransferase FTSJ3 OS=Homo sapiens OX=9606 GN=FTSJ3 PE=1 SV=2
-0.356544	-0.857562	-0.644381	-0.655695	-0.672876	-0.577712	0.0614315	0.445577	0.107505	0.403909	0.150671	0.421888	0.274314	0.379182	0.425863	0.24625	0.482582	0.365596		+	860216	925308	P62701	40S ribosomal protein S4, X isoform OS=Homo sapiens OX=9606 GN=RPS4X PE=1 SV=2
-0.576181	-1.02505	-0.98998	-0.703948	-0.958462	-0.835122	0.0468513	0.534276	0.0590068	0.635474	0.19477	0.707353	0.372291	0.416812	0.528611	0.536473	0.700858	0.355966		+	2.19985e+06	1.99011e+07	P23396	40S ribosomal protein S3 OS=Homo sapiens OX=9606 GN=RPS3 PE=1 SV=2
-0.910784	-0.887531	-0.842952	-0.816907	-0.984608	-0.586484	0.504199	1.11946	0.675372	0.857346	0.681632	1.15286	-0.110957	-0.0182888	-0.0395424	0.102273	0.289773	-0.184861	Met-loss+Acetyl [N-Term]	+	117182	1.87796e+06	P26641	Elongation factor 1-gamma OS=Homo sapiens OX=9606 GN=EEF1G PE=1 SV=3
0.176091	-0.205754	-0.0613524	0.294023	0.638108	-0.319142	-1.53731	-1.89344	-2.29217	-1.3993	-2.06357	-2.63521	2.20317	2.17663	2.14749	1.69986	1	2.07187		+	62210.7	1.152e+06	P51532	Transcription activator BRG1 OS=Homo sapiens OX=9606 GN=SMARCA4 PE=1 SV=2
3.33023	2.9852	3.01353	3.14571	3.22373	3.17721	-2.74459	-2.13669	-2.17162	-1.9971	-2.51018	-2.17445	-1.21969	-0.475496	-0.793918	-1.32107	-0.436704	-0.894103	Acetyl [N-Term]	+	0.37769	20.8721	Q14134	Tripartite motif-containing protein 29 OS=Homo sapiens OX=9606 GN=TRIM29 PE=1 SV=2
-0.61219	-1.14223	-0.76337	-0.432672	-0.592804	-0.787307	0.361009	0.509377	0.356677	0.422336	0.444741	0.644534	0.0757532	0.216672	0.17415	0.397769	0.519177	0.208379	Met-loss [N-Term]	+	16747.9	1.58549e+07	P35998	26S proteasome regulatory subunit 7 OS=Homo sapiens OX=9606 GN=PSMC2 PE=1 SV=3
-1.40871	-1.9877	-1.57584	-1.42467	-2.36184	-1.50339	1.11268	1.66697	1.09178	1.54025	1.1869	1.61634	0.157301	0.125686	0.179174	0.641149	0.835594	0.108303	Met-loss+Acetyl [N-Term]	+	20248.7	459075	P16152	Carbonyl reductase [NADPH] 1 OS=Homo sapiens OX=9606 GN=CBR1 PE=1 SV=3
0.982419	0.629624	1.13345	0.697422	0.957883	0.855955	-0.497999	-0.740534	-0.275648	-0.511114	-0.317907	-0.611459	-0.526727	-0.318458	-0.5392	-0.873262	0.217121	-0.26157		+	1.72356e+06	1.11565e+08	Q14573	Inositol 1,4,5-trisphosphate receptor type 3 OS=Homo sapiens OX=9606 GN=ITPR3 PE=1 SV=2
0.707639	0.112396	0.738686	0.248993	0.534076	0.292565	0.602726	0.24823	0.691122	0.530529	0.463972	-0.208254	-1.19144	-0.694792	-0.671598	-1.0387	-0.757562	-0.608585		+	9.21504e+07	4.80177e+08	O43615	Mitochondrial import inner membrane translocase subunit TIM44 OS=Homo sapiens OX=9606 GN=TIMM44 PE=1 SV=2
-0.641454	-1.12123	-0.790174	-0.895847	-0.896239	-0.771696	-0.0696829	0.334606	0.101427	0.338255	0.162148	0.389178	0.606917	0.679987	0.690153	0.553084	0.661419	0.669144	Acetyl [N-Term]	+	3702.57	123803	Q15365	Poly(rC)-binding protein 1 OS=Homo sapiens OX=9606 GN=PCBP1 PE=1 SV=2
-2.89631	NaN	NaN	-3.07823	NaN	NaN	1.18646	1.20689	0.703742	1.46094	1.12771	0.288791	NaN	NaN	NaN	NaN	NaN	NaN		+	1.61591e+09	5.95085e+09	P54652	Heat shock-related 70 kDa protein 2 OS=Homo sapiens OX=9606 GN=HSPA2 PE=1 SV=1
-1.34614	-2.21138	-1.9224	-2.46123	-1.31574	-0.956287	-1.54493	-2.64599	-1.93168	-0.543093	-1.3244	NaN	3.18572	3.51019	2.97623	2.79697	2.39066	3.3435	Acetyl [N-Term]	+	145544	2.24983e+06	P33121	Long-chain-fatty-acid--CoA ligase 1 OS=Homo sapiens OX=9606 GN=ACSL1 PE=1 SV=1
-0.646771	-1.02995	-0.855983	-0.865827	-0.442982	-1.13713	0.0303805	-0.0608099	0.336668	0.276596	0.303313	-0.276134	1.07124	1.10906	0.813469	0.61294	-0.21015	0.972079		+	5.7259e+08	2.37025e+09	O00148	ATP-dependent RNA helicase DDX39A OS=Homo sapiens OX=9606 GN=DDX39A PE=1 SV=2
-0.369838	-0.860516	-0.67079	-0.213482	-0.401014	-0.418877	-0.0836604	0.380394	0.157938	0.054382	0.109386	0.0468079	0.363096	0.461374	0.579145	0.475086	0.164119	0.22645		+	2.59641e+08	1.17191e+09	Q99873	Protein arginine N-methyltransferase 1 OS=Homo sapiens OX=9606 GN=PRMT1 PE=1 SV=3
-0.297719	-0.465277	-0.262881	-0.391436	-0.348937	-0.461609	-0.0461238	0.253688	-0.000562986	-0.0203517	0.0352284	0.147394	0.230405	0.354946	0.313152	0.2404	0.461401	0.258283		+	1.43527e+06	1.39152e+07	Q9Y265	RuvB-like 1 OS=Homo sapiens OX=9606 GN=RUVBL1 PE=1 SV=1
-0.406339	-0.900305	-0.702979	-0.780793	-0.766529	-0.734448	0.328086	0.503406	0.337696	0.297582	0.304487	0.344493	0.338644	0.209894	0.363317	0.304151	0.669078	0.290557	Met-loss+Acetyl [N-Term]	+	66341.1	1.19712e+06	O00231	26S proteasome non-ATPase regulatory subunit 11 OS=Homo sapiens OX=9606 GN=PSMD11 PE=1 SV=3
-1.19225	-1.69176	-1.81549	-1.46361	-1.58316	-1.42897	-0.107139	0.488459	-0.24682	0.0468448	0.0399268	0.802296	1.15255	1.22493	1.43278	1.56516	1.39462	1.38163	Acetyl [N-Term];Met-loss [N-Term];Met-loss+Acetyl [N-Term]	+	5546.51	173909	P62937	Peptidyl-prolyl cis-trans isomerase A OS=Homo sapiens OX=9606 GN=PPIA PE=1 SV=2
-0.843335	-2.07907	-1.60899	-1.57341	-2.03383	-1.33012	0.103892	1.31159	0.658819	0.888415	0.847218	1.19759	0.519102	0.818257	0.868845	0.689946	0.813013	0.75207	Met-loss [N-Term]	+	883816	946090	Q96QK1	Vacuolar protein sorting-associated protein 35 OS=Homo sapiens OX=9606 GN=VPS35 PE=1 SV=2
-0.418545	-0.92567	-0.230894	-0.559606	-0.785126	-1.20381	0.577709	0.537915	0.838919	0.564411	0.370333	-0.209163	0.312878	0.655312	0.302418	0.241656	-0.60848	0.539748	Acetyl [N-Term]	+	0,000302925431890665	0,000804827724993167	Q29RF7	Sister chromatid cohesion protein PDS5 homolog A OS=Homo sapiens OX=9606 GN=PDS5A PE=1 SV=1
0.995696	0.346312	1.10835	0.617136	0.717578	0.60047	0.30735	-0.00821463	0.392704	0.101229	0.346375	-0.52071	-0.696523	-0.611751	-0.896171	-0.890047	-1.23491	-0.674881		+	4.53651e+07	2.57788e+08	P52948	Nuclear pore complex protein Nup98-Nup96 OS=Homo sapiens OX=9606 GN=NUP98 PE=1 SV=4
-1.08936	-2.01894	-1.64244	-1.41432	-1.62799	-1.56133	0.271337	0.412416	0.349085	0.572378	0.278362	-0.156128	0.992874	1.16868	1.01948	1.67476	1.58325	1.18789		+	860.78	24711.1	P21964	Catechol O-methyltransferase OS=Homo sapiens OX=9606 GN=COMT PE=1 SV=2
0.377195	-0.0116214	0.457296	0.34663	0.0498611	0.166365	-0.155895	-0.580196	-0.129461	-0.248096	-0.200556	-0.938547	0.287668	0.271198	0.355963	-0.153528	-0.0764407	0.182165	Met-loss+Acetyl [N-Term]	+	0,00137036508336275	0,00310845768781258	A6NHR9	Structural maintenance of chromosomes flexible hinge domain-containing protein 1 OS=Homo sapiens OX=9606 GN=SMCHD1 PE=1 SV=2
0.517124	0.171999	-0.0929543	0.304537	0.67731	0.299256	-0.597507	-0.811536	-0.800859	-0.735914	-0.941572	-1.08237	0.875374	0.906111	0.699671	0.511385	-0.750372	0.850317	Met-loss+Acetyl [N-Term]	+	8.50442e+08	0,000255421537064369	Q96I24	Far upstream element-binding protein 3 OS=Homo sapiens OX=9606 GN=FUBP3 PE=1 SV=2
0.660708	-1.04633	0.444529	-0.720364	-0.21149	-0.333199	-3.8209	-3.6735	-2.93656	-2.75932	-3.17845	-2.84935	3.2934	3.51109	3.34887	3.40854	3.27547	3.58686	Acetyl [N-Term]	+	71.9131	6911.48	P21397	Amine oxidase [flavin-containing] A OS=Homo sapiens OX=9606 GN=MAOA PE=1 SV=1
-0.531711	-0.880904	-0.853936	-0.619706	-0.299879	-0.773932	0.197479	0.27408	0.147691	0.323457	0.116418	-0.115548	0.460185	0.636062	0.615785	0.549039	0.149042	0.606376	Met-loss+Acetyl [N-Term]	+	7.12289e+06	5.3555e+07	P62140	Serine/threonine-protein phosphatase PP1-beta catalytic subunit OS=Homo sapiens OX=9606 GN=PPP1CB PE=1 SV=3
-1.56908	-2.43335	-1.57508	-1.58475	-1.56743	-2.35637	1.38704	1.20863	1.4891	1.39385	1.0578	0.949723	0.389487	0.447638	0.531787	0.848147	0.680464	0.702414		+	2416.72	90545	Q08J23	RNA cytosine C(5)-methyltransferase NSUN2 OS=Homo sapiens OX=9606 GN=NSUN2 PE=1 SV=2
-0.191597	-0.989166	-0.857437	-0.700387	-1.15623	-0.515478	0.252757	0.19768	0.407246	-0.428268	0.241339	-0.0185332	0.772027	0.83504	0.671612	0.359505	0.371647	0.748238		+	2.80273e+08	1.25414e+09	Q5JRA6	Transport and Golgi organization protein 1 homolog OS=Homo sapiens OX=9606 GN=MIA3 PE=1 SV=1
1.29399	0.249172	-0.00840049	1.42394	1.20777	0.465007	1.30568	0.328552	1.19449	-0.911326	0.883504	0.419187	-1.24105	-1.31473	-1.31084	-1.53822	-1.91472	-0.532008		+	8.01832e+09	0,000242469174991152	Q15075	Early endosome antigen 1 OS=Homo sapiens OX=9606 GN=EEA1 PE=1 SV=2
-0.413129	-0.927594	-0.979333	-0.898001	-0.532201	-1.00367	0.465248	0.390331	0.562925	0.33937	0.338363	-0.109677	0.661624	0.61555	0.764162	0.359207	-0.108126	0.474952		+	1.04207e+08	5.34631e+08	Q9UHX1	Poly(U)-binding-splicing factor PUF60 OS=Homo sapiens OX=9606 GN=PUF60 PE=1 SV=1
0.295699	-0.122584	0.163812	0.0115485	0.360814	0.100429	-0.682898	-0.837407	-0.62296	-0.970242	-0.845603	-0.935944	0.955268	0.83242	0.715505	0.34274	0.500312	0.739089	Met-loss+Acetyl [N-Term]	+	181258	2.67114e+06	P16402	Histone H1.3 OS=Homo sapiens OX=9606 GN=H1-3 PE=1 SV=2
-2.33885	-2.41966	-2.01904	-2.03348	NaN	NaN	-1.09144	-0.148919	-0.737992	0.0636833	-0.0936615	-0.164222	1.53618	1.74783	1.98391	1.90386	1.91282	1.899		+	14421.2	358181	Q14240	Eukaryotic initiation factor 4A-II OS=Homo sapiens OX=9606 GN=EIF4A2 PE=1 SV=2
0.696952	0.124557	0.0455282	0.408485	0.72119	0.370174	-0.223517	-0.249211	-0.137297	-0.961754	-0.121777	-0.0653555	0.22837	-0.0419867	0.0726888	-0.125694	-0.712332	-0.0290224		+	0,00504034536926371	0,0101173791727149	P35637	RNA-binding protein FUS OS=Homo sapiens OX=9606 GN=FUS PE=1 SV=1
-1.84118	-1.81977	-2.84149	-1.96785	-1.73156	-2.25667	0.785028	1.57006	1.2496	1.4089	1.11326	1.48155	0.426505	0.846326	0.770217	0.99769	0.998784	0.810603	Met-loss [N-Term]	+	1737.01	68565.5	O43776	Asparagine--tRNA ligase, cytoplasmic OS=Homo sapiens OX=9606 GN=NARS1 PE=1 SV=1
-0.379337	-1.66054	-0.851361	-0.880465	-0.357458	-0.718299	0.356132	0.0613529	0.403712	0.155751	0.236053	-0.564664	0.858421	1.16385	0.819906	0.614909	-0.262019	1.00406		+	0,000133700211103474	0,000383077532915397	Q8TAQ2	SWI/SNF complex subunit SMARCC2 OS=Homo sapiens OX=9606 GN=SMARCC2 PE=1 SV=1
1.20219	0.349247	0.803528	0.812918	0.602458	0.729225	-1.0091	-1.23642	-0.828978	-0.677868	-0.693317	-1.98018	0.465771	0.626436	0.346313	0.0241299	-0.0807648	0.544418		+	9.22123e+06	4.80177e+08	Q9H845	Complex I assembly factor ACAD9, mitochondrial OS=Homo sapiens OX=9606 GN=ACAD9 PE=1 SV=1
-0.200315	-0.75511	-0.032578	-1.7215	-0.011972	-1.60565	0.65562	0.568801	0.236284	0.255582	0.71223	-0.432597	0.537082	0.721101	0.313411	0.504665	-0.352942	0.607892		+	0,005510341154412	0,010968580929156	O94973	AP-2 complex subunit alpha-2 OS=Homo sapiens OX=9606 GN=AP2A2 PE=1 SV=2
0.838844	0.199156	0.749253	0.495692	0.915834	0.579007	2.01484	2.0093	2.14953	1.54678	2.13073	1.9549	-3.81024	-4.48021	NaN	-3.14632	-4.14708	NaN		+	417.556	23873.3	P26006	Integrin alpha-3 OS=Homo sapiens OX=9606 GN=ITGA3 PE=1 SV=5
-0.483046	-2.28753	-0.646124	-1.12689	-0.875331	-0.775127	0.80049	0.595858	0.967804	0.819571	0.735102	0.230118	0.434664	0.59601	0.229616	0.0892489	0.300747	0.394819	Met-loss+Acetyl [N-Term]	+	7.55929e+07	3.04091e+09	P32322	Pyrroline-5-carboxylate reductase 1, mitochondrial OS=Homo sapiens OX=9606 GN=PYCR1 PE=1 SV=2
0.239618	0.053591	0.316141	-0.250734	0.177861	-0.112797	-1.14282	-1.23084	-1.29024	-0.495527	-1.07572	NaN	0.719477	0.937874	0.655474	0.608143	1.17069	0.719803		+	3.23517e+06	2.76114e+07	P12235	ADP/ATP translocase 1 OS=Homo sapiens OX=9606 GN=SLC25A4 PE=1 SV=4
-0.247997	-0.363953	-0.764918	-0.359978	-0.680387	-0.337195	0.819305	0.683477	0.782379	-0.0811066	0.843412	0.552074	-0.0779919	-0.398688	-0.319399	-0.00734181	0.0723796	-0.114071		+	1.18093e+09	4.52025e+09	P07602	Prosaposin OS=Homo sapiens OX=9606 GN=PSAP PE=1 SV=2
1.03076	0.637482	1.14403	0.932629	0.698512	0.597784	-0.652723	-0.562286	-0.367323	-0.371855	-0.766418	-1.14564	-0.357327	0.13415	-0.498907	-0.290293	-0.0299282	-0.132656		+	1.23846e+07	8.52842e+07	O94874	E3 UFM1-protein ligase 1 OS=Homo sapiens OX=9606 GN=UFL1 PE=1 SV=2
-0.593117	-0.689414	-0.420253	-1.00776	-0.635544	-0.481353	2.26678	1.83226	1.86437	1.7303	2.15433	1.15372	-0.364583	-2.62488	-1.35035	-0.73718	-2.09717	-0.000144217		+	1.38478e+08	6.77974e+08	P23634	Plasma membrane calcium-transporting ATPase 4 OS=Homo sapiens OX=9606 GN=ATP2B4 PE=1 SV=2
-0.260019	-0.590268	-0.498851	-0.213492	-0.0776155	-0.339753	0.0916722	-0.265038	0.212184	-0.181042	-0.16842	-0.425814	0.725814	0.672851	0.592839	0.276273	-0.262597	0.711276		+	0,00069701002259655	0,00168755822009822	Q15233	Non-POU domain-containing octamer-binding protein OS=Homo sapiens OX=9606 GN=NONO PE=1 SV=4
-0.375019	-2.13966	-1.78204	-0.552641	-1.35073	-1.17615	-0.450318	0.171176	-0.196948	-0.316855	-0.698286	-0.409911	1.58291	1.49695	1.62543	1.4275	1.49632	1.64828		+	4.38434e+06	3.55491e+07	O60763	General vesicular transport factor p115 OS=Homo sapiens OX=9606 GN=USO1 PE=1 SV=2
0.437526	-0.0424861	0.118971	-0.0220374	0.27074	0.124231	-0.288168	-0.280374	-0.030485	-0.495537	-0.191908	-0.374128	0.361145	0.179079	0.0245839	0.143902	-0.105112	0.170057	Met-loss+Acetyl [N-Term]	+	0,000642745074662101	0,00156819866174456	P62873	Guanine nucleotide-binding protein G(I)/G(S)/G(T) subunit beta-1 OS=Homo sapiens OX=9606 GN=GNB1 PE=1 SV=3
-0.771267	-0.617921	-0.920371	-0.580798	-0.678551	-0.892097	0.576091	1.00132	0.68213	0.873878	0.709779	0.810798	-0.173121	0.0148497	0.0472574	0.15665	-0.00538158	-0.233247		+	6913.52	209347	P05198	Eukaryotic translation initiation factor 2 subunit 1 OS=Homo sapiens OX=9606 GN=EIF2S1 PE=1 SV=3
-0.879987	-1.01956	-0.947737	-1.02485	-1.06238	-1.04452	0.185035	0.479936	0.124633	0.535127	0.290615	0.685821	0.435913	0.612873	0.584278	0.611326	0.91498	0.518499	Met-loss+Acetyl [N-Term]	+	4411.83	143417	P62826	GTP-binding nuclear protein Ran OS=Homo sapiens OX=9606 GN=RAN PE=1 SV=3
-0.33085	-1.27958	-0.686795	-0.92111	-1.16887	-1.11042	0.324169	0.829695	0.807476	0.85067	0.623445	-0.0133097	0.221985	0.348465	0.521236	0.419334	0.303419	0.26103		+	4.8487e+07	2.72161e+08	Q9NZB2	Constitutive coactivator of PPAR-gamma-like protein 1 OS=Homo sapiens OX=9606 GN=FAM120A PE=1 SV=2
-1.2014	-1.74773	-1.50734	-1.43171	-1.46684	-0.97151	0.7776	1.09654	0.835499	1.16521	0.796074	1.12501	0.244402	0.544199	0.456269	0.520417	0.386147	0.379153		+	490.415	26767	P27695	DNA-(apurinic or apyrimidinic site) endonuclease OS=Homo sapiens OX=9606 GN=APEX1 PE=1 SV=2
0.641267	0.0140133	0.352007	0.320482	0.309009	0.286093	-0.669212	-0.608715	-0.411303	-0.327597	-0.587685	-1.26138	0.495481	0.624504	0.39687	0.157736	-0.202572	0.470997		+	2.37175e+09	8.28895e+09	Q10713	Mitochondrial-processing peptidase subunit alpha OS=Homo sapiens OX=9606 GN=PMPCA PE=1 SV=2
-0.163484	-2.07689	-1.07553	-0.973833	-1.47578	-1.49923	0.614572	1.02881	0.891285	0.559942	0.603575	0.747604	0.213001	0.686474	0.661831	0.560186	0.140602	0.556864	Met-loss+Acetyl [N-Term]	+	9.88404e+07	5.09888e+08	P62195	26S proteasome regulatory subunit 8 OS=Homo sapiens OX=9606 GN=PSMC5 PE=1 SV=1
-0.290534	-2.30283	-1.34044	-1.66001	-2.71418	-1.1637	0.392244	0.547525	0.00780286	0.168905	0.187885	-0.461304	1.3386	1.44868	1.40998	1.58176	1.43566	1.41394		+	3.3044e+07	1.95566e+08	Q9Y678	Coatomer subunit gamma-1 OS=Homo sapiens OX=9606 GN=COPG1 PE=1 SV=1
-0.268781	-0.766171	-0.0966763	-0.7561	-0.466691	-0.694424	-0.225201	-0.453295	-0.166266	-0.200488	-0.143223	-0.679518	0.963865	1.01137	0.791694	0.648696	0.575832	0.925375	Met-loss+Acetyl [N-Term]	+	7.2133e+06	5.41426e+07	Q5SSJ5	Heterochromatin protein 1-binding protein 3 OS=Homo sapiens OX=9606 GN=HP1BP3 PE=1 SV=1
-0.660112	-0.831705	-0.84367	-0.608233	-0.819221	-0.662735	0.165625	0.707548	0.0795649	0.517025	0.313627	0.747467	0.29372	0.415708	0.33222	0.500559	0.153664	0.198948		+	2.56654e+06	2.26029e+07	P07195	L-lactate dehydrogenase B chain OS=Homo sapiens OX=9606 GN=LDHB PE=1 SV=2
-0.901962	-0.701509	-1.05378	-1.10946	-1.03133	-0.605413	0.252183	0.421302	0.285338	0.440581	0.336575	-0.0292178	0.682298	0.559762	0.873704	0.558158	0.219031	0.80374		+	398553	4.93627e+06	Q10567	AP-1 complex subunit beta-1 OS=Homo sapiens OX=9606 GN=AP1B1 PE=1 SV=2
0.49833	-0.567719	-0.328556	-0.0405865	0.264396	0.00304031	-0.455965	-1.12761	-1.15687	-0.587881	-0.913452	-1.81732	1.21408	1.29284	1.07501	0.966326	0.375095	1.30684		+	1.54163e+08	7.465e+08	Q16836	Hydroxyacyl-coenzyme A dehydrogenase, mitochondrial OS=Homo sapiens OX=9606 GN=HADH PE=1 SV=3
-1.07421	-1.30682	-1.51396	-1.35427	-1.57766	-0.87702	-0.164293	0.18354	-0.185257	-0.615767	0.0138376	0.61017	1.22041	1.17856	1.43113	1.42026	1.26346	1.34789		+	55929.2	1.0704e+06	P54727	UV excision repair protein RAD23 homolog B OS=Homo sapiens OX=9606 GN=RAD23B PE=1 SV=1
-0.230321	-0.89204	-0.858435	-0.899778	-0.424935	-0.731598	0.631643	0.689077	0.705238	0.516104	0.289572	0.73193	0.160862	0.0502969	-0.15727	0.346102	-0.0804423	0.153994	Acetyl [N-Term]	+	1.77218e+07	1.14044e+08	P17980	26S proteasome regulatory subunit 6A OS=Homo sapiens OX=9606 GN=PSMC3 PE=1 SV=3
-1.52678	-1.15532	-2.44792	-1.88538	-1.27775	-2.3344	1.73579	2.53607	1.78489	2.44833	1.90774	2.39359	-0.680057	-0.335348	-0.337629	-0.230253	-0.214575	-0.381		+	9595.66	263285	P08758	Annexin A5 OS=Homo sapiens OX=9606 GN=ANXA5 PE=1 SV=2
-0.563389	-0.909951	-0.198947	-0.528705	-0.429589	-0.460765	0.246529	-0.862197	0.00306394	0.260995	-0.00356791	-0.530561	1.04866	1.13135	0.683545	0.685141	-0.474178	0.90257		+	0,00121387569704113	0,00279071474603163	O15042	U2 snRNP-associated SURP motif-containing protein OS=Homo sapiens OX=9606 GN=U2SURP PE=1 SV=2
-0.912291	-1.49856	-1.52875	-0.925044	-1.86509	-1.01866	1.29413	1.78843	1.3153	0.861932	1.55611	2.01112	-0.282033	-0.309154	-0.1454	-0.309749	-0.00852701	-0.0237686		+	185825	2.72934e+06	P06753	Tropomyosin alpha-3 chain OS=Homo sapiens OX=9606 GN=TPM3 PE=1 SV=2
0.0992312	-0.989143	-0.469966	-0.205892	-2.00394	-0.225652	0.368332	0.767128	0.288674	0.728327	0.483612	0.934672	-0.0284877	0.275786	0.243359	0.141505	-0.463743	0.0561928		+	0,00222212420508017	0,00480391741352538	P49915	GMP synthase [glutamine-hydrolyzing] OS=Homo sapiens OX=9606 GN=GMPS PE=1 SV=1
2.1627	1.53114	1.82112	1.73941	2.05731	1.71932	1.22472	0.960004	1.02407	0.0876168	1.31085	0.968972	-2.22458	-2.64525	-2.99218	-4.45569	-1.94614	-2.34339		+	19439.6	2.82414e+06	Q13740	CD166 antigen OS=Homo sapiens OX=9606 GN=ALCAM PE=1 SV=2
1.22273	-0.452807	0.33172	1.20576	1.67393	0.872444	-1.58371	NaN	-0.77509	-1.20911	-1.01028	NaN	0.534584	-0.469285	0.165554	0.600208	-1.27972	0.173067		+	0,0020983758764645	0,00456092416413449	Q7Z406	Myosin-14 OS=Homo sapiens OX=9606 GN=MYH14 PE=1 SV=2
0.862839	0.906297	0.677828	1.07606	0.840012	0.698261	2.2214	2.25802	2.34065	2.04276	2.15288	2.23976	-3.88021	-1.99817	-2.39141	-3.02712	-4.48065	-2.53922		+	17129.3	404967	Q9ULV4	Coronin-1C OS=Homo sapiens OX=9606 GN=CORO1C PE=1 SV=1
-5.71931	-2.85455	NaN	-4.70746	-2.73721	-3.64747	0.292136	1.45887	0.951615	1.13671	0.619002	0.86657	1.78469	2.45332	2.46917	2.5662	2.70069	2.36703		+	382956	485115	Q14166	Tubulin--tyrosine ligase-like protein 12 OS=Homo sapiens OX=9606 GN=TTLL12 PE=1 SV=2
0.310841	-0.23942	0.61928	0.0507926	0.265023	-0.294075	1.46502	1.43756	1.58678	1.52199	1.49015	0.989479	-1.99377	-1.04322	-1.40511	-1.91449	-1.09403	-1.75281		+	7594.61	1.33768e+06	A0FGR8	Extended synaptotagmin-2 OS=Homo sapiens OX=9606 GN=ESYT2 PE=1 SV=1
-0.569799	-0.946678	-1.1386	-0.643271	-0.752549	-0.739579	0.116977	0.496935	0.649635	0.407903	0.522003	0.597517	0.140703	0.35569	0.421564	0.547264	0.40213	0.132156		+	916421	9.6988e+06	P62191	26S proteasome regulatory subunit 4 OS=Homo sapiens OX=9606 GN=PSMC1 PE=1 SV=1
0.438506	-0.654381	0.339073	0.057405	-0.020267	-0.453907	-0.431761	-0.498661	-0.209185	-0.196854	-0.109559	-2.24349	0.819551	0.888349	0.508743	0.464851	0.57765	0.723943		+	0,00348849065029107	0,0072372675574551	Q5JTZ9	Alanine--tRNA ligase, mitochondrial OS=Homo sapiens OX=9606 GN=AARS2 PE=1 SV=1
-0.554388	-1.2117	-0.893225	-0.837407	-0.633867	-0.75313	0.475799	0.773679	0.589	0.67406	0.422569	0.507124	-0.113688	0.0165802	0.248928	0.528318	0.602323	0.159021		+	5.12923e+06	4.06386e+07	P62333	26S proteasome regulatory subunit 10B OS=Homo sapiens OX=9606 GN=PSMC6 PE=1 SV=1
-0.574619	-0.665467	-1.09966	-1.01288	-1.24058	-1.02188	0.406936	0.330778	0.459987	0.470995	0.398466	-0.0832676	0.460041	0.561145	0.742715	0.614404	0.615095	0.637794		+	188914	2.7564e+06	Q7L014	Probable ATP-dependent RNA helicase DDX46 OS=Homo sapiens OX=9606 GN=DDX46 PE=1 SV=2
1.68962	1.41422	1.74351	1.63376	1.85186	1.58801	-0.432309	-0.523046	-0.437493	-0.343883	-0.230847	2.88352	-1.73911	-1.73126	-1.97719	-2.01099	-1.57494	-1.80344		+	6.58779e+08	2.69423e+09	P13646	Keratin, type I cytoskeletal 13 OS=Homo sapiens OX=9606 GN=KRT13 PE=1 SV=4
0.609073	0.131383	0.547444	0.356812	0.367355	0.242352	-0.500688	-0.677713	-0.425937	-0.410425	-0.469196	-1.32525	0.273108	0.353154	0.219987	0.0889422	0.377656	0.241938		+	3.2132e+07	1.40649e+08	P38117	Electron transfer flavoprotein subunit beta OS=Homo sapiens OX=9606 GN=ETFB PE=1 SV=3
-0.486616	-0.896068	-0.494039	-0.36403	-0.286337	-0.705648	-0.0813838	-0.257604	0.115792	0.0788602	-0.0839988	-0.660783	0.775111	0.906794	0.911115	0.541144	0.0966576	0.891032	Met-loss+Acetyl [N-Term]	+	5.73767e+08	2.37289e+09	Q14498	RNA-binding protein 39 OS=Homo sapiens OX=9606 GN=RBM39 PE=1 SV=2
0.33911	-0.0187492	0.357149	0.128143	0.187881	-0.0188236	-0.193199	-0.304031	-0.143547	-0.106983	-0.233458	-0.676748	0.129576	0.245743	0.0157127	-0.0704727	0.292547	0.0701504		+	0,000892790199725411	0,00211296866862208	P35232	Prohibitin OS=Homo sapiens OX=9606 GN=PHB PE=1 SV=1
-0.979181	-1.66163	-1.11269	-1.50942	-1.4678	-0.88666	0.286941	0.854421	0.251148	0.573456	0.276769	0.88903	0.806427	0.794563	0.826492	0.835128	0.554664	0.668337	Met-loss+Acetyl [N-Term]	+	113980	183908	P22234	Multifunctional protein ADE2 OS=Homo sapiens OX=9606 GN=PAICS PE=1 SV=3
0.71725	0.0534952	0.452701	0.29207	0.406934	0.239403	-0.498263	-0.660744	-0.471091	-0.427412	-0.502222	-1.20954	0.378031	0.425802	0.164608	0.130565	0.226347	0.282064		+	2.06792e+08	9.61525e+08	P13804	Electron transfer flavoprotein subunit alpha, mitochondrial OS=Homo sapiens OX=9606 GN=ETFA PE=1 SV=1
2.65153	1.81315	2.42958	2.25852	2.59767	2.22336	-0.589421	-1.28513	-0.726027	-1.63074	-1.10789	-2.53508	-1.23933	-1.15688	-1.27011	-0.698197	-0.784287	-0.950724		+	921.806	1.55958e+06	Q13308	Inactive tyrosine-protein kinase 7 OS=Homo sapiens OX=9606 GN=PTK7 PE=1 SV=2
0.733479	-0.0212927	1.14841	0.371306	0.595695	0.0896311	-0.20548	-0.177466	0.100125	-0.245374	-0.257293	-1.18833	-0.0105982	0.456494	0.19703	-0.681708	-0.952554	0.0479212		+	0,0229115399696099	0,0399573641836866	Q9H583	HEAT repeat-containing protein 1 OS=Homo sapiens OX=9606 GN=HEATR1 PE=1 SV=3
-0.176711	-1.04123	-0.359453	-0.925661	-0.306617	-1.26954	0.225136	1.20325	0.74757	1.19825	0.60853	0.984043	-0.553534	-0.450174	-0.305176	0.260374	0.605211	-0.444273		+	9.13151e+09	0,000272221112705169	P13489	Ribonuclease inhibitor OS=Homo sapiens OX=9606 GN=RNH1 PE=1 SV=2
-0.91431	-3.42784	-0.9872	NaN	-2.48405	-3.54635	NaN	-3.17276	NaN	NaN	NaN	-2.87815	2.76377	2.69068	2.46662	2.90464	3.36747	3.21748		+	1.66825e+08	8.00794e+08	P07996	Thrombospondin-1 OS=Homo sapiens OX=9606 GN=THBS1 PE=1 SV=2
-0.90233	-1.33634	-1.78406	-1.06909	-1.01104	-1.18431	0.97682	1.36529	1.15282	1.05883	0.926632	1.38658	-0.202376	0.219169	0.293621	0.155832	-0.240591	0.194547		+	31293	658791	Q99613	Eukaryotic translation initiation factor 3 subunit C OS=Homo sapiens OX=9606 GN=EIF3C PE=1 SV=1
-0.101452	-2.57057	-0.591952	-0.972493	-0.0233667	-0.883284	0.0990059	-0.130242	0.491676	0.0701916	-0.396876	-1.11028	0.747577	1.02482	1.1529	1.15708	0.958581	1.07869		+	0,000409680872283181	0,00104754143225214	Q92878	DNA repair protein RAD50 OS=Homo sapiens OX=9606 GN=RAD50 PE=1 SV=1
0.451911	0.00551001	0.155666	0.304224	0.390996	0.214319	-1.02151	-1.25167	-0.985922	-1.19815	-1.03765	-1.32823	1.09407	1.10601	0.988292	0.748474	0.401209	0.96244		+	7065.35	211053	P23284	Peptidyl-prolyl cis-trans isomerase B OS=Homo sapiens OX=9606 GN=PPIB PE=1 SV=2
-0.651951	-0.677615	-0.49372	-0.614141	-0.880226	-0.898843	0.63077	1.01542	0.639455	0.777852	0.67051	0.81	-0.134916	0.150536	-0.0890324	-0.121055	0.0519207	-0.184966	Met-loss+Acetyl [N-Term]	+	10426.2	274776	P41091	Eukaryotic translation initiation factor 2 subunit 3 OS=Homo sapiens OX=9606 GN=EIF2S3 PE=1 SV=3
-0.180954	-1.66263	-1.08576	-1.17877	-0.491717	-0.558978	1.80082	2.1912	1.66538	1.46827	1.79095	2.49838	-1.01537	-1.16532	-1.01425	-1.42099	-1.358	-0.282253	Met-loss+Acetyl [N-Term]	+	917987	9.6988e+06	O60664	Perilipin-3 OS=Homo sapiens OX=9606 GN=PLIN3 PE=1 SV=3
-0.4032	-1.15538	-0.718219	-0.752294	-0.699782	-0.625825	0.423015	0.592955	0.587001	0.579425	0.360743	0.459224	0.167098	0.283938	0.344306	0.200986	0.0881051	0.267905		+	301444	4.01411e+06	P46777	60S ribosomal protein L5 OS=Homo sapiens OX=9606 GN=RPL5 PE=1 SV=3
0.347314	-0.0984384	0.119911	-0.0932275	-0.0125857	0.0334605	-0.149788	0.436602	0.0826358	-0.0677987	0.191854	0.34277	-0.234385	-0.190424	-0.224449	-0.136559	-0.288326	-0.0585652	Met-loss+Acetyl [N-Term]	+	0,0125432062759135	0,0232412049228054	P52907	F-actin-capping protein subunit alpha-1 OS=Homo sapiens OX=9606 GN=CAPZA1 PE=1 SV=3
1.32411	0.262825	0.502341	0.835036	0.598745	0.96291	2.26643	2.7632	2.36384	2.31094	2.28074	2.74776	-4.15802	-5.75308	-4.50456	NaN	NaN	-4.80321		+	421.199	23873.3	P31947	14-3-3 protein sigma OS=Homo sapiens OX=9606 GN=SFN PE=1 SV=1
0.299428	0.0567764	0.337206	0.171603	0.260965	0.199164	-0.347295	-0.550262	-0.377733	-0.746143	-0.495916	-0.851751	0.6593	0.576866	0.335326	0.0738586	-0.0591313	0.457739		+	3.24157e+08	1.41751e+09	Q96PK6	RNA-binding protein 14 OS=Homo sapiens OX=9606 GN=RBM14 PE=1 SV=2
-0.231825	-1.60611	-0.988828	-1.25091	-1.01109	-1.17293	0.95547	1.17278	0.708647	1.00464	0.888655	1.09442	0.196974	-0.220664	-0.200708	0.44146	0.102173	0.117842		+	5.82762e+06	4.51999e+07	Q15019	Septin-2 OS=Homo sapiens OX=9606 GN=SEPTIN2 PE=1 SV=1
1.38887	1.51294	1.50581	1.4706	1.39662	1.00223	-2.17482	-0.0702128	-0.311655	-0.605581	-2.56846	-0.961029	0.107392	-1.36362	0.545273	-0.0698485	-0.237625	-0.566879		+	7.49096e+09	0,000228870296088812	P58107	Epiplakin OS=Homo sapiens OX=9606 GN=EPPK1 PE=1 SV=3
-0.559148	-1.06017	-1.12274	-0.634321	-1.0679	-0.874054	0.198599	0.604731	0.297751	0.479488	0.223646	0.670385	0.494383	0.523028	0.473261	0.354771	0.683239	0.31505	Met-loss+Acetyl [N-Term]	+	384236	48534.5	P08865	40S ribosomal protein SA OS=Homo sapiens OX=9606 GN=RPSA PE=1 SV=4
-0.238996	-0.938283	-0.627124	-0.709739	-0.711664	-0.573829	0.197412	0.586585	0.41528	0.56022	0.230031	0.503383	0.097478	0.39931	0.338016	0.151105	0.0573169	0.263497		+	1.08772e+07	7.64515e+07	P39023	60S ribosomal protein L3 OS=Homo sapiens OX=9606 GN=RPL3 PE=1 SV=2
0.130614	-1.87558	0.116762	-0.917504	-0.253154	-1.16508	0.0968969	-1.35028	-1.57236	-0.229765	-0.565743	-0.688229	1.46387	2.11854	1.98402	0.940901	-0.228443	1.99453		+	0,00040205956576538	0,00103163397576828	Q96SI9	Spermatid perinuclear RNA-binding protein OS=Homo sapiens OX=9606 GN=STRBP PE=1 SV=1
0.0767384	-0.524451	-0.0988684	0.0646429	-0.114834	-0.353946	0.707223	1.10528	0.775657	0.701676	0.714734	0.716392	-0.740996	-0.478189	-0.350413	-0.56104	-1.05142	-0.588193	Met-loss+Acetyl [N-Term]	+	3.58153e+06	2.96516e+07	Q15046	Lysine--tRNA ligase OS=Homo sapiens OX=9606 GN=KARS1 PE=1 SV=3
-1.2641	-2.6769	-1.56553	-1.7053	-3.44372	-2.42309	0.871737	1.29656	0.533943	1.09334	0.827669	1.40891	1.06145	1.19321	1.22384	1.31704	1.18119	1.06976	Met-loss [N-Term]	+	839512	907452	P17174	Aspartate aminotransferase, cytoplasmic OS=Homo sapiens OX=9606 GN=GOT1 PE=1 SV=3
-1.47953	-1.82403	-2.4548	-1.50753	-3.10306	-1.87647	0.345132	0.700726	0.446984	0.605361	0.27443	0.919207	1.33876	1.34002	1.35264	1.66685	1.87344	1.38186		+	60461.6	1.13745e+06	Q9NSD9	Phenylalanine--tRNA ligase beta subunit OS=Homo sapiens OX=9606 GN=FARSB PE=1 SV=3
-0.153817	-0.847605	-0.660291	-0.527626	-0.199462	-0.579452	0.376656	0.108046	0.401882	0.225071	0.247639	-0.257713	0.439066	0.645806	0.604412	0.169844	-0.613462	0.621006	Met-loss+Acetyl [N-Term]	+	0,00249534061218299	0,00533457487739893	P52597	Heterogeneous nuclear ribonucleoprotein F OS=Homo sapiens OX=9606 GN=HNRNPF PE=1 SV=3
-0.805192	-2.27036	-0.96151	-1.44963	-2.37397	-2.51863	-0.352438	-0.211045	-0.606564	-0.329867	-0.450325	-0.137024	1.72109	2.07187	2.28938	2.40285	1.89835	2.08302	Met-loss+Acetyl [N-Term]	+	195473	2.82414e+06	Q9NY33	Dipeptidyl peptidase 3 OS=Homo sapiens OX=9606 GN=DPP3 PE=1 SV=2
-2.97198	-0.980016	-2.60137	-1.74086	-2.18914	-1.63602	0.394587	1.13614	0.404071	0.942031	0.754453	0.727204	1.10511	1.26569	1.30627	1.55631	1.18943	1.33809		+	429393	5.21524e+06	Q14914	Prostaglandin reductase 1 OS=Homo sapiens OX=9606 GN=PTGR1 PE=1 SV=2
-0.0399542	0.609478	0.101582	0.215977	0.053277	0.180634	-0.862715	-1.0472	-0.571251	-0.680153	-0.839886	-1.65839	0.815691	0.993456	0.637815	0.611757	0.660032	0.819851		+	6.50364e+06	4.98312e+07	P08559	Pyruvate dehydrogenase E1 component subunit alpha, somatic form, mitochondrial OS=Homo sapiens OX=9606 GN=PDHA1 PE=1 SV=3
1.36361	0.572236	1.14409	0.540557	0.734541	0.943141	0.681235	0.503548	0.879594	0.279172	0.555598	0.179559	-0.867555	-1.42561	-1.67392	-1.30401	-1.8648	-1.24099		+	407635	5.01992e+06	Q5JTV8	Torsin-1A-interacting protein 1 OS=Homo sapiens OX=9606 GN=TOR1AIP1 PE=1 SV=2
-0.194087	-1.42575	-0.987659	-0.875185	-0.479617	-0.606598	0.771814	0.26173	0.784796	0.447144	0.565634	-0.218759	0.342121	0.651857	0.362145	0.305679	-0.460173	0.754908		+	0,000227822028618601	0,000621729128717799	P55809	Succinyl-CoA:3-ketoacid coenzyme A transferase 1, mitochondrial OS=Homo sapiens OX=9606 GN=OXCT1 PE=1 SV=1
0.0995449	-0.563904	0.0623755	-0.269354	-0.0464569	-0.184189	-0.320956	-0.57692	-0.416367	-0.361855	-0.36802	-1.19022	0.784677	0.856679	0.469121	0.517656	0.672096	0.836097		+	1.93942e+08	9.14093e+08	P50213	Isocitrate dehydrogenase [NAD] subunit alpha, mitochondrial OS=Homo sapiens OX=9606 GN=IDH3A PE=1 SV=1
-0.450681	-0.901741	-0.62146	-0.735689	-0.80379	-0.833584	0.420948	0.128481	0.372784	0.48575	0.366453	-0.288568	0.681561	0.603228	0.396511	0.204906	0.509073	0.465818		+	1.61761e+06	1.05948e+08	Q13011	Delta(3,5)-Delta(2,4)-dienoyl-CoA isomerase, mitochondrial OS=Homo sapiens OX=9606 GN=ECH1 PE=1 SV=2
0.349467	0.156031	0.385321	0.0892963	0.278684	0.371082	-0.428913	-0.714716	-0.278538	-0.806946	-0.699488	-0.687025	0.712866	0.646145	0.414959	0.118692	-0.291109	0.384192	Met-loss+Acetyl [N-Term]	+	1.53245e+09	5.68369e+09	P38159	RNA-binding motif protein, X chromosome OS=Homo sapiens OX=9606 GN=RBMX PE=1 SV=3
1.48744	0.478975	1.31371	1.03081	1.41917	0.945791	1.63013	1.16503	1.44718	1.69737	1.38239	0.680243	-3.24364	-1.87326	-2.80322	-2.41441	-2.53768	-1.80602	Acetyl [N-Term]	+	20774.1	468583	P18031	Tyrosine-protein phosphatase non-receptor type 1 OS=Homo sapiens OX=9606 GN=PTPN1 PE=1 SV=1
-0.818964	-1.21257	-1.09915	-1.38988	-0.741953	-1.15671	-1.34755	-1.32644	-0.849511	-2.15327	-1.41476	-1.76491	2.63458	2.76311	2.54278	2.27083	2.45187	2.61249		+	62.9354	6470.64	Q9NUB1	Acetyl-coenzyme A synthetase 2-like, mitochondrial OS=Homo sapiens OX=9606 GN=ACSS1 PE=1 SV=2
-0.0239318	-0.775302	-0.247463	-0.52814	-0.189818	-1.03436	0.0314528	-0.0845903	0.281125	0.171912	0.106564	-1.33883	0.689078	0.968745	0.648272	0.504922	-0.0359872	0.856353		+	0,00331662358247183	0,00691641172552262	Q9P0M6	Core histone macro-H2A.2 OS=Homo sapiens OX=9606 GN=MACROH2A2 PE=1 SV=3
0.0769654	-0.702998	-0.156239	-0.368041	-0.409906	-0.587239	0.559135	0.49151	0.625192	0.515262	0.660232	-0.217927	-0.29218	0.0287162	-0.309718	-0.197663	0.0896388	0.195262		+	0,000618965888008382	0,0015151983338234	Q9H9P8	L-2-hydroxyglutarate dehydrogenase, mitochondrial OS=Homo sapiens OX=9606 GN=L2HGDH PE=1 SV=3
0.69745	0.229572	0.51367	0.500412	0.563895	0.487476	-0.481337	-0.671726	-0.609816	-0.800591	-0.558393	-0.713598	0.209345	0.257364	0.0643425	0.0419102	0.221077	0.0489464		+	2959.5	632075	P51149	Ras-related protein Rab-7a OS=Homo sapiens OX=9606 GN=RAB7A PE=1 SV=1
-0.167793	-1.68521	-0.528886	-0.685652	-0.16732	-0.707991	0.550659	0.468881	0.667241	0.590741	0.605628	-0.357384	-0.146521	0.321355	0.599874	0.00728734	0.164098	0.470989	Met-loss+Acetyl [N-Term]	+	0,00111552283005009	0,00257396995388907	Q15020	Squamous cell carcinoma antigen recognized by T-cells 3 OS=Homo sapiens OX=9606 GN=SART3 PE=1 SV=1
-0.845089	-0.672978	-0.859225	-3.96265	-1.84454	-2.81604	0.031379	0.159389	0.279247	0.0947144	0.164294	-0.110097	1.71458	1.33531	1.83495	1.66372	1.91309	1.91994		+	4.28629e+08	1.83621e+09	P13861	cAMP-dependent protein kinase type II-alpha regulatory subunit OS=Homo sapiens OX=9606 GN=PRKAR2A PE=1 SV=2
0.0247732	-1.30929	-0.611548	-0.817389	-0.300889	-0.860106	-0.457735	-0.75132	-0.350708	-0.391497	-0.392897	-1.23204	1.27552	1.3978	1.23651	1.22678	0.908018	1.40603		+	1.02906e+07	7.33787e+07	A0A0B4J2D5	Glutamine amidotransferase-like class 1 domain-containing protein 3B, mitochondrial OS=Homo sapiens OX=9606 GN=GATD3B PE=1 SV=1
-0.664498	-1.64586	-1.14042	-0.928158	-1.16228	-0.627442	-0.220398	0.600246	-0.24708	0.244848	-0.0251771	0.504551	0.631622	0.815153	0.844496	1.13557	1.08761	0.797211	Met-loss [N-Term]	+	145505	9.77625e+06	P30041	Peroxiredoxin-6 OS=Homo sapiens OX=9606 GN=PRDX6 PE=1 SV=3
-1.39378	-3.39895	-3.70435	-5.6331	NaN	-2.19224	1.75394	2.28964	1.6419	2.35703	1.88862	2.20946	0.0271423	0.85719	0.891921	0.861502	0.698443	0.845628		+	4.63823e+07	2.62556e+08	P52209	6-phosphogluconate dehydrogenase, decarboxylating OS=Homo sapiens OX=9606 GN=PGD PE=1 SV=3
-1.4273	-1.95622	-1.63077	-2.17155	-1.51964	-1.79976	-0.112719	-0.683382	-0.182858	-1.03265	-0.253748	0.00550259	2.2122	2.25632	2.27222	2.30416	1.53643	2.18373	Met-loss+Acetyl [N-Term]	+	894.264	43928.2	P29144	Tripeptidyl-peptidase 2 OS=Homo sapiens OX=9606 GN=TPP2 PE=1 SV=4
-2.59593	NaN	-2.06934	NaN	-3.27956	NaN	1.89809	1.81974	1.60562	0.976934	1.51509	1.27908	-0.22392	-0.393225	0.921441	-0.449775	-1.43746	0.433225		+	2.49448e+08	1.13575e+08	P10586	Receptor-type tyrosine-protein phosphatase F OS=Homo sapiens OX=9606 GN=PTPRF PE=1 SV=2
-1.79661	-2.66948	-3.03626	-2.86854	-2.50454	-1.47101	2.7291	2.262	2.4196	2.34196	2.51323	2.30609	0.181944	0.318682	-0.106359	0.340508	-1.08157	0.121271		+	13016.7	330729	Q7Z6Z7	E3 ubiquitin-protein ligase HUWE1 OS=Homo sapiens OX=9606 GN=HUWE1 PE=1 SV=3
0.830348	0.528597	1.37565	0.772928	1.15929	0.790779	-0.0959762	0.100134	0.287094	0.351076	0.0700032	-0.885767	-0.315905	-0.571101	-0.829506	-1.23054	-1.6767	-0.660403		+	1.12284e+09	4.33166e+09	Q8WUM0	Nuclear pore complex protein Nup133 OS=Homo sapiens OX=9606 GN=NUP133 PE=1 SV=2
0.839142	0.525174	0.797459	0.503913	0.64995	0.529494	-1.11583	-0.929399	-0.492831	-0.657453	-0.882608	-1.72338	0.363757	0.402743	0.193175	0.0893982	0.524752	0.38255	Met-loss+Acetyl [N-Term]	+	1.03391e+07	7.36057e+06	Q9NVI7	ATPase family AAA domain-containing protein 3A OS=Homo sapiens OX=9606 GN=ATAD3A PE=1 SV=2
0.975214	0.324983	0.934144	0.723021	0.805376	0.607053	0.130917	0.106505	0.194419	-0.150533	0.178122	-0.158528	-0.881765	-0.702663	-0.936168	-0.953391	-0.475822	-0.720885		+	527323	6.2334e+06	P61224	Ras-related protein Rap-1b OS=Homo sapiens OX=9606 GN=RAP1B PE=1 SV=1
1.15239	0.590863	1.16145	0.7581	0.734728	-0.128497	0.100497	-0.966532	0.157411	-0.589671	-0.173732	-2.00842	-0.340697	-0.0612877	-0.215129	-0.306548	-0.0518348	0.186908		+	0,00378225016470839	0,00775571798616687	Q6UB35	Monofunctional C1-tetrahydrofolate synthase, mitochondrial OS=Homo sapiens OX=9606 GN=MTHFD1L PE=1 SV=1
0.741945	-0.874709	0.776771	0.307391	0.353054	-0.208941	0.516931	0.615113	0.58537	0.853978	0.486777	0.0535383	-0.507047	-0.482301	-0.530036	-1.55958	-0.578654	-0.549596		+	0,00109468538340851	0,002531173682034	P16435	NADPH--cytochrome P450 reductase OS=Homo sapiens OX=9606 GN=POR PE=1 SV=2
-0.100253	-0.760549	-0.685497	-0.511945	-0.3196	-0.929378	-0.456308	-1.4305	-0.796903	-1.18895	-0.891088	-1.43987	1.80101	1.68346	1.528	1.38162	1.47209	1.64465		+	32162.9	673896	Q86UE4	Protein LYRIC OS=Homo sapiens OX=9606 GN=MTDH PE=1 SV=2
0.742889	-0.375629	0.343737	0.643133	0.150754	0.245525	1.28592	1.38742	1.24093	1.18031	1.22232	1.52655	-1.71054	-1.60619	-0.942585	-1.9571	-1.25307	-2.12439		+	141475	2.1946e+06	Q9UDY2	Tight junction protein ZO-2 OS=Homo sapiens OX=9606 GN=TJP2 PE=1 SV=2
-0.664582	-0.757865	-1.08878	-0.770952	-1.00923	-0.620761	0.0248114	0.407756	0.0803115	0.409222	0.125226	0.555327	0.386355	0.516604	0.515603	0.683348	0.657744	0.549864	Met-loss+Acetyl [N-Term]	+	221353	3.09688e+06	P23526	Adenosylhomocysteinase OS=Homo sapiens OX=9606 GN=AHCY PE=1 SV=4
1.35569	0.78555	1.07133	1.13095	1.28952	0.896771	0.581046	0.502261	0.702757	0.524994	0.559544	0.144805	-1.16899	-1.07888	-2.69346	-1.78741	-1.75001	-1.06647		+	1.70654e+06	1.6121e+07	Q96HE7	ERO1-like protein alpha OS=Homo sapiens OX=9606 GN=ERO1A PE=1 SV=2
0.694057	-0.251379	0.615517	0.36463	0.433141	0.303614	-0.481337	-0.673857	-0.487429	-0.490458	-0.521318	-1.22283	0.357008	0.366291	0.313622	0.251167	0.0513058	0.378258		+	1.15194e+09	4.42845e+09	O75439	Mitochondrial-processing peptidase subunit beta OS=Homo sapiens OX=9606 GN=PMPCB PE=1 SV=2
-0.143671	-0.592759	-0.209848	-0.624543	-0.534416	-0.537204	0.157731	0.507258	0.294493	0.379796	0.123562	0.368191	0.203898	0.189467	0.199095	-0.0153154	0.156207	0.0780589		+	1.30165e+08	6.42251e+07	P62424	60S ribosomal protein L7a OS=Homo sapiens OX=9606 GN=RPL7A PE=1 SV=2
-1.21876	-2.30412	-2.21637	-1.79079	-2.76299	-1.52419	-0.733827	0.320769	-0.911821	-0.0905698	-0.538932	0.495728	2.07387	2.10005	1.94086	2.61153	2.33424	2.21533		+	94081.7	1.57551e+06	P30086	Phosphatidylethanolamine-binding protein 1 OS=Homo sapiens OX=9606 GN=PEBP1 PE=1 SV=3
0.0346056	-0.488207	-0.600913	-0.468127	-0.483663	-0.643305	0.450433	0.442279	0.548418	0.137464	0.305299	0.0652957	0.209793	0.141912	-0.00324292	-0.118689	0.0339408	0.436706		+	4.30256e+09	0,000141005279914963	Q13162	Peroxiredoxin-4 OS=Homo sapiens OX=9606 GN=PRDX4 PE=1 SV=1
-1.15809	-1.78856	-2.50845	-1.81172	-2.0584	-1.03739	1.20299	1.2595	1.31832	0.785526	1.27278	1.39005	0.267942	0.619694	0.729923	0.839506	-0.148537	0.824909		+	709820	8.00539e+06	P51858	Hepatoma-derived growth factor OS=Homo sapiens OX=9606 GN=HDGF PE=1 SV=1
0.165599	-0.112955	-0.0291895	0.217116	0.53471	0.0480829	-0.675521	-0.578369	-0.544696	-0.925735	-0.612281	-0.710069	0.741604	0.766739	0.662089	0.407616	-0.0293211	0.67458		+	7.57268e+07	4.04334e+08	O75475	PC4 and SFRS1-interacting protein OS=Homo sapiens OX=9606 GN=PSIP1 PE=1 SV=1
0.550274	0.00275294	0.370822	0.257062	0.513271	0.242533	-0.0890497	-0.000764211	-0.131769	-0.216485	-0.0869478	-0.333415	-0.102308	0.0457923	-0.39599	-0.190278	-0.199712	-0.235788		+	8.56728e+09	0,000257134865732911	P04899	Guanine nucleotide-binding protein G(i) subunit alpha-2 OS=Homo sapiens OX=9606 GN=GNAI2 PE=1 SV=3
1.92021	1.47413	2.09025	1.57413	1.84263	1.44786	1.5556	1.71196	1.61685	1.56842	1.5533	1.27958	-4.54224	-3.81403	-3.84683	-3.6385	NaN	-3.79331		+	0.354286	20.8721	P04181	Ornithine aminotransferase, mitochondrial OS=Homo sapiens OX=9606 GN=OAT PE=1 SV=1
-0.42162	-3.14661	-0.563722	-1.81507	-1.36554	-1.09155	0.919864	0.905116	1.04485	0.883483	0.936919	0.443719	0.603692	0.804751	0.261565	0.429486	0.382047	0.788625	Acetyl [N-Term];Met-loss [N-Term]	+	1.78799e+09	6.49168e+09	P27694	Replication protein A 70 kDa DNA-binding subunit OS=Homo sapiens OX=9606 GN=RPA1 PE=1 SV=2
-1.4311	-2.18521	-1.83596	-1.49245	-1.76588	-1.91454	0.486558	1.15756	0.609283	0.845132	0.589078	0.912328	0.941322	0.983779	1.12088	1.07044	0.904209	1.00457	Met-loss [N-Term]	+	105.407	8611.39	P48444	Coatomer subunit delta OS=Homo sapiens OX=9606 GN=ARCN1 PE=1 SV=1
0.524832	-0.132399	0.0238873	0.1396	0.274304	0.318906	-0.0423492	-0.483322	-0.215105	-0.84577	-0.192595	-0.880249	0.32513	0.428037	0.200531	-0.0208648	-0.111121	0.688547		+	0,00174826303995042	0,00386646868415248	P22307	Sterol carrier protein 2 OS=Homo sapiens OX=9606 GN=SCP2 PE=1 SV=2
-0.0950812	-1.03978	-0.49927	-0.378163	0.132782	-0.775651	-0.1986	-0.0710782	0.474271	-0.182443	0.219531	-0.0384988	0.585414	0.616075	0.343177	0.547872	0.0339614	0.325479		+	0,00124658875075959	0,00285997346502757	Q93009	Ubiquitin carboxyl-terminal hydrolase 7 OS=Homo sapiens OX=9606 GN=USP7 PE=1 SV=2
0.0130225	0.0421449	-0.408115	-0.120668	-0.12824	0.424076	2.74002	3.5051	2.79538	3.27717	2.86777	3.50807	-2.55336	-3.19424	-3.40063	-2.25648	-4.59425	-2.51677	Met-loss+Acetyl [N-Term]	+	2750.67	100502	P12429	Annexin A3 OS=Homo sapiens OX=9606 GN=ANXA3 PE=1 SV=3
-0.414766	-1.16658	-0.83352	-0.583127	-0.828689	-0.5197	0.382426	0.89758	0.37182	0.539901	0.512847	1.05162	0.0528136	-0.0261678	0.203643	0.0896598	0.100156	0.170083		+	1.90561e+07	1.21044e+08	P27348	14-3-3 protein theta OS=Homo sapiens OX=9606 GN=YWHAQ PE=1 SV=1
-0.155518	-1.70462	-0.733924	-1.09591	-1.13837	-1.66587	2.21421	1.71143	2.32302	1.35306	2.04214	0.941422	NaN	-1.04418	-1.44298	-0.445392	NaN	-1.15853	Met-loss+Acetyl [N-Term]	+	575760	3.16596e+08	Q9BXK5	Bcl-2-like protein 13 OS=Homo sapiens OX=9606 GN=BCL2L13 PE=1 SV=1
0.0753699	-0.603214	-0.294594	-0.391935	-0.295035	-0.360371	-0.548925	-0.533983	-0.504282	-0.456261	-0.572893	-0.413935	0.725708	0.711043	0.675352	0.713015	1.13454	0.940403	Met-loss+Acetyl [N-Term]	+	132651	2.08508e+06	P62820	Ras-related protein Rab-1A OS=Homo sapiens OX=9606 GN=RAB1A PE=1 SV=3
4.39196	4.17049	4.34905	4.34075	3.86747	4.52273	-1.72023	-1.52129	-2.61259	-2.05603	-2.08185	NaN	-1.74179	-3.41038	-1.22637	-4.58836	-2.13446	-2.54911	Acetyl [N-Term]	+	50828.1	989916	Q9Y6K5	2'-5'-oligoadenylate synthase 3 OS=Homo sapiens OX=9606 GN=OAS3 PE=1 SV=3
2.25573	1.43616	1.61416	1.81151	2.19958	1.88309	-1.64876	-2.24143	0.0630302	-1.18533	-0.58349	-4.20373	-0.492485	-0.138874	-0.213694	-0.62636	-0.404079	0.474974		+	3.08022e+09	0,000104590156948462	O15031	Plexin-B2 OS=Homo sapiens OX=9606 GN=PLXNB2 PE=1 SV=3
-0.349725	-0.737284	-0.753142	-0.383034	-0.88586	-0.59272	0.834356	0.890428	0.769653	0.750738	0.65485	0.855938	-0.334576	-0.00893603	0.118412	-0.160019	-0.604122	-0.0649587		+	1.24352e+06	1.2382e+07	P25786	Proteasome subunit alpha type-1 OS=Homo sapiens OX=9606 GN=PSMA1 PE=1 SV=1
-0.603765	-1.21458	-3.45055	-0.835503	-1.12649	-0.568388	0.6754	0.726206	0.515386	0.211515	0.586571	1.06958	0.690925	0.624189	0.930012	0.671257	0.321838	0.776403		+	0,000117500391915532	0,000340635562399061	P09429	High mobility group protein B1 OS=Homo sapiens OX=9606 GN=HMGB1 PE=1 SV=3
0.206702	-0.359104	0.038828	-0.287001	0.00508033	0.0861226	-0.270689	-0.256454	-0.0356711	-0.317041	-0.214044	-0.463716	0.601242	0.522804	0.32054	0.132366	-0.200771	0.490807		+	0,0022683026698893	0,00489178834321005	Q9Y2W1	Thyroid hormone receptor-associated protein 3 OS=Homo sapiens OX=9606 GN=THRAP3 PE=1 SV=2
0.326508	-0.0206338	0.348854	0.0788649	0.0865582	0.115452	-0.140288	-0.339766	-0.00218974	-0.0996324	-0.224478	-0.743363	0.222177	0.22518	0.0319346	-0.0502893	0.0589179	0.126192		+	0,00293300577188039	0,00619828801026921	Q99623	Prohibitin-2 OS=Homo sapiens OX=9606 GN=PHB2 PE=1 SV=2
-0.117187	-0.706448	-0.590777	-0.676678	-0.968417	-0.131064	-0.00525506	0.768024	-0.207579	0.424492	0.212986	1.00575	-0.1248	-0.0112861	0.153827	0.219173	0.692678	0.0625645	Met-loss+Acetyl [N-Term]	+	0,00193178785110932	0,00423422612283307	O00299	Chloride intracellular channel protein 1 OS=Homo sapiens OX=9606 GN=CLIC1 PE=1 SV=4
0.201789	-0.27729	-0.0627649	0.0471441	0.236364	-0.0785597	1.0246	0.967093	1.09095	0.0386412	0.955559	0.832472	-0.696493	-0.785682	-1.02221	-1.12738	-0.514486	-0.829742		+	2.01651e+07	1.2745e+08	O43852	Calumenin OS=Homo sapiens OX=9606 GN=CALU PE=1 SV=2
-1.00891	-1.08827	-0.900889	-0.89722	-1.03831	-1.01767	-0.304294	0.0666952	-0.442195	0.0551901	-0.19012	0.196975	1.03461	1.14347	1.10899	1.15832	1.19134	0.932279	Acetyl [N-Term]	+	241.506	16177.2	Q15366	Poly(rC)-binding protein 2 OS=Homo sapiens OX=9606 GN=PCBP2 PE=1 SV=1
-0.360499	-0.562686	-0.974324	-0.269365	-0.275242	-0.605426	NaN	NaN	NaN	NaN	-6.68925	-6.40212	2.8594	2.94754	2.89453	2.38405	2.12883	2.92456		+	225.768	15355.7	O95994	Anterior gradient protein 2 homolog OS=Homo sapiens OX=9606 GN=AGR2 PE=1 SV=1
-0.288678	-0.868017	-0.599813	-0.62064	-0.767573	-0.602121	0.163594	0.408058	0.138048	0.400877	0.133862	0.369824	0.327465	0.377575	0.340697	0.294161	0.42153	0.371151		+	469807	5.67491e+06	P61247	40S ribosomal protein S3a OS=Homo sapiens OX=9606 GN=RPS3A PE=1 SV=2
0.439239	-0.621244	-0.208471	-0.385006	-0.131713	0.202456	2.83446	3.02543	2.98168	1.87415	3.1019	3.52094	-2.57537	-2.42579	-2.86934	-2.87834	-2.52111	-3.36389		+	270.309	17574.1	P80723	Brain acid soluble protein 1 OS=Homo sapiens OX=9606 GN=BASP1 PE=1 SV=2
-1.13923	-1.69928	-1.22187	-3.11835	-3.01728	-2.13365	2.03914	2.82821	2.02419	2.51608	2.11508	2.75461	-0.940788	-1.12002	-0.501273	-0.0221855	0.466037	0.170581		+	2.41561e+06	2.15745e+06	P17655	Calpain-2 catalytic subunit OS=Homo sapiens OX=9606 GN=CAPN2 PE=1 SV=6
0.221738	0.010145	0.421608	0.10247	0.315968	0.0430334	-0.600302	-0.815657	-0.618958	-0.716727	-0.521591	-1.12642	0.836824	0.640627	0.513139	0.400108	0.186277	0.707716	Met-loss+Acetyl [N-Term]	+	6.07594e+06	4.67212e+07	Q5QNW6	Histone H2B type 2-F OS=Homo sapiens OX=9606 GN=H2BC18 PE=1 SV=3
1.09175	0.56267	0.985193	0.799658	1.15137	0.713015	0.506228	0.365999	0.34639	0.644722	0.228667	-0.51972	-0.968967	-1.05656	-1.03209	-1.3564	-1.1109	-1.35102		+	1.13595e+06	1.14397e+07	Q13724	Mannosyl-oligosaccharide glucosidase OS=Homo sapiens OX=9606 GN=MOGS PE=1 SV=5
-0.377972	-2.25667	-0.633636	-1.22013	-0.114254	-1.30517	0.748383	0.332782	0.618611	0.640671	0.640805	-0.819642	1.07945	0.822591	0.996154	0.292416	-0.323362	0.878966		+	0,00128436167143132	0,00293293540774683	P49756	RNA-binding protein 25 OS=Homo sapiens OX=9606 GN=RBM25 PE=1 SV=3
-1.14936	-1.82018	-1.10767	-1.21808	-1.2956	-0.872636	-0.3942	-0.739816	-0.0990858	-0.588622	-0.312047	-0.431266	1.7415	1.94815	1.83158	1.70987	0.935998	1.86146		+	17785.8	418249	P49916	DNA ligase 3 OS=Homo sapiens OX=9606 GN=LIG3 PE=1 SV=2
0.876508	0.800107	0.758565	0.728554	1.01003	0.73684	-0.264007	-0.204004	-0.216409	-0.327068	-0.288036	-0.140214	-0.318351	-0.559985	-0.620494	-0.619867	-0.564782	-0.787385	Met-loss+Acetyl [N-Term]	+	368.384	22052.1	P62879	Guanine nucleotide-binding protein G(I)/G(S)/G(T) subunit beta-2 OS=Homo sapiens OX=9606 GN=GNB2 PE=1 SV=3
-0.876995	-1.08593	-3.1072	NaN	-1.62693	-1.91291	3.44063	4.1675	4.13137	3.67534	3.68555	3.90504	-2.67501	-2.86179	-0.120135	-2.86743	-2.83755	-3.03355		+	570222	6.64402e+06	Q92974	Rho guanine nucleotide exchange factor 2 OS=Homo sapiens OX=9606 GN=ARHGEF2 PE=1 SV=4
0.398711	-0.479673	-0.0709782	0.0996952	-0.134341	-0.493135	0.889692	0.452099	0.84531	0.762377	0.899073	-0.0419788	-0.288187	-0.388197	-0.741228	-0.456734	-0.943298	-0.309206	Met-loss+Acetyl [N-Term]	+	7.63117e+09	0,000232993009159582	Q96C36	Pyrroline-5-carboxylate reductase 2 OS=Homo sapiens OX=9606 GN=PYCR2 PE=1 SV=1
-0.151107	-0.932833	-0.375477	-0.457029	-0.440597	-0.41292	0.168953	0.26288	0.112057	0.358864	0.0788155	0.231121	0.184656	0.201115	0.193279	0.315474	0.410051	0.252697		+	2.53163e+08	1.14793e+09	P62753	40S ribosomal protein S6 OS=Homo sapiens OX=9606 GN=RPS6 PE=1 SV=1
0.15038	0.162733	-0.19922	-0.114763	0.160178	0.0482314	0.463793	0.374583	0.820633	0.466334	0.53866	-0.33152	-0.318899	0.0788253	-0.385568	-0.746299	-0.684541	-0.483541		+	0,00095720868889795	0,00224380679407096	Q6PI48	Aspartate--tRNA ligase, mitochondrial OS=Homo sapiens OX=9606 GN=DARS2 PE=1 SV=1
-0.149263	-0.616811	-0.58521	-0.814767	-0.757942	-0.336827	0.773477	0.88882	0.754861	0.698859	0.442359	0.807529	-0.144807	-0.404691	-0.121577	-0.103707	-0.204312	-0.125993		+	1.37833e+06	1.34516e+07	Q92973	Transportin-1 OS=Homo sapiens OX=9606 GN=TNPO1 PE=1 SV=2
0.652746	-0.111705	0.521353	0.246312	0.425649	0.138604	-1.02848	-1.19545	-0.689174	-0.379413	-0.84728	-1.52006	0.862086	0.926678	0.645051	0.447932	0.258959	0.646199		+	7.46573e+07	3.99589e+08	P23368	NAD-dependent malic enzyme, mitochondrial OS=Homo sapiens OX=9606 GN=ME2 PE=1 SV=1
-0.0268879	-0.537345	-0.466205	-0.445947	-0.0847721	-0.819081	0.391362	0.189889	0.414563	0.134521	0.316218	-0.334147	0.370728	0.434873	0.304154	0.11938	-0.484286	0.522983	Acetyl [N-Term]	+	0,0067532845015279	0,0131525421943854	Q12874	Splicing factor 3A subunit 3 OS=Homo sapiens OX=9606 GN=SF3A3 PE=1 SV=1
NaN	-1.72177	NaN	-2.19262	-2.06866	-1.62778	0.264911	0.356541	0.0443333	-1.64875	0.527156	1.03891	1.29083	1.1669	1.06	1.12071	1.10462	1.28466		+	8.05294e+08	3.21899e+09	P09493	Tropomyosin alpha-1 chain OS=Homo sapiens OX=9606 GN=TPM1 PE=1 SV=2
-0.196648	-0.924471	-0.492359	-0.516752	-0.590678	-0.659645	0.413204	0.514687	0.393133	0.593378	0.275049	0.409987	0.190228	0.244059	0.24692	0.0397912	-0.0358752	0.0959931		+	9.32197e+06	6.77836e+07	P62906	60S ribosomal protein L10a OS=Homo sapiens OX=9606 GN=RPL10A PE=1 SV=2
1.82361	1.21266	1.57389	1.36712	1.53931	1.38756	0.362481	0.310857	0.529678	0.338111	0.355787	-0.600787	-1.74867	-1.34815	-2.14927	-1.47138	-1.93192	-1.55089		+	10432.4	274776	Q6NUK1	Calcium-binding mitochondrial carrier protein SCaMC-1 OS=Homo sapiens OX=9606 GN=SLC25A24 PE=1 SV=2
-0.259292	-1.03817	-0.272146	-0.735599	-0.791869	-0.792089	0.00654613	0.691675	0.321627	0.493086	0.358828	0.569296	0.0224439	0.211357	0.319283	0.228743	0.495222	0.171055		+	3.80995e+08	1.64812e+09	P05388	60S acidic ribosomal protein P0 OS=Homo sapiens OX=9606 GN=RPLP0 PE=1 SV=1
-1.17175	-1.98448	-0.846341	-0.555539	-1.47854	-3.99821	1.22001	1.4792	1.07721	1.15104	1.12755	1.1652	0.435134	0.600412	0.486005	0.423673	0.45425	0.415183		+	1.46142e+09	5.45227e+09	P55884	Eukaryotic translation initiation factor 3 subunit B OS=Homo sapiens OX=9606 GN=EIF3B PE=1 SV=3
0.66538	-0.547218	-0.40748	0.0797297	-1.32782	-0.185916	-0.741435	-0.59361	-0.811097	-1.05897	-0.863124	-0.979101	1.00555	1.01276	1.12958	1.08418	1.24588	1.29271		+	1.28791e+08	6.37847e+07	P07686	Beta-hexosaminidase subunit beta OS=Homo sapiens OX=9606 GN=HEXB PE=1 SV=3
0.94009	-0.193606	0.201867	0.298728	0.633709	0.487628	-0.440995	-0.795521	0.0124027	-0.694859	-0.624318	-0.610673	0.62358	0.375695	0.255046	-0.253011	-0.712565	0.496801		+	0,00402460810896617	0,00820700758751819	Q9H307	Pinin OS=Homo sapiens OX=9606 GN=PNN PE=1 SV=5
0.252749	0.0300536	0.278634	0.134887	0.456995	0.0701479	-0.293952	-0.55234	-0.404063	-0.669131	-0.361044	-0.950282	0.467052	0.300914	0.275503	0.269115	0.197183	0.497577	Met-loss+Acetyl [N-Term]	+	9.01846e+07	4.71284e+08	Q16778	Histone H2B type 2-E OS=Homo sapiens OX=9606 GN=H2BC21 PE=1 SV=3
-1.40299	-1.4468	-1.72844	-0.418313	-2.04892	-0.852872	0.621988	1.11444	0.318399	0.855727	0.778604	0.721967	0.332712	0.541299	0.988136	0.524177	0.289159	0.811717		+	3.20485e+07	1.90183e+08	O60841	Eukaryotic translation initiation factor 5B OS=Homo sapiens OX=9606 GN=EIF5B PE=1 SV=4
-0.622908	-1.01203	-0.927318	-0.805379	-1.14029	-0.748895	-0.557513	0.134133	-0.635562	-0.297492	-0.321569	0.142035	0.968877	1.13349	1.19908	1.32188	1.08967	1.07978		+	62570.1	1.152e+06	P32119	Peroxiredoxin-2 OS=Homo sapiens OX=9606 GN=PRDX2 PE=1 SV=5
-0.207046	-2.62993	-0.763319	-1.10951	-1.39241	-1.07772	0.462146	0.92551	0.882494	1.50661	0.774952	1.63863	0.164091	0.173238	0.332304	0.500986	0.0194049	-0.200428		+	1.78848e+09	6.49168e+09	O76094	Signal recognition particle subunit SRP72 OS=Homo sapiens OX=9606 GN=SRP72 PE=1 SV=3
0.696176	0.159161	0.615807	0.189367	0.620715	0.251993	0.645031	0.355971	0.526266	-0.0634288	0.435768	0.339172	-0.55344	-0.862181	-0.790905	-0.914186	-0.703916	-0.94737		+	6.57037e+06	5.02554e+07	Q96AG4	Leucine-rich repeat-containing protein 59 OS=Homo sapiens OX=9606 GN=LRRC59 PE=1 SV=1
-0.625312	-1.43092	-2.43724	-1.74288	-1.13566	-0.971438	1.41564	2.4477	1.59445	2.22283	1.87202	2.4399	-0.852604	-0.849379	-0.755204	-0.154011	-0.743105	-0.294791		+	872471	936212	Q9Y617	Phosphoserine aminotransferase OS=Homo sapiens OX=9606 GN=PSAT1 PE=1 SV=2
0.594637	-0.240817	0.324399	-0.423226	-0.228908	-0.111781	-0.217873	-0.930163	-0.257546	-0.292273	-0.382228	-1.7781	0.64322	1.0075	0.689864	0.468299	0.339418	0.795583		+	0,00053326214726639	0,00132670340633917	O43837	Isocitrate dehydrogenase [NAD] subunit beta, mitochondrial OS=Homo sapiens OX=9606 GN=IDH3B PE=1 SV=2
0.616133	0.898251	0.789721	0.708613	0.985151	0.549497	0.00154389	-0.462243	-0.213601	0.0263947	-0.0699092	-1.08678	-0.225741	-0.207744	-0.393172	-0.543105	-0.805198	-0.567809	Met-loss+Acetyl [N-Term]	+	5.50247e+08	2.29278e+09	Q8IZL8	Proline-, glutamic acid- and leucine-rich protein 1 OS=Homo sapiens OX=9606 GN=PELP1 PE=1 SV=2
1.77924	1.13551	1.61145	1.41793	1.33462	1.47991	0.453439	1.24911	0.651729	0.841449	0.266733	0.805708	-4.78167	-5.24543	NaN	-2.99973	NaN	NaN	Met-loss+Acetyl [N-Term]	+	1.20816e+06	1.2057e+06	P42224	Signal transducer and activator of transcription 1-alpha/beta OS=Homo sapiens OX=9606 GN=STAT1 PE=1 SV=2
-1.17643	-2.07533	-2.15369	-1.84647	-2.55116	-1.79844	0.45019	0.652016	0.69559	0.617425	0.47881	0.59183	1.08487	1.39072	1.33284	1.54649	1.42161	1.33912		+	788.465	40532.6	Q9UBT2	SUMO-activating enzyme subunit 2 OS=Homo sapiens OX=9606 GN=UBA2 PE=1 SV=2
-1.55438	0.959173	-0.827265	0.0530206	-0.938805	0.477909	-0.298073	-0.357704	-1.35605	-2.08991	-0.34214	1.04337	1.02882	0.254337	0.960196	1.45948	0.807278	0.720743	Acetyl [N-Term]	+	0,0248204681134604	0,0429644829794865	O00429	Dynamin-1-like protein OS=Homo sapiens OX=9606 GN=DNM1L PE=1 SV=2
-1.96792	-2.36156	-1.24527	-1.72709	-2.03597	-2.30383	0.194356	1.08272	0.61628	0.859582	0.507033	0.840785	1.09708	1.3077	1.28253	1.10639	1.268	1.4792	Met-loss+Acetyl [N-Term]	+	3059.69	108215	P45974	Ubiquitin carboxyl-terminal hydrolase 5 OS=Homo sapiens OX=9606 GN=USP5 PE=1 SV=2
-0.208495	-0.968817	-1.10428	-0.382078	-0.533716	-0.617178	-0.05876	0.304435	-0.175843	0.370895	0.130716	-0.0148795	0.329462	0.686847	0.469724	0.61108	0.576118	0.584766		+	2.05833e+08	9.599e+08	P38606	V-type proton ATPase catalytic subunit A OS=Homo sapiens OX=9606 GN=ATP6V1A PE=1 SV=2
-0.254247	-1.03908	-0.482085	-0.828209	-0.759908	-0.593016	-0.795884	-0.840809	-0.616305	-1.35739	-0.905331	-3.06721	1.91404	2.11193	1.93553	1.56712	2.00451	2.00633		+	1.38125e+07	9.38018e+07	Q9Y394	Dehydrogenase/reductase SDR family member 7 OS=Homo sapiens OX=9606 GN=DHRS7 PE=1 SV=1
0.41117	-1.15643	-0.123852	-0.51799	-0.0681679	-0.149584	0.47048	0.362015	0.942446	0.0896299	0.638351	0.401518	0.235832	-0.0110914	-0.711416	-0.499844	-0.389862	0.0767954	Met-loss+Acetyl [N-Term]	+	0,00987273712397202	0,018605017401995	Q16643	Drebrin OS=Homo sapiens OX=9606 GN=DBN1 PE=1 SV=4
-0.199353	-0.548685	-0.423086	-0.435044	-0.787606	-0.369601	0.268902	0.488491	0.382448	0.335188	0.32048	0.614399	0.136457	0.0570009	0.18244	0.0275057	-0.0395872	-0.0103476		+	1.33609e+07	9.10149e+07	P62917	60S ribosomal protein L8 OS=Homo sapiens OX=9606 GN=RPL8 PE=1 SV=2
0.246407	NaN	-0.391595	-1.05276	-0.653368	-4.70271	2.84863	2.85035	3.04854	2.80959	2.91906	1.7661	NaN	-2.21093	NaN	-4.02738	NaN	-3.44993		+	7.42277e+08	0,000227100737227167	Q9GZY8	Mitochondrial fission factor OS=Homo sapiens OX=9606 GN=MFF PE=1 SV=1
NaN	NaN	NaN	NaN	NaN	NaN	-4.54016	NaN	-4.37326	NaN	NaN	NaN	1.4389	1.55838	1.41896	1.68393	1.10815	1.7051		+	3.47699e+06	2.89435e+07	Q53FZ2	Acyl-coenzyme A synthetase ACSM3, mitochondrial OS=Homo sapiens OX=9606 GN=ACSM3 PE=1 SV=2
0.813346	0.492512	0.616572	0.703892	0.652276	0.492236	1.07089	1.03742	1.12192	0.679081	1.15145	1.02332	-1.45379	-1.57796	-1.72349	-1.82762	-1.81515	-1.45689		+	1.8047	664.881	Q8NBS9	Thioredoxin domain-containing protein 5 OS=Homo sapiens OX=9606 GN=TXNDC5 PE=1 SV=2
-0.33473	-0.883872	-1.2259	-0.419028	-0.780313	-0.666468	0.630357	0.510185	-0.0625236	-0.276437	0.335717	0.651029	0.544317	0.611833	0.555135	0.398086	-0.216988	0.629598	Met-loss [N-Term]	+	6.46282e+09	0,000201638109447123	Q13283	Ras GTPase-activating protein-binding protein 1 OS=Homo sapiens OX=9606 GN=G3BP1 PE=1 SV=1
-0.178242	-1.37967	-0.882979	-0.465508	-0.651655	-0.785781	0.230443	0.514482	0.189197	0.459558	0.455897	0.455485	0.0897742	0.357978	0.33858	0.395558	0.419845	0.437036		+	2.14697e+08	9.90787e+08	O00232	26S proteasome non-ATPase regulatory subunit 12 OS=Homo sapiens OX=9606 GN=PSMD12 PE=1 SV=3
-0.659735	-1.40186	-0.501003	-1.1181	-1.01984	-0.908033	0.294661	0.196993	0.18846	0.135575	0.0123504	-0.244079	0.799013	0.835551	0.796725	0.90572	0.85013	0.837469	Met-loss+Acetyl [N-Term]	+	214323	3.02723e+06	P49189	4-trimethylaminobutyraldehyde dehydrogenase OS=Homo sapiens OX=9606 GN=ALDH9A1 PE=1 SV=3
-0.25414	-0.940972	-0.872427	-0.718861	-0.772815	-0.805817	0.249973	0.763971	0.41864	-0.29897	0.383882	0.88068	0.250631	-0.0440543	0.208112	0.414953	0.909713	0.227501		+	4.23081e+09	0,000138859905287457	P05387	60S acidic ribosomal protein P2 OS=Homo sapiens OX=9606 GN=RPLP2 PE=1 SV=1
-0.676213	-1.27761	-1.19884	-0.902957	-1.07017	-0.937307	1.26	1.91768	1.25494	1.53886	1.33451	1.90633	-0.685172	-0.518317	-0.384084	-0.416709	-0.656991	-0.487949		+	1187.76	53343.2	P07737	Profilin-1 OS=Homo sapiens OX=9606 GN=PFN1 PE=1 SV=2
0.507115	0.110324	-0.158732	0.268667	0.460047	0.0933662	0.588214	0.356676	0.66905	-0.323361	0.439102	0.214456	-0.459128	-0.566914	-0.442444	-0.480029	-1.00761	-0.268795		+	0,000210573395536827	0,000579167907968097	P14314	Glucosidase 2 subunit beta OS=Homo sapiens OX=9606 GN=PRKCSH PE=1 SV=2
0.768371	-0.144544	0.866313	0.486806	0.522743	0.419795	-0.0558331	-0.053878	0.141703	-0.084573	-0.182225	-0.755847	0.0361221	0.232343	-0.37317	-0.851022	-0.914462	-0.0586407		+	0,00586972010718759	0,011564185647895	Q5JTH9	RRP12-like protein OS=Homo sapiens OX=9606 GN=RRP12 PE=1 SV=2
-3.23714	0.270203	-1.04839	-0.558816	-1.1751	-0.430854	0.0550048	0.94846	0.167267	0.658787	0.39951	1.1458	0.493766	0.37749	0.513514	0.725623	0.309573	0.38531		+	0,00303812935590188	0,00639598565830582	Q13177	Serine/threonine-protein kinase PAK 2 OS=Homo sapiens OX=9606 GN=PAK2 PE=1 SV=3
0.287508	-0.561053	-0.224561	-0.0276098	0.212757	-0.39634	0.0171824	-0.28589	-0.0756426	-0.0952559	0.0851183	-1.11439	0.535966	0.530879	0.610761	0.156138	-0.117093	0.46153	Met-loss+Acetyl [N-Term]	+	0,0255035290145904	0,0440778349388209	P51610	Host cell factor 1 OS=Homo sapiens OX=9606 GN=HCFC1 PE=1 SV=2
-1.43721	0.14805	0.261322	-1.40021	0.291438	-1.30398	1.06947	0.846231	1.6798	0.34461	1.29856	1.34595	0.65032	-1.23015	-0.51108	0.84942	-1.45112	-1.45141		+	0,00485851053596624	0,00979903060196476	Q02952	A-kinase anchor protein 12 OS=Homo sapiens OX=9606 GN=AKAP12 PE=1 SV=4
0.349776	-0.510742	-0.254523	0.0265137	-0.834817	0.102358	0.667635	1.4173	0.814197	0.970991	0.883762	1.50364	-1.02198	-0.982285	-0.813998	-0.677813	-0.853733	-0.786272	Met-loss+Acetyl [N-Term]	+	1.78647e+07	1.14796e+07	Q01518	Adenylyl cyclase-associated protein 1 OS=Homo sapiens OX=9606 GN=CAP1 PE=1 SV=5
1.1528	0.593995	1.14684	0.876883	1.24624	0.819701	-0.132009	-0.314965	-0.0808726	0.0811643	-0.139356	-0.719026	-0.625569	-0.363093	-0.880082	-0.859153	-1.31121	-0.492292		+	1.18815e+06	8.23325e+07	Q53GQ0	Very-long-chain 3-oxoacyl-CoA reductase OS=Homo sapiens OX=9606 GN=HSD17B12 PE=1 SV=2
-3.01156	-0.36006	-1.06006	NaN	-0.715381	-1.16688	1.72894	1.39318	1.87197	1.0886	1.69546	1.156	NaN	-2.62022	NaN	NaN	NaN	NaN		+	0,000148703107581065	0,00042277584476906	Q03001	Dystonin OS=Homo sapiens OX=9606 GN=DST PE=1 SV=4
-0.147433	-0.661823	-0.0148354	-0.623312	-0.504151	-0.485559	0.0525036	0.0511951	0.248425	0.181635	0.080761	-0.605526	0.55332	0.565495	0.352474	0.391251	0.0167789	0.548803		+	0,000349631867328105	0,000914628689619852	Q8TC12	Retinol dehydrogenase 11 OS=Homo sapiens OX=9606 GN=RDH11 PE=1 SV=2
1.08005	-0.801071	0.691199	0.32218	0.679548	0.404549	-5.30459	NaN	NaN	NaN	-4.69575	NaN	1.4111	1.48966	1.30713	1.27486	0.747418	1.39373		+	2.46806e+06	2.19543e+07	Q02338	D-beta-hydroxybutyrate dehydrogenase, mitochondrial OS=Homo sapiens OX=9606 GN=BDH1 PE=1 SV=3
1.01106	-0.388542	0.904252	0.568631	0.935892	0.467839	-0.52803	-0.0661464	0.115761	-0.928842	-0.401348	-0.702226	0.176545	0.057341	-0.0891071	-0.0199562	-1.44292	0.329792		+	0,0135530302186563	0,0248622185048463	Q9BVJ6	U3 small nucleolar RNA-associated protein 14 homolog A OS=Homo sapiens OX=9606 GN=UTP14A PE=1 SV=1
-0.000197623	-1.37792	-0.860516	-0.538046	-1.02453	-0.714012	0.660389	1.18302	0.908645	0.860355	0.855619	0.923233	-0.575098	-0.0532896	0.0729158	0.107944	-0.530272	0.101759		+	1.8962e+08	8.99476e+08	O14818	Proteasome subunit alpha type-7 OS=Homo sapiens OX=9606 GN=PSMA7 PE=1 SV=1
0.619636	-0.0150049	0.454403	0.469502	0.740381	0.650515	0.283116	0.197878	0.376894	0.346764	0.20559	-0.67098	-0.456823	-0.619219	-0.913074	-0.592296	-0.629312	-0.447967		+	3.63757e+09	0,000121820071560191	P09543	2',3'-cyclic-nucleotide 3'-phosphodiesterase OS=Homo sapiens OX=9606 GN=CNP PE=1 SV=2
0.169353	-0.316019	0.118901	-0.657491	-0.280192	-0.275621	-0.0647311	-0.247213	0.227984	0.196637	-0.137826	-0.571214	0.37068	0.5162	0.176737	0.010531	0.41886	0.344424	Met-loss+Acetyl [N-Term]	+	0,0115532392196289	0,0215423325980512	Q96CS3	FAS-associated factor 2 OS=Homo sapiens OX=9606 GN=FAF2 PE=1 SV=2
0.840801	0.331064	0.956232	0.502096	0.878179	0.488798	0.375387	0.0587065	0.629906	0.146706	0.243841	-0.526258	-0.529611	-0.543529	-0.721321	-0.829015	-1.68948	-0.612505		+	1.67603e+09	6.13389e+09	Q96GQ7	Probable ATP-dependent RNA helicase DDX27 OS=Homo sapiens OX=9606 GN=DDX27 PE=1 SV=2
1.07167	0.433802	0.933664	0.627251	0.82574	0.637568	2.41314	2.37293	2.44151	2.44262	2.37603	1.99159	-5.93034	NaN	-6.0227	-6.61447	NaN	NaN		+	0.926416	409.568	Q6PIU2	Neutral cholesterol ester hydrolase 1 OS=Homo sapiens OX=9606 GN=NCEH1 PE=1 SV=3
-0.406297	-0.558848	-0.258652	-0.800812	-0.590963	-0.979092	0.533416	-0.159295	0.663097	0.324001	0.442026	-0.134667	0.262801	0.717031	0.481412	-0.0559317	0.110051	0.410724		+	9.3943e+09	0,000278920391073275	O43172	U4/U6 small nuclear ribonucleoprotein Prp4 OS=Homo sapiens OX=9606 GN=PRPF4 PE=1 SV=2
-0.883735	NaN	-1.69592	-1.32273	-2.43183	-1.14625	-1.76153	0.389734	-0.44817	-0.245214	-0.322235	0.366251	1.60191	1.59276	1.90414	1.71756	1.12167	1.56359		+	1.93462e+08	9.12802e+08	P31150	Rab GDP dissociation inhibitor alpha OS=Homo sapiens OX=9606 GN=GDI1 PE=1 SV=2
-0.62742	-1.12966	-1.0398	-1.32424	-1.06589	-1.15951	0.0869649	1.07673	0.445661	0.576543	0.510604	1.21816	0.381732	0.446874	0.464074	0.363523	0.526553	0.249095		+	4.67051e+06	3.74064e+07	O95373	Importin-7 OS=Homo sapiens OX=9606 GN=IPO7 PE=1 SV=1
0.206629	-0.632726	-0.346686	-0.315007	-0.162367	-0.38383	-0.508029	-0.654492	-0.496999	-0.759769	-0.614028	-1.45911	1.04552	1.18338	1.04188	0.901908	0.723918	1.2298		+	5.60652e+06	4.38698e+07	P11177	Pyruvate dehydrogenase E1 component subunit beta, mitochondrial OS=Homo sapiens OX=9606 GN=PDHB PE=1 SV=3
1.54375	-0.49122	1.32859	0.872729	1.20207	0.640466	1.22024	0.516185	1.09556	1.35189	0.716437	-1.15869	-1.27092	-0.800283	-1.25827	-1.45553	-3.42916	-0.623839		+	0,000707648019448895	0,00170956934097463	Q8N766	ER membrane protein complex subunit 1 OS=Homo sapiens OX=9606 GN=EMC1 PE=1 SV=1
-0.770928	-3.22692	-2.13473	-1.9371	-1.57919	-2.18896	1.33708	1.31822	0.957959	1.21939	1.49011	0.674184	0.8245	1.02208	0.824609	1.03041	0.122819	1.01647		+	5.73948e+06	4.46729e+07	O75976	Carboxypeptidase D OS=Homo sapiens OX=9606 GN=CPD PE=1 SV=2
2.1026	1.60128	2.02591	1.84677	1.87272	1.70772	0.475523	0.423085	0.389326	0.539166	0.382901	-0.580183	-3.03913	-2.50186	-3.15297	-4.09285	NaN	NaN		+	48418.6	955620	P22570	NADPH:adrenodoxin oxidoreductase, mitochondrial OS=Homo sapiens OX=9606 GN=FDXR PE=1 SV=3
-0.0432013	-0.860446	-0.00997056	-0.425401	-0.12587	-0.675134	0.853368	0.600284	0.650581	1.07104	0.789962	0.0887271	-0.32499	-0.477267	-0.197959	-0.348004	-0.513949	-0.0517663		+	2.60912e+09	9.03282e+09	P00387	NADH-cytochrome b5 reductase 3 OS=Homo sapiens OX=9606 GN=CYB5R3 PE=1 SV=3
-0.441701	-1.25121	-0.557644	-0.0234834	-1.05325	-0.778444	2.81666	2.95118	3.06548	2.23283	2.85875	2.74466	NaN	NaN	NaN	-4.8464	-2.56299	-5.15445		+	1.64824e+06	1.5705e+07	O15118	NPC intracellular cholesterol transporter 1 OS=Homo sapiens OX=9606 GN=NPC1 PE=1 SV=2
-2.11871	-2.09112	-1.29005	-1.86038	-2.77343	-1.3096	-1.20777	0.351938	-0.40889	-0.395575	-0.770687	0.272158	2.03502	2.23473	2.24669	2.43762	2.49582	2.15224	Met-loss+Acetyl [N-Term]	+	84996.5	1.46214e+06	Q96FW1	Ubiquitin thioesterase OTUB1 OS=Homo sapiens OX=9606 GN=OTUB1 PE=1 SV=2
-1.77693	-1.04166	-1.52169	-1.56721	-1.8347	-1.31974	-0.812397	0.647625	-0.436747	0.486673	-0.148325	0.954044	1.28325	1.23354	1.51263	1.83472	1.13806	1.36886	Met-loss+Acetyl [N-Term]	+	5.96982e+06	4.60603e+07	Q00796	Sorbitol dehydrogenase OS=Homo sapiens OX=9606 GN=SORD PE=1 SV=4
-0.347628	-0.940526	-0.761504	-0.571156	-1.24913	-0.878779	0.658593	0.740737	0.695846	0.88713	0.843301	0.694883	0.10814	0.157594	-0.0815362	0.173932	-0.182231	0.052333		+	623610	717963	Q9UHB9	Signal recognition particle subunit SRP68 OS=Homo sapiens OX=9606 GN=SRP68 PE=1 SV=2
0.844576	-0.0785317	0.80039	0.0649181	0.59923	0.52605	-0.0467019	-0.803078	-0.358229	0.0724693	-0.298333	-2.25445	-0.0319619	0.974325	0.0833011	0.219154	-0.706669	0.393543		+	0,0268368069141259	0,0460938319220476	Q16795	NADH dehydrogenase [ubiquinone] 1 alpha subcomplex subunit 9, mitochondrial OS=Homo sapiens OX=9606 GN=NDUFA9 PE=1 SV=2
0.632	-0.0656481	0.521773	0.22885	0.318216	0.326259	-0.0758219	-0.373538	-0.0014143	-0.0642042	-0.14755	-0.762355	0.0355558	0.0131273	-0.360675	-0.211633	-0.0268736	0.0139303		+	0,00247381177775209	0,0052911087902477	Q00325	Phosphate carrier protein, mitochondrial OS=Homo sapiens OX=9606 GN=SLC25A3 PE=1 SV=2
-3.09237	-1.35174	-2.70224	-2.41204	-2.8454	-2.55461	1.04771	1.11707	1.20792	0.460065	1.26649	1.65638	1.49557	1.20798	1.51946	1.3047	1.18022	1.49484		+	9647.64	263285	Q32MZ4	Leucine-rich repeat flightless-interacting protein 1 OS=Homo sapiens OX=9606 GN=LRRFIP1 PE=1 SV=2
2.62652	1.92391	2.1772	2.30868	2.1861	2.07182	-0.0479365	-0.263114	-0.172328	-0.808194	-0.15125	-0.567388	-2.05798	-2.3686	-1.99611	-2.18215	-0.903848	-1.77533		+	2410.25	90545	P04179	Superoxide dismutase [Mn], mitochondrial OS=Homo sapiens OX=9606 GN=SOD2 PE=1 SV=3
-0.236215	-0.761992	-0.451358	-0.62799	-0.742828	-0.550359	0.323524	0.529578	0.364287	0.47391	0.279573	0.478021	0.130477	0.253211	0.270072	0.140029	-0.048026	0.176086	Acetyl [N-Term]	+	1.80791e+06	1.69338e+06	P18124	60S ribosomal protein L7 OS=Homo sapiens OX=9606 GN=RPL7 PE=1 SV=1
-0.574241	NaN	-1.69632	-1.07341	-1.77174	-1.56182	2.55361	3.06167	2.49015	2.87605	2.67641	2.90822	-1.88396	-1.681	-1.48808	-1.55523	-2.08258	-1.19773		+	470.507	26330.5	Q99536	Synaptic vesicle membrane protein VAT-1 homolog OS=Homo sapiens OX=9606 GN=VAT1 PE=1 SV=2
0.330205	-0.133478	0.0610979	0.0490988	0.3737	-0.0343039	-0.0118754	-0.297816	-0.0794508	-0.791312	-0.193781	-0.176584	0.166364	0.288395	0.241768	0.0644739	-0.149279	0.292778		+	0,0111300671878673	0,0208059310941062	Q07955	Serine/arginine-rich splicing factor 1 OS=Homo sapiens OX=9606 GN=SRSF1 PE=1 SV=2
0.900428	0.999665	1.01407	0.930796	1.22871	1.03951	-0.636266	-0.747823	-0.93598	-1.71363	-1.09497	-0.984502	NaN	NaN	NaN	NaN	NaN	NaN		+	1.82613e+07	1.16666e+08	P10321	HLA class I histocompatibility antigen, C alpha chain OS=Homo sapiens OX=9606 GN=HLA-C PE=1 SV=3
0.15448	-0.130391	-0.124541	0.127839	-0.130156	0.334779	1.70001	2.33487	1.51545	2.01736	1.76951	2.47926	-1.52174	-1.69326	-3.16178	-1.06974	-3.22516	-1.3768	Acetyl [N-Term]	+	3.40943e+06	2.85476e+07	P13797	Plastin-3 OS=Homo sapiens OX=9606 GN=PLS3 PE=1 SV=4
0.82058	0.145435	0.196274	0.544786	0.262784	0.549688	1.89692	1.4323	1.56028	1.3062	1.6935	0.785084	-2.48596	-2.39037	-2.26565	-1.82201	NaN	-2.22983		+	4635.67	149593	P07858	Cathepsin B OS=Homo sapiens OX=9606 GN=CTSB PE=1 SV=3
0.355702	-0.235155	-0.120396	-0.277725	-0.0898161	0.0354137	-0.91918	-1.29293	-1.2818	-0.469763	-0.938133	-1.57209	1.21324	1.45036	1.19633	0.917458	0.902855	1.12564		+	428854	5.21524e+06	O15382	Branched-chain-amino-acid aminotransferase, mitochondrial OS=Homo sapiens OX=9606 GN=BCAT2 PE=1 SV=2
0.0532949	-0.995763	-0.827256	-0.203599	-1.011	-0.120677	1.85654	2.43832	1.75649	1.95919	1.92687	2.65055	-1.27832	-1.68145	-1.43446	-1.66129	-1.93778	-1.48965		+	8915.6	254296	P37802	Transgelin-2 OS=Homo sapiens OX=9606 GN=TAGLN2 PE=1 SV=3
0.00227875	-0.490064	-0.0822101	-0.272394	-0.360213	-0.259317	0.257361	0.34293	0.24535	0.193972	0.00829358	0.346709	0.033997	0.056559	0.0297532	0.0148644	-0.0967556	0.0288853		+	5.75904e+09	0,0001819921405364	Q02878	60S ribosomal protein L6 OS=Homo sapiens OX=9606 GN=RPL6 PE=1 SV=3
0.643912	-0.188569	0.628166	0.0984415	0.16189	0.311313	1.78955	1.30779	1.77309	1.62042	1.60421	0.552484	NaN	-4.4572	NaN	NaN	NaN	-5.8455		+	1.46988e+06	1.42196e+07	Q16698	2,4-dienoyl-CoA reductase [(3E)-enoyl-CoA-producing], mitochondrial OS=Homo sapiens OX=9606 GN=DECR1 PE=1 SV=1
0.832682	0.322019	0.894842	0.583967	0.65103	0.479694	-0.131018	-0.598246	8.00027e-05	0.0246905	-0.0617734	-1.40829	-0.223879	0.0964373	-0.275126	-0.548815	-0.339464	-0.298834		+	0,000489440127908815	0,0012287420814792	Q6YN16	Hydroxysteroid dehydrogenase-like protein 2 OS=Homo sapiens OX=9606 GN=HSDL2 PE=1 SV=1
0.192758	-1.37953	-0.671535	-0.598998	-1.27697	-1.22844	-0.90706	-0.0127746	0.114701	-0.636481	-0.692996	-0.472964	1.51477	1.70722	1.58432	1.09692	0.0749959	1.59208		+	1.835e+09	6.6279e+09	O14497	AT-rich interactive domain-containing protein 1A OS=Homo sapiens OX=9606 GN=ARID1A PE=1 SV=3
-0.145799	-1.1429	-0.437777	-0.836542	-0.888053	-1.61487	0.269643	0.945965	0.976534	0.499681	0.726583	0.620697	0.780803	0.209861	0.501358	-0.0313419	-1.00519	0.571356		+	0,000338405816626705	0,000887888495730958	O00267	Transcription elongation factor SPT5 OS=Homo sapiens OX=9606 GN=SUPT5H PE=1 SV=1
0.333115	0.29894	0.584325	0.277151	0.518353	0.47775	-0.520093	-1.10121	-0.246594	-1.28937	-0.734578	-1.4464	0.893901	0.438377	0.235691	0.588911	0.0601592	0.631566		+	3.13253e+08	1.37937e+09	P46013	Proliferation marker protein Ki-67 OS=Homo sapiens OX=9606 GN=MKI67 PE=1 SV=2
0.867396	0.285037	0.848523	0.486301	0.502815	0.284547	-0.174785	-0.34966	-0.0909928	0.0991603	-0.284797	-0.871457	-0.216367	0.0243903	-0.287225	-0.381398	-0.444617	-0.296872	Met-loss+Acetyl [N-Term]	+	6.18245e+09	0,00019398602922323	Q9Y6C9	Mitochondrial carrier homolog 2 OS=Homo sapiens OX=9606 GN=MTCH2 PE=1 SV=1
1.66573	0.998968	1.81458	1.46533	1.7078	1.33512	-0.963608	-1.49809	-0.768645	-0.765008	-0.921351	-2.80914	-0.146037	0.629871	-0.156052	-0.612385	-0.960696	-0.0163789		+	2.21671e+08	1.01978e+09	O94901	SUN domain-containing protein 1 OS=Homo sapiens OX=9606 GN=SUN1 PE=1 SV=3
1.03549	0.131565	0.779829	0.716732	0.671687	0.496488	-0.589016	-0.547079	-0.285565	-0.661211	-0.297531	-1.61228	0.0455549	0.0591142	0.242601	0.00512865	-0.543911	0.352396		+	0,000105759122429327	0,000309848297057692	P43897	Elongation factor Ts, mitochondrial OS=Homo sapiens OX=9606 GN=TSFM PE=1 SV=2
-0.432516	-1.28899	-0.383003	-0.412217	-1.3328	-0.551809	0.326245	0.59698	0.476706	0.370446	0.474581	0.808247	0.228833	0.356124	0.39205	0.229279	-0.233325	0.375167		+	1.23315e+08	4.68365e+09	Q9UHD8	Septin-9 OS=Homo sapiens OX=9606 GN=SEPTIN9 PE=1 SV=2
-0.758178	-1.88726	-1.11093	-1.37378	-1.62287	-1.40781	0.0947267	0.640329	0.153881	0.459236	0.389019	0.602444	0.905882	0.855877	0.997246	1.13302	1.03162	0.897543		+	51637.3	1.00127e+06	Q9Y3F4	Serine-threonine kinase receptor-associated protein OS=Homo sapiens OX=9606 GN=STRAP PE=1 SV=1
-0.611477	-1.44432	-1.3029	-0.880494	-1.09313	-0.872143	0.277698	1.05697	0.51522	0.930061	0.492181	1.2681	0.190154	0.312625	0.3619	0.445169	0.107717	0.246671		+	6.84963e+06	5.19421e+07	P40925	Malate dehydrogenase, cytoplasmic OS=Homo sapiens OX=9606 GN=MDH1 PE=1 SV=4
0.920787	0.251471	0.623495	0.44586	0.532994	0.366177	0.18095	-0.044773	0.115723	-0.126243	0.120171	-0.713261	-0.506821	-0.421183	-0.545063	-0.53828	-0.296339	-0.365665		+	1.83176e+09	6.62161e+09	P36957	Dihydrolipoyllysine-residue succinyltransferase component of 2-oxoglutarate dehydrogenase complex, mitochondrial OS=Homo sapiens OX=9606 GN=DLST PE=1 SV=4
-0.810117	-3.03124	-1.71761	-0.793013	-1.42165	-0.895476	1.03334	1.30271	0.884909	1.15296	0.99752	1.56895	0.236605	0.263489	0.555662	0.105005	0.0831565	0.4848		+	1.47047e+08	7.1439e+07	P47897	Glutamine--tRNA ligase OS=Homo sapiens OX=9606 GN=QARS1 PE=1 SV=1
-0.0388672	-0.662014	-0.339894	-0.446966	-0.340474	-0.464283	-0.00788328	-0.30341	0.0181005	0.034704	-0.122122	-0.648442	0.669758	0.701702	0.56562	0.384186	0.361204	0.639082		+	3.67802e+08	1.59417e+09	P48047	ATP synthase subunit O, mitochondrial OS=Homo sapiens OX=9606 GN=ATP5PO PE=1 SV=1
0.641276	0.196237	0.66891	0.521457	0.520443	0.341874	-0.182322	-0.461135	-0.255456	-0.315875	-0.244719	-1.14626	0.0853799	0.152667	-0.0959517	-0.15874	-0.28027	0.0124849		+	5.74099e+09	0,000181551724286395	O75489	NADH dehydrogenase [ubiquinone] iron-sulfur protein 3, mitochondrial OS=Homo sapiens OX=9606 GN=NDUFS3 PE=1 SV=1
-1.11484	-2.82174	-0.462528	-1.28704	-0.609585	-0.545614	1.09769	1.58971	1.03412	1.38469	0.731057	1.83414	-0.0304178	0.447419	-0.386579	-0.359918	-0.4398	-0.0607656		+	1.67118e+09	6.1212e+08	Q14203	Dynactin subunit 1 OS=Homo sapiens OX=9606 GN=DCTN1 PE=1 SV=3
-1.89149	-1.52846	-4.29763	-1.20095	-0.970926	-1.04302	-0.109839	0.726574	-0.376681	0.542326	0.314884	0.42325	1.43659	1.58481	1.62533	1.68337	1.71049	1.37136	Met-loss+Acetyl [N-Term]	+	6.25758e+08	2.5663e+09	P14550	Aldo-keto reductase family 1 member A1 OS=Homo sapiens OX=9606 GN=AKR1A1 PE=1 SV=3
4.74325	4.26172	4.43042	4.53864	4.78524	4.5779	0.330241	0.0824097	0.015929	-0.667547	0.347277	-0.264068	-3.90001	-6.0652	-5.94415	-4.94548	-2.47967	-3.84689		+	3800.39	125385	P09758	Tumor-associated calcium signal transducer 2 OS=Homo sapiens OX=9606 GN=TACSTD2 PE=1 SV=3
-2.28616	-2.0224	-2.18834	-1.9211	-2.33896	-1.6875	0.907737	1.78279	1.25192	1.5699	1.30675	1.76586	0.244206	0.59043	0.839742	0.734338	0.68188	0.768905		+	151.245	1114.42	P61221	ATP-binding cassette sub-family E member 1 OS=Homo sapiens OX=9606 GN=ABCE1 PE=1 SV=1
-0.844439	-1.01902	-1.34045	-1.14705	-1.29749	-0.951127	0.145993	0.781386	0.110652	0.503922	0.219899	0.805739	0.477679	0.653504	0.487699	0.912923	0.83608	0.664098	Met-loss+Acetyl [N-Term]	+	244765	3.36057e+06	Q15181	Inorganic pyrophosphatase OS=Homo sapiens OX=9606 GN=PPA1 PE=1 SV=2
0.0603858	-0.640411	-0.125965	-0.521364	-0.197869	-0.575085	-0.170675	-0.463072	-0.0429877	-0.35367	-0.636373	-0.716856	1.0296	1.22552	0.804966	0.421679	0.0240537	0.878126		+	4.24093e+09	0,000139088520386575	P17480	Nucleolar transcription factor 1 OS=Homo sapiens OX=9606 GN=UBTF PE=1 SV=1
-1.65087	-3.11394	-2.30148	-2.2683	-2.19011	-1.52535	2.8114	3.48917	2.86326	3.53356	3.01584	3.42239	NaN	NaN	NaN	-6.08557	NaN	NaN		+	208410	2.95633e+06	P15559	NAD(P)H dehydrogenase [quinone] 1 OS=Homo sapiens OX=9606 GN=NQO1 PE=1 SV=1
-0.588715	-1.27644	-1.79715	-1.05567	-0.694376	-0.495404	-0.504449	-0.425786	-0.543235	-1.19438	-0.576259	-0.404365	1.66547	1.79248	1.66877	1.72586	0.934623	1.76904		+	1.05228e+06	1.06945e+07	P26583	High mobility group protein B2 OS=Homo sapiens OX=9606 GN=HMGB2 PE=1 SV=2
-0.67218	-1.27967	-0.946038	-0.98022	-0.998481	-1.13714	-0.283271	-0.185788	-0.237403	-0.329602	-0.332474	-0.603224	1.13386	1.32333	1.27173	1.43351	1.50969	1.31337		+	44.4847	4916.67	P30044	Peroxiredoxin-5, mitochondrial OS=Homo sapiens OX=9606 GN=PRDX5 PE=1 SV=4
1.55054	0.965344	1.565	1.27478	1.59835	1.16156	-1.92642	-1.99037	-1.71161	-1.56129	-2.00813	-3.11022	0.824534	1.02983	0.843846	0.495959	0.121224	0.87707		+	49743.7	97553.6	Q9UKM9	RNA-binding protein Raly OS=Homo sapiens OX=9606 GN=RALY PE=1 SV=1
-0.793931	2.40595	0.584126	1.52095	1.21628	1.74743	-0.636339	0.0354348	-0.487722	-0.0144156	-0.196258	0.670622	-0.690506	-1.39503	-0.852238	-0.232256	-1.21818	-1.6639	Acetyl [N-Term]	+	0,000805825050864676	0,00192883191655264	Q9BWD1	Acetyl-CoA acetyltransferase, cytosolic OS=Homo sapiens OX=9606 GN=ACAT2 PE=1 SV=2
-0.366504	-1.31481	-1.15003	-0.759922	-0.871873	-0.688194	0.25847	0.671421	0.32827	0.269913	0.363043	0.829643	0.448091	0.442428	0.390083	0.447971	0.429666	0.272337	Met-loss+Acetyl [N-Term]	+	1.04467e+07	7.38956e+07	P25398	40S ribosomal protein S12 OS=Homo sapiens OX=9606 GN=RPS12 PE=1 SV=3
-0.34247	-1.40248	-1.24019	-0.94518	-0.558502	-0.72399	0.44521	-0.0530577	0.303794	-0.647695	0.0591784	-0.172437	1.04914	1.08889	1.10815	0.976413	-0.168065	1.22329		+	2.3441e+09	8.21829e+09	Q92804	TATA-binding protein-associated factor 2N OS=Homo sapiens OX=9606 GN=TAF15 PE=1 SV=1
-0.275442	-0.927299	-0.457273	-0.342372	-0.27088	-0.97074	0.629161	1.05175	0.646708	0.958432	0.739144	0.937469	-0.455689	-0.110948	-0.331145	-0.152896	-0.345174	-0.322812		+	5.55e+06	4.35818e+06	P25787	Proteasome subunit alpha type-2 OS=Homo sapiens OX=9606 GN=PSMA2 PE=1 SV=2
0.0413553	-1.14307	-0.434588	-0.332715	-0.782291	-1.00736	0.97021	0.170829	0.723882	0.527919	0.572114	-0.501435	0.0284397	0.441228	0.0896103	0.189012	-0.205409	0.652263		+	0,00238249852929115	0,00512805550048499	P22830	Ferrochelatase, mitochondrial OS=Homo sapiens OX=9606 GN=FECH PE=1 SV=2
3.75998	2.68729	3.47081	3.43237	3.14778	3.4224	-3.3985	-2.6383	-3.9979	-3.54023	NaN	NaN	-2.0821	-2.27975	-1.98385	NaN	NaN	NaN		+	39086.9	789056	P29728	2'-5'-oligoadenylate synthase 2 OS=Homo sapiens OX=9606 GN=OAS2 PE=1 SV=3
-0.413355	-1.69358	-1.42552	-0.561459	-0.744911	-1.10527	0.494178	0.624999	0.103509	0.305923	0.400409	0.262828	0.527982	0.683133	0.812886	0.521386	0.740001	0.466865		+	5.2775e+07	2.94594e+08	O43242	26S proteasome non-ATPase regulatory subunit 3 OS=Homo sapiens OX=9606 GN=PSMD3 PE=1 SV=2
-0.931431	-1.92047	-1.19038	-0.978581	-0.906786	-1.14232	0.609512	1.05146	0.818422	0.887698	0.753961	0.445995	0.0862457	0.376434	0.660663	0.607744	0.399829	0.372003		+	775684	8.51236e+06	Q9Y224	RNA transcription, translation and transport factor protein OS=Homo sapiens OX=9606 GN=RTRAF PE=1 SV=1
0.247787	0.140375	0.365921	0.227993	0.374173	0.0368408	-0.368654	-0.71301	-0.540199	-0.592889	-0.556232	-0.798279	0.677454	0.2636	0.323513	0.0540527	0.340124	0.517428		+	9.83691e+06	7.0829e+07	Q6FI13	Histone H2A type 2-A OS=Homo sapiens OX=9606 GN=H2AC18 PE=1 SV=3
0.744273	0.110243	0.996535	0.611231	0.484205	0.277611	0.41203	0.551688	0.44612	0.475569	0.682827	-0.585085	-1.01728	-0.601921	-0.357202	-1.92645	-0.643093	-0.6613		+	0,00016063042916648	0,00045261129849905	A1L0T0	2-hydroxyacyl-CoA lyase 2 OS=Homo sapiens OX=9606 GN=ILVBL PE=1 SV=2
-1.65225	-0.710787	-0.860259	-0.568757	-0.424735	-1.10243	0.15184	0.321611	0.874538	0.583383	0.20371	0.056623	0.341234	0.723108	0.595659	0.713945	-0.0166459	0.770216	Met-loss [N-Term]	+	8.83387e+08	3.49951e+09	Q9BZZ5	Apoptosis inhibitor 5 OS=Homo sapiens OX=9606 GN=API5 PE=1 SV=3
0.472893	-0.0157921	0.525849	0.224503	0.361044	0.220681	-0.511972	-0.514325	-0.244996	-0.487886	-0.297355	-1.21587	0.495738	0.515372	0.469926	-0.323213	-0.182088	0.507489		+	0,000554985978914748	0,00137686089816269	Q2TAY7	WD40 repeat-containing protein SMU1 OS=Homo sapiens OX=9606 GN=SMU1 PE=1 SV=2
3.48364	3.09121	3.06632	3.29548	3.20702	3.19626	-6.86482	-2.86293	-3.05829	-4.31529	-3.77994	-2.8798	0.766238	0.553822	0.509856	0.780207	1.04874	0.76229		+	225826	3.13955e+06	Q08380	Galectin-3-binding protein OS=Homo sapiens OX=9606 GN=LGALS3BP PE=1 SV=1
-0.0710408	-0.620566	-0.368115	-0.45901	-0.343897	-0.397336	0.0105794	-0.196746	0.0377611	-0.403571	0.0259126	-0.339381	0.515533	0.500146	0.34525	0.413173	0.684701	0.666604		+	5.49423e+07	3.05534e+08	O75947	ATP synthase subunit d, mitochondrial OS=Homo sapiens OX=9606 GN=ATP5PD PE=1 SV=3
1.07508	0.405419	0.988144	0.407856	0.532611	0.242384	1.71589	1.07222	1.20043	0.605353	1.17909	0.968359	-1.90168	-2.72716	-3.38419	-2.3798	NaN	NaN		+	1.32172e+06	1.30141e+07	O60488	Long-chain-fatty-acid--CoA ligase 4 OS=Homo sapiens OX=9606 GN=ACSL4 PE=1 SV=2
-0.22623	-1.03875	-0.702927	-0.998421	-0.532066	-1.1263	0.331876	0.65666	0.356882	0.548675	0.285537	0.336458	0.220424	0.34029	0.218471	0.541145	0.176811	0.611463		+	4.36685e+07	2.49429e+08	Q9UBQ7	Glyoxylate reductase/hydroxypyruvate reductase OS=Homo sapiens OX=9606 GN=GRHPR PE=1 SV=1
-0.180054	-1.77066	-1.26944	-0.825694	-1.91883	-0.548838	-0.550006	0.30182	-0.0713108	0.135793	0.0337269	0.254554	0.943609	1.11886	1.24558	1.03443	0.889035	1.17742		+	2.08777e+08	9.6751e+08	P26196	Probable ATP-dependent RNA helicase DDX6 OS=Homo sapiens OX=9606 GN=DDX6 PE=1 SV=2
-1.92149	NaN	NaN	NaN	-1.24931	-0.859671	0.741317	-0.487798	0.698056	0.66143	-0.213467	-1.90536	0.833634	0.971488	0.519803	1.07786	NaN	1.13351		+	0,00576526816036101	0,0113990387016798	P51531	Probable global transcription activator SNF2L2 OS=Homo sapiens OX=9606 GN=SMARCA2 PE=1 SV=2
-0.341975	-1.27506	-1.19712	-0.934484	-0.819131	-0.71631	0.363991	0.553452	0.299027	0.434016	0.369839	0.613407	0.284483	0.551384	0.699076	0.39909	0.0600818	0.656235		+	1.22167e+07	8.42587e+06	P08708	40S ribosomal protein S17 OS=Homo sapiens OX=9606 GN=RPS17 PE=1 SV=2
-3.02533	-1.739	NaN	NaN	NaN	NaN	1.61113	2.51105	2.03966	2.38806	2.24048	2.53548	-2.19138	-2.21298	-1.75798	-0.773609	-0.812055	-0.813528		+	4.08912e+07	2.36623e+07	O15067	Phosphoribosylformylglycinamidine synthase OS=Homo sapiens OX=9606 GN=PFAS PE=1 SV=4
-0.461712	-1.37403	-0.406581	-0.827619	-1.29425	-0.945781	0.75667	0.619154	0.441906	0.462151	0.630621	0.570687	0.141327	0.283711	0.348727	0.422484	0.347313	0.285214	Acetyl [N-Term]	+	8.38364e+06	6.16234e+07	P43686	26S proteasome regulatory subunit 6B OS=Homo sapiens OX=9606 GN=PSMC4 PE=1 SV=2
1.22168	-0.0396493	1.00815	0.725199	0.641823	-0.0878442	0.722329	0.0118128	0.229108	-0.156123	0.118062	-0.444799	-0.609515	-0.829694	-0.751325	-0.874818	-0.46812	-0.416276		+	0,000313525613113034	0,000829998045253127	Q9UBS4	DnaJ homolog subfamily B member 11 OS=Homo sapiens OX=9606 GN=DNAJB11 PE=1 SV=1
0.14787	-0.372305	0.0889305	-0.036081	0.430805	0.0184425	-0.253254	-0.587188	-0.371473	-1.20781	-0.397468	-0.784677	0.82412	0.735401	0.433764	0.379164	0.282475	0.669281		+	1.61747e+09	5.95085e+09	O14979	Heterogeneous nuclear ribonucleoprotein D-like OS=Homo sapiens OX=9606 GN=HNRNPDL PE=1 SV=3
-0.88246	-1.50848	-1.0405	-0.563977	-1.008	-0.586129	0.632165	0.565106	0.628247	0.440236	0.734826	0.810071	0.142419	0.313035	0.423213	0.479787	0.371928	0.0485162		+	1.76993e+06	1.66133e+07	P55036	26S proteasome non-ATPase regulatory subunit 4 OS=Homo sapiens OX=9606 GN=PSMD4 PE=1 SV=1
0.635647	-0.320522	0.322964	0.241357	0.159691	0.0942713	-0.531343	-1.12959	-0.635263	-0.564382	-0.640834	-1.53962	0.580371	0.660906	0.756522	0.607581	0.448397	0.85385		+	1.57405e+08	7.59701e+08	P23786	Carnitine O-palmitoyltransferase 2, mitochondrial OS=Homo sapiens OX=9606 GN=CPT2 PE=1 SV=2
-0.150876	-0.98272	-0.461474	-0.430376	-0.377349	-1.01101	-0.0349238	-0.280672	-0.113816	-0.257509	-0.0183928	-0.939165	0.615528	1.09773	0.814941	0.842359	0.693697	0.994024		+	1.68212e+07	8.06579e+08	P26440	Isovaleryl-CoA dehydrogenase, mitochondrial OS=Homo sapiens OX=9606 GN=IVD PE=1 SV=2
-0.146689	-0.879492	-0.464998	-0.561945	-0.552384	-0.448194	0.655609	1.08896	0.691935	0.807688	0.757254	1.02566	-0.538606	-0.300058	0.0967925	-0.0793625	-0.662944	-0.489233		+	1.14938e+07	8.00219e+07	P60900	Proteasome subunit alpha type-6 OS=Homo sapiens OX=9606 GN=PSMA6 PE=1 SV=1
0.52515	0.239532	0.0885992	0.516591	0.0267696	0.522206	1.72966	2.54607	1.66867	2.69648	2.04298	2.50407	-3.05102	NaN	NaN	-4.65547	-3.78231	-3.61798		+	9898.14	268464	P15121	Aldo-keto reductase family 1 member B1 OS=Homo sapiens OX=9606 GN=AKR1B1 PE=1 SV=3
1.33737	0.854322	1.59278	1.2781	1.85674	1.33829	-2.45675	-3.90991	-3.13531	-3.59687	-3.5507	NaN	1.52892	1.44745	1.26655	1.41677	1.01984	1.7124		+	808.065	40596.1	P12830	Cadherin-1 OS=Homo sapiens OX=9606 GN=CDH1 PE=1 SV=3
-1.25744	-1.62692	-1.65962	-1.36956	-1.654	-1.4085	-0.113785	0.385467	-0.112282	0.247245	-0.0258069	0.467453	1.153	1.33807	1.40522	1.48589	1.39524	1.35034		+	34.1	4187.67	Q99497	Parkinson disease protein 7 OS=Homo sapiens OX=9606 GN=PARK7 PE=1 SV=2
-0.614072	-1.03177	-0.618757	-0.907049	-0.859382	-0.941536	0.419596	-0.0117682	0.333025	0.324988	0.205896	-0.291033	0.769909	0.866022	0.68445	0.374857	0.586893	0.709732		+	1.04253e+06	1.06384e+07	O75390	Citrate synthase, mitochondrial OS=Homo sapiens OX=9606 GN=CS PE=1 SV=2
-2.86961	-2.57668	-3.36872	NaN	-1.65156	-3.97286	2.01934	3.1066	2.13052	3.30165	2.19467	3.18103	-0.816084	-0.442413	0.0767287	0.117197	0.524851	-0.954655		+	976189	1.01071e+07	P08133	Annexin A6 OS=Homo sapiens OX=9606 GN=ANXA6 PE=1 SV=3
-0.426394	-3.49815	-3.07756	-2.09925	-2.32441	-2.07734	1.37489	1.52833	1.4353	1.52027	1.42877	1.42959	0.97143	1.1516	0.991747	0.812542	-0.0980358	0.956684		+	1.63548e+07	1.06802e+08	O15371	Eukaryotic translation initiation factor 3 subunit D OS=Homo sapiens OX=9606 GN=EIF3D PE=1 SV=1
-0.0495964	-0.435656	-0.246487	-0.530882	-0.270767	-0.428408	-0.0127302	-0.449801	0.0452742	-0.00401741	0.0390601	-0.541171	0.363901	0.654046	0.444713	0.61804	0.27704	0.527442		+	1.19574e+09	4.56484e+09	Q9BXW7	Haloacid dehalogenase-like hydrolase domain-containing 5 OS=Homo sapiens OX=9606 GN=HDHD5 PE=1 SV=1
0.638615	0.226241	0.410276	0.268487	0.581486	0.466602	-0.310897	-0.366362	-0.305405	-0.90026	-0.20999	-0.498793	NaN	NaN	NaN	NaN	NaN	NaN		+	3.2841e+09	0,00011100165377322	P05362	Intercellular adhesion molecule 1 OS=Homo sapiens OX=9606 GN=ICAM1 PE=1 SV=2
-0.323394	-1.29825	-1.06808	-0.690188	-0.975929	-2.07303	0.491806	0.734724	0.631132	0.613432	0.413013	0.501146	0.241516	0.422535	0.649911	0.494363	0.754758	0.480537		+	1.16999e+08	5.8513e+08	Q9UNM6	26S proteasome non-ATPase regulatory subunit 13 OS=Homo sapiens OX=9606 GN=PSMD13 PE=1 SV=2
0.952384	0.212387	0.550586	0.41782	0.792668	0.620842	-0.827183	-1.3942	-0.783074	-1.22832	-0.818257	-1.88343	0.90826	0.957876	0.560953	0.306575	-0.339161	0.993278		+	2.59777e+07	1.17191e+09	Q9NYF8	Bcl-2-associated transcription factor 1 OS=Homo sapiens OX=9606 GN=BCLAF1 PE=1 SV=2
0.539189	0.033166	-0.240874	-0.205251	-0.226776	-0.476567	0.0541926	0.464522	0.588342	0.742112	0.446292	0.414695	-0.594212	-0.0147962	-0.372586	-0.214526	-0.931334	-0.00558747	Met-loss+Acetyl [N-Term]	+	0,00172081039621106	0,00381338484293189	O00629	Importin subunit alpha-3 OS=Homo sapiens OX=9606 GN=KPNA4 PE=1 SV=1
1.01037	0.0143289	0.866992	0.28729	0.483599	0.535899	-0.22605	0.0568875	0.107093	-0.196204	0.0106362	-0.799245	-0.424577	-0.0189677	-0.362699	-0.633464	-0.506234	-0.205649		+	0,000435596861410147	0,00110359525747522	Q9H7Z7	Prostaglandin E synthase 2 OS=Homo sapiens OX=9606 GN=PTGES2 PE=1 SV=1
0.606038	-1.55571	-0.735518	0.412513	-0.0474847	-0.760668	1.0419	0.779854	0.985529	1.1058	1.43975	0.443666	-0.803603	-0.478541	0.0618855	-0.802979	-1.10884	-0.583601		+	0,000407269715452968	0,00104318621785491	Q9BW92	Threonine--tRNA ligase, mitochondrial OS=Homo sapiens OX=9606 GN=TARS2 PE=1 SV=1
-0.372769	-1.88262	-0.491044	-0.981096	-0.644097	-1.09114	2.26021	3.09508	2.0298	2.42586	2.28195	2.99991	-1.88889	-2.97873	-1.35269	-2.0903	-0.546836	-0.772584		+	3.31013e+06	2.80884e+07	P08243	Asparagine synthetase [glutamine-hydrolyzing] OS=Homo sapiens OX=9606 GN=ASNS PE=1 SV=4
-1.03515	-1.7663	-1.18857	-0.985954	-1.26567	-1.42594	1.05222	1.29366	1.17194	0.86817	0.952927	1.34017	0.0707091	0.176939	0.347942	0.05377	0.214672	0.124468		+	1471.02	62124.4	Q9Y262	Eukaryotic translation initiation factor 3 subunit L OS=Homo sapiens OX=9606 GN=EIF3L PE=1 SV=1
0.591502	0.0868666	0.340233	0.262442	0.056678	0.235254	-0.159927	-0.229166	-0.119154	-0.836351	-0.14316	-0.611419	0.301577	-0.175939	0.0106528	-0.0433061	0.310715	0.122502		+	0,00124845128949392	0,00286276097035924	Q9NX63	MICOS complex subunit MIC19 OS=Homo sapiens OX=9606 GN=CHCHD3 PE=1 SV=1
0.147216	-0.308515	-0.229162	0.192256	0.194709	-0.0766329	2.20419	2.9236	2.35076	2.2737	2.4728	3.13021	-3.06708	NaN	-5.38629	NaN	-3.10855	-3.71321		+	154452	235459	Q96C19	EF-hand domain-containing protein D2 OS=Homo sapiens OX=9606 GN=EFHD2 PE=1 SV=1
-0.471176	-1.53877	-1.58128	-2.15394	-3.14906	-1.47877	-0.245816	0.439645	-0.0121922	0.614816	-0.234192	-0.800969	1.32134	1.60926	1.83743	2.09107	1.94242	1.81017		+	2.54293e+07	1.56796e+08	Q9NQR4	Omega-amidase NIT2 OS=Homo sapiens OX=9606 GN=NIT2 PE=1 SV=1
-0.356364	-1.20545	-0.728348	-0.800709	-0.847915	-0.815846	0.437588	0.605156	0.587576	0.578026	0.316193	0.377724	0.212589	0.28272	0.376839	0.287348	0.316996	0.375875		+	356389	4.59358e+06	P32969	60S ribosomal protein L9 OS=Homo sapiens OX=9606 GN=RPL9 PE=1 SV=1
1.15006	-0.0966959	0.391923	0.638883	0.834679	0.684016	-0.77617	-1.3568	-1.26921	-1.60208	-0.722171	-2.20088	0.66549	0.856175	0.445294	0.560147	0.872338	0.925006		+	4.25811e+07	2.44165e+08	P50416	Carnitine O-palmitoyltransferase 1, liver isoform OS=Homo sapiens OX=9606 GN=CPT1A PE=1 SV=2
-0.0811586	0.624786	NaN	NaN	-0.433469	-0.865393	1.18231	2.08706	1.5421	2.1892	2.15175	2.23117	-3.07385	-2.05645	NaN	-2.92085	NaN	-2.57721	Met-loss+Acetyl [N-Term]	+	8.58444e+06	6.28341e+07	P40763	Signal transducer and activator of transcription 3 OS=Homo sapiens OX=9606 GN=STAT3 PE=1 SV=2
0.821975	-0.301	-0.0382931	0.326403	0.263513	-0.00489924	0.202407	-0.981298	-0.358215	-0.766401	-0.273912	-1.4491	0.432568	0.833251	0.602774	0.253335	-0.466466	0.903355		+	0,00702928325543158	0,0136300268737996	P12694	2-oxoisovalerate dehydrogenase subunit alpha, mitochondrial OS=Homo sapiens OX=9606 GN=BCKDHA PE=1 SV=2
1.6162	1.03521	1.01627	1.29244	1.16537	1.25228	0.879484	0.425357	0.745798	-0.618058	0.570154	0.990627	NaN	NaN	NaN	-5.546	-4.82513	NaN	Met-loss+Acetyl [N-Term]	+	730056	8.15045e+06	O00151	PDZ and LIM domain protein 1 OS=Homo sapiens OX=9606 GN=PDLIM1 PE=1 SV=4
-0.122362	-0.699905	-0.246345	-0.518321	-0.556454	-0.567731	-0.0473874	0.389325	0.0607688	0.342158	0.155602	0.449589	0.264802	0.220603	0.212746	0.138592	0.443324	0.0809962		+	1.1384e+09	4.38023e+09	P62241	40S ribosomal protein S8 OS=Homo sapiens OX=9606 GN=RPS8 PE=1 SV=2
-1.34917	-1.9227	-2.01103	-1.43923	-1.78286	-1.54042	0.722522	1.0906	1.02294	1.29001	0.941573	1.00681	0.0298816	0.77531	0.551326	0.830318	1.2392	0.544921		+	16638	40195	P10155	60 kDa SS-A/Ro ribonucleoprotein OS=Homo sapiens OX=9606 GN=RO60 PE=1 SV=2
-0.375392	-1.49778	-0.831795	-1.17191	-0.947359	-1.06416	0.438032	0.732101	0.440345	0.634626	0.479537	0.508424	0.343894	0.325513	0.56462	0.516015	0.460166	0.445129	Met-loss [N-Term]	+	996806	1.02725e+07	Q15008	26S proteasome non-ATPase regulatory subunit 6 OS=Homo sapiens OX=9606 GN=PSMD6 PE=1 SV=1
0.416705	0.00609387	0.572813	0.280434	0.625155	0.0914611	-0.567169	-1.17774	-0.703045	-0.821001	-1.21427	-1.55682	1.06184	0.809484	0.805906	0.255426	0.18376	0.930967		+	6.84356e+07	3.70323e+08	P04908	Histone H2A type 1-B/E OS=Homo sapiens OX=9606 GN=H2AC4 PE=1 SV=2
-0.370963	-0.656131	-0.535085	-0.396861	-0.186217	-0.594716	0.110362	-0.0762629	0.150616	-0.0039515	0.189963	-0.315982	0.622984	0.606484	0.573121	0.281159	0.0978971	0.503584		+	2.95725e+07	1.30871e+08	Q8WXF1	Paraspeckle component 1 OS=Homo sapiens OX=9606 GN=PSPC1 PE=1 SV=1
NaN	1.06862	-0.676675	0.147124	-0.224964	0.248269	NaN	NaN	NaN	NaN	-2.23421	-1.06292	0.593055	0.363065	-0.00719166	0.559318	0.704944	0.521565		+	0,00184717539055131	0,00406691354662717	Q6SZW1	NAD(+) hydrolase SARM1 OS=Homo sapiens OX=9606 GN=SARM1 PE=1 SV=1
-0.0659892	-0.502638	-0.322979	-0.289402	0.0662263	-0.317327	-0.24204	-0.377079	0.068415	0.09067	-0.031984	-0.551029	0.476813	0.742039	0.655993	0.396668	-0.36536	0.569002	Met-loss+Acetyl [N-Term]	+	0,00325363216869089	0,00680245917082627	P26368	Splicing factor U2AF 65 kDa subunit OS=Homo sapiens OX=9606 GN=U2AF2 PE=1 SV=4
0.452232	-0.136633	1.25761	0.311158	0.843601	0.883606	0.460278	0.565693	-0.248039	0.57561	-0.903266	-0.780872	-0.162006	-0.690206	-1.07352	-0.747249	0.0628952	-0.670888		+	0,0080929577231716	0,0155155967450744	O75746	Calcium-binding mitochondrial carrier protein Aralar1 OS=Homo sapiens OX=9606 GN=SLC25A12 PE=1 SV=2
-0.254169	-0.749657	-0.850037	-0.696367	-0.765553	-1.0168	0.775743	0.839958	0.744402	0.161823	0.755959	1.0547	NaN	NaN	NaN	NaN	NaN	NaN	Met-loss+Acetyl [N-Term]	+	4.04137e+08	1.74311e+09	P09382	Galectin-1 OS=Homo sapiens OX=9606 GN=LGALS1 PE=1 SV=2
1.85527	1.03177	1.73826	1.51835	1.81094	1.33104	0.923786	0.331428	1.06735	0.177589	0.41737	0.0617274	-1.6119	-1.14128	-2.90749	-1.55017	-3.04603	-2.008	Met-loss+Acetyl [N-Term]	+	2.32009e+06	2.08478e+07	P49790	Nuclear pore complex protein Nup153 OS=Homo sapiens OX=9606 GN=NUP153 PE=1 SV=2
NaN	-2.40745	NaN	NaN	NaN	NaN	2.40459	2.21831	2.76177	0.671171	2.46273	2.04744	0.0628721	-0.931217	-2.06213	-2.83457	-3.28612	-1.1074		+	8.45386e+09	0,00025407544393919	Q9Y2D5	A-kinase anchor protein 2 OS=Homo sapiens OX=9606 GN=AKAP2 PE=1 SV=3
3.16276	2.50174	2.75775	3.02875	3.00191	2.80705	-2.26051	-1.33085	-2.21158	-1.97363	-1.49012	-1.39579	NaN	-5.55408	NaN	NaN	-1.0434	NaN	Acetyl [N-Term]	+	5.75824e+08	2.37918e+09	P04637	Cellular tumor antigen p53 OS=Homo sapiens OX=9606 GN=TP53 PE=1 SV=4
0.0419325	-0.371154	-0.0135818	-0.330757	-0.0636087	-0.376789	0.169024	0.0144085	0.15275	-0.304969	0.0534157	-1.48498	0.273713	0.373013	0.13893	0.773224	0.171866	0.783568		+	0,0291470927013091	0,049714234889077	Q12907	Vesicular integral-membrane protein VIP36 OS=Homo sapiens OX=9606 GN=LMAN2 PE=1 SV=1
0.176864	-0.21619	-0.402673	-0.070375	0.274547	-0.0168109	-0.222	-0.487106	-0.143917	-0.465894	-0.142789	-0.477039	0.520293	0.469681	0.405913	0.293459	0.152331	0.351706	Met-loss [N-Term]	+	6.06541e+09	0,000191127536160312	P09661	U2 small nuclear ribonucleoprotein A' OS=Homo sapiens OX=9606 GN=SNRPA1 PE=1 SV=2
2.1381	1.3423	1.90574	1.85386	2.43849	1.86267	-0.547659	-0.508549	-0.639545	-0.36342	-1.61235	-1.50124	-0.313799	-0.338469	-0.590776	-1.63755	-1.55396	-1.93383		+	1.72334e+07	1.11565e+08	P28370	Probable global transcription activator SNF2L1 OS=Homo sapiens OX=9606 GN=SMARCA1 PE=1 SV=2
0.145777	-0.412102	-0.0984521	-0.219952	0.0423378	-0.191176	-0.00357299	-0.0811296	-0.0259519	-0.150277	-0.34256	-0.277691	0.538104	0.504821	0.350414	-0.0035997	-0.10213	0.32714		+	0,0051858114563791	0,0103786656625858	P08621	U1 small nuclear ribonucleoprotein 70 kDa OS=Homo sapiens OX=9606 GN=SNRNP70 PE=1 SV=2
0.903668	-0.190144	0.672701	0.190134	0.469035	0.529819	0.135763	-0.14278	0.438419	0.0549868	-0.239309	-0.273762	-0.290468	-0.226439	-0.46072	-0.476542	-0.867283	-0.227079		+	0,000858211810845169	0,00204073737079508	Q96RP9	Elongation factor G, mitochondrial OS=Homo sapiens OX=9606 GN=GFM1 PE=1 SV=2
-1.45505	-0.725229	-1.69063	-1.14242	-1.69124	-0.584951	0.507868	1.2201	0.491854	0.834723	0.527112	1.38749	0.222262	0.0340524	0.454772	0.532027	0.561101	0.516162	Met-loss+Acetyl [N-Term]	+	2.87364e+07	1.74991e+08	P48637	Glutathione synthetase OS=Homo sapiens OX=9606 GN=GSS PE=1 SV=1
0.880275	0.279062	0.782755	0.571097	0.641915	0.645405	0.1271	-0.200769	0.0965482	-0.710743	0.160818	-0.101311	-0.380094	-0.50312	-0.668394	-0.732746	-0.488462	-0.399336	Acetyl [N-Term]	+	1.77226e+08	8.45218e+08	P50402	Emerin OS=Homo sapiens OX=9606 GN=EMD PE=1 SV=1
-1.27741	-0.208614	-1.71715	-0.963809	-0.913225	-0.287399	-1.00493	-0.310203	-0.757411	-0.274266	-0.678199	-0.584712	1.21399	1.6078	1.54276	1.6986	1.30083	1.61334		+	2.91238e+06	2.51477e+07	P52788	Spermine synthase OS=Homo sapiens OX=9606 GN=SMS PE=1 SV=2
0.0854771	-0.68576	-0.264879	-0.34231	-0.239037	0.129038	0.178147	0.483139	0.458885	0.668131	0.478251	0.528582	-0.382101	-0.168316	-0.0505884	-0.197351	-0.516329	-0.162979		+	5.41128e+09	0,00017248215444414	P39748	Flap endonuclease 1 OS=Homo sapiens OX=9606 GN=FEN1 PE=1 SV=1
-0.496507	-1.09126	-0.890921	-0.822096	-0.728252	-0.870909	1.31578	1.06612	1.23888	1.03038	1.10321	0.0546283	-0.0968915	-0.228096	-0.130177	-0.0947705	-0.391636	0.0325183		+	1.41869e+07	9.59023e+07	P31937	3-hydroxyisobutyrate dehydrogenase, mitochondrial OS=Homo sapiens OX=9606 GN=HIBADH PE=1 SV=2
1.54421	1.07269	1.3047	1.32415	1.4675	1.08073	0.0961606	0.113891	0.404167	-0.183977	0.168583	-0.258396	-1.61861	-0.893555	-1.19016	-1.64406	-1.34326	-1.44475		+	3344.69	116166	P08240	Signal recognition particle receptor subunit alpha OS=Homo sapiens OX=9606 GN=SRPRA PE=1 SV=2
-0.533752	-0.578066	-1.15537	-0.333453	-3.3789	-0.469986	0.927572	1.73594	1.53208	1.32483	1.5004	2.08691	-0.579054	-0.665782	0.0340876	-0.420392	-0.352742	-0.674317	Met-loss+Acetyl [N-Term]	+	4.6492e+09	0,000150911337256249	Q04917	14-3-3 protein eta OS=Homo sapiens OX=9606 GN=YWHAH PE=1 SV=4
-0.110547	-1.12213	-0.535976	-0.474281	-0.379616	-0.18568	1.43821	1.54583	1.7023	1.31118	1.39648	1.61683	-0.904357	-0.747018	-0.915281	-1.27242	-1.75862	-0.604902		+	252115	3.44012e+06	Q16543	Hsp90 co-chaperone Cdc37 OS=Homo sapiens OX=9606 GN=CDC37 PE=1 SV=1
-0.480012	-1.40409	-0.767872	-1.03291	-0.298831	-0.880712	0.60952	1.06234	0.880221	0.717568	0.994541	1.11479	-0.064081	0.0194189	0.102162	0.134897	-0.707266	0.00030348		+	4.58642e+07	2.59956e+08	P61011	Signal recognition particle 54 kDa protein OS=Homo sapiens OX=9606 GN=SRP54 PE=1 SV=1
0.204024	-0.616168	-0.0724762	-0.0278824	-0.193447	-0.615216	-0.421439	-0.473597	-0.510535	-0.548896	-0.231053	-0.846337	1.00573	0.936031	0.875499	0.575181	0.11283	0.847749		+	7.81895e+08	3.13396e+09	Q9BWF3	RNA-binding protein 4 OS=Homo sapiens OX=9606 GN=RBM4 PE=1 SV=1
1.51454	0.82753	1.64517	0.884662	1.28733	1.22476	0.816679	0.351202	0.858934	0.869474	0.51252	0.27737	-1.90866	-1.44558	-1.49296	-2.39236	-1.82657	-2.00403		+	8405.74	243274	O15269	Serine palmitoyltransferase 1 OS=Homo sapiens OX=9606 GN=SPTLC1 PE=1 SV=1
0.823688	0.742589	0.946751	0.540433	0.271456	0.616265	0.278088	-0.177266	0.247855	0.0418957	0.228577	-0.38401	-0.590049	-0.787257	-0.428727	-1.19261	-0.574962	-0.602721		+	8.28144e+07	4.3847e+08	P57740	Nuclear pore complex protein Nup107 OS=Homo sapiens OX=9606 GN=NUP107 PE=1 SV=1
0.830988	-0.301677	0.304213	-0.139421	0.414362	-0.0206977	-0.586536	-1.50473	-0.288795	-0.519324	-0.909558	-1.56464	0.914153	1.11256	0.905379	0.667043	-0.429725	1.11641	Acetyl [N-Term]	+	0,000252669605489358	0,000682794820212991	Q5BKZ1	DBIRD complex subunit ZNF326 OS=Homo sapiens OX=9606 GN=ZNF326 PE=1 SV=2
-0.465967	-0.78749	-0.827142	-0.77105	-0.577856	-0.543404	-0.178296	-0.209662	-0.217053	-0.558244	-0.187068	-0.149199	0.878224	0.891162	0.838216	0.853259	0.812307	1.19926		+	3363.33	116166	O75531	Barrier-to-autointegration factor OS=Homo sapiens OX=9606 GN=BANF1 PE=1 SV=1
-1.32724	-1.46101	-0.67265	-0.72652	-2.08441	-0.911088	1.72128	2.29192	1.77015	2.81384	1.95222	2.36944	-2.18198	-1.73902	-0.0985003	-0.90607	-0.744517	-0.0658464		+	1.7494e+07	1.13071e+08	P09525	Annexin A4 OS=Homo sapiens OX=9606 GN=ANXA4 PE=1 SV=4
0.441079	0.189701	0.564581	0.269802	0.439889	0.451937	-0.0691588	-0.272312	0.191614	0.180317	-0.110502	-0.936951	-0.204933	0.0267427	-0.369946	-0.28648	-0.473021	-0.0323565	Met-loss+Acetyl [N-Term]	+	0,00253878693388822	0,00541697733335899	Q02978	Mitochondrial 2-oxoglutarate/malate carrier protein OS=Homo sapiens OX=9606 GN=SLC25A11 PE=1 SV=3
-4.02745	-3.62112	NaN	NaN	NaN	NaN	0.662685	1.0487	0.228433	0.726087	-1.64049	-0.509371	1.58921	1.12367	1.14038	1.05292	0.877164	1.34918		+	1.09751e+09	4.25623e+09	Q3LXA3	Triokinase/FMN cyclase OS=Homo sapiens OX=9606 GN=TKFC PE=1 SV=2
0.747146	0.0961254	0.980851	0.292083	0.643869	0.72017	0.435546	-0.796907	0.353926	0.0975311	-0.243358	-0.531204	-0.537288	0.196841	-0.28692	-1.24732	-0.706468	-0.214629		+	0,00322953496472151	0,00675928427166322	Q9UNX4	WD repeat-containing protein 3 OS=Homo sapiens OX=9606 GN=WDR3 PE=1 SV=1
-1.92073	NaN	-2.80974	-4.78515	NaN	NaN	0.0141855	1.34712	0.940682	1.1169	0.819188	1.14372	0.414023	0.849171	0.611558	1.11896	0.380505	0.759612		+	5.45185e+08	2.2774e+09	Q8TBC4	NEDD8-activating enzyme E1 catalytic subunit OS=Homo sapiens OX=9606 GN=UBA3 PE=1 SV=2
0.710628	0.130318	0.671641	0.12036	-0.079703	0.400143	-0.864525	-2.32931	-1.09825	-0.99461	-0.994783	-2.52258	1.12907	1.25778	1.08968	1.0472	0.988623	1.33831		+	3.44904e+07	2.03038e+08	P11182	Lipoamide acyltransferase component of branched-chain alpha-keto acid dehydrogenase complex, mitochondrial OS=Homo sapiens OX=9606 GN=DBT PE=1 SV=3
-1.87807	-0.894946	-0.689982	-3.07949	-0.979271	-1.46855	2.3481	3.20487	2.55847	2.88874	2.64575	3.24237	-1.8354	NaN	-1.08633	NaN	-2.75948	-2.21679	Met-loss+Acetyl [N-Term]	+	4.23571e+06	3.44229e+07	Q9Y281	Cofilin-2 OS=Homo sapiens OX=9606 GN=CFL2 PE=1 SV=1
3.29773	2.44034	3.1708	2.66481	3.09435	2.54016	-0.68633	-1.20748	-0.0588566	-0.269859	-1.09304	-1.16835	-3.92019	NaN	-4.73025	NaN	NaN	-4.07382		+	7641.9	223741	Q03518	Antigen peptide transporter 1 OS=Homo sapiens OX=9606 GN=TAP1 PE=1 SV=2
-0.127689	-0.126227	-0.427825	-0.188054	-0.297567	0.155126	0.483951	0.199184	0.524234	-0.242597	0.359006	0.691774	-0.269402	-0.0381974	-0.484	-0.0564374	-0.0804261	-0.0748509	Met-loss+Acetyl [N-Term]	+	0,0032558252896332	0,00680245917082627	P49321	Nuclear autoantigenic sperm protein OS=Homo sapiens OX=9606 GN=NASP PE=1 SV=2
NaN	-2.66526	-2.94683	-3.76726	-3.94601	-3.7444	3.66239	3.49454	3.75427	3.5494	3.80228	3.54664	-2.02098	NaN	NaN	NaN	-2.71878	NaN	Met-loss [N-Term];Met-loss+Acetyl [N-Term]	+	14370.9	358181	P16401	Histone H1.5 OS=Homo sapiens OX=9606 GN=H1-5 PE=1 SV=3
0.928499	-0.745697	0.606846	0.0404818	0.101142	0.407055	1.30447	1.57358	0.964894	1.67678	1.37265	1.85876	-1.71601	-1.06535	-1.59925	-1.48896	-2.64507	-1.57482	Met-loss+Acetyl [N-Term]	+	4.58515e+06	3.68563e+07	O15143	Actin-related protein 2/3 complex subunit 1B OS=Homo sapiens OX=9606 GN=ARPC1B PE=1 SV=3
0.40231	-1.23442	0.102619	-1.13326	-0.278396	-1.00211	-0.0375769	-0.0116236	-0.61393	0.163856	-0.459084	-3.73876	1.40747	1.63534	1.51506	0.902221	0.920074	1.4602		+	0,00349772189661613	0,00725301524621948	P48449	Lanosterol synthase OS=Homo sapiens OX=9606 GN=LSS PE=1 SV=1
2.27328	0.868579	1.50378	1.37783	1.5934	1.41831	0.709607	0.380431	0.611541	0.111173	0.528899	0.071433	-1.91537	-1.89147	-1.72631	-2.04464	-2.25863	-1.61184	Met-loss+Acetyl [N-Term]	+	5685.55	176892	O43169	Cytochrome b5 type B OS=Homo sapiens OX=9606 GN=CYB5B PE=1 SV=3
0.45774	1.58837	0.533297	0.600245	0.387628	0.800404	-0.247131	-0.621792	0.0778676	0.109655	-0.296762	-0.929279	-0.0795745	-0.641785	0.371101	-0.587919	-1.23135	-0.290716		+	0,00118405209464166	0,00272782402835371	Q09161	Nuclear cap-binding protein subunit 1 OS=Homo sapiens OX=9606 GN=NCBP1 PE=1 SV=1
-0.414594	-0.141962	0.0120314	-0.361513	-0.619083	0.0415133	0.129812	0.624416	-0.125181	0.117325	0.0156287	0.472006	-0.0908528	-0.0426789	-0.119581	0.239983	0.414513	-0.151781		+	0,0264608684625577	0,0455543222246758	Q96TA1	Protein Niban 2 OS=Homo sapiens OX=9606 GN=NIBAN2 PE=1 SV=3
4.03123	3.5974	3.53421	3.54856	3.61067	3.80189	0.650831	0.543672	0.636663	-0.2212	0.527223	0.525646	-5.5594	-5.09337	-6.2954	-4.85086	-2.98777	NaN		+	3429.08	116615	P01889	HLA class I histocompatibility antigen, B alpha chain OS=Homo sapiens OX=9606 GN=HLA-B PE=1 SV=3
1.10062	0.333235	0.774337	0.582835	0.674701	0.701312	-1.10471	-1.18368	-0.733993	-1.09431	-1.23257	-2.61416	0.563182	0.833958	0.608744	0.63844	0.525462	0.62658		+	3.3103e+07	1.95653e+07	Q9BZE1	39S ribosomal protein L37, mitochondrial OS=Homo sapiens OX=9606 GN=MRPL37 PE=1 SV=2
-1.27617	-2.94038	-2.18461	-2.84553	-1.95551	-2.59365	0.858705	0.957494	0.735908	0.977572	0.716096	0.978925	1.39696	1.54738	1.60895	1.38071	1.05114	1.58602		+	7399.86	218099	P53992	Protein transport protein Sec24C OS=Homo sapiens OX=9606 GN=SEC24C PE=1 SV=3
0.623252	-0.25767	-0.261156	0.0436342	0.339574	0.100797	1.37121	0.979139	1.50334	0.593769	1.30748	0.771684	-1.02711	-0.991879	-1.10351	-1.13196	-2.32261	-0.537976	Met-loss+Acetyl [N-Term]	+	1.22739e+08	6.1107e+08	Q9P0L0	Vesicle-associated membrane protein-associated protein A OS=Homo sapiens OX=9606 GN=VAPA PE=1 SV=3
1.39714	0.753583	0.962655	1.01372	0.962069	0.67525	0.0469144	-1.65896	-0.57486	0.232475	-0.499274	-3.31071	NaN	NaN	NaN	NaN	NaN	NaN		+	0,00588833713281705	0,011595696420572	Q9HCC0	Methylcrotonoyl-CoA carboxylase beta chain, mitochondrial OS=Homo sapiens OX=9606 GN=MCCC2 PE=1 SV=1
0.457778	-0.777727	0.315418	0.152527	-0.0492872	0.240438	-0.441374	-0.543379	-0.593571	-0.692934	-0.568053	-1.26894	0.792524	0.916292	0.539825	0.398986	0.325071	0.796411		+	2.83981e+09	9.71734e+09	P51553	Isocitrate dehydrogenase [NAD] subunit gamma, mitochondrial OS=Homo sapiens OX=9606 GN=IDH3G PE=1 SV=1
-1.06845	-1.4063	-1.05953	-1.19683	-1.68903	-0.951938	0.848767	1.40281	1.10738	1.15185	1.00267	1.61433	-0.325034	0.314113	0.0142299	-0.258706	0.451051	0.0486117	Met-loss+Acetyl [N-Term]	+	13141.3	2.07491e+06	Q9HB71	Calcyclin-binding protein OS=Homo sapiens OX=9606 GN=CACYBP PE=1 SV=2
-1.29045	-0.0262266	-0.471522	-0.647244	-1.85507	-0.744116	-2.34323	-1.73635	-2.42879	-2.71461	-0.832234	-0.999173	2.48068	2.56697	2.54476	2.63975	3.04526	2.81158		+	324672	4.2847e+06	Q8IW45	ATP-dependent (S)-NAD(P)H-hydrate dehydratase OS=Homo sapiens OX=9606 GN=NAXD PE=1 SV=1
1.94563	1.92996	2.0613	1.65876	2.10142	1.76991	-2.62695	-1.45882	-0.505092	-1.23201	-1.29556	-1.8547	-0.0773365	-0.140554	-0.22306	-0.776302	-0.914991	-0.361598	Met-loss+Acetyl [N-Term]	+	722224	8.08342e+06	Q9Y2U8	Inner nuclear membrane protein Man1 OS=Homo sapiens OX=9606 GN=LEMD3 PE=1 SV=2
-1.7089	-0.460104	-1.81228	-1.19667	-1.5315	-0.638731	0.498429	0.564303	0.221331	0.445862	0.0900213	0.931153	0.347367	0.405302	1.06612	0.621268	1.1579	0.999127		+	1.15321e+08	5.78041e+08	Q13045	Protein flightless-1 homolog OS=Homo sapiens OX=9606 GN=FLII PE=1 SV=2
-1.09964	-1.59403	-0.670689	-0.732199	-0.51403	-1.75925	0.326467	0.277484	0.515807	0.227437	0.246154	-0.907639	1.07673	1.12465	0.898383	0.747636	0.799114	1.0376		+	3.0901e+08	1.36205e+09	Q9BUQ8	Probable ATP-dependent RNA helicase DDX23 OS=Homo sapiens OX=9606 GN=DDX23 PE=1 SV=3
0.0674927	0.806772	0.761603	0.593933	0.593759	0.350308	-0.124241	-0.24974	0.146782	-0.0417002	-0.221178	-0.448898	-0.0262525	-0.205017	-0.171394	-0.613664	-1.22384	0.00527212		+	0,000865382014348443	0,00205249671965368	Q9H6R4	Nucleolar protein 6 OS=Homo sapiens OX=9606 GN=NOL6 PE=1 SV=2
-0.74796	-1.87026	-1.35064	-1.48449	-1.41537	-1.61214	-0.297211	0.039316	-0.21641	0.0964983	0.0600336	0.262794	1.22175	1.56866	1.44951	1.53071	1.44848	1.31671		+	324.648	113910	Q9BR76	Coronin-1B OS=Homo sapiens OX=9606 GN=CORO1B PE=1 SV=1
0.615633	-0.0197958	0.242945	0.102326	0.325983	0.234572	-0.738904	-1.03729	-0.743993	-1.57871	-1.08891	-1.06624	0.935044	0.780066	0.577847	0.699153	0.965121	0.795159		+	234859	3.23461e+06	Q00059	Transcription factor A, mitochondrial OS=Homo sapiens OX=9606 GN=TFAM PE=1 SV=1
0.66528	0.504978	0.784741	0.59581	0.917478	0.649944	-2.72051	-1.15157	-1.2267	-1.18558	NaN	NaN	0.365664	0.405951	0.241102	0.465357	-0.0546302	0.742682	Met-loss+Acetyl [N-Term]	+	2.9738e+08	1.31341e+09	Q96E39	RNA binding motif protein, X-linked-like-1 OS=Homo sapiens OX=9606 GN=RBMXL1 PE=1 SV=1
-0.14082	-2.94668	-1.31468	-1.92372	-0.921672	-2.10935	1.36317	1.72445	1.92708	1.41652	1.94088	1.98435	-0.306158	-0.181051	0.395172	-0.394951	-0.80693	0.294396		+	1.08831e+08	5.53039e+08	O14974	Protein phosphatase 1 regulatory subunit 12A OS=Homo sapiens OX=9606 GN=PPP1R12A PE=1 SV=1
-1.21748	-2.82353	-1.40371	-0.657612	-2.25971	-1.12274	0.594105	1.483	0.646204	1.13062	0.738739	1.47345	0.396501	0.32386	0.448564	0.914823	1.01316	0.321764	Met-loss [N-Term]	+	1.32568e+08	6.51926e+08	P49591	Serine--tRNA ligase, cytoplasmic OS=Homo sapiens OX=9606 GN=SARS1 PE=1 SV=3
-0.141726	-0.761177	-0.584236	-0.626781	-0.611355	-0.318796	0.175484	0.410702	0.153178	0.369908	0.019749	0.391917	0.220166	0.397852	0.420924	0.2431	0.0671008	0.173992		+	1.91459e+08	9.05283e+08	P62263	40S ribosomal protein S14 OS=Homo sapiens OX=9606 GN=RPS14 PE=1 SV=3
1.34081	0.587532	1.25604	0.872785	1.4644	0.505733	1.05557	1.08775	1.31581	0.950584	0.864864	0.0989565	-2.24087	-1.95888	-2.88646	-2.48796	NaN	-1.82667	Met-loss+Acetyl [N-Term]	+	342950	4.44789e+06	P30519	Heme oxygenase 2 OS=Homo sapiens OX=9606 GN=HMOX2 PE=1 SV=2
-0.225735	-0.371106	-0.0393975	-0.455241	0.196541	-0.121053	-0.0456364	-0.139081	-0.0235092	-0.291509	-0.092807	-0.824172	0.514369	0.632134	0.213675	0.509322	-0.017688	0.580895		+	0,00136916700868764	0,00310733436622591	Q13185	Chromobox protein homolog 3 OS=Homo sapiens OX=9606 GN=CBX3 PE=1 SV=4
0.970474	-0.129652	0.605523	0.362191	0.390907	0.220086	-0.870016	-0.905857	-0.447658	-0.729034	-0.689149	-1.32926	0.483487	0.601826	0.400103	0.294459	0.477406	0.294165		+	1.13303e+08	5.71168e+08	Q9NUJ1	Palmitoyl-protein thioesterase ABHD10, mitochondrial OS=Homo sapiens OX=9606 GN=ABHD10 PE=1 SV=1
1.46057	0.864243	1.19712	0.540654	0.927734	1.12699	0.573494	0.324334	1.00901	0.329243	0.852616	0.289443	-0.537019	-2.53519	-0.627826	-2.39223	-2.10082	-1.30237		+	2.02355e+08	9.46627e+08	Q12959	Disks large homolog 1 OS=Homo sapiens OX=9606 GN=DLG1 PE=1 SV=2
0.577568	-0.254859	0.179664	-0.0637255	0.358006	-0.136966	-0.171371	-0.108237	-0.135486	-0.819449	-0.0645018	-0.712571	0.485448	0.481967	0.445052	0.0197039	-0.338672	0.25843		+	0,0235162507729148	0,0408990340940425	P83916	Chromobox protein homolog 1 OS=Homo sapiens OX=9606 GN=CBX1 PE=1 SV=1
1.52584	0.640582	1.10969	0.987451	1.44334	1.05779	0.775599	0.457593	0.788196	-0.299029	0.595691	0.311955	-1.36262	-1.47068	-1.79646	-1.72893	-1.74625	-1.28975		+	9923.07	1.64307e+06	P35613	Basigin OS=Homo sapiens OX=9606 GN=BSG PE=1 SV=2
0.506515	-0.664272	-0.243013	-0.73875	-0.649693	-0.744543	-0.099041	-0.00557709	0.167107	-0.111418	-0.198584	-0.999348	0.549896	0.731113	0.684841	0.297342	0.763845	0.75358		+	0,000605632643016292	0,00148832791260424	Q99805	Transmembrane 9 superfamily member 2 OS=Homo sapiens OX=9606 GN=TM9SF2 PE=1 SV=1
1.18178	0.431309	1.42677	0.760611	0.985648	0.996655	0.829189	0.610067	1.10223	0.047081	0.181969	0.245964	-0.535734	-0.262581	-3.46045	-1.23507	-3.14526	-0.160172		+	0,000720774835244002	0,00173938075688522	P29317	Ephrin type-A receptor 2 OS=Homo sapiens OX=9606 GN=EPHA2 PE=1 SV=2
-0.319028	-0.901747	-0.849516	-0.269955	-0.204128	-0.441765	0.378507	0.357597	0.700756	0.269247	0.561418	-0.770621	0.329856	0.388668	0.632963	0.0197901	-0.257887	0.375848		+	0,00650257052636061	0,0127034309752719	O14776	Transcription elongation regulator 1 OS=Homo sapiens OX=9606 GN=TCERG1 PE=1 SV=2
-0.259116	-0.74773	-0.356411	-0.517313	-0.554974	-0.530651	0.23811	0.483364	0.155382	0.35931	0.158953	0.428488	0.236878	0.184153	0.221625	0.205315	0.184866	0.109751		+	3.47666e+06	2.89435e+07	P62277	40S ribosomal protein S13 OS=Homo sapiens OX=9606 GN=RPS13 PE=1 SV=2
1.61152	0.0242455	1.31423	0.71416	0.749668	0.1188	-0.367196	-1.21217	-0.326516	-1.78605	-0.619534	-0.836671	0.421451	0.300258	0.471379	-0.19031	-0.640839	0.25357		+	0,000493935385522415	0,00123862072569177	Q5QJE6	Deoxynucleotidyltransferase terminal-interacting protein 2 OS=Homo sapiens OX=9606 GN=DNTTIP2 PE=1 SV=2
-0.547649	-1.46045	-0.612213	-0.746653	-1.17814	-1.3982	0.372627	0.261903	0.926267	1.03788	0.984234	-0.784108	0.799209	0.524055	0.528482	0.0699784	0.593179	0.629589		+	8.34727e+09	0,000251213602418561	P30038	Delta-1-pyrroline-5-carboxylate dehydrogenase, mitochondrial OS=Homo sapiens OX=9606 GN=ALDH4A1 PE=1 SV=3
0.760683	-0.0313516	1.20012	0.886697	1.02418	0.753505	-0.0236002	-0.161425	-0.227248	0.0423598	-0.0414243	-1.04295	-0.616917	-0.320914	-0.659068	-0.583142	-0.577687	-0.381823	Met-loss+Acetyl [N-Term]	+	2.8682e+09	9.79931e+09	Q8NBX0	Saccharopine dehydrogenase-like oxidoreductase OS=Homo sapiens OX=9606 GN=SCCPDH PE=1 SV=1
-0.848828	-1.93107	-0.887506	-1.63053	-0.485434	-1.29944	0.839222	0.515442	0.887812	0.697339	0.607697	-0.889162	1.06729	1.1654	0.64983	0.520667	-0.127801	1.14907	Met-loss+Acetyl [N-Term]	+	6.92483e+09	0,000213939002210633	Q9P2K5	Myelin expression factor 2 OS=Homo sapiens OX=9606 GN=MYEF2 PE=1 SV=3
-0.868214	-0.517326	-0.714845	-1.46231	-0.969447	-0.75979	0.123631	0.0584053	-0.149026	0.201195	0.0145287	-0.405269	1.23968	1.08627	1.17434	0.678498	0.353087	0.916586	Met-loss+Acetyl [N-Term]	+	1.39832e+06	9.46701e+06	Q8NI27	THO complex subunit 2 OS=Homo sapiens OX=9606 GN=THOC2 PE=1 SV=2
-0.453415	0.0729664	-0.840669	-0.921609	-0.676806	-1.2931	0.302117	0.862715	0.845	0.464209	0.673621	1.17828	-0.15911	0.129668	0.0431488	-0.00849268	-0.237657	0.0191334		+	1.10146e+08	4.26034e+09	P20042	Eukaryotic translation initiation factor 2 subunit 2 OS=Homo sapiens OX=9606 GN=EIF2S2 PE=1 SV=2
1.40908	-0.0183531	0.867961	1.13058	0.999808	0.91101	0.685569	0.126212	0.179567	1.00084	0.749118	0.25423	-1.26576	-1.05742	-1.91313	-1.70709	-1.40986	-0.942368	Met-loss+Acetyl [N-Term]	+	1.66399e+07	1.08104e+08	P04040	Catalase OS=Homo sapiens OX=9606 GN=CAT PE=1 SV=3
0.993022	0.10796	0.316948	0.208392	0.501561	0.226969	0.153876	-0.691051	-0.292514	-0.190633	-0.0694729	-1.39709	0.292548	0.434485	-0.524707	-0.311599	0.0821632	0.159144		+	0,017642874857581	0,0314132701350646	Q9UIJ7	GTP:AMP phosphotransferase AK3, mitochondrial OS=Homo sapiens OX=9606 GN=AK3 PE=1 SV=4
-0.544137	-1.40329	-1.19038	-1.46957	-0.954268	-0.972378	0.832316	0.901192	0.710819	0.894167	0.694082	0.457926	0.286524	0.666979	0.301861	0.559204	-0.466215	0.695174		+	2.16577e+07	1.35814e+08	P27635	60S ribosomal protein L10 OS=Homo sapiens OX=9606 GN=RPL10 PE=1 SV=4
-0.996882	-1.85516	-1.77542	-1.57488	-1.99411	-1.2649	0.759203	0.908059	0.686812	0.39835	0.555461	1.13387	0.707066	0.856349	1.01274	0.987315	0.513321	0.942811		+	26239.5	57145.2	Q00688	Peptidyl-prolyl cis-trans isomerase FKBP3 OS=Homo sapiens OX=9606 GN=FKBP3 PE=1 SV=1
1.70657	0.680221	1.49589	1.22786	1.35104	1.41295	0.581281	0.245994	0.5368	0.389835	-0.0589469	0.404834	-1.37858	-2.3931	-1.45233	-1.29588	-2.45765	-0.996779		+	1.47915e+06	1.42509e+07	P36551	Oxygen-dependent coproporphyrinogen-III oxidase, mitochondrial OS=Homo sapiens OX=9606 GN=CPOX PE=1 SV=3
0.781828	0.439161	0.356334	0.787156	0.419132	0.86935	2.43369	2.879	2.42891	2.65823	2.64005	2.88698	-4.23767	-4.3655	-3.49246	NaN	-3.32887	-4.15532	Met-loss+Acetyl [N-Term]	+	1.96469	668.146	Q16401	26S proteasome non-ATPase regulatory subunit 5 OS=Homo sapiens OX=9606 GN=PSMD5 PE=1 SV=3
-3.432	-2.28294	-2.36293	-3.0319	-2.05192	-2.10983	-3.63446	-2.10338	-2.47341	-3.17734	-1.88087	-3.24145	5.34476	5.30392	4.9105	5.3938	5.19599	5.63346		+	4.74606	1139.26	P05090	Apolipoprotein D OS=Homo sapiens OX=9606 GN=APOD PE=1 SV=1
1.24155	0.556999	0.683632	0.63242	1.17702	0.926844	-0.223818	-0.526934	-0.358312	-1.07851	-0.362898	-0.17658	-0.730223	-0.586868	-0.527359	-0.459759	NaN	-0.187214	Met-loss+Acetyl [N-Term]	+	9.75671e+07	5.03907e+08	P23497	Nuclear autoantigen Sp-100 OS=Homo sapiens OX=9606 GN=SP100 PE=1 SV=3
0.185122	-0.107815	0.0472063	-0.177853	0.157841	-0.0696073	0.829927	0.633159	0.809629	0.0990519	0.694086	0.251247	-0.411736	-0.618674	-0.773322	-0.692109	-0.332621	-0.523531		+	1.18009e+08	5.88848e+08	P30040	Endoplasmic reticulum resident protein 29 OS=Homo sapiens OX=9606 GN=ERP29 PE=1 SV=4
-2.14325	NaN	-3.57372	NaN	-4.36829	-3.63959	1.16765	1.41801	1.41288	0.708838	1.13384	1.39925	1.05545	0.960706	1.24257	1.32648	0.612851	1.28632	Acetyl [N-Term]	+	372970	4.75188e+06	P23193	Transcription elongation factor A protein 1 OS=Homo sapiens OX=9606 GN=TCEA1 PE=1 SV=2
-0.538164	-0.999958	-0.835593	-0.50453	-0.559846	-0.238163	-0.12814	-0.0286583	0.289207	-1.07062	-0.0890183	0.357048	1.00831	0.716278	0.917507	0.623106	0.322189	0.759048	Met-loss+Acetyl [N-Term]	+	4.52353e+09	0,000147373100089766	Q15637	Splicing factor 1 OS=Homo sapiens OX=9606 GN=SF1 PE=1 SV=4
-0.663949	NaN	-2.40315	NaN	-2.78069	-1.94567	0.553076	1.59061	0.700498	0.969425	0.441692	1.30424	-0.945257	0.61429	0.329355	0.431332	1.32358	0.480615		+	6.84551e+09	0,000211784418864072	P11216	Glycogen phosphorylase, brain form OS=Homo sapiens OX=9606 GN=PYGB PE=1 SV=5
0.597571	-0.506019	0.608382	0.0753146	0.344874	-0.164836	2.16481	2.09345	2.12039	2.35932	2.26884	1.2774	-2.0674	-2.1534	-1.79208	-1.67479	-3.73731	-1.81452		+	573193	6.65115e+06	P10620	Microsomal glutathione S-transferase 1 OS=Homo sapiens OX=9606 GN=MGST1 PE=1 SV=1
-0.672314	-0.895717	-1.15266	-0.931488	-0.988186	-0.719135	-0.708555	0.258301	-0.590894	-0.0763049	-0.392339	0.413405	0.890212	0.935887	1.0143	1.38076	1.19895	1.03578		+	3.99276e+06	3.26285e+07	P10599	Thioredoxin OS=Homo sapiens OX=9606 GN=TXN PE=1 SV=3
1.88481	1.47456	1.74945	1.50018	1.91561	1.62283	-2.06151	-2.85349	-3.10712	-4.51564	-2.1506	-4.17303	1.54787	1.39578	1.20398	1.21376	1.78137	1.5712		+	62798.3	1.152e+06	P16422	Epithelial cell adhesion molecule OS=Homo sapiens OX=9606 GN=EPCAM PE=1 SV=2
-0.402164	-1.46051	-1.31203	-0.582412	-1.08657	-0.674043	0.33298	0.847016	0.485429	0.710155	0.646913	0.981406	0.0667601	0.109927	0.251441	0.62604	0.174294	0.285375		+	5.56051e+07	3.08058e+08	Q92688	Acidic leucine-rich nuclear phosphoprotein 32 family member B OS=Homo sapiens OX=9606 GN=ANP32B PE=1 SV=1
0.550307	-0.11998	0.400938	0.0992699	0.29853	0.0538273	-0.127781	-0.247204	-0.0953903	-0.379128	-0.202534	-0.588194	-0.00344849	-0.0332623	-0.172581	0.10252	0.341204	0.122906		+	0,00281319785595781	0,00597078623196806	P47985	Cytochrome b-c1 complex subunit Rieske, mitochondrial OS=Homo sapiens OX=9606 GN=UQCRFS1 PE=1 SV=2
-0.124599	-0.858122	-0.457024	-0.591622	-0.558265	-0.903578	0.281976	0.496101	0.458532	0.447092	0.118698	0.402374	0.128719	0.260956	0.222738	0.100456	0.379228	0.196338		+	7.09841e+07	3.82242e+08	P30050	60S ribosomal protein L12 OS=Homo sapiens OX=9606 GN=RPL12 PE=1 SV=1
0.87682	0.429969	0.319147	0.87062	0.657878	0.947012	-1.27473	-0.318734	-1.11525	-0.540276	-0.793747	-0.0587123	NaN	NaN	NaN	NaN	NaN	NaN	Met-loss [N-Term]	+	9.40039e+09	0,000278920391073275	P09211	Glutathione S-transferase P OS=Homo sapiens OX=9606 GN=GSTP1 PE=1 SV=2
-1.24807	-2.83707	-1.56468	-2.19568	-3.32425	-2.15666	-0.690908	0.757153	-0.285919	0.379574	-0.314281	0.633902	1.8862	2.1062	2.29489	2.54553	2.04965	1.96441		+	628173	721338	Q9HC38	Glyoxalase domain-containing protein 4 OS=Homo sapiens OX=9606 GN=GLOD4 PE=1 SV=1
0.628931	0.0503184	0.157597	0.0968005	0.378933	0.0642516	0.0512511	0.257744	0.429585	-0.157764	0.153355	0.132918	-0.459611	-0.346145	-0.57513	-0.312137	-0.214092	-0.336807		+	0,000107684611319029	0,00031507191703602	Q07021	Complement component 1 Q subcomponent-binding protein, mitochondrial OS=Homo sapiens OX=9606 GN=C1QBP PE=1 SV=1
0.934415	0.0968764	0.770119	0.213198	0.171752	0.573662	-0.598343	-0.284315	-0.0433824	-0.991274	-0.339565	-0.635393	0.436119	-0.200413	-0.0107515	-0.111677	-0.0589559	0.0779268		+	0,000345493574797714	0,000905410251440837	Q14789	Golgin subfamily B member 1 OS=Homo sapiens OX=9606 GN=GOLGB1 PE=1 SV=2
-0.0539601	-1.51032	-0.42667	-0.284163	-0.322061	-0.286232	0.157812	0.00408724	-0.163782	-0.660147	-0.355168	-0.501877	0.468529	1.12141	0.949611	0.891695	0.174705	0.796526		+	0,000231792950831721	0,000632175592613842	Q8WWY3	U4/U6 small nuclear ribonucleoprotein Prp31 OS=Homo sapiens OX=9606 GN=PRPF31 PE=1 SV=2
-0.427268	-0.4874	-0.944631	-0.243366	-0.539382	-0.345747	0.486176	1.09106	0.551327	0.553627	0.718621	1.11646	-0.369806	-0.358879	-0.157541	-0.179542	-0.0371758	-0.426536	Met-loss+Acetyl [N-Term]	+	2.68012e+07	1.64567e+08	P29692	Elongation factor 1-delta OS=Homo sapiens OX=9606 GN=EEF1D PE=1 SV=5
-0.516215	-0.770659	-1.1823	-1.75828	-0.22005	-1.11998	2.84614	2.66866	2.66454	2.41335	2.65948	2.27804	-4.75049	-3.38223	-1.82998	NaN	NaN	NaN		+	1.24785e+07	8.57968e+07	O95816	BAG family molecular chaperone regulator 2 OS=Homo sapiens OX=9606 GN=BAG2 PE=1 SV=1
0.273883	-1.15369	-0.00271564	-0.139946	0.0637965	-0.326606	-0.466014	-0.948446	-0.226978	-0.289737	-0.126998	-1.60908	0.758234	0.996634	0.839955	0.84664	0.565823	0.945246		+	0,00016022672092851	0,000451761692107744	Q8NFV4	Protein ABHD11 OS=Homo sapiens OX=9606 GN=ABHD11 PE=1 SV=1
-0.018609	-0.488596	0.233395	-0.506416	-0.563031	-0.329544	0.52112	0.385221	0.629827	0.416136	0.101965	0.0504665	0.0199089	0.170191	0.112669	-0.259752	-0.376358	-0.0985928	Met-loss+Acetyl [N-Term]	+	0,00242933459270212	0,00520857819317948	Q9BZE4	GTP-binding protein 4 OS=Homo sapiens OX=9606 GN=GTPBP4 PE=1 SV=3
3.62091	2.3465	3.55385	3.47435	3.86445	3.24718	-0.215118	0.732308	-0.173023	-2.8267	-0.765003	-2.60304	-1.13677	-0.880601	-2.91347	-3.83323	-1.72714	-3.76547		+	1.01958e+07	5.24137e+08	Q9H4G0	Band 4.1-like protein 1 OS=Homo sapiens OX=9606 GN=EPB41L1 PE=1 SV=2
NaN	NaN	0.454392	NaN	NaN	NaN	-1.85845	NaN	-3.94468	-2.96232	-3.49409	-2.45719	2.20089	2.99495	1.86452	2.37267	1.93963	2.88968		+	2.92601e+07	1.77447e+07	Q14643	Inositol 1,4,5-trisphosphate receptor type 1 OS=Homo sapiens OX=9606 GN=ITPR1 PE=1 SV=3
0.154445	-0.00690418	0.531043	0.0913891	0.0754485	-0.0168415	-0.140285	-0.300825	-0.0583225	-0.230373	-0.228361	-0.858615	0.39234	0.113661	0.069056	-0.0705619	0.292702	0.191004		+	0,00374439546751271	0,00769594252062933	Q15717	ELAV-like protein 1 OS=Homo sapiens OX=9606 GN=ELAVL1 PE=1 SV=2
-0.00856251	-0.653974	-0.148788	-0.612916	-3.3514	-0.111946	-0.207239	0.04596	0.0684381	-0.118061	0.0118948	-0.415571	0.876107	0.969292	1.0282	0.982922	0.863934	0.781701	Met-loss+Acetyl [N-Term]	+	0,00390600978729656	0,00797619827696909	P47755	F-actin-capping protein subunit alpha-2 OS=Homo sapiens OX=9606 GN=CAPZA2 PE=1 SV=3
0.0486006	-0.74698	-0.274002	-0.328594	0.026977	-0.592121	-0.116548	0.0549893	0.0400357	-0.143089	0.0529198	-0.266246	0.622712	0.658635	0.62155	0.210999	-0.213714	0.343876	Acetyl [N-Term]	+	0,0024968888901785	0,00533530487360036	Q96EP5	DAZ-associated protein 1 OS=Homo sapiens OX=9606 GN=DAZAP1 PE=1 SV=1
-2.02475	-1.72183	-2.06589	-1.83057	NaN	-3.26838	-0.31832	0.434112	-0.197884	0.0333741	-0.287331	-0.144549	1.61121	1.85781	1.89203	2.06189	2.03869	1.9304	Met-loss+Acetyl [N-Term]	+	30631.2	647946	Q8N1G4	Leucine-rich repeat-containing protein 47 OS=Homo sapiens OX=9606 GN=LRRC47 PE=1 SV=1
-1.57241	-3.0254	-1.96047	-2.82732	-2.59347	NaN	-0.226042	0.422076	-0.221848	0.719756	-0.509755	0.447955	1.66183	2.01743	1.96918	1.96629	2.17486	1.55733		+	162378	2.45008e+06	O75131	Copine-3 OS=Homo sapiens OX=9606 GN=CPNE3 PE=1 SV=1
-1.3487	-0.693533	-0.93371	-1.93382	-0.173209	-2.02391	-0.600414	-0.706703	-0.543285	-0.0274774	0.390633	-1.05538	1.274	1.79789	1.7376	1.82078	1.54644	1.4728		+	4.78519e+07	2.69495e+08	Q8NFF5	FAD synthase OS=Homo sapiens OX=9606 GN=FLAD1 PE=1 SV=1
0.572924	-0.142075	0.221729	-0.313986	-0.101312	-0.11417	0.462532	0.328123	0.686989	0.182587	0.419134	-0.140728	-0.109001	-0.19883	-0.398037	-0.970528	-0.247213	-0.138138		+	0,00718735656449005	0,0139121293220711	Q9HAV7	GrpE protein homolog 1, mitochondrial OS=Homo sapiens OX=9606 GN=GRPEL1 PE=1 SV=2
1.72592	1.1066	1.60136	1.27547	1.57096	1.13379	-0.946762	-0.82222	-0.853192	-0.938401	-1.15086	-1.56581	-0.65902	0.113508	-0.242747	-0.346487	-0.707787	-0.294316	Met-loss+Acetyl [N-Term]	+	57568.7	1.09703e+06	Q9BTV4	Transmembrane protein 43 OS=Homo sapiens OX=9606 GN=TMEM43 PE=1 SV=1
-0.330979	-1.92669	-0.42857	-0.786053	-0.630067	-0.959927	-0.15086	-0.411993	0.181667	0.0536785	0.0948162	-0.253887	0.784128	0.999239	0.949636	0.809027	0.979479	1.02735		+	1.9939e+08	9.34788e+08	Q14165	Malectin OS=Homo sapiens OX=9606 GN=MLEC PE=1 SV=1
0.7773	0.219575	0.581571	0.349852	0.419527	0.39096	-0.809444	-0.913219	-0.736976	-0.659383	-0.719056	-1.11832	0.484252	0.526154	0.370364	0.245137	0.115733	0.475968		+	208635	2.95633e+06	P53597	Succinate--CoA ligase [ADP/GDP-forming] subunit alpha, mitochondrial OS=Homo sapiens OX=9606 GN=SUCLG1 PE=1 SV=4
0.358467	-1.33952	0.154416	-0.78272	-0.980013	-1.05795	0.41791	0.430603	-0.476398	0.83132	0.620959	-1.03622	-0.116661	0.917334	0.78665	0.0389294	0.721592	0.5113		+	0,0269648057076147	0,0462956916634425	Q7L2E3	ATP-dependent RNA helicase DHX30 OS=Homo sapiens OX=9606 GN=DHX30 PE=1 SV=1
-0.171338	-1.70284	-1.14455	0.00578274	-0.551744	-1.59264	-0.107798	0.152691	-0.0444683	-0.609022	0.108526	NaN	1.73267	1.33683	0.838371	0.553005	-0.224312	1.42083		+	0,00080089449090463	0,00192014888518946	Q14966	Zinc finger protein 638 OS=Homo sapiens OX=9606 GN=ZNF638 PE=1 SV=2
-0.471772	-2.75851	-0.560648	-1.40446	-1.64937	-1.95133	1.37449	1.48391	1.33274	1.49339	1.31489	1.52289	-0.047977	-0.386709	0.00576443	-0.000688129	0.346484	0.356903		+	4.66449e+07	2.63705e+08	P50570	Dynamin-2 OS=Homo sapiens OX=9606 GN=DNM2 PE=1 SV=2
-0.484564	-0.921293	-0.983501	-0.77429	-0.726265	-0.689737	0.850661	1.22581	1.00791	0.524985	1.00481	1.40744	-0.375814	-0.343563	-0.220111	-0.251121	-0.0529513	-0.198417	Met-loss+Acetyl [N-Term]	+	127792	203960	P60660	Myosin light polypeptide 6 OS=Homo sapiens OX=9606 GN=MYL6 PE=1 SV=2
0.232584	-0.276791	0.447427	0.492667	0.518608	0.421271	-0.373902	-0.793116	-0.379161	-0.242429	-0.871581	-2.38377	0.763618	0.897584	0.736323	0.368648	-0.260552	0.702577		+	0,00126593006404687	0,00289683064862898	Q9NTI5	Sister chromatid cohesion protein PDS5 homolog B OS=Homo sapiens OX=9606 GN=PDS5B PE=1 SV=1
-0.144908	-0.712599	-0.46954	-0.579954	-0.653768	-0.534489	-0.638747	-0.358748	-0.359999	-0.521305	-0.415966	-0.936819	1.1768	1.02926	0.954189	0.984667	1.14887	1.03306	Met-loss+Acetyl [N-Term]	+	10424.7	274776	P61019	Ras-related protein Rab-2A OS=Homo sapiens OX=9606 GN=RAB2A PE=1 SV=1
-0.467394	-1.11712	-1.11538	-0.952533	-1.76625	-2.13195	0.862241	1.53047	0.6482	0.603133	0.569674	1.44379	0.143933	0.498925	-0.0375261	0.320432	0.490769	0.476598		+	1.1434e+08	5.75082e+08	Q12904	Aminoacyl tRNA synthase complex-interacting multifunctional protein 1 OS=Homo sapiens OX=9606 GN=AIMP1 PE=1 SV=2
0.191923	0.205464	0.0821807	-0.607259	-0.919901	-0.507556	-0.370441	-0.202121	0.09998	-0.146633	-0.187309	-0.894687	0.478104	0.674428	0.487454	0.0795008	0.597926	0.938946		+	0,00226168962497751	0,00487990718986119	P24539	ATP synthase F(0) complex subunit B1, mitochondrial OS=Homo sapiens OX=9606 GN=ATP5PB PE=1 SV=2
1.61602	0.804251	1.46612	1.13699	1.2535	1.11042	-0.996178	-0.487381	-0.276121	-0.247948	-0.791878	-0.0873203	-0.69928	-1.01342	-0.562618	-1.49804	0.484583	-1.2117		+	5.3563e+08	2.24457e+09	Q9Y5M8	Signal recognition particle receptor subunit beta OS=Homo sapiens OX=9606 GN=SRPRB PE=1 SV=3
-0.0180108	-0.770852	-0.506282	-0.165888	-0.00410048	-0.226922	0.252622	-0.0649287	0.165634	-0.799491	-0.0371863	0.133842	0.610057	0.154743	0.425485	0.390409	0.0633405	0.397529	Met-loss+Acetyl [N-Term]	+	0,00944848688989874	0,0178588116888595	P82979	SAP domain-containing ribonucleoprotein OS=Homo sapiens OX=9606 GN=SARNP PE=1 SV=3
0.130275	-2.04449	-0.556168	-0.798103	-0.227876	-0.70389	0.348652	0.502313	0.742411	0.53096	0.489006	0.278099	-0.0609933	0.517771	0.460997	0.292375	-0.121218	0.219883		+	0,00127759589088134	0,00292050229244385	P68400	Casein kinase II subunit alpha OS=Homo sapiens OX=9606 GN=CSNK2A1 PE=1 SV=1
-0.0407394	-1.4844	-1.22434	-1.13855	-0.797062	-0.877061	0.419579	0.869141	0.825591	0.169474	0.3884	0.925273	0.284699	0.490269	0.427624	0.279717	-0.10963	0.592009		+	6.7008e+08	2.72783e+08	P18621	60S ribosomal protein L17 OS=Homo sapiens OX=9606 GN=RPL17 PE=1 SV=3
-1.58639	1.06751	-0.161048	0.8264	-0.148647	0.567218	-1.14663	-2.26925	-1.23431	-0.929719	-0.363333	0.237358	0.947568	0.987199	0.511165	1.20773	0.149839	1.33734		+	0,00432391930500307	0,00879303001261205	P05165	Propionyl-CoA carboxylase alpha chain, mitochondrial OS=Homo sapiens OX=9606 GN=PCCA PE=1 SV=4
1.08775	0.402886	0.688031	0.545161	0.654123	0.665318	-0.283137	-0.277614	-0.175841	-0.882325	-0.310437	-0.447995	-0.00396442	-0.244712	-0.350402	-0.748193	-0.0949316	-0.223718		+	2.89777e+08	1.28625e+09	O95292	Vesicle-associated membrane protein-associated protein B/C OS=Homo sapiens OX=9606 GN=VAPB PE=1 SV=3
-0.306337	-0.890475	-0.940736	-1.08446	-0.795994	-0.865975	0.480971	0.744103	0.308501	0.151652	0.345128	0.636403	0.25283	0.332349	0.316251	0.490556	0.453067	0.372169		+	2.38524e+06	2.13465e+07	P51665	26S proteasome non-ATPase regulatory subunit 7 OS=Homo sapiens OX=9606 GN=PSMD7 PE=1 SV=2
0.673317	-0.179376	0.268592	0.0649747	-0.409081	0.099347	-0.409368	-0.728532	-0.17727	-0.343598	-0.708644	-1.81157	0.829614	0.82875	0.474469	0.459098	0.144221	0.925055		+	0,000432623312866651	0,00109731937245179	Q53H12	Acylglycerol kinase, mitochondrial OS=Homo sapiens OX=9606 GN=AGK PE=1 SV=2
4.08319	1.92089	3.22217	3.01792	3.83893	3.5626	-1.29646	-2.82384	0.119853	-2.62894	-1.35366	-0.912887	-0.286498	-4.06518	NaN	-4.14552	NaN	-2.25258		+	4.69588e+08	1.9962e+09	Q03169	Tumor necrosis factor alpha-induced protein 2 OS=Homo sapiens OX=9606 GN=TNFAIP2 PE=1 SV=2
-0.661137	-1.419	-0.687564	-1.47554	-1.88405	-0.337809	0.84884	1.08668	0.438892	0.168815	0.471362	1.68281	0.04173	0.491155	1.01882	0.274408	-0.0164079	-0.0420121	Met-loss [N-Term]	+	5.4731e+09	0,000173991917903033	O75821	Eukaryotic translation initiation factor 3 subunit G OS=Homo sapiens OX=9606 GN=EIF3G PE=1 SV=2
-0.553052	-2.37232	-1.44165	-1.03971	-2.14914	-0.942919	0.384662	0.552062	0.612928	1.33242	0.75179	1.04646	0.51937	0.416135	1.06047	0.53944	0.533229	0.749816		+	1.0729e+08	5.46464e+08	Q8NE71	ATP-binding cassette sub-family F member 1 OS=Homo sapiens OX=9606 GN=ABCF1 PE=1 SV=2
0.436422	0.0463705	0.560122	0.176858	0.322184	0.101382	0.0153189	-0.0702143	0.0894766	0.090085	-0.0197458	-0.436841	-0.0975351	-0.132546	-0.43679	-0.355672	-0.0718794	-0.216996		+	0,00105817371069929	0,00245187944182472	P39656	Dolichyl-diphosphooligosaccharide--protein glycosyltransferase 48 kDa subunit OS=Homo sapiens OX=9606 GN=DDOST PE=1 SV=4
-1.71508	-1.6121	-3.44443	-2.09023	-1.99601	-2.75181	2.05274	2.2785	1.90441	1.30823	2.08977	2.55535	-0.567915	0.448567	0.63599	0.195406	0.0672438	0.641373		+	28761.1	3.85311e+06	Q13561	Dynactin subunit 2 OS=Homo sapiens OX=9606 GN=DCTN2 PE=1 SV=4
1.26585	-1.12526	0.156082	-0.242266	1.24367	-0.071308	1.26252	1.02734	1.39408	0.790825	0.903492	-0.10656	-1.00853	-1.02272	-1.55624	-1.0133	-1.3692	-0.528492		+	0,000345751376979052	0,000905549074422032	P13674	Prolyl 4-hydroxylase subunit alpha-1 OS=Homo sapiens OX=9606 GN=P4HA1 PE=1 SV=2
1.57479	1.07562	1.67022	1.47377	1.77827	1.46929	1.20428	0.575133	1.21516	0.170129	1.19084	0.248868	-2.27391	-2.78939	-2.49933	-1.87342	-1.70174	-2.50858		+	11286.6	290104	P17301	Integrin alpha-2 OS=Homo sapiens OX=9606 GN=ITGA2 PE=1 SV=1
-0.445901	-0.59301	-0.630579	-0.635702	-0.672797	-0.543712	-0.230102	0.557066	-0.0914818	0.38498	0.0425838	0.541563	0.382489	0.338826	0.339295	0.358202	0.698208	0.200072	Met-loss+Acetyl [N-Term]	+	3.65975e+08	1.58781e+09	P46782	40S ribosomal protein S5 OS=Homo sapiens OX=9606 GN=RPS5 PE=1 SV=4
1.05736	-0.114938	0.262093	0.352046	0.309677	0.58673	-0.623348	-0.511201	-0.641647	-0.937581	-1.10378	-0.657558	0.763108	0.173539	0.153527	0.466262	0.482104	-0.016393		+	1.18385e+09	4.52751e+09	P08754	Guanine nucleotide-binding protein G(i) subunit alpha-3 OS=Homo sapiens OX=9606 GN=GNAI3 PE=1 SV=3
1.5854	-0.0833881	0.050214	0.607192	1.06646	0.634166	-1.00018	-0.912123	-1.48796	-1.58612	-1.31867	-3.22896	0.89565	1.38661	0.840579	0.896266	0.526738	1.12813		+	6.98796e+07	2.8291e+09	Q9UH99	SUN domain-containing protein 2 OS=Homo sapiens OX=9606 GN=SUN2 PE=1 SV=3
-0.631474	0.228428	NaN	NaN	0.554168	-0.798519	-0.437302	0.470346	1.03854	1.25329	NaN	1.04113	NaN	-1.10997	-0.729876	-0.824047	NaN	-0.0547142		+	0,0234041800671354	0,0407361732585848	Q562R1	Beta-actin-like protein 2 OS=Homo sapiens OX=9606 GN=ACTBL2 PE=1 SV=2
-0.108454	-0.37849	-0.257798	-0.251453	-0.278858	-0.377141	-0.147756	-0.00372993	-0.0424243	-0.177096	0.0328759	-0.173452	0.361913	0.415257	0.240516	0.240661	0.488437	0.416993	Met-loss+Acetyl [N-Term]	+	339730	2.84999e+07	Q15907	Ras-related protein Rab-11B OS=Homo sapiens OX=9606 GN=RAB11B PE=1 SV=4
-1.62858	-6.54375	-1.10867	-1.24735	NaN	-2.24391	0.422239	1.86167	0.825159	1.55365	1.05968	1.79661	0.497741	0.612051	0.784479	1.2057	1.16234	0.990936		+	0,000407606374917898	0,00104344399740129	P20073	Annexin A7 OS=Homo sapiens OX=9606 GN=ANXA7 PE=1 SV=3
0.824681	0.161453	0.549202	-0.0822905	0.787301	0.273472	-0.911238	-1.41498	-1.08492	-0.727318	-0.986244	NaN	0.906885	1.08782	0.878111	0.571106	-1.71004	0.877003		+	0,00499711813955926	0,0100373736006322	O60216	Double-strand-break repair protein rad21 homolog OS=Homo sapiens OX=9606 GN=RAD21 PE=1 SV=2
-0.157833	-0.662553	-2.18921	-0.608344	-0.13327	-2.09279	1.45766	1.21324	1.23033	0.968434	0.699405	0.251229	0.124314	0.0475873	0.651322	-0.0534507	-1.31246	0.566386		+	0,00117543198998747	0,0027093768653465	Q5VT52	Regulation of nuclear pre-mRNA domain-containing protein 2 OS=Homo sapiens OX=9606 GN=RPRD2 PE=1 SV=1
-0.95576	-1.7677	-1.61736	-1.46203	-1.90964	-3.32324	-0.386354	0.153839	0.435765	0.249394	-0.00533464	0.766224	1.69426	1.58368	1.33495	1.77974	1.82825	1.60135	Met-loss [N-Term]	+	3.36415e+06	2.83294e+06	P0DN79	Cystathionine beta-synthase-like protein OS=Homo sapiens OX=9606 GN=CBSL PE=1 SV=1
0.583155	-0.0273599	0.21849	0.354659	0.401631	0.193927	-0.505132	-0.77311	-0.577212	-1.54002	-0.622937	-0.776784	0.679629	0.298656	0.34928	0.406036	0.842481	0.494611	Met-loss+Acetyl [N-Term]	+	1.27789e+08	6.34069e+08	P61604	10 kDa heat shock protein, mitochondrial OS=Homo sapiens OX=9606 GN=HSPE1 PE=1 SV=2
-0.708338	-1.34025	-1.3053	-0.958625	-1.12562	-0.971596	0.24015	0.905929	0.307389	0.589511	0.344907	0.914626	0.410125	0.574426	0.653308	0.491697	0.483613	0.49405		+	227364	315103	P22392	Nucleoside diphosphate kinase B OS=Homo sapiens OX=9606 GN=NME2 PE=1 SV=1
-0.889152	-1.23501	-0.880705	-0.947272	-1.11049	-0.756121	0.708666	1.33474	0.842436	1.0573	0.950664	1.20489	-0.316183	0.431963	-0.280901	0.214803	-0.224119	-0.105509	Met-loss+Acetyl [N-Term]	+	195369	2.82414e+06	Q9NVA2	Septin-11 OS=Homo sapiens OX=9606 GN=SEPTIN11 PE=1 SV=3
0.155881	-1.78032	-0.101607	-0.296212	-0.609458	-1.64615	0.447881	1.88075	1.39714	1.61524	1.07158	1.71742	-1.00891	-0.924937	-0.660206	-0.658379	-0.194016	-0.40569		+	2.1326e+09	7.56074e+09	P49589	Cysteine--tRNA ligase, cytoplasmic OS=Homo sapiens OX=9606 GN=CARS1 PE=1 SV=3
-0.938883	-1.27854	-0.950671	-1.25258	-1.07943	-1.07767	0.873466	1.17095	1.24893	0.987271	0.933192	1.3037	-0.0194216	-0.101169	-0.068408	-0.208913	0.253804	0.20436		+	300.651	18856.8	Q13347	Eukaryotic translation initiation factor 3 subunit I OS=Homo sapiens OX=9606 GN=EIF3I PE=1 SV=1
-0.0651947	-0.889378	-0.0261426	-0.373646	-0.0494953	-0.329377	-0.199431	-0.470452	0.0250945	-0.341427	-0.222645	-0.54234	0.800249	0.88912	0.60065	0.234687	0.0911688	0.86856		+	0,000141293947398725	0,000403266973176091	Q13148	TAR DNA-binding protein 43 OS=Homo sapiens OX=9606 GN=TARDBP PE=1 SV=1
-3.27063	-4.00645	NaN	-3.55457	NaN	NaN	-0.332175	0.518629	-0.508509	-0.797841	0.121536	0.586383	1.72862	1.52381	1.87202	2.06138	2.13995	1.91786		+	159907	2.42105e+06	P55327	Tumor protein D52 OS=Homo sapiens OX=9606 GN=TPD52 PE=1 SV=2
0.890075	-0.0146783	0.968369	0.406617	0.480377	0.268437	-0.0115159	-0.144206	0.0961749	-0.318378	-0.355302	-0.767272	0.093003	0.152585	-0.307546	-0.622707	-0.741229	-0.0728029		+	0,00265038345237186	0,00564691337008964	Q8TDN6	Ribosome biogenesis protein BRX1 homolog OS=Homo sapiens OX=9606 GN=BRIX1 PE=1 SV=2
-4.41013	0.241028	-3.71093	-0.576614	-3.38552	-4.09968	NaN	-3.53838	-3.37032	NaN	-3.88647	-4.75321	4.86969	5.38552	5.203	5.38261	5.3689	5.2805	Acetyl [N-Term]	+	3.80499e+06	3.12674e+07	Q8NFT2	Metalloreductase STEAP2 OS=Homo sapiens OX=9606 GN=STEAP2 PE=1 SV=3
-0.652285	-1.24472	-0.964298	-1.77081	-1.42188	-0.937282	-0.183542	-0.372508	-0.429799	-0.911039	-0.101632	-0.848521	1.54527	1.29269	1.27277	1.60128	2.32415	1.80215		+	421547	5.1625e+06	Q14108	Lysosome membrane protein 2 OS=Homo sapiens OX=9606 GN=SCARB2 PE=1 SV=2
0.0625408	-0.278679	-0.194901	-0.21945	-0.0215466	-0.184899	-0.49267	-0.249832	-0.410382	-0.154383	-0.219519	-0.0627806	0.598043	0.475208	0.446743	0.20459	0.396904	0.305013		+	1.59369e+08	7.66669e+08	P62979	Ubiquitin-40S ribosomal protein S27a OS=Homo sapiens OX=9606 GN=RPS27A PE=1 SV=2
-0.610178	-0.874517	-0.869226	-0.824344	-0.809185	-0.807761	0.514401	1.09771	0.630774	0.347213	0.560115	1.29585	-0.0250942	-0.130508	-0.0728619	0.182725	0.534812	-0.139924	Met-loss [N-Term]	+	2.36321e+07	1.47152e+08	P24534	Elongation factor 1-beta OS=Homo sapiens OX=9606 GN=EEF1B2 PE=1 SV=3
NaN	NaN	NaN	-2.15274	NaN	NaN	-4.60389	-3.12148	-3.93081	NaN	NaN	-1.78266	2.86845	2.16963	2.82716	2.94664	2.23391	2.54581		+	2.60864e+08	1.17442e+09	Q9BW04	Specifically androgen-regulated gene protein OS=Homo sapiens OX=9606 GN=SARG PE=1 SV=2
-0.960943	-1.28384	-1.42239	-0.605658	-1.32272	-1.13227	0.402036	0.404796	0.530652	0.468973	0.542419	0.0265402	0.727302	0.837446	0.940713	0.643053	0.481672	0.722225		+	77417.7	1.35819e+06	O43684	Mitotic checkpoint protein BUB3 OS=Homo sapiens OX=9606 GN=BUB3 PE=1 SV=1
-0.302091	-0.723702	-0.833077	-0.791985	-0.635746	-0.679906	0.0882102	0.0259505	0.0469562	-0.332518	0.0477038	-0.608287	0.916221	1.08169	0.88581	0.813142	0.10838	0.893249	Met-loss+Acetyl [N-Term]	+	8.37832e+06	4.42539e+08	Q9Y383	Putative RNA-binding protein Luc7-like 2 OS=Homo sapiens OX=9606 GN=LUC7L2 PE=1 SV=2
0.675731	0.126118	0.686093	0.40613	0.58873	0.413336	-0.129972	-0.301113	-0.148128	-0.192029	-0.181363	-0.942703	-0.268537	-0.0762857	-0.333892	-0.203903	-0.0248483	-0.093366		+	5.0771e+09	0,000163142856518869	Q9HDC9	Adipocyte plasma membrane-associated protein OS=Homo sapiens OX=9606 GN=APMAP PE=1 SV=2
-0.972026	-1.56952	-1.50044	-0.753033	-1.49898	-1.46584	0.191601	1.17999	0.661595	1.3794	0.492476	1.33678	0.303969	0.245165	0.401795	0.213772	0.475935	0.877365		+	1.12374e+07	7.87279e+07	P50995	Annexin A11 OS=Homo sapiens OX=9606 GN=ANXA11 PE=1 SV=1
-2.261	NaN	NaN	-2.08052	-2.50041	NaN	0.614745	1.34126	0.16969	1.23877	0.703518	-0.083614	0.835083	0.261406	0.523596	0.698305	0.134453	0.404725		+	6.8759e+07	3.71618e+07	Q9H4A4	Aminopeptidase B OS=Homo sapiens OX=9606 GN=RNPEP PE=1 SV=2
0.147792	-0.577666	-0.632704	-0.685696	0.341212	0.0867478	-0.409088	-0.404101	0.0982567	0.0173947	-0.664532	-0.493857	0.87602	0.578342	0.779556	0.31155	0.25999	0.370783		+	0,0014874234537658	0,00333801984218203	P61964	WD repeat-containing protein 5 OS=Homo sapiens OX=9606 GN=WDR5 PE=1 SV=1
-0.188426	-0.484575	-0.166336	-0.363906	-0.127688	-0.3568	1.5257	0.594361	0.735882	0.428759	0.76783	0.261956	-0.448274	-0.320011	-0.475841	-0.610181	-0.563676	-0.208778	Acetyl [N-Term]	+	5.5247e+08	2.29771e+09	Q9NQC3	Reticulon-4 OS=Homo sapiens OX=9606 GN=RTN4 PE=1 SV=2
-0.487602	-0.810958	-0.873675	-0.806357	-0.844757	-0.220897	0.334382	0.669206	0.508391	0.494945	0.331664	0.629274	0.216033	0.314254	0.255815	0.189817	-0.247701	0.348167		+	2.94787e+07	1.78283e+07	P37837	Transaldolase OS=Homo sapiens OX=9606 GN=TALDO1 PE=1 SV=2
-1.2776	-1.75911	-1.82443	-1.23052	-1.6903	-1.29554	0.15497	0.713768	0.41251	0.0572851	0.472824	0.957809	0.894975	0.848614	1.00627	1.25503	1.38401	0.919435		+	22241.6	496617	P39687	Acidic leucine-rich nuclear phosphoprotein 32 family member A OS=Homo sapiens OX=9606 GN=ANP32A PE=1 SV=1
-1.13733	-2.82963	-1.34863	-1.61126	-2.74599	-2.06645	0.59975	1.39068	0.972665	1.0608	0.898274	1.52158	0.380013	1.16417	1.27462	1.00058	0.351794	1.12436		+	3.91566e+06	3.20577e+07	P15531	Nucleoside diphosphate kinase A OS=Homo sapiens OX=9606 GN=NME1 PE=1 SV=1
1.3964	0.268316	1.10462	0.825284	1.55417	0.855382	-0.506699	-0.564376	-0.625983	-1.37417	-0.811929	-2.74075	0.422702	0.112216	0.105848	0.159782	-0.647229	0.466422		+	0,000103160148991022	0,000303238709234911	P11233	Ras-related protein Ral-A OS=Homo sapiens OX=9606 GN=RALA PE=1 SV=1
-0.831466	-2.17674	-1.12175	-2.17328	-2.01279	-2.26037	1.93233	1.80198	1.86351	1.99793	1.83984	1.31394	-0.376824	0.19094	0.0365251	-0.0196692	-0.424439	0.420331	Met-loss [N-Term]	+	172077	2.56145e+06	Q86TX2	Acyl-coenzyme A thioesterase 1 OS=Homo sapiens OX=9606 GN=ACOT1 PE=1 SV=1
-0.102575	-3.16882	NaN	0.0164903	-0.789453	-0.128792	-1.75535	NaN	-1.49087	NaN	-0.86751	NaN	1.59549	1.34441	1.56141	2.04514	0.538259	1.20217		+	0,00137343650760928	0,00311223106106645	P13796	Plastin-2 OS=Homo sapiens OX=9606 GN=LCP1 PE=1 SV=6
-0.455372	-0.586656	-0.704384	-2.81098	-1.93523	-1.5708	0.938763	0.859515	0.998158	0.764111	1.24723	1.24803	0.751915	0.196905	0.138756	0.11191	-0.0297295	0.837857		+	1.51198e+09	5.6314e+09	P17612	cAMP-dependent protein kinase catalytic subunit alpha OS=Homo sapiens OX=9606 GN=PRKACA PE=1 SV=2
0.0361783	-0.621578	-1.80791	-1.01621	-1.58514	-0.682676	-1.69068	-0.0817064	-1.22358	-0.358346	-0.983644	0.0932738	1.45151	1.49511	1.65116	1.94284	1.73154	1.64985	Met-loss [N-Term]	+	1.38412e+08	6.77974e+08	P30046	D-dopachrome decarboxylase OS=Homo sapiens OX=9606 GN=DDT PE=1 SV=3
-0.424751	-0.797627	-0.901131	-1.80395	-1.40754	-0.208004	0.0443723	1.29996	-0.04476	1.31901	0.860981	1.46014	-0.273075	-0.129238	-0.321724	0.257213	1.26394	-0.193808	Met-loss+Acetyl [N-Term]	+	0,000823815849792284	0,00196692218303518	P07741	Adenine phosphoribosyltransferase OS=Homo sapiens OX=9606 GN=APRT PE=1 SV=2
-1.84026	-1.76055	-1.64996	-1.35675	-2.28001	-1.49783	1.23774	1.50983	1.34858	1.259	1.34978	1.51965	0.0874661	0.412942	0.577342	0.563468	0.0471677	0.472381		+	223.977	15355.7	P28074	Proteasome subunit beta type-5 OS=Homo sapiens OX=9606 GN=PSMB5 PE=1 SV=3
-0.3992	-2.53768	-2.06187	-1.96811	-0.566379	-0.825537	0.449369	0.827648	0.457954	-0.30526	0.758058	1.32247	0.958795	0.567117	0.834659	1.08991	0.66605	0.732008		+	2.65247e+08	9.16854e+09	Q14157	Ubiquitin-associated protein 2-like OS=Homo sapiens OX=9606 GN=UBAP2L PE=1 SV=2
-0.178837	-0.85066	-0.273498	-0.118614	-0.0668073	-0.332696	-0.00178295	0.100779	0.187418	0.0138707	0.171252	-0.263448	0.592566	0.419335	0.47523	0.194849	-0.559496	0.49054	Met-loss+Acetyl [N-Term]	+	0,0201512892719318	0,0354511937410309	O43809	Cleavage and polyadenylation specificity factor subunit 5 OS=Homo sapiens OX=9606 GN=NUDT21 PE=1 SV=1
0.278979	-0.198664	-0.0893764	-0.0254498	-0.352801	0.242435	-0.496172	0.167854	-0.469078	-0.982317	-0.379251	-0.355165	0.0839825	0.455105	0.532387	0.597898	0.300911	0.688723		+	0,000411497480158801	0,00105097074510806	P22061	Protein-L-isoaspartate(D-aspartate) O-methyltransferase OS=Homo sapiens OX=9606 GN=PCMT1 PE=1 SV=4
0.62529	-0.0863069	0.489747	0.367692	0.670587	-0.189348	0.901353	0.756056	0.916695	0.779425	0.751307	0.334479	-1.03324	-0.672519	-0.985639	-1.21732	-1.71853	-0.689725		+	3.05471e+07	1.82746e+08	Q9Y3E5	Peptidyl-tRNA hydrolase 2, mitochondrial OS=Homo sapiens OX=9606 GN=PTRH2 PE=1 SV=1
NaN	NaN	NaN	NaN	-2.54114	-3.28705	NaN	NaN	-3.04082	-2.66776	NaN	NaN	1.526	2.32671	1.99363	2.0684	1.58685	2.03518	Met-loss [N-Term]	+	3.73455e+07	2.18392e+07	A0AV96	RNA-binding protein 47 OS=Homo sapiens OX=9606 GN=RBM47 PE=1 SV=2
-0.472906	-1.01743	-1.06206	-1.17218	-1.08951	-1.24477	1.32931	1.67263	1.42779	1.29112	1.35781	1.36278	-0.773416	-0.401803	-0.278102	-0.278829	-0.430143	-0.22029	Acetyl [N-Term]	+	1070.63	49823.8	P10644	cAMP-dependent protein kinase type I-alpha regulatory subunit OS=Homo sapiens OX=9606 GN=PRKAR1A PE=1 SV=1
0.157219	-0.384373	0.304687	0.105367	0.387411	-0.383748	0.65812	0.284702	0.544673	0.313083	0.455694	0.0919431	-0.0729777	-0.661383	-0.391604	-0.529801	-0.309306	-0.569707		+	0,000266982327957211	0,000719712726767579	Q96CW1	AP-2 complex subunit mu OS=Homo sapiens OX=9606 GN=AP2M1 PE=1 SV=2
-0.264872	-0.456117	-0.543235	-0.287492	-0.250464	-0.451063	0.20887	-0.23069	-0.0988689	-0.144069	0.00929684	-0.687915	0.716029	0.813578	0.737063	0.522932	-0.241687	0.648705	Met-loss+Acetyl [N-Term]	+	0,000215783392669157	0,000590698686681328	Q01081	Splicing factor U2AF 35 kDa subunit OS=Homo sapiens OX=9606 GN=U2AF1 PE=1 SV=3
-0.0949604	-0.484534	-0.933375	-1.31588	-1.17348	-1.27428	1.98227	1.89833	1.7308	1.68678	1.7154	1.79852	-0.931917	-1.46803	-0.798287	-1.1824	-0.664345	-0.490641		+	8042.99	1.39992e+06	O14828	Secretory carrier-associated membrane protein 3 OS=Homo sapiens OX=9606 GN=SCAMP3 PE=1 SV=3
0.868947	0.326968	0.795986	0.44681	0.362445	0.604172	-0.311609	-0.386867	-0.347103	-0.283214	-0.435665	-1.24608	0.21748	0.193518	-0.255212	-0.41662	-0.25867	0.124714		+	6.29756e+09	0,00019717787307823	O95299	NADH dehydrogenase [ubiquinone] 1 alpha subcomplex subunit 10, mitochondrial OS=Homo sapiens OX=9606 GN=NDUFA10 PE=1 SV=1
-1.74646	NaN	-2.09709	-2.99246	-1.8521	-0.61212	0.703546	1.40807	0.770574	1.06697	0.727361	1.11046	0.206756	0.711559	0.609807	0.742113	0.246727	0.996294		+	6.70702e+07	3.63825e+08	P35237	Serpin B6 OS=Homo sapiens OX=9606 GN=SERPINB6 PE=1 SV=3
0.944793	0.878574	1.06485	0.698654	1.25617	0.79044	NaN	-3.07036	-2.56311	NaN	NaN	NaN	NaN	NaN	NaN	NaN	NaN	NaN		+	1.12438e+07	5.681e+08	Q8TD30	Alanine aminotransferase 2 OS=Homo sapiens OX=9606 GN=GPT2 PE=1 SV=1
1.4919	-0.321246	0.167136	0.211475	-0.368149	0.781572	1.13455	0.803018	0.721412	0.444547	0.879628	0.708739	-1.08448	-1.15012	-0.926146	-1.08641	-1.67294	-0.734473		+	1.08937e+09	4.22838e+09	P28799	Progranulin OS=Homo sapiens OX=9606 GN=GRN PE=1 SV=2
0.775713	0.258212	0.762404	0.331635	1.18212	0.861233	-0.161552	-0.245963	0.0358856	-0.852828	-0.497712	-0.841071	-0.14241	-0.0832932	-0.445184	-0.494603	-0.543853	0.101264		+	5.11823e+09	0,000164206902056857	Q15286	Ras-related protein Rab-35 OS=Homo sapiens OX=9606 GN=RAB35 PE=1 SV=1
0.896478	0.532235	0.470469	0.61599	0.276611	0.864939	0.628556	1.03519	0.679045	1.09611	0.657208	1.48055	-1.34054	-1.3363	-1.7129	-1.96378	-1.81784	-1.06202		+	97207.5	1.61562e+06	Q16658	Fascin OS=Homo sapiens OX=9606 GN=FSCN1 PE=1 SV=3
-0.31958	-2.23678	-1.83539	-1.89753	-2.97889	-1.68697	-0.00166957	0.265024	0.062137	0.0142873	0.341901	0.199766	1.57112	1.77657	1.85619	1.64087	1.42709	1.80187	Met-loss [N-Term]	+	272243	2.37394e+07	P54578	Ubiquitin carboxyl-terminal hydrolase 14 OS=Homo sapiens OX=9606 GN=USP14 PE=1 SV=3
-1.07504	-1.53158	-2.12607	-1.09036	-2.63753	-1.85139	0.78688	0.321805	0.824447	0.960212	0.739231	-0.686617	0.90665	1.25545	1.16995	1.22523	1.53428	1.27446		+	1.52998e+07	1.0141e+07	P42765	3-ketoacyl-CoA thiolase, mitochondrial OS=Homo sapiens OX=9606 GN=ACAA2 PE=1 SV=2
-0.370042	-1.07055	-1.65839	-1.51593	-1.21406	-0.596778	1.0999	1.29434	1.06405	1.55694	1.14726	1.17869	-0.768902	-0.32417	-0.0163275	0.286384	0.0677923	-0.160212		+	1.00454e+06	7.19783e+07	P09960	Leukotriene A-4 hydrolase OS=Homo sapiens OX=9606 GN=LTA4H PE=1 SV=2
-0.251902	-0.659062	-0.495255	-0.624799	-0.660025	-0.593879	0.335168	0.567474	0.350764	0.45247	0.262235	0.463746	0.117951	0.283391	0.329393	0.14639	-0.183402	0.159341		+	4.9962e+06	3.98704e+07	P62750	60S ribosomal protein L23a OS=Homo sapiens OX=9606 GN=RPL23A PE=1 SV=1
0.516195	0.0458609	0.185671	0.178094	0.422512	0.149119	-0.495273	-0.610473	-0.470994	-1.62721	-0.506231	-0.731664	0.606547	0.562907	0.42474	0.365052	0.43542	0.549727	Met-loss+Acetyl [N-Term]	+	3.8973e+08	1.68261e+09	Q13242	Serine/arginine-rich splicing factor 9 OS=Homo sapiens OX=9606 GN=SRSF9 PE=1 SV=1
-0.432053	-0.86687	-0.857103	-0.531097	-0.758034	-0.6652	0.228949	0.602214	0.0866364	0.616691	0.317445	0.585137	0.157668	0.412013	0.236962	0.261266	0.33023	0.275145		+	218213	1.98094e+07	P62081	40S ribosomal protein S7 OS=Homo sapiens OX=9606 GN=RPS7 PE=1 SV=1
1.02781	0.430052	0.887654	0.497387	0.502506	0.128865	0.711485	0.249647	0.891159	0.805291	0.57598	-0.40415	-1.32563	-0.52059	-0.517749	-1.61372	-2.05671	-0.269293		+	0,000121858897786447	0,000351886471008416	Q9Y697	Cysteine desulfurase, mitochondrial OS=Homo sapiens OX=9606 GN=NFS1 PE=1 SV=3
-1.04968	-1.25866	-1.14527	-1.46467	-1.61815	-1.4024	1.18231	1.21591	1.38482	0.993751	1.32906	1.50919	-0.128418	-0.207665	0.237554	-0.0254271	0.499157	-0.0513956		+	1247.13	55135.5	O15355	Protein phosphatase 1G OS=Homo sapiens OX=9606 GN=PPM1G PE=1 SV=1
1.98744	1.38425	1.47723	1.35983	1.81149	1.81041	0.473071	-0.0667311	-0.00895749	-0.629651	-0.0101648	0.199663	-1.29068	-1.34605	-1.13478	-0.406956	-4.52571	-1.08371		+	4.88449e+09	0,000157622950104237	P22223	Cadherin-3 OS=Homo sapiens OX=9606 GN=CDH3 PE=1 SV=2
1.27832	-0.297383	0.212112	-0.141724	0.740689	0.487067	1.50371	0.18595	1.40042	1.02136	0.743478	0.209163	-2.07205	-2.52883	NaN	-1.55477	0.437408	-1.62492		+	0,000612708127074551	0,00150237527997592	Q9H078	Caseinolytic peptidase B protein homolog OS=Homo sapiens OX=9606 GN=CLPB PE=1 SV=1
0.521462	-0.36125	0.362325	0.288829	-0.322538	-0.130896	-0.905556	-0.903084	-0.587073	-0.143687	-0.458489	-1.02843	0.398267	0.721435	0.788961	0.61037	0.293047	0.856309		+	1.98234e+09	7.06198e+09	Q6NVY1	3-hydroxyisobutyryl-CoA hydrolase, mitochondrial OS=Homo sapiens OX=9606 GN=HIBCH PE=1 SV=2
-1.51938	-3.3905	-3.48183	-1.65418	NaN	-1.22506	0.580939	0.587317	0.840746	0.869406	0.74384	-0.187994	1.25019	1.57403	1.62688	1.66313	0.243592	1.47888	Met-loss [N-Term];Met-loss+Acetyl [N-Term]	+	2.32248e+08	1.06622e+09	Q9UBE0	SUMO-activating enzyme subunit 1 OS=Homo sapiens OX=9606 GN=SAE1 PE=1 SV=1
-2.86672	NaN	NaN	-2.88287	NaN	-3.26936	NaN	NaN	NaN	-2.2319	NaN	NaN	1.90628	1.92207	2.20962	1.3339	1.72868	2.1503		+	6.60159e+06	5.04069e+07	Q7KZI7	Serine/threonine-protein kinase MARK2 OS=Homo sapiens OX=9606 GN=MARK2 PE=1 SV=2
-0.903161	-1.50619	-2.03339	-1.25009	-0.881947	-1.06443	0.67351	0.28854	0.53813	-0.337835	0.423243	0.407311	1.12124	1.06043	1.26147	1.09556	-0.0114436	1.11904		+	5.6369e+07	3.11121e+08	Q01844	RNA-binding protein EWS OS=Homo sapiens OX=9606 GN=EWSR1 PE=1 SV=1
-0.992886	-0.338931	-3.33614	-1.11544	-1.18245	-1.59579	-1.93452	-1.86181	-2.1975	-1.84989	-1.9693	-1.82122	3.41707	3.22237	3.24488	3.37435	3.72332	3.21389		+	19363	443542	Q9UHL4	Dipeptidyl peptidase 2 OS=Homo sapiens OX=9606 GN=DPP7 PE=1 SV=3
0.450497	NaN	-2.07114	NaN	-3.52458	-3.14946	0.437578	1.64576	0.540844	2.13033	1.08813	2.92689	-0.305905	0.703358	0.436626	-0.718065	0.1618	-0.752672		+	0,00107731898485002	0,00249293205306699	Q5T4S7	E3 ubiquitin-protein ligase UBR4 OS=Homo sapiens OX=9606 GN=UBR4 PE=1 SV=1
1.15189	0.46189	1.05012	0.803982	0.819748	0.723813	1.00072	0.647383	0.87789	0.858494	0.889998	0.0923144	-1.58327	-1.58746	-1.51461	-2.15552	-0.955941	-1.58145		+	151407	2.31617e+06	O95571	Persulfide dioxygenase ETHE1, mitochondrial OS=Homo sapiens OX=9606 GN=ETHE1 PE=1 SV=2
0.60581	0.112271	0.615233	0.0877028	0.742924	0.394319	-0.721595	-0.531676	-0.327659	-0.404456	-0.234141	-0.757604	0.0887003	0.340756	0.227685	-0.0588236	-0.159255	-0.0201921	Met-loss+Acetyl [N-Term]	+	1.737e+08	6.3204e+09	Q86U42	Polyadenylate-binding protein 2 OS=Homo sapiens OX=9606 GN=PABPN1 PE=1 SV=3
-0.572593	-0.536219	-0.603524	-0.42017	-0.795612	-0.759589	-0.882697	-0.588048	-0.80976	-0.239146	-0.687327	-0.36913	1.153	1.3471	1.11102	1.02887	1.50039	1.12343		+	4320.61	141492	Q9HA77	Probable cysteine--tRNA ligase, mitochondrial OS=Homo sapiens OX=9606 GN=CARS2 PE=1 SV=1
0.715244	-1.26751	-1.1173	-1.47983	0.358728	-0.162929	-0.446021	-0.587359	-0.443326	-0.294133	-0.068738	-0.289599	1.37034	1.43883	0.980443	0.850844	-0.857621	1.29994		+	0,0123067511155126	0,0228509645870143	O96019	Actin-like protein 6A OS=Homo sapiens OX=9606 GN=ACTL6A PE=1 SV=1
-2.00993	-0.328258	-2.91419	-0.801744	-0.412182	-0.115902	0.292891	0.225254	-0.301042	0.667536	0.100117	0.915894	1.0512	0.696766	1.03696	0.767157	0.220156	0.909319		+	0,00103081346522057	0,002393501223603	A5YKK6	CCR4-NOT transcription complex subunit 1 OS=Homo sapiens OX=9606 GN=CNOT1 PE=1 SV=2
0.366754	-1.34935	-0.0194927	0.135209	-0.117323	0.00906796	-1.93136	-3.78807	-1.48599	-1.32923	-1.49978	-2.96122	2.21048	2.45304	2.34499	2.45116	2.15798	2.35314	Acetyl [N-Term]	+	3.38672e+06	2.84651e+06	Q7Z4W1	L-xylulose reductase OS=Homo sapiens OX=9606 GN=DCXR PE=1 SV=2
-0.0811707	-1.14512	-0.841887	-0.166703	-0.898519	-0.343394	0.707975	1.68813	0.731368	1.37917	0.899511	1.73685	-0.613768	-0.449053	-0.6619	-0.665847	-0.502682	-0.772963		+	4.85101e+07	2.72161e+08	P09972	Fructose-bisphosphate aldolase C OS=Homo sapiens OX=9606 GN=ALDOC PE=1 SV=2
-0.382665	-1.06416	-0.650874	-0.289519	-0.604978	0.598884	-3.68737	NaN	-3.58335	-3.63794	-3.6785	NaN	2.80174	2.56473	2.82516	2.82914	3.09545	2.86426		+	250.826	16550.8	Q15847	Adipogenesis regulatory factor OS=Homo sapiens OX=9606 GN=ADIRF PE=1 SV=1
-0.0176518	-0.634512	-0.805683	-0.414152	-0.202714	-1.54647	2.50206	1.93604	1.87324	1.64717	1.92142	1.29988	-2.28833	NaN	-2.58871	NaN	NaN	-2.68159		+	2.12262e+06	1.94199e+06	O00469	Procollagen-lysine,2-oxoglutarate 5-dioxygenase 2 OS=Homo sapiens OX=9606 GN=PLOD2 PE=1 SV=2
-0.956437	-0.621695	-1.26534	-1.27671	0.225659	-2.12866	0.178509	-0.116417	0.322767	-0.0422077	0.23325	-1.10833	1.24378	1.51998	1.32952	0.860031	0.357483	1.24482		+	8.57706e+09	0,000257253600123126	O95104	SR-related and CTD-associated factor 4 OS=Homo sapiens OX=9606 GN=SCAF4 PE=1 SV=3
0.853606	0.0550625	0.75139	0.444907	0.81637	0.105144	0.0862953	-0.551631	0.263795	-0.285748	-0.34528	-0.864672	-0.133582	0.187438	-0.296607	-0.27179	-0.738885	-0.0758121		+	0,00299668943317227	0,00632078434353751	Q15269	Periodic tryptophan protein 2 homolog OS=Homo sapiens OX=9606 GN=PWP2 PE=2 SV=2
0.574015	0.354129	0.580499	0.404955	0.241175	0.0679394	-0.735392	-0.848084	-0.422665	-0.937941	-0.653178	NaN	0.0786969	0.298254	-0.0359519	0.235925	0.458944	0.338678	Met-loss+Acetyl [N-Term]	+	3.8818e+06	2.26106e+08	Q5T9A4	ATPase family AAA domain-containing protein 3B OS=Homo sapiens OX=9606 GN=ATAD3B PE=1 SV=1
0.841833	-0.0491039	0.953046	0.53916	0.5219	0.271617	0.245711	-0.0208752	0.111716	0.271228	0.344262	-1.48082	-0.445718	-0.0455563	-0.365609	-0.595485	-0.671026	-0.426282		+	0,0114547649367183	0,0213765200600519	Q92552	28S ribosomal protein S27, mitochondrial OS=Homo sapiens OX=9606 GN=MRPS27 PE=1 SV=3
-0.606877	-2.06952	-0.65315	-0.813131	-0.692646	-1.00973	0.0399214	-0.0500902	-0.195686	-0.281347	-0.0142721	-0.287818	1.15072	1.17267	1.06187	1.05743	1.126	1.06567		+	7.43547e+06	5.55274e+07	P26885	Peptidyl-prolyl cis-trans isomerase FKBP2 OS=Homo sapiens OX=9606 GN=FKBP2 PE=1 SV=2
2.05812	1.30507	1.41225	1.97631	1.91685	1.26729	-0.756494	NaN	-2.36692	-0.865777	-0.564248	NaN	-2.4034	-0.543399	NaN	NaN	-2.43565	NaN		+	5.27823e+09	0,000168605805477454	P01024	Complement C3 OS=Homo sapiens OX=9606 GN=C3 PE=1 SV=2
-1.1142	-1.42711	-0.668843	-0.93396	-1.19237	-0.763577	0.520378	0.691265	0.29244	0.599275	0.339712	0.807884	0.162836	0.822897	0.72047	0.489351	-0.225949	0.879495		+	4.25499e+07	2.44165e+08	P15170	Eukaryotic peptide chain release factor GTP-binding subunit ERF3A OS=Homo sapiens OX=9606 GN=GSPT1 PE=1 SV=1
-0.52906	-2.13952	-1.71187	-1.78784	-1.1895	-1.84035	1.1771	1.48013	1.29236	1.48205	1.21311	1.37725	-0.175425	-0.099732	0.361381	0.247121	0.416845	0.425958	Met-loss [N-Term]	+	504291	6.00935e+06	Q9NR45	Sialic acid synthase OS=Homo sapiens OX=9606 GN=NANS PE=1 SV=2
0.679116	0.214868	0.7801	0.11807	0.345959	0.456957	-0.1483	-0.294359	-0.222357	-0.653326	-0.362448	-0.496058	0.442383	0.0663698	-0.076565	-0.455891	-0.469004	0.0744856		+	0,000527753512634137	0,00131373776990739	P62995	Transformer-2 protein homolog beta OS=Homo sapiens OX=9606 GN=TRA2B PE=1 SV=1
0.811884	0.682234	0.974772	0.331366	1.19756	0.23128	0.263739	0.266196	0.332558	-0.00142235	0.486836	-1.08598	-0.718845	-0.00889534	-1.07806	-1.0404	-1.32896	-0.31586		+	0,000495325632862674	0,00124140284744098	Q12769	Nuclear pore complex protein Nup160 OS=Homo sapiens OX=9606 GN=NUP160 PE=1 SV=3
0.364734	0.639119	0.32667	0.622826	0.750759	0.260861	0.138255	0.0581386	0.239661	-0.100324	0.20941	-0.310502	-0.249017	-0.632594	-0.384219	-0.699987	-0.792707	-0.441085		+	1.51793e+08	7.36635e+08	O94776	Metastasis-associated protein MTA2 OS=Homo sapiens OX=9606 GN=MTA2 PE=1 SV=1
0.208279	-0.532653	0.193204	-0.0408161	-0.0901239	-0.356274	-0.0469482	-0.40796	-0.532441	-0.0325325	-0.171094	-0.649657	0.522382	0.657315	0.375905	0.245523	0.222158	0.435733		+	0,000457744757439341	0,00115507395698592	O76031	ATP-dependent Clp protease ATP-binding subunit clpX-like, mitochondrial OS=Homo sapiens OX=9606 GN=CLPX PE=1 SV=2
2.12525	1.75173	1.57732	1.8348	1.83318	1.28065	-0.509183	-0.668643	-2.61341	-0.579156	-0.22161	-1.65012	-1.2309	-0.912261	NaN	NaN	-1.02235	-0.99529		+	2.529e+08	1.14792e+09	Q96CM8	Medium-chain acyl-CoA ligase ACSF2, mitochondrial OS=Homo sapiens OX=9606 GN=ACSF2 PE=1 SV=2
-3.29199	-1.12614	-2.26333	-1.56717	0.0611556	NaN	0.392083	0.236982	0.282113	1.24403	0.830636	0.685682	0.765804	0.872537	0.727365	0.857389	0.0883153	1.20455		+	0,00016396179765103	0,000460530563796191	Q8WVV9	Heterogeneous nuclear ribonucleoprotein L-like OS=Homo sapiens OX=9606 GN=HNRNPLL PE=1 SV=1
1.22141	0.530191	1.09089	0.553984	0.467694	0.19401	-0.757875	-0.997431	-0.0344582	-0.250412	-1.56625	-0.803787	0.384098	0.331745	-0.276007	0.266285	-0.842678	0.488588	Acetyl [N-Term]	+	0,000639203366831902	0,00156128070981427	O15213	WD repeat-containing protein 46 OS=Homo sapiens OX=9606 GN=WDR46 PE=1 SV=3
-0.00874774	-0.614582	-0.302854	-0.454466	-0.27694	-0.393947	0.245213	0.0409149	0.250218	0.216757	0.273598	-0.375869	0.272141	0.388687	0.181732	0.0947307	0.201662	0.261752		+	0,00032415534458453	0,000854556218490285	P30048	Thioredoxin-dependent peroxide reductase, mitochondrial OS=Homo sapiens OX=9606 GN=PRDX3 PE=1 SV=3
2.22753	1.61589	2.05808	2.1464	2.14908	1.89508	0.307411	-0.259527	0.0882819	0.495629	0.306271	-0.767288	-3.27481	-2.43639	-2.68912	NaN	-1.44513	-2.41738		+	130857	207355	Q7Z2K6	Endoplasmic reticulum metallopeptidase 1 OS=Homo sapiens OX=9606 GN=ERMP1 PE=1 SV=2
1.55484	0.541172	1.25078	1.10379	1.22165	0.585607	1.46224	1.33933	1.43468	1.24878	1.51874	1.01846	-2.45806	-1.71819	-2.10795	-2.62929	-2.61544	-2.75116		+	755.569	39298.5	Q8NFQ8	Torsin-1A-interacting protein 2 OS=Homo sapiens OX=9606 GN=TOR1AIP2 PE=1 SV=1
-0.614035	-1.24336	-1.44981	-1.11232	-0.986653	-0.624458	0.510035	0.701927	0.695423	0.473864	0.431719	0.868679	0.287712	0.27203	0.492603	0.518602	0.197397	0.580649	Met-loss+Acetyl [N-Term]	+	754018	8.36434e+06	P61981	14-3-3 protein gamma OS=Homo sapiens OX=9606 GN=YWHAG PE=1 SV=2
-0.304082	-1.21422	-0.547087	-0.608045	-0.330603	-0.571489	1.56772	1.48382	1.23198	1.89171	1.75209	0.998789	-1.1115	-0.611696	-0.890091	-1.07244	-1.19027	-0.474581		+	206587	2.9462e+06	Q8NF37	Lysophosphatidylcholine acyltransferase 1 OS=Homo sapiens OX=9606 GN=LPCAT1 PE=1 SV=2
-0.647861	-0.40827	-1.26114	-0.379769	-2.9808	-0.693705	1.71111	2.05317	1.24291	2.04417	1.34665	2.02319	-1.38506	-0.988398	-1.30938	-0.0648749	NaN	-0.301964		+	1.26318e+09	4.7838e+09	P00491	Purine nucleoside phosphorylase OS=Homo sapiens OX=9606 GN=PNP PE=1 SV=2
0.048362	-0.17507	0.294512	0.182366	-0.0518139	0.0842974	0.756817	0.330219	0.79839	0.409699	0.413197	0.0260374	-0.692487	-0.263994	-0.457514	-0.74786	-0.490204	-0.464954		+	4.97465e+08	2.10258e+09	Q01780	Exosome component 10 OS=Homo sapiens OX=9606 GN=EXOSC10 PE=1 SV=2
-0.206193	-1.21778	-0.638128	-1.60507	-0.0999782	-2.04136	2.18097	1.67585	2.2256	2.06923	1.91255	1.45672	NaN	NaN	NaN	-5.71242	NaN	NaN		+	7.41781e+08	2.98944e+09	Q9NNW7	Thioredoxin reductase 2, mitochondrial OS=Homo sapiens OX=9606 GN=TXNRD2 PE=1 SV=3
0.0401586	-0.659746	-0.583061	-0.197645	-0.327681	-0.453466	-0.0641991	-0.133131	0.142771	-1.11088	-0.173139	-0.0540921	0.676991	0.379052	0.556771	0.209072	1.07555	0.676676		+	0,00039740579811644	0,00102147153108883	P18859	ATP synthase-coupling factor 6, mitochondrial OS=Homo sapiens OX=9606 GN=ATP5PF PE=1 SV=1
0.545071	0.193023	0.558526	0.378801	-0.0946899	0.14055	0.100297	-0.0145364	0.101095	0.395103	0.123374	-0.415953	-0.376736	-0.232401	-0.540984	-0.307362	-0.300841	-0.252337		+	0,000775004921979964	0,00186110633355427	P51398	28S ribosomal protein S29, mitochondrial OS=Homo sapiens OX=9606 GN=DAP3 PE=1 SV=1
0.991353	0.669107	1.02427	0.943931	1.19931	0.919389	-1.93628	-0.882469	-1.89664	-1.37558	-0.783262	-1.63055	0.572922	0.577169	0.551069	0.430687	0.125084	0.500492		+	375833	4.7746e+06	P12931	Proto-oncogene tyrosine-protein kinase Src OS=Homo sapiens OX=9606 GN=SRC PE=1 SV=3
-2.51463	-0.993043	-2.44942	-2.3678	NaN	NaN	0.251378	0.764239	-2.31773	0.69843	-0.104995	0.568044	1.82303	1.78334	1.84355	1.289	0.160838	1.56576		+	0,000175859885473323	0,000491612766984585	P13798	Acylamino-acid-releasing enzyme OS=Homo sapiens OX=9606 GN=APEH PE=1 SV=4
-0.0696493	-1.75259	-0.231395	-0.434814	-0.0429044	-0.462944	0.395846	0.209856	-0.039989	0.187607	0.242802	-1.04156	0.557017	0.792263	0.580771	0.561911	-0.137666	0.685439		+	0,0140461380756081	0,0256921706380899	P49755	Transmembrane emp24 domain-containing protein 10 OS=Homo sapiens OX=9606 GN=TMED10 PE=1 SV=2
-0.921167	NaN	-0.80637	NaN	-0.563627	-1.43402	0.00960112	-1.10834	-0.877654	-1.38857	-1.63786	-2.73619	2.3963	2.44722	2.14895	1.39871	0.742645	2.33036		+	7.66533e+08	3.07797e+09	Q86U86	Protein polybromo-1 OS=Homo sapiens OX=9606 GN=PBRM1 PE=1 SV=1
-0.364473	-1.02111	-0.566786	0.0802588	-0.93334	-0.506507	-0.115883	-0.0835481	-1.26902	-0.0346666	-0.0437055	-1.57737	1.35171	1.68144	1.38722	0.995262	0.132696	0.887819		+	0,000173737800784157	0,000486135960295415	Q9BZF1	Oxysterol-binding protein-related protein 8 OS=Homo sapiens OX=9606 GN=OSBPL8 PE=1 SV=3
-0.0607455	0.252232	0.277913	0.612557	0.33172	-0.263364	1.1134	0.819131	1.03072	0.903842	1.21774	0.448851	-0.953355	-1.42517	-1.18717	-1.96282	0.39248	-1.54796		+	2.66478e+09	9.20391e+09	P26358	DNA (cytosine-5)-methyltransferase 1 OS=Homo sapiens OX=9606 GN=DNMT1 PE=1 SV=2
1.15227	-1.01244	-0.287928	0.408222	1.91307	0.463149	2.44725	2.12239	2.63083	1.34664	2.43468	1.88777	-1.91235	-2.58282	-3.43152	-3.11912	-3.73309	-0.727021	Met-loss+Acetyl [N-Term]	+	8.59757e+07	4.51424e+08	O43491	Band 4.1-like protein 2 OS=Homo sapiens OX=9606 GN=EPB41L2 PE=1 SV=1
-0.897536	-0.622632	-1.17268	-1.24116	-2.0892	-1.64283	0.773852	1.12342	0.272574	0.786336	0.133982	0.925891	0.585143	0.431195	0.626199	0.771262	0.384103	0.852082	Met-loss+Acetyl [N-Term]	+	2.93748e+07	1.77899e+08	O14744	Protein arginine N-methyltransferase 5 OS=Homo sapiens OX=9606 GN=PRMT5 PE=1 SV=4
1.58458	-0.0973205	0.550833	0.874569	1.01643	0.219118	-0.729908	-1.84342	-0.537104	0.159369	-1.31021	-1.98015	0.973396	1.14377	0.608866	-1.0067	-1.22274	1.59662		+	0,010719600163232	0,020081081492224	Q96T23	Remodeling and spacing factor 1 OS=Homo sapiens OX=9606 GN=RSF1 PE=1 SV=2
0.830788	0.828408	1.31041	0.881486	0.923645	0.648049	-0.312884	-3.80438	-0.685397	-1.90093	-1.83696	-1.15046	0.808333	0.989711	0.927609	0.469502	0.288836	0.784226		+	4.17865e+09	0,000137658881105153	Q5UIP0	Telomere-associated protein RIF1 OS=Homo sapiens OX=9606 GN=RIF1 PE=1 SV=2
-0.796075	-3.16915	-1.78072	-1.58541	-1.37482	-1.91443	0.888881	0.81438	1.10535	1.07363	1.04965	0.524259	0.851482	0.984312	0.738004	0.657941	0.973535	0.959177		+	6.07661e+06	4.67212e+07	P43155	Carnitine O-acetyltransferase OS=Homo sapiens OX=9606 GN=CRAT PE=1 SV=5
-0.746253	-1.96043	-1.45565	-1.75113	-1.39165	-1.28662	-1.11333	-2.06073	-1.24179	-1.26545	-1.63612	-2.04138	3.33051	3.21714	3.27295	2.69322	2.0297	3.40701	Acetyl [N-Term]	+	2221.41	84662.5	Q8N4T8	3-oxoacyl-[acyl-carrier-protein] reductase OS=Homo sapiens OX=9606 GN=CBR4 PE=1 SV=3
-1.27618	-1.08428	-1.14481	NaN	-0.710869	-1.54681	0.480018	1.20643	0.733687	0.378879	0.628785	0.396682	0.134597	0.762269	0.536923	0.0901862	-0.224839	0.639331		+	1.06105e+08	5.42928e+08	O14617	AP-3 complex subunit delta-1 OS=Homo sapiens OX=9606 GN=AP3D1 PE=1 SV=1
0.0733329	-2.67778	-1.29325	-0.105192	-1.00452	0.109114	0.457714	0.214108	0.386538	0.517902	0.063265	0.673477	0.523436	0.924988	0.586105	0.476605	-0.458582	0.532738		+	0,0105863948180058	0,0198652171011901	Q7Z2W4	Zinc finger CCCH-type antiviral protein 1 OS=Homo sapiens OX=9606 GN=ZC3HAV1 PE=1 SV=3
-0.875765	-0.0962614	-1.33054	-0.571205	-4.80831	-0.874568	0.678839	2.30319	1.57448	1.98235	1.70351	2.1553	-1.0925	-0.378888	-0.0273527	-0.045978	0.303698	-0.599998	Met-loss+Acetyl [N-Term]	+	0,000492423619137249	0,0012355305449522	P55263	Adenosine kinase OS=Homo sapiens OX=9606 GN=ADK PE=1 SV=2
0.545814	0.0128978	0.398714	0.363465	0.504138	0.350026	-0.234111	-0.0980431	0.200638	-0.116512	-0.203521	-0.501831	-0.342884	-0.185209	-0.263954	-0.0336701	-0.433984	0.0380271	Met-loss+Acetyl [N-Term]	+	0,000279257738115069	0,00074778828601255	Q9NQG5	Regulation of nuclear pre-mRNA domain-containing protein 1B OS=Homo sapiens OX=9606 GN=RPRD1B PE=1 SV=1
1.37721	-0.186406	0.843822	0.298177	0.955988	0.578014	0.913705	0.835838	0.773017	0.88412	0.592498	0.217962	-0.849883	-0.602998	-1.36838	-1.62873	-2.37057	-1.26338		+	3.51776e+08	1.52921e+09	Q9NZ01	Very-long-chain enoyl-CoA reductase OS=Homo sapiens OX=9606 GN=TECR PE=1 SV=1
1.00097	0.507238	1.17303	0.819265	0.915215	0.46627	-0.126322	-0.333868	-0.0444625	0.123893	0.201694	-0.777012	-0.590443	-0.374295	-0.678192	-1.58277	-0.481818	-0.218382		+	2.75392e+09	9.47478e+09	Q9P2R7	Succinate--CoA ligase [ADP-forming] subunit beta, mitochondrial OS=Homo sapiens OX=9606 GN=SUCLA2 PE=1 SV=3
1.2248	0.0858082	0.855988	0.871859	1.07325	0.774609	-0.733945	-0.32755	-0.478118	-1.02439	-0.467672	-0.85098	0.113993	-0.439375	-0.218751	-0.670648	0.412709	-0.201576		+	1.15389e+09	4.4321e+09	Q96HY6	DDRGK domain-containing protein 1 OS=Homo sapiens OX=9606 GN=DDRGK1 PE=1 SV=2
0.428345	-1.5035	-1.57275	-0.776944	-0.0660226	-0.775374	0.13475	-1.11349	0.253059	-0.125876	-1.20422	-1.52127	0.867225	1.37746	1.49766	1.49343	1.46706	1.14046		+	0,000100002378523843	0,000294543980981951	P49959	Double-strand break repair protein MRE11 OS=Homo sapiens OX=9606 GN=MRE11 PE=1 SV=3
1.14481	0.872292	1.10253	0.934668	1.02253	0.706917	-0.436739	-0.510317	-0.521177	-0.693891	-0.688324	-1.26736	-0.114265	-0.0856434	-0.683647	-0.518108	-0.292312	0.0280364		+	2.82863e+06	2.45686e+07	Q8IXI1	Mitochondrial Rho GTPase 2 OS=Homo sapiens OX=9606 GN=RHOT2 PE=1 SV=2
0.054233	-0.209671	-1.48562	-2.4614	-2.41458	-0.128782	1.54297	1.41798	1.71568	1.00169	0.958722	1.18638	-0.0956855	0.0546307	-0.139988	-0.628107	-0.537208	0.168755		+	0,000132523832497432	0,000380215386304333	Q8WX92	Negative elongation factor B OS=Homo sapiens OX=9606 GN=NELFB PE=1 SV=1
-0.940677	-3.75246	-1.65628	-0.878991	-0.393854	-0.427006	1.42052	1.39361	1.4557	1.65151	1.52154	1.21764	-0.266818	-0.35534	-0.10306	0.365648	-0.37362	0.121931		+	5.15746e+09	0,000165097853424885	P46063	ATP-dependent DNA helicase Q1 OS=Homo sapiens OX=9606 GN=RECQL PE=1 SV=3
-0.126706	-0.88406	-0.166357	0.00449944	-0.139834	-0.331821	0.721792	0.541302	0.790291	0.411753	0.694864	-0.539324	-0.0527763	-0.016901	-0.0896358	-0.568081	-0.260773	0.0117683		+	0,00865102298040498	0,0164641294000734	O43395	U4/U6 small nuclear ribonucleoprotein Prp3 OS=Homo sapiens OX=9606 GN=PRPF3 PE=1 SV=2
0.0519441	-0.336734	-0.114496	-0.0224702	0.156959	-0.325603	-0.0431401	-0.116165	0.0592616	-0.0932919	-0.0894562	-0.63422	0.374527	0.434971	0.388665	0.0937503	-0.186552	0.40205	Met-loss+Acetyl [N-Term]	+	0,0175010884530992	0,0311859379488721	P62316	Small nuclear ribonucleoprotein Sm D2 OS=Homo sapiens OX=9606 GN=SNRPD2 PE=1 SV=1
0.689361	0.235086	0.622452	0.386198	0.624742	0.324505	-0.19388	-0.632572	-0.0849648	-0.107386	-0.0219975	-0.665499	-0.177681	-0.206772	-0.231424	-0.275446	-0.137323	-0.147398		+	1.34145e+09	5.0559e+09	Q5JWF2	Guanine nucleotide-binding protein G(s) subunit alpha isoforms XLas OS=Homo sapiens OX=9606 GN=GNAS PE=1 SV=2
-0.318275	-1.10891	-0.699328	-0.837397	-0.707125	-0.558171	0.345048	0.582057	0.483478	0.430186	0.470044	0.481341	0.134898	0.277316	0.424031	0.223773	0.0460864	0.330945		+	183536	1.70824e+07	P62829	60S ribosomal protein L23 OS=Homo sapiens OX=9606 GN=RPL23 PE=1 SV=1
0.108113	-0.729369	-0.55704	-0.590737	-0.0959162	-0.708676	0.29339	0.0964885	0.252351	-0.931035	0.228256	0.199995	0.439033	0.438095	0.337331	0.218919	0.535776	0.465025		+	0,00297579151503501	0,00627970133077317	P55145	Mesencephalic astrocyte-derived neurotrophic factor OS=Homo sapiens OX=9606 GN=MANF PE=1 SV=3
-0.302131	-1.0492	-0.422943	-0.269131	-0.376071	-1.34862	0.0577771	-0.757288	-0.440985	-0.35104	-0.306107	-1.48864	1.21251	1.27695	1.19853	1.04793	1.18675	1.1317		+	1.38651e+08	6.78072e+08	P51649	Succinate-semialdehyde dehydrogenase, mitochondrial OS=Homo sapiens OX=9606 GN=ALDH5A1 PE=1 SV=2
-0.0615892	-0.460119	-0.129452	-0.0962162	-0.100083	-0.236172	0.461292	0.777325	0.588034	0.425034	0.425966	0.689766	-0.804413	-0.0169678	-0.184147	-0.330946	-0.240391	-0.706921		+	4.188e+08	1.80108e+09	P56537	Eukaryotic translation initiation factor 6 OS=Homo sapiens OX=9606 GN=EIF6 PE=1 SV=1
-0.290097	-1.16514	-0.794485	-0.658274	-0.998342	-0.718054	0.278271	0.594944	0.395931	0.477438	0.256634	0.588114	0.288368	0.299269	0.388241	0.204069	0.475517	0.377592		+	3.57737e+06	2.96516e+07	P15880	40S ribosomal protein S2 OS=Homo sapiens OX=9606 GN=RPS2 PE=1 SV=2
-0.173307	-0.216361	-0.509593	-0.0369936	0.0569634	-0.287512	-0.0213056	-0.140057	0.161083	-0.443965	-0.353942	0.268451	0.425241	0.496709	0.326448	0.17781	-0.125252	0.395582		+	0,00852508154192324	0,0162384254618021	Q9Y2W2	WW domain-binding protein 11 OS=Homo sapiens OX=9606 GN=WBP11 PE=1 SV=1
0.70978	0.258633	0.543412	0.636004	0.501997	0.532931	-0.592996	-0.315046	-0.415904	-0.420205	-0.371572	-0.551643	-0.0892727	0.0173729	-0.254127	-0.134988	0.0919426	-0.14632		+	562799	6.59983e+06	Q9BS26	Endoplasmic reticulum resident protein 44 OS=Homo sapiens OX=9606 GN=ERP44 PE=1 SV=1
-1.23879	-2.35332	-2.382	-2.07792	-1.77388	-1.73527	0.421413	1.06737	0.212683	-0.0118867	0.4438	1.14231	1.18681	1.21558	1.36822	1.74177	1.56259	1.21052		+	71203.6	1.25917e+06	P00441	Superoxide dismutase [Cu-Zn] OS=Homo sapiens OX=9606 GN=SOD1 PE=1 SV=2
2.1397	1.46061	1.92345	1.62777	1.96517	1.60971	0.831623	0.496048	1.32087	0.663059	0.305996	-0.214352	-2.943	-1.78307	-1.16535	-4.85717	NaN	-3.38106		+	1.07093e+07	5.4609e+08	Q10471	Polypeptide N-acetylgalactosaminyltransferase 2 OS=Homo sapiens OX=9606 GN=GALNT2 PE=1 SV=1
-0.647616	-0.963234	-1.9612	-1.58818	-2.42873	-1.38143	1.19846	0.906746	0.300966	-0.0567416	0.298853	0.575522	1.21944	1.21278	1.09612	1.10093	0.591759	0.525555	Met-loss [N-Term]	+	6.64693e+07	3.61452e+08	Q9UN86	Ras GTPase-activating protein-binding protein 2 OS=Homo sapiens OX=9606 GN=G3BP2 PE=1 SV=2
-0.256124	-0.629174	-0.365819	-0.519326	-0.733476	-0.739197	0.125829	0.431159	0.361324	0.428148	0.360593	0.420266	0.0500692	0.027551	0.146503	0.292404	0.497758	0.101512	Met-loss+Acetyl [N-Term]	+	3.07355e+07	1.83544e+07	P62913	60S ribosomal protein L11 OS=Homo sapiens OX=9606 GN=RPL11 PE=1 SV=2
-1.86674	-1.6257	-1.45167	-0.886329	-2.44923	-1.50376	0.290837	0.481137	0.196671	0.55906	0.239509	1.22473	0.879075	0.98932	1.09108	1.21458	1.73081	0.886613		+	181258	1.69417e+07	P43034	Platelet-activating factor acetylhydrolase IB subunit beta OS=Homo sapiens OX=9606 GN=PAFAH1B1 PE=1 SV=2
-0.370308	-1.44518	-1.83928	-0.858385	-0.417718	-1.27696	1.218	1.63637	1.34745	0.764218	1.25597	1.5635	-0.482107	-0.238237	-0.0514732	-0.00292354	-0.856586	0.053658		+	4.57388e+06	2.59578e+08	O14950	Myosin regulatory light chain 12B OS=Homo sapiens OX=9606 GN=MYL12B PE=1 SV=2
1.0376	0.440675	0.89155	0.482156	0.89003	0.653037	-0.0653959	-0.27126	-0.0760999	-0.750588	-0.197131	-0.0287767	-0.403037	-0.532626	-0.420611	-0.50068	-0.599696	-0.549149	Acetyl [N-Term]	+	1.28111e+07	8.76749e+07	Q15758	Neutral amino acid transporter B(0) OS=Homo sapiens OX=9606 GN=SLC1A5 PE=1 SV=2
0.203074	-1.39589	-0.852645	-1.29797	0.205887	-1.11372	0.759103	0.391328	0.521129	0.693406	0.233478	-0.271512	0.859233	0.402072	0.362653	-0.231999	-0.344309	0.876678		+	0,00649918076405229	0,0127024218204576	Q8IUE6	Histone H2A type 2-B OS=Homo sapiens OX=9606 GN=H2AC21 PE=1 SV=3
0.72699	0.490867	0.538589	0.248519	0.509289	0.544136	0.164199	-0.165324	0.379001	-0.752423	-0.0960508	-0.360493	-0.452805	-0.124108	-0.614091	-0.577708	-0.573523	0.114934		+	0,00038886853371468	0,00100361225192796	Q96A33	PAT complex subunit CCDC47 OS=Homo sapiens OX=9606 GN=CCDC47 PE=1 SV=1
-1.53817	-0.244299	-1.08991	-1.47991	-1.0398	-1.43247	2.13239	2.77621	1.82567	2.62743	2.34837	2.51067	-0.693411	-1.25288	-0.774705	-1.23566	-1.42683	-2.0127		+	34162	702467	Q16851	UTP--glucose-1-phosphate uridylyltransferase OS=Homo sapiens OX=9606 GN=UGP2 PE=1 SV=5
1.91321	1.16718	1.79898	1.49449	1.17033	1.32335	-0.388008	-1.37122	-1.11735	-1.59264	-1.42294	-2.0154	-0.0931927	0.0360683	-0.013868	-0.24918	-0.428066	-0.211744	Met-loss+Acetyl [N-Term]	+	761994	8.40094e+06	Q9H936	Mitochondrial glutamate carrier 1 OS=Homo sapiens OX=9606 GN=SLC25A22 PE=1 SV=1
NaN	-0.975437	-2.42986	-2.16094	NaN	-0.545009	1.13575	1.18368	0.474909	0.98452	0.682074	0.72995	-0.689399	0.501623	0.898911	-0.490991	0.288195	0.41203		+	0,000136733374482824	0,000391007922761038	Q13564	NEDD8-activating enzyme E1 regulatory subunit OS=Homo sapiens OX=9606 GN=NAE1 PE=1 SV=1
-1.59322	-1.50872	-1.15851	-1.13403	-2.09514	-1.69814	1.14252	1.6361	0.975004	1.29539	1.14899	1.46907	0.335142	0.415304	0.350816	0.111326	-0.0709403	0.379038		+	6964.19	209447	P61163	Alpha-centractin OS=Homo sapiens OX=9606 GN=ACTR1A PE=1 SV=1
-0.495074	-1.64589	-0.750353	-2.3453	-1.63639	-1.06512	0.449709	0.443096	0.618639	0.575531	0.605389	1.13843	0.430386	0.337962	0.475468	0.915413	1.13015	0.817948	Met-loss+Acetyl [N-Term]	+	1.46644e+08	7.14003e+08	Q99733	Nucleosome assembly protein 1-like 4 OS=Homo sapiens OX=9606 GN=NAP1L4 PE=1 SV=1
-0.620678	NaN	-1.06098	-0.665555	-3.06818	-2.79423	0.500337	0.904575	0.163862	0.00292711	0.627776	-1.79306	1.38452	1.60517	1.16207	1.13561	0.942821	1.57302		+	0,000286997043089071	0,000768047171608221	Q9NX62	Golgi-resident adenosine 3',5'-bisphosphate 3'-phosphatase OS=Homo sapiens OX=9606 GN=BPNT2 PE=1 SV=1
-2.36215	-1.48809	-1.51152	-5.33809	-3.06928	-1.00518	1.14167	2.23709	1.49747	1.81824	1.6007	2.11026	0.731004	0.594096	0.812652	0.435773	1.06794	0.727422		+	4.19329e+08	1.80161e+09	Q9BXJ9	N-alpha-acetyltransferase 15, NatA auxiliary subunit OS=Homo sapiens OX=9606 GN=NAA15 PE=1 SV=1
0.135617	-0.391555	-0.523593	-0.185847	0.00242827	-0.0846298	-0.801749	-0.723782	-0.574057	-1.31046	-0.451884	-1.38703	1.26051	0.886739	1.03236	0.846179	1.18398	1.08678	Met-loss+Acetyl [N-Term]	+	2.05125e+06	1.88144e+07	P00167	Cytochrome b5 OS=Homo sapiens OX=9606 GN=CYB5A PE=1 SV=2
0.516736	-0.146017	0.605108	0.397916	0.39844	0.165258	-0.258994	-0.954323	-0.342816	-0.923508	-0.477496	-1.05645	0.459741	0.552265	0.442581	0.385591	-0.280262	0.516233		+	5.01335e+08	0,00016131013096161	Q9BYD3	39S ribosomal protein L4, mitochondrial OS=Homo sapiens OX=9606 GN=MRPL4 PE=1 SV=1
NaN	NaN	NaN	-2.15837	NaN	NaN	1.06082	0.937738	0.985063	0.997701	0.952894	1.34666	NaN	-1.36795	-1.43373	NaN	-0.36122	-0.959607		+	9.19041e+08	3.62451e+09	Q9BQ52	Zinc phosphodiesterase ELAC protein 2 OS=Homo sapiens OX=9606 GN=ELAC2 PE=1 SV=2
0.285571	-0.365895	0.0552118	-0.063307	0.0900085	-0.209559	0.342882	0.298858	0.312967	0.565906	0.414505	0.0578211	0.0213964	-0.0901701	-0.176005	-0.534952	-0.976801	-0.0284388		+	0,00478078125789401	0,00967315054514847	Q14318	Peptidyl-prolyl cis-trans isomerase FKBP8 OS=Homo sapiens OX=9606 GN=FKBP8 PE=1 SV=2
0.801549	0.405329	1.46968	0.475407	0.866382	0.114092	-0.447305	-0.786314	-0.00378376	-0.219417	-0.579641	-0.841037	-0.227504	0.0890889	-0.253942	-0.546426	-0.243354	-0.0728012	Met-loss+Acetyl [N-Term]	+	0,000101682377542184	0,000299093673395872	Q8TED0	U3 small nucleolar RNA-associated protein 15 homolog OS=Homo sapiens OX=9606 GN=UTP15 PE=1 SV=3
2.36866	1.98743	2.21675	2.22747	2.18426	1.99386	-1.34152	-1.57752	-0.588463	-0.912059	-1.01441	-1.60499	NaN	NaN	NaN	NaN	NaN	-5.93945		+	35011.8	4.52594e+06	Q03519	Antigen peptide transporter 2 OS=Homo sapiens OX=9606 GN=TAP2 PE=1 SV=1
-0.455419	-0.111588	-0.677206	-0.824229	-0.974118	-0.919165	0.120641	-0.490568	0.0718839	-1.09666	-0.00710318	-0.709946	1.2023	0.869821	0.889129	1.08587	1.01882	1.00754		+	1.17359e+08	5.86267e+08	Q8NBJ4	Golgi membrane protein 1 OS=Homo sapiens OX=9606 GN=GOLM1 PE=1 SV=1
1.13966	0.167457	1.00926	0.504668	0.4807	0.316758	0.113775	-0.00141981	0.478645	0.195695	0.150579	-0.104485	-0.591861	-0.551659	-1.33131	-0.782988	-0.581086	-0.612384		+	5.67651e+08	2.35421e+09	Q969V3	Nicalin OS=Homo sapiens OX=9606 GN=NCLN PE=1 SV=2
-0.912867	-0.947233	-0.358939	-0.765045	-0.518282	-1.37043	0.946564	0.867161	1.10115	0.869569	0.963925	-0.831714	0.276805	0.322438	0.251546	-0.67328	0.10579	0.672835		+	0,00091483853179504	0,0021536214851256	Q9Y2W6	Tudor and KH domain-containing protein OS=Homo sapiens OX=9606 GN=TDRKH PE=1 SV=2
-0.322384	-1.24037	-1.508	-0.548148	-0.785976	-0.75565	0.0755608	0.891628	0.537734	0.118802	0.310571	0.732761	0.0828449	0.308137	0.639863	0.571468	0.512416	0.378738		+	7.11286e+08	2.87703e+09	P63208	S-phase kinase-associated protein 1 OS=Homo sapiens OX=9606 GN=SKP1 PE=1 SV=2
-0.67886	-4.60885	-4.08953	-1.18857	-3.89683	-3.9248	1.54455	1.84398	1.28646	1.82977	1.47038	1.1789	1.34736	2.05656	1.7975	2.21659	-0.240101	2.05547		+	2.73985e+08	1.22849e+09	Q52LJ0	Protein FAM98B OS=Homo sapiens OX=9606 GN=FAM98B PE=1 SV=2
0.216964	-0.408313	0.130215	-0.435436	-0.481351	-0.931848	-0.150232	-0.449833	-0.356823	-0.286375	-0.479747	-1.87012	1.14815	0.838507	0.755751	0.713612	0.884362	1.16252	Met-loss+Acetyl [N-Term]	+	8.1407e+09	0,000245665845335336	Q9NTJ5	Phosphatidylinositol-3-phosphatase SAC1 OS=Homo sapiens OX=9606 GN=SACM1L PE=1 SV=2
NaN	NaN	NaN	NaN	-1.77167	NaN	-0.338652	1.04949	0.174285	0.699941	1.01575	1.28051	-0.0844924	-0.680873	-0.269211	-0.459214	0.0277055	-0.643569		+	0,00495195071869768	0,00995569537397109	P22090	40S ribosomal protein S4, Y isoform 1 OS=Homo sapiens OX=9606 GN=RPS4Y1 PE=1 SV=2
0.331888	-0.122497	-0.225253	-0.703157	0.0803564	-0.336051	1.2929	0.95662	1.1352	0.935241	1.0075	0.0292061	-0.911454	-0.529317	-0.760499	-0.817886	-0.60482	-0.757983		+	2.00282e+08	9.37975e+08	Q7Z4H8	Protein O-glucosyltransferase 3 OS=Homo sapiens OX=9606 GN=POGLUT3 PE=1 SV=2
1.2544	0.293175	0.62682	0.608691	0.87508	0.579451	2.81822	2.59116	2.95928	2.52768	2.55057	2.15359	-3.52459	-4.24332	-4.08442	NaN	-3.15283	-4.83296	Met-loss [N-Term]	+	176.025	12352.5	P60903	Protein S100-A10 OS=Homo sapiens OX=9606 GN=S100A10 PE=1 SV=2
0.623739	-0.556747	1.02735	-0.743009	-0.486371	-0.759414	1.27011	1.16118	1.29909	1.63768	1.19184	-0.819317	-0.804458	0.566	-0.323747	-1.1518	-2.25716	-0.87496		+	0,0100314334033757	0,0188879757565264	Q8WTT2	Nucleolar complex protein 3 homolog OS=Homo sapiens OX=9606 GN=NOC3L PE=1 SV=1
-2.14682	-1.73174	NaN	NaN	-2.97774	-3.14167	0.466372	1.76792	1.14557	1.45009	0.873553	1.71716	0.0204096	-0.394147	0.973739	1.08741	0.461583	0.428321	Met-loss+Acetyl [N-Term]	+	4.8839e+07	2.7366e+07	Q7L2H7	Eukaryotic translation initiation factor 3 subunit M OS=Homo sapiens OX=9606 GN=EIF3M PE=1 SV=1
-0.346364	-2.3382	-0.300308	-1.08793	-1.43723	-0.459455	0.122725	0.970053	0.781139	0.876106	0.327965	1.12321	0.145403	-0.182631	-0.0343227	0.39983	1.31564	0.124371		+	0,000519743441346706	0,00129598745301398	P62714	Serine/threonine-protein phosphatase 2A catalytic subunit beta isoform OS=Homo sapiens OX=9606 GN=PPP2CB PE=1 SV=1
1.39121	0.106957	0.745951	0.97334	1.54259	-0.768024	1.03519	-0.405397	0.729373	0.805451	0.196517	NaN	-1.50055	-2.13341	-1.46212	NaN	0.795207	-2.05229		+	0,00817413456646321	0,015657646845032	Q15067	Peroxisomal acyl-coenzyme A oxidase 1 OS=Homo sapiens OX=9606 GN=ACOX1 PE=1 SV=3
0.784777	0.609405	0.489231	0.449268	0.148715	-0.238802	0.115995	-0.0499863	0.00507312	0.171283	-0.51212	-0.528473	-0.281369	0.00409275	-0.575966	-0.127497	-0.375445	-0.088181		+	0,00701000243079387	0,0136105492958014	Q6ZRP7	Sulfhydryl oxidase 2 OS=Homo sapiens OX=9606 GN=QSOX2 PE=1 SV=3
2.87678	2.09261	2.39131	2.58329	2.76805	2.3964	-4.06499	-2.03447	NaN	0.0366846	-3.92585	NaN	NaN	NaN	-2.8512	NaN	-2.26864	NaN		+	0,000115557586617422	0,000335884346111521	P35052	Glypican-1 OS=Homo sapiens OX=9606 GN=GPC1 PE=1 SV=2
-1.83381	-1.95347	-1.56003	-1.58676	-1.66006	-1.77465	0.184886	0.496688	0.160155	0.659198	-0.141137	0.387235	0.981094	1.31991	1.36529	1.74905	1.82691	1.3795	Met-loss+Acetyl [N-Term]	+	531.983	2833.61	Q9Y285	Phenylalanine--tRNA ligase alpha subunit OS=Homo sapiens OX=9606 GN=FARSA PE=1 SV=3
-1.33201	-1.62757	-1.84193	-1.37141	-3.09533	-1.37043	-0.857749	0.24316	-0.92743	-0.449627	-0.288422	0.410072	1.9525	2.02489	2.2617	2.32704	1.79821	2.14434		+	65358.8	7.46644e+06	P50502	Hsc70-interacting protein OS=Homo sapiens OX=9606 GN=ST13 PE=1 SV=2
0.98408	0.655824	0.904018	0.954771	1.23868	0.313447	-0.224131	-0.047442	0.424175	0.479782	0.748159	-0.113103	NaN	NaN	NaN	NaN	-2.32416	-3.9941		+	2.88411e+08	1.28147e+09	Q9NZ08	Endoplasmic reticulum aminopeptidase 1 OS=Homo sapiens OX=9606 GN=ERAP1 PE=1 SV=3
-0.395089	-0.800079	-0.338167	-0.66811	-0.61584	-0.535267	0.0314009	0.198006	0.0263197	0.264624	-0.0651243	0.264601	0.251679	0.55674	0.488016	0.367323	0.736426	0.23254		+	1.47101e+06	9.82376e+07	P35268	60S ribosomal protein L22 OS=Homo sapiens OX=9606 GN=RPL22 PE=1 SV=2
-1.75993	-1.21708	-1.14823	-0.9333	-0.92994	-0.630409	1.82976	2.4214	2.32248	2.36234	2.11927	2.35948	-1.7212	-1.57797	-1.40581	-0.658802	-0.37262	-1.05944	Met-loss+Acetyl [N-Term]	+	19642.8	447633	Q16831	Uridine phosphorylase 1 OS=Homo sapiens OX=9606 GN=UPP1 PE=1 SV=1
0.348944	2.70724	3.07918	2.16293	1.17855	2.29908	-3.98568	-2.23199	-5.00082	-1.23918	-4.32403	NaN	0.988128	0.885696	0.815313	0.510183	1.9348	-0.128331	Met-loss+Acetyl [N-Term]	+	4.24501e+08	1.82029e+09	Q15437	Protein transport protein Sec23B OS=Homo sapiens OX=9606 GN=SEC23B PE=1 SV=2
0.168247	-0.263785	0.153611	0.0685987	0.351727	-0.143357	-0.137013	-0.396348	-0.0244055	-0.281451	-0.181472	-0.615481	0.303914	0.264312	0.2618	0.153428	-0.0559072	0.373584	Acetyl [N-Term]	+	0,00213106988602601	0,00462625992900406	P31942	Heterogeneous nuclear ribonucleoprotein H3 OS=Homo sapiens OX=9606 GN=HNRNPH3 PE=1 SV=2
-1.03177	-1.58385	-1.55687	-2.37041	-1.42418	-1.99396	0.991381	1.58483	1.24304	1.06159	1.26628	1.50291	0.220454	0.0586913	0.546316	0.370247	0.632376	0.482939	Met-loss+Acetyl [N-Term]	+	36769.7	749118	O75822	Eukaryotic translation initiation factor 3 subunit J OS=Homo sapiens OX=9606 GN=EIF3J PE=1 SV=2
-0.545566	-0.704581	-1.68872	-0.916619	-0.605778	-1.17216	-0.344378	-0.966111	-0.450618	0.240705	-0.511149	-1.68799	1.57997	1.55975	1.55145	1.53081	1.39339	1.7376		+	1.51294e+07	1.00582e+08	Q8TB22	Spermatogenesis-associated protein 20 OS=Homo sapiens OX=9606 GN=SPATA20 PE=2 SV=3
-1.50817	-2.21672	-1.42067	-1.70785	-0.461051	-2.61429	2.38459	2.35574	2.55943	2.01878	2.43979	1.66175	-0.586683	-0.0146408	-0.116838	-0.971836	-1.4944	-0.306931		+	1.6608e+06	1.57562e+07	Q8NBJ7	Inactive C-alpha-formylglycine-generating enzyme 2 OS=Homo sapiens OX=9606 GN=SUMF2 PE=1 SV=2
-0.413467	-0.924481	-0.890366	-0.470483	-0.46847	-0.473193	-0.244479	0.20931	-0.0814599	0.199435	0.0541297	0.107663	0.0897876	0.771896	0.62005	0.907832	0.397235	0.609061		+	1.69169e+08	8.10286e+08	P84085	ADP-ribosylation factor 5 OS=Homo sapiens OX=9606 GN=ARF5 PE=1 SV=2
NaN	-3.38779	-3.35647	-2.46109	-2.39699	-3.47264	-1.643	-0.185889	-1.05916	-0.299849	-0.305733	0.108654	2.72812	3.00231	2.99291	3.27602	3.59824	2.86236		+	6540.14	199407	Q15126	Phosphomevalonate kinase OS=Homo sapiens OX=9606 GN=PMVK PE=1 SV=3
-1.54797	-1.51396	-1.56092	-3.17271	-1.30062	-1.38779	-0.220303	0.10045	-0.00704458	-0.00152662	0.184993	-0.203543	1.7247	1.69758	1.59892	1.81876	1.9294	1.86159		+	167237	2.51481e+06	Q13510	Acid ceramidase OS=Homo sapiens OX=9606 GN=ASAH1 PE=1 SV=5
0.489255	-0.13478	0.756783	0.283194	0.271972	0.229851	-0.488059	-0.339628	-0.907358	-0.239419	-0.801088	-1.7213	0.577057	0.743762	0.0596071	0.439641	0.263049	0.517462		+	0,000124145454346034	0,000357788170576153	Q9P015	39S ribosomal protein L15, mitochondrial OS=Homo sapiens OX=9606 GN=MRPL15 PE=1 SV=1
1.20844	0.803487	1.25136	0.756394	0.907907	0.891169	-1.03595	-0.463739	-0.0750363	-0.575509	-0.667773	-0.780027	-0.331285	-0.486201	-0.749742	-0.477264	0.217912	-0.394141	Met-loss+Acetyl [N-Term]	+	1.9371e+07	1.22868e+08	Q9UL25	Ras-related protein Rab-21 OS=Homo sapiens OX=9606 GN=RAB21 PE=1 SV=3
0.728828	-0.654473	-1.02094	-1.51199	-2.63931	-1.22834	0.52959	0.0180615	-0.362447	-1.18364	-0.112594	-0.312049	1.1464	1.52796	1.47832	1.24449	0.863881	1.48826		+	0,000195138558131916	0,000540543587406766	O15027	Protein transport protein Sec16A OS=Homo sapiens OX=9606 GN=SEC16A PE=1 SV=4
-0.532361	-0.346498	-0.673166	-0.281278	-0.735116	-0.555389	-1.45956	-0.641191	-1.76059	-0.692121	-0.957983	-0.742845	1.37053	1.32421	1.57357	1.7725	1.92326	1.41404	Met-loss+Acetyl [N-Term]	+	9242.49	1.55958e+06	P60981	Destrin OS=Homo sapiens OX=9606 GN=DSTN PE=1 SV=3
0.612133	0.232302	0.643727	0.462327	0.553379	0.254433	0.265322	-0.023719	0.333543	-0.506156	-0.121616	-0.207002	-0.232745	-0.262962	-0.519325	-0.508495	-0.881814	-0.0933335		+	0,000152897066074345	0,000433306364817102	Q99848	Probable rRNA-processing protein EBP2 OS=Homo sapiens OX=9606 GN=EBNA1BP2 PE=1 SV=2
-0.304914	-0.309008	-0.211336	-0.364351	-0.31363	-0.64591	-0.0802689	0.013073	-0.152599	0.0644283	0.117374	-0.233694	0.779209	0.55459	0.598713	0.386797	-0.171967	0.273493		+	0,000118467833513039	0,000342990368016466	P14678	Small nuclear ribonucleoprotein-associated proteins B and B' OS=Homo sapiens OX=9606 GN=SNRPB PE=1 SV=2
-2.70991	NaN	-2.80115	NaN	-1.70099	NaN	-0.781739	0.226543	-2.36812	-0.281155	-1.4336	-1.14776	1.96875	2.44651	2.1078	2.38657	1.77125	2.31699		+	6.4668e+07	3.52524e+08	P06493	Cyclin-dependent kinase 1 OS=Homo sapiens OX=9606 GN=CDK1 PE=1 SV=3
-1.52727	-2.00806	-1.85943	-1.09901	-1.68536	-1.7902	1.68054	1.32719	1.51763	0.404792	1.62243	1.52608	0.348352	0.155179	0.285867	0.158065	0.396224	0.547004		+	60903.2	1.1409e+06	P78310	Coxsackievirus and adenovirus receptor OS=Homo sapiens OX=9606 GN=CXADR PE=1 SV=1
0.446291	0.0634683	0.564569	0.420083	0.642372	0.0400384	-0.427916	-0.484656	-0.272532	-1.2202	-0.469214	-2.11538	0.672748	0.564914	0.816797	0.160606	-0.312533	0.910543		+	0,000781464838763068	0,00187560046263384	Q13123	Protein Red OS=Homo sapiens OX=9606 GN=IK PE=1 SV=3
0.820237	0.179894	0.710921	0.340233	0.653085	0.519362	1.60319	1.40974	1.54274	1.48158	1.41681	1.19374	-1.69063	-1.78714	-1.78704	-2.31078	-2.31371	-1.98224		+	18.337	2507.78	Q9H3N1	Thioredoxin-related transmembrane protein 1 OS=Homo sapiens OX=9606 GN=TMX1 PE=1 SV=1
-0.652055	-1.73213	-0.851721	-0.705653	-0.971729	-1.21484	0.515178	1.13747	0.868362	1.22671	0.52279	1.24734	0.00841671	0.205667	-0.201741	0.0156017	0.299741	0.282592		+	1.34922e+07	9.17675e+07	P36871	Phosphoglucomutase-1 OS=Homo sapiens OX=9606 GN=PGM1 PE=1 SV=3
0.364041	-0.134682	0.0717502	0.146711	0.13362	-0.0403561	1.02551	0.932033	1.01793	0.673044	1.0528	0.445066	-0.785084	-0.950949	-1.10996	-1.02949	-0.840588	-0.971398		+	18122.2	42390.6	Q9BX68	Histidine triad nucleotide-binding protein 2, mitochondrial OS=Homo sapiens OX=9606 GN=HINT2 PE=1 SV=1
-0.633825	-0.908461	-0.609778	-1.00278	-0.772338	-0.585093	0.377487	0.56707	0.390325	0.54479	0.215072	0.117109	0.227701	0.637144	0.050922	0.448032	0.457676	0.478946		+	1.92371e+06	1.77552e+07	P62244	40S ribosomal protein S15a OS=Homo sapiens OX=9606 GN=RPS15A PE=1 SV=2
-0.972763	-2.87685	-0.770568	-0.730273	-1.0631	-1.00872	0.122913	0.18637	-0.00509336	0.246755	0.16917	-0.311761	1.10956	0.912683	1.21382	1.33972	1.33194	1.10619		+	1.97402e+08	9.27435e+08	Q13363	C-terminal-binding protein 1 OS=Homo sapiens OX=9606 GN=CTBP1 PE=1 SV=2
0.184792	-1.02971	-0.176345	-1.40626	-1.77865	-3.24151	-0.164117	-0.731797	-0.0798635	0.303517	-2.07672	-3.33718	2.41298	2.13275	1.69965	2.45512	2.39997	2.43337		+	7.22604e+09	0,000222003592674572	Q4G0N4	NAD kinase 2, mitochondrial OS=Homo sapiens OX=9606 GN=NADK2 PE=1 SV=2
0.720954	-0.728486	0.516372	0.539753	0.225907	0.245834	1.16704	0.982343	1.40602	1.23734	1.00635	1.02044	-0.324669	-0.508048	-1.64687	-3.40807	-1.75743	-0.694788		+	9.8169e+08	0,00028933676852577	O95470	Sphingosine-1-phosphate lyase 1 OS=Homo sapiens OX=9606 GN=SGPL1 PE=1 SV=3
-0.259504	-0.834651	-1.10759	-2.52878	-0.688255	-0.616267	0.566968	1.34025	1.30579	0.955129	0.820941	1.53929	-0.380417	0.309585	0.304931	-0.297433	-0.832379	0.402383		+	6.70895e+09	0,000208434841443169	Q16181	Septin-7 OS=Homo sapiens OX=9606 GN=SEPTIN7 PE=1 SV=2
-0.944422	0.0364823	-0.551364	-0.297767	-1.12017	-0.3656	-0.0905395	0.873396	0.53555	0.243077	0.22066	0.693644	-0.334774	0.00986332	0.274691	0.0706009	0.827109	-0.0804382		+	0,00242791300402599	0,00520805598777239	Q15631	Translin OS=Homo sapiens OX=9606 GN=TSN PE=1 SV=1
1.50347	0.298369	1.43316	1.52688	1.44499	0.361764	-0.0477	-0.109332	0.260402	-0.315801	0.100301	-1.77508	-1.47733	-0.237796	-0.329862	-1.65889	-0.134633	-0.842906		+	0,000565444133197855	0,00140046415286707	P61225	Ras-related protein Rap-2b OS=Homo sapiens OX=9606 GN=RAP2B PE=1 SV=1
2.69257	1.70731	2.95807	1.89872	2.55711	2.04346	NaN	-3.50926	-1.2507	-3.6697	-1.20963	-2.81719	-1.23051	NaN	NaN	NaN	-0.170261	NaN		+	1.27273e+09	4.81328e+09	Q13751	Laminin subunit beta-3 OS=Homo sapiens OX=9606 GN=LAMB3 PE=1 SV=1
1.53748	0.231771	1.10825	0.910014	1.15795	0.746791	-0.37843	-2.20937	-0.167111	-0.634673	-0.322766	-1.00148	0.0639889	-0.0523231	0.294952	-0.871745	-0.780925	0.367622		+	0,00049661625532746	0,00124393227467575	Q7L0Y3	tRNA methyltransferase 10 homolog C OS=Homo sapiens OX=9606 GN=TRMT10C PE=1 SV=2
0.946442	0.597721	0.813116	0.538484	0.802584	0.271984	-0.370793	-0.657704	-0.56639	-0.265751	-0.326338	-1.08378	-0.0820718	-0.425273	-0.0637804	-0.0875097	0.0451731	-0.0861154		+	1.298e+08	6.41171e+08	O94832	Unconventional myosin-Id OS=Homo sapiens OX=9606 GN=MYO1D PE=1 SV=2
1.38052	0.200563	1.20866	1.02838	1.3663	1.15624	-0.965426	-0.445624	-0.713092	-1.23222	-0.713042	-0.521109	-0.180915	-0.460555	-0.36641	-0.561829	NaN	-0.180436		+	4.07761e+07	2.36267e+08	P11234	Ras-related protein Ral-B OS=Homo sapiens OX=9606 GN=RALB PE=1 SV=1
0.202094	-1.23923	-0.26774	-0.665422	-0.162104	-0.931266	0.549063	0.913678	0.863038	0.286471	0.75722	0.487851	-0.428457	-0.0643249	0.288376	-0.335001	-0.316749	0.0625061		+	0,000278740707281495	0,000746856161752418	Q9NYL9	Tropomodulin-3 OS=Homo sapiens OX=9606 GN=TMOD3 PE=1 SV=1
-0.12739	-0.535842	-1.26007	-0.887306	-1.09141	-0.269477	0.668496	0.959786	0.92372	0.670493	0.648459	0.732768	-0.17205	-0.090591	0.0135178	0.0762104	-0.126855	-0.132452		+	8.40011e+06	4.43161e+08	P28066	Proteasome subunit alpha type-5 OS=Homo sapiens OX=9606 GN=PSMA5 PE=1 SV=3
NaN	NaN	NaN	NaN	NaN	NaN	-2.18383	NaN	NaN	NaN	NaN	-3.04472	1.22003	1.62577	1.6518	0.545886	-1.34781	1.53286		+	0,00785751378681918	0,0151035080224033	P55317	Hepatocyte nuclear factor 3-alpha OS=Homo sapiens OX=9606 GN=FOXA1 PE=1 SV=2
0.0221409	-0.712189	-0.231717	-0.273465	-0.161167	-0.877629	0.191499	-0.220809	0.231365	0.0696463	0.0505461	-0.450703	0.806077	0.559026	0.473895	0.344106	-0.239853	0.419229		+	0,00339134544537552	0,00704896013822529	O75400	Pre-mRNA-processing factor 40 homolog A OS=Homo sapiens OX=9606 GN=PRPF40A PE=1 SV=2
-1.06136	-1.81766	-2.34356	-0.214073	-0.491662	-0.97559	0.538229	0.982696	0.672432	0.00449933	-0.0134145	0.176153	0.722029	0.812788	0.866716	0.816767	0.162994	1.16202		+	5.50592e+09	0,000174862550092039	Q14677	Clathrin interactor 1 OS=Homo sapiens OX=9606 GN=CLINT1 PE=1 SV=1
0.0628664	NaN	-1.92107	NaN	-0.550358	-1.38145	0.279948	-0.225163	0.444631	-1.87829	0.112771	-0.39244	0.949807	1.15943	0.939309	1.00895	0.28189	1.10917	Acetyl [N-Term]	+	0,00329803847378478	0,00688414924107767	O95232	Luc7-like protein 3 OS=Homo sapiens OX=9606 GN=LUC7L3 PE=1 SV=2
-0.346117	-0.870711	-0.707995	-0.50327	-0.627092	-0.487675	0.263677	0.412963	0.13655	0.284522	0.200433	0.439901	0.377488	0.274884	0.362272	0.311555	0.157468	0.321147	Met-loss+Acetyl [N-Term]	+	592494	6.85711e+06	P62269	40S ribosomal protein S18 OS=Homo sapiens OX=9606 GN=RPS18 PE=1 SV=3
0.971135	-0.315975	0.74391	0.27422	0.64074	0.470312	-1.26734	-0.913189	-0.823044	-1.15495	-0.52593	-1.00531	0.416204	0.673496	0.813452	0.032999	0.343679	0.625589		+	2.3353e+08	1.06988e+09	Q8N3U4	Cohesin subunit SA-2 OS=Homo sapiens OX=9606 GN=STAG2 PE=1 SV=3
0.440486	-0.0722632	0.178649	0.137814	0.386667	0.205985	-0.0867266	-0.428663	-0.101165	-0.764121	-0.258243	-0.455343	0.390235	0.18764	0.232962	0.0528513	-0.247695	0.200932		+	0,000980071044598742	0,00229011315442444	Q16629	Serine/arginine-rich splicing factor 7 OS=Homo sapiens OX=9606 GN=SRSF7 PE=1 SV=1
0.0707415	0.262885	0.549958	0.1598	0.566158	0.0563497	0.291684	-0.786227	-0.704808	-0.03366	-0.932151	-1.01527	0.552144	0.395162	0.129979	0.26167	-0.160066	0.335647		+	0,00208303670502741	0,00453203999651878	Q9UBU9	Nuclear RNA export factor 1 OS=Homo sapiens OX=9606 GN=NXF1 PE=1 SV=1
-0.433685	-1.06361	-0.896275	-0.5026	-0.932575	-1.10727	0.272867	0.493238	0.589986	-0.316515	0.509195	0.194467	0.615015	0.505315	0.431026	0.463083	0.465463	0.712875		+	4.11018e+07	2.37221e+08	Q9Y2B0	Protein canopy homolog 2 OS=Homo sapiens OX=9606 GN=CNPY2 PE=1 SV=1
-0.265204	-1.10513	-0.426455	-0.597807	-0.402955	-0.247187	-1.71907	-0.653347	-1.09698	-0.508144	-0.830055	-0.391216	1.67942	1.4314	1.49265	1.35469	1.39624	0.889135		+	4.53685e+06	3.65344e+07	P63096	Guanine nucleotide-binding protein G(i) subunit alpha-1 OS=Homo sapiens OX=9606 GN=GNAI1 PE=1 SV=2
0.23057	-0.715495	-0.569345	-1.52569	NaN	-1.20043	-1.1861	-1.82211	-1.19389	-0.897146	-1.4979	-2.73585	2.45404	2.26867	2.04485	2.25447	1.68962	2.40173	Met-loss+Acetyl [N-Term]	+	365038	3.01088e+07	Q6PKG0	La-related protein 1 OS=Homo sapiens OX=9606 GN=LARP1 PE=1 SV=2
-1.43612	-2.16747	-3.07608	-2.44883	NaN	NaN	1.96936	2.72408	2.30317	2.35754	2.2776	2.20202	NaN	-4.70528	NaN	NaN	NaN	NaN		+	3.03896e+07	1.82049e+08	Q15642	Cdc42-interacting protein 4 OS=Homo sapiens OX=9606 GN=TRIP10 PE=1 SV=3
-0.186641	-1.17947	-0.467823	-0.164287	-0.187144	-0.384613	0.323862	-0.0238245	0.563225	0.299422	0.176823	-0.315775	0.543947	0.78744	0.172045	-0.257938	-0.212616	0.513367		+	0,0132161545079957	0,0242845465834784	Q53GS9	U4/U6.U5 tri-snRNP-associated protein 2 OS=Homo sapiens OX=9606 GN=USP39 PE=1 SV=2
-0.164946	-1.53733	-0.444494	-0.730102	0.122724	-0.212609	-0.105603	-0.254647	0.120316	-0.187095	-0.750705	-0.945752	1.45654	1.23373	0.845353	0.496243	-0.16876	1.22714		+	0,00104581479192086	0,00242578551683217	Q9HCD5	Nuclear receptor coactivator 5 OS=Homo sapiens OX=9606 GN=NCOA5 PE=1 SV=2
-0.9814	-2.4245	-2.23523	-1.60521	-2.04893	-1.54396	0.627496	1.24921	1.09506	1.38337	0.942031	1.17222	0.437379	1.12231	0.86287	0.848342	0.229524	0.869418		+	270472	3.66797e+06	P53999	Activated RNA polymerase II transcriptional coactivator p15 OS=Homo sapiens OX=9606 GN=SUB1 PE=1 SV=3
0.919193	0.68937	0.955331	0.697022	0.856192	0.377568	-0.928487	-1.03322	-0.409501	-0.679811	-1.49277	-1.32623	0.398486	0.449321	0.242354	-0.329759	0.128167	0.486764		+	3.3694e+07	1.9888e+08	Q9Y2Z4	Tyrosine--tRNA ligase, mitochondrial OS=Homo sapiens OX=9606 GN=YARS2 PE=1 SV=2
-0.928436	NaN	-1.43347	-1.42703	-0.980652	NaN	1.81903	1.1242	0.714547	1.05981	-0.584895	0.90112	-1.22451	0.318021	0.469989	0.383456	-0.77976	0.568581		+	0,00207556796204745	0,0045180137667217	Q14008	Cytoskeleton-associated protein 5 OS=Homo sapiens OX=9606 GN=CKAP5 PE=1 SV=3
0.844872	0.450586	0.452904	0.501558	0.679791	0.525753	0.512798	0.460836	0.488626	-0.271454	0.441992	0.225033	-0.409283	-0.85866	-0.383921	-0.739834	-2.13337	-0.788235		+	4.98952e+09	0,000160777436947942	Q15293	Reticulocalbin-1 OS=Homo sapiens OX=9606 GN=RCN1 PE=1 SV=1
-1.78056	NaN	-1.92926	NaN	-1.87864	NaN	-0.343357	-0.676073	-0.194377	-0.544805	-1.29416	-1.54765	1.55231	1.75955	1.56655	1.68873	1.82779	1.79395		+	104435	1.06384e+07	P61764	Syntaxin-binding protein 1 OS=Homo sapiens OX=9606 GN=STXBP1 PE=1 SV=1
-0.446977	-0.792561	-2.23458	-1.31147	-4.05432	-2.80702	1.46385	2.06313	1.86281	1.77527	1.80086	1.64786	0.70523	-0.0309571	1.00385	-0.693862	0.0565749	-0.00769318	Met-loss+Acetyl [N-Term]	+	9.26714e+08	3.64826e+09	Q15436	Protein transport protein Sec23A OS=Homo sapiens OX=9606 GN=SEC23A PE=1 SV=2
1.04455	-1.04599	0.937299	0.604831	1.25368	0.760013	1.02056	0.77581	1.39506	0.755977	0.778843	-1.34774	-1.12133	-1.02552	-1.47505	-1.7441	-0.349192	-1.21769		+	0,0019637038513409	0,00429991814104908	Q9GZR7	ATP-dependent RNA helicase DDX24 OS=Homo sapiens OX=9606 GN=DDX24 PE=1 SV=1
1.41411	0.8526	1.18163	1.35199	1.29241	1.19171	0.443623	0.00198778	0.117615	-0.530891	0.0758041	-0.287223	-1.37433	-1.16682	-1.69416	-1.53042	-0.361169	-0.978466		+	3.05998e+06	2.62174e+07	O00264	Membrane-associated progesterone receptor component 1 OS=Homo sapiens OX=9606 GN=PGRMC1 PE=1 SV=3
0.0443404	-2.987	0.12108	-0.462826	-1.66654	-2.48749	2.57531	2.42157	2.54259	2.40289	2.38777	1.46445	-2.51202	-0.548114	-2.1577	-0.710679	NaN	-0.427638		+	2.31344e+08	8.13662e+09	Q53H82	Endoribonuclease LACTB2 OS=Homo sapiens OX=9606 GN=LACTB2 PE=1 SV=2
-1.44425	-2.46612	-2.97134	-1.91113	-1.98915	-1.36524	0.364902	1.01904	0.414318	1.16334	0.277109	1.02744	1.16981	1.25316	1.21049	1.30831	1.44155	1.49775		+	169650	2.53386e+06	O00170	AH receptor-interacting protein OS=Homo sapiens OX=9606 GN=AIP PE=1 SV=2
-0.98682	-2.0223	-0.304124	-0.283303	-2.93459	0.553208	0.688554	2.65731	2.08822	2.45774	1.55275	2.38424	-0.809813	-0.787129	-1.39343	-0.773091	-0.623954	-1.46346	Met-loss+Acetyl [N-Term]	+	2.89311e+09	9.87678e+09	O76003	Glutaredoxin-3 OS=Homo sapiens OX=9606 GN=GLRX3 PE=1 SV=2
0.0278929	-0.825324	-0.107633	-0.678293	-0.504574	-0.675567	-0.213607	-0.59896	0.0953377	-0.0020878	-0.280458	-0.628778	0.799016	0.823643	0.694854	0.59126	0.701012	0.782265		+	2.49046e+08	1.13508e+09	P36542	ATP synthase subunit gamma, mitochondrial OS=Homo sapiens OX=9606 GN=ATP5F1C PE=1 SV=1
-0.0408477	-0.870761	-0.0999383	-0.369035	-0.585085	-0.600984	0.234079	0.0535346	-0.000561608	0.166686	0.134189	-0.668136	0.516511	0.547195	0.322833	0.293611	0.363248	0.603461		+	0,00027845905619513	0,000746553964486761	P53007	Tricarboxylate transport protein, mitochondrial OS=Homo sapiens OX=9606 GN=SLC25A1 PE=1 SV=2
1.23897	-0.476343	-0.779981	-3.58357	-0.915444	-0.843448	2.26517	1.89321	2.50419	2.49002	2.10337	0.425656	-1.70221	NaN	-0.0841253	-2.30784	-1.41548	-0.812137		+	0,000476868769266029	0,00119967463767987	P50336	Protoporphyrinogen oxidase OS=Homo sapiens OX=9606 GN=PPOX PE=1 SV=1
-1.09274	-2.71641	-1.14263	-2.78319	-1.42019	-0.848915	0.0988581	0.506844	-0.161943	0.510731	0.310459	0.595871	1.19513	1.21823	1.26963	1.58147	1.63424	1.24454		+	2.52924e+07	1.5617e+08	O95336	6-phosphogluconolactonase OS=Homo sapiens OX=9606 GN=PGLS PE=1 SV=2
0.98317	0.0108103	0.55652	0.758483	1.00823	-0.611376	0.464515	0.0982489	0.106849	0.66636	0.0212016	-0.734738	-0.361247	0.0578684	-0.380915	-1.13245	-1.43731	-0.0742193	Met-loss [N-Term]	+	0,025545880567518	0,0441337780339965	Q96S52	GPI transamidase component PIG-S OS=Homo sapiens OX=9606 GN=PIGS PE=1 SV=3
-0.0343885	-0.160038	-0.376734	0.0346432	0.0695734	-0.277185	-0.485899	-0.128885	0.112125	-0.0926075	-0.0509949	-0.407606	0.52895	0.483486	0.570263	0.0512505	-0.265062	0.42911		+	0,0104014180724269	0,019534693839507	Q8N684	Cleavage and polyadenylation specificity factor subunit 7 OS=Homo sapiens OX=9606 GN=CPSF7 PE=1 SV=1
1.93553	-1.38787	1.5797	0.650366	1.58657	0.868139	0.763479	1.45957	0.387058	0.482889	0.897179	-0.9343	-2.6462	NaN	-0.479918	NaN	-2.8433	-2.3189		+	0,00173311513081493	0,00383872845357354	Q27J81	Inverted formin-2 OS=Homo sapiens OX=9606 GN=INF2 PE=1 SV=2
3.58144	3.27356	3.42014	3.54161	3.72219	3.35164	-2.96003	NaN	-2.07483	NaN	-1.7098	-3.14632	NaN	-2.32894	-2.24766	-2.57897	-2.06048	-1.78354		+	1435.39	61610.3	P80188	Neutrophil gelatinase-associated lipocalin OS=Homo sapiens OX=9606 GN=LCN2 PE=1 SV=2
0.289855	-0.0901199	0.400998	-0.192754	0.123302	0.177081	-0.511257	-0.475601	-0.350393	-0.301433	-0.445734	-0.936586	0.581406	0.60274	0.186816	0.497782	-0.157775	0.601674		+	7.87677e+09	0,000239170401523922	P99999	Cytochrome c OS=Homo sapiens OX=9606 GN=CYCS PE=1 SV=2
0.217347	-1.63618	-2.26724	-0.979353	-1.78476	-0.821665	1.52662	1.49189	1.19139	2.11826	2.31388	1.276	0.0924226	0.355213	-1.27044	NaN	-1.67722	-0.146164		+	3.78042e+09	0,000125947484202735	P37268	Squalene synthase OS=Homo sapiens OX=9606 GN=FDFT1 PE=1 SV=1
-0.593631	-0.359803	-0.575373	-1.97599	-1.94376	-4.59935	0.972953	0.494688	1.29752	0.410696	1.10982	-0.241341	1.80518	1.44459	1.63359	0.975753	-1.73039	1.87484		+	0,00427554134750256	0,00869865085011911	Q8IX01	SURP and G-patch domain-containing protein 2 OS=Homo sapiens OX=9606 GN=SUGP2 PE=1 SV=2
0.875419	0.19855	0.864102	0.482446	0.917766	0.5598	0.0761097	0.239693	0.00512769	-0.0161335	-0.19799	-0.474866	-0.314586	-0.76122	-0.649226	-1.13278	-0.139127	-0.533082		+	1.26385e+09	4.7838e+09	Q9BV38	WD repeat-containing protein 18 OS=Homo sapiens OX=9606 GN=WDR18 PE=1 SV=2
-4.88491	-3.19279	-4.47006	NaN	NaN	-4.66469	0.879371	1.74189	1.40328	1.75973	0.932733	2.42349	0.618637	1.39098	1.05377	1.75133	1.64247	1.61477		+	117240	1.87796e+06	Q16222	UDP-N-acetylhexosamine pyrophosphorylase OS=Homo sapiens OX=9606 GN=UAP1 PE=1 SV=3
0.834855	0.223015	0.903539	0.335289	0.748873	0.498235	0.263017	0.029846	0.330427	0.268965	0.0229357	-0.558459	-0.612767	-0.813294	-0.901678	-0.666407	-0.481467	-0.424927	Met-loss+Acetyl [N-Term]	+	4.2154e+08	1.80935e+09	Q9H9B4	Sideroflexin-1 OS=Homo sapiens OX=9606 GN=SFXN1 PE=1 SV=4
1.03157	-0.0144115	1.10305	0.423907	0.827503	1.10916	NaN	NaN	-1.25206	-0.832803	-0.838003	-1.55791	NaN	NaN	NaN	NaN	NaN	NaN		+	0,000123009765145248	0,00035497791886889	P01893	Putative HLA class I histocompatibility antigen, alpha chain H OS=Homo sapiens OX=9606 GN=HLA-H PE=5 SV=3
0.292592	-2.25	-1.82949	-4.84468	-4.68672	-0.161637	1.56907	1.66744	1.79115	1.37714	1.53078	0.819097	0.257806	1.55535	0.388725	0.343193	0.81755	1.36263	Acetyl [N-Term]	+	0,000429039601321663	0,00108947965390182	P78344	Eukaryotic translation initiation factor 4 gamma 2 OS=Homo sapiens OX=9606 GN=EIF4G2 PE=1 SV=1
-0.115683	-0.588321	-0.320396	-0.341005	-0.501937	-0.2647	0.332394	0.526913	0.397768	0.424492	0.403447	0.559437	0.00420984	0.0223735	0.0433296	-0.125694	-0.331558	-0.12507		+	1.63256e+07	1.06768e+08	P26373	60S ribosomal protein L13 OS=Homo sapiens OX=9606 GN=RPL13 PE=1 SV=4
0.930604	0.237556	0.32053	0.745758	0.174657	0.713049	-0.42796	0.216226	-0.456715	-0.15094	-0.100546	0.283583	-0.55633	-0.397673	-0.330668	-0.429367	-0.168587	-0.603178		+	8.93354e+09	0,00026722033819148	Q06323	Proteasome activator complex subunit 1 OS=Homo sapiens OX=9606 GN=PSME1 PE=1 SV=1
1.05625	-0.343518	0.235803	-0.0817974	0.226343	0.603997	0.0567524	-0.445441	0.00759432	-1.31596	-0.224892	-0.601252	0.245914	0.0918381	0.20565	0.0253193	-0.0509632	0.308364		+	0,025211442436258	0,0436071154188954	O75380	NADH dehydrogenase [ubiquinone] iron-sulfur protein 6, mitochondrial OS=Homo sapiens OX=9606 GN=NDUFS6 PE=1 SV=1
0.960785	0.196748	0.321819	0.395799	0.597064	0.348255	0.166503	-0.160941	0.202936	-0.310366	0.0715347	-0.409327	-0.34367	-0.208008	-0.306073	-0.609402	-0.823191	-0.090466		+	0,000184886554881622	0,00051440117000104	P13073	Cytochrome c oxidase subunit 4 isoform 1, mitochondrial OS=Homo sapiens OX=9606 GN=COX4I1 PE=1 SV=1
NaN	-0.0825585	-2.23544	-1.03056	-1.31714	-0.778306	-0.344172	0.552537	-0.0885266	-0.455747	-0.277123	0.979425	0.78135	1.22785	0.998042	0.846692	0.181861	1.04181	Met-loss+Acetyl [N-Term]	+	0,000331122511934601	0,000870328552474954	P30566	Adenylosuccinate lyase OS=Homo sapiens OX=9606 GN=ADSL PE=1 SV=2
-0.146521	-0.452821	-0.615499	-0.276719	-0.260162	-0.350781	0.753966	1.02089	0.858012	0.846171	0.752273	0.637214	-0.503926	-0.186486	-0.507411	-0.221507	-0.818778	-0.527915		+	398608	4.93627e+06	P20618	Proteasome subunit beta type-1 OS=Homo sapiens OX=9606 GN=PSMB1 PE=1 SV=2
1.08916	-0.275174	0.827559	0.479199	0.811998	0.517522	0.369719	0.165215	0.146304	0.144734	0.575431	-0.864642	-0.288812	-0.356172	-0.846072	-0.998895	-1.06816	-0.428905		+	0,000809515295231633	0,00193661640704494	Q9UGP8	Translocation protein SEC63 homolog OS=Homo sapiens OX=9606 GN=SEC63 PE=1 SV=2
0.505955	0.346929	1.01345	0.46078	0.748921	0.292404	-0.938094	-1.10638	-0.817652	-0.878758	-0.931048	-1.2718	0.721649	0.710344	0.518434	0.215019	-0.184561	0.594413		+	8.04102e+06	5.9447e+07	Q14739	Delta(14)-sterol reductase LBR OS=Homo sapiens OX=9606 GN=LBR PE=1 SV=2
-0.215091	-0.604345	-3.72775	-3.26222	-0.994153	-0.411509	0.696604	1.16644	0.783613	0.127329	0.0801295	-1.04133	1.13811	1.81143	1.33102	1.34594	0.0491313	1.72666		+	0,00139345063524743	0,00315112289433703	Q9HAV4	Exportin-5 OS=Homo sapiens OX=9606 GN=XPO5 PE=1 SV=1
-2.53512	NaN	NaN	NaN	NaN	NaN	1.46439	1.94144	1.28069	1.48851	1.65321	0.767786	-2.73224	-0.7384	-0.22357	-0.0895235	0.136377	-2.41355		+	0,00102404214871878	0,00238153095185993	Q9UNH7	Sorting nexin-6 OS=Homo sapiens OX=9606 GN=SNX6 PE=1 SV=1
0.528467	-0.0637825	0.828834	0.288203	0.562413	-0.206771	-0.387296	-0.771558	-0.706948	-0.0323971	-0.103276	-1.04148	0.545093	0.644277	0.282277	0.49775	-0.829762	-0.034045		+	0,0142443505908606	0,0259687727679153	O43818	U3 small nucleolar RNA-interacting protein 2 OS=Homo sapiens OX=9606 GN=RRP9 PE=1 SV=1
-0.0558221	-0.872512	-0.713984	-0.529975	-1.66146	-0.439585	0.515533	0.865415	0.718719	0.712762	0.589471	0.772571	0.114578	0.140609	0.250068	0.247945	0.0576814	-0.712018		+	5.56473e+09	0,0001762298897697	P25789	Proteasome subunit alpha type-4 OS=Homo sapiens OX=9606 GN=PSMA4 PE=1 SV=1
0.708247	-0.439411	0.448787	0.218036	-0.0175392	0.28858	-0.472693	-0.061373	-0.495608	-0.133738	-0.726008	-0.36129	0.163952	0.270674	0.547937	-0.208664	-0.18718	0.45729		+	0,0124119358993714	0,0230176579848821	P19525	Interferon-induced, double-stranded RNA-activated protein kinase OS=Homo sapiens OX=9606 GN=EIF2AK2 PE=1 SV=2
-0.187691	-0.976242	-0.761867	-0.614229	-1.36013	-0.845781	-0.299024	0.435566	0.336292	0.302199	0.403061	-0.05459	0.682724	1.02753	0.637167	0.505308	0.408795	0.360914	Met-loss+Acetyl [N-Term]	+	4.72354e+08	2.00603e+09	P62495	Eukaryotic peptide chain release factor subunit 1 OS=Homo sapiens OX=9606 GN=ETF1 PE=1 SV=3
-0.246109	-1.52557	-1.05784	-0.490392	-0.713757	NaN	0.895839	1.24831	0.966127	-0.852452	0.204309	0.831677	0.316661	0.060298	-0.304664	0.426515	-0.173362	0.414405	Met-loss+Acetyl [N-Term]	+	0,00454086604029816	0,00920879301108172	Q9UMX0	Ubiquilin-1 OS=Homo sapiens OX=9606 GN=UBQLN1 PE=1 SV=2
1.17411	0.00301859	0.744642	0.164947	0.203119	0.577888	1.2689	1.10995	1.42607	1.36693	1.39923	0.108447	-1.31806	-1.09925	-1.75517	-2.1754	0.0425827	-3.24197		+	3.80683e+08	0,000126636504690685	Q9BWM7	Sideroflexin-3 OS=Homo sapiens OX=9606 GN=SFXN3 PE=1 SV=3
0.284799	-0.158174	0.194824	0.156546	0.181892	-0.0361537	-0.22858	-0.225487	-0.135321	-0.412926	-0.224544	-0.550133	0.296063	0.37623	0.408068	-0.0230769	-0.268776	0.36475		+	0,00209134398796526	0,00454787593251078	O00422	Histone deacetylase complex subunit SAP18 OS=Homo sapiens OX=9606 GN=SAP18 PE=1 SV=1
-0.395849	-2.62569	-3.11277	-2.13673	-2.30675	-1.2852	1.32117	1.33219	1.23112	0.290559	0.785272	1.60159	1.17752	0.806046	1.22539	1.13641	-0.305976	1.26172		+	2.65643e+08	1.1935e+09	Q8NC51	Plasminogen activator inhibitor 1 RNA-binding protein OS=Homo sapiens OX=9606 GN=SERBP1 PE=1 SV=2
-0.710329	-0.373958	-1.18074	-2.16303	NaN	-0.931632	1.07548	1.11909	0.851197	1.46944	1.38501	1.83144	-0.582654	0.699096	-0.694121	-1.09779	-0.1508	-0.545695	Met-loss+Acetyl [N-Term]	+	1.61794e+09	5.95085e+09	Q8TAT6	Nuclear protein localization protein 4 homolog OS=Homo sapiens OX=9606 GN=NPLOC4 PE=1 SV=3
0.455744	-0.233353	0.110936	0.373426	0.67532	0.328353	0.678008	0.579187	0.692054	0.242986	0.315538	0.342828	-0.651324	-0.322644	-0.30276	-0.790824	-1.57383	-0.919644		+	3.22344e+09	0,000109118062960819	P35659	Protein DEK OS=Homo sapiens OX=9606 GN=DEK PE=1 SV=1
0.530955	0.217692	0.536186	0.336983	0.724141	0.434704	-1.19	-1.08806	-0.972994	-0.98624	-1.12407	-1.77849	0.921946	0.828026	0.846916	0.561747	0.434586	0.765968	Acetyl [N-Term];Met-loss+Acetyl [N-Term]	+	46136.3	918777	P07305	Histone H1.0 OS=Homo sapiens OX=9606 GN=H1-0 PE=1 SV=3
-0.171536	-0.883325	-0.546484	-1.04616	-0.791594	-0.613996	0.221367	-1.01081	-0.0923708	0.116821	-0.312811	-2.28827	1.42196	1.44452	1.25884	1.20214	0.830719	1.261	Met-loss+Acetyl [N-Term]	+	6.34813e+09	0,000198339788965627	Q96AB3	Isochorismatase domain-containing protein 2 OS=Homo sapiens OX=9606 GN=ISOC2 PE=1 SV=1
1.09037	0.133179	0.692806	0.678478	0.991328	0.690134	-0.275547	-0.51408	-0.297474	NaN	-0.35388	-4.04315	0.443344	-0.356781	0.127711	0.438826	0.144352	0.41038		+	0,0176265996742312	0,0313969368089348	Q08379	Golgin subfamily A member 2 OS=Homo sapiens OX=9606 GN=GOLGA2 PE=1 SV=3
1.85781	0.175993	1.60081	0.850569	1.74893	1.32569	-0.213568	-1.57409	-1.15164	-1.50242	-1.35828	-1.78212	0.208553	0.588537	-0.198881	-1.03462	NaN	0.458736		+	2.31543e+09	8.13713e+09	Q9H488	GDP-fucose protein O-fucosyltransferase 1 OS=Homo sapiens OX=9606 GN=POFUT1 PE=1 SV=1
-2.02388	NaN	NaN	NaN	-2.00292	-1.91853	-0.749256	0.170142	-0.450445	-0.0861887	-0.941627	NaN	1.81947	0.713111	1.35571	1.44189	1.13413	1.5384		+	2.45209e+07	1.52043e+07	Q96T51	RUN and FYVE domain-containing protein 1 OS=Homo sapiens OX=9606 GN=RUFY1 PE=1 SV=2
NaN	NaN	NaN	NaN	NaN	NaN	NaN	-0.789038	-0.778279	-0.752873	-1.97145	-0.761793	0.760191	0.734693	0.982273	1.00391	0.712431	0.859932		+	1.71654e+09	6.25273e+09	Q13867	Bleomycin hydrolase OS=Homo sapiens OX=9606 GN=BLMH PE=1 SV=1
-0.464495	-1.38462	-1.51537	-2.13197	-1.24706	-1.4524	-0.378514	0.888879	-0.422248	0.118837	-0.437276	0.900134	1.17989	1.37319	1.30475	1.43104	1.06393	1.17331	Met-loss+Acetyl [N-Term]	+	5.92846e+07	3.25182e+08	P52565	Rho GDP-dissociation inhibitor 1 OS=Homo sapiens OX=9606 GN=ARHGDIA PE=1 SV=3
0.804164	-0.2955	0.595844	0.8253	0.474829	0.531631	1.17796	0.776556	1.16248	1.36206	1.38023	-0.303547	-1.69474	-1.31089	-1.45979	-1.83081	-1.30515	-0.890625		+	8.95177e+07	4.68352e+08	Q8NE86	Calcium uniporter protein, mitochondrial OS=Homo sapiens OX=9606 GN=MCU PE=1 SV=1
0.0190072	0.729803	-0.217331	0.107112	0.0852246	0.30636	-0.932774	-1.23912	-0.932295	-0.791789	-0.998993	-0.793213	0.879955	0.882421	0.68968	0.684371	0.763599	0.757986		+	216088	3.04244e+06	Q9UBX3	Mitochondrial dicarboxylate carrier OS=Homo sapiens OX=9606 GN=SLC25A10 PE=1 SV=2
NaN	NaN	-1.19574	NaN	NaN	-1.38083	1.21607	1.21733	1.11751	0.694229	1.06477	0.985592	-0.470898	0.0987662	-2.46112	-0.244928	-0.494887	-0.14587		+	0,000741943310050713	0,00178656392904913	Q9P0V9	Septin-10 OS=Homo sapiens OX=9606 GN=SEPTIN10 PE=1 SV=2
0.2447	-0.401488	0.313688	-0.388083	-0.0517743	0.268779	-0.0956863	-0.45217	-0.178595	-0.88316	-0.681629	0.0131261	0.71945	0.583553	0.427618	0.19177	-0.209338	0.579239		+	0,00565432863224517	0,0112299132449038	O75494	Serine/arginine-rich splicing factor 10 OS=Homo sapiens OX=9606 GN=SRSF10 PE=1 SV=1
NaN	NaN	-4.961	-5.22153	NaN	NaN	1.02158	1.38869	1.64141	1.2262	1.24835	1.74866	0.0825223	0.75199	0.505288	0.30852	0.994214	-0.734895		+	847404	9.13749e+06	P52888	Thimet oligopeptidase OS=Homo sapiens OX=9606 GN=THOP1 PE=1 SV=2
-0.831645	-1.13581	-0.53801	-0.690351	-1.30788	-0.265224	0.726977	1.33252	0.556532	1.14073	0.761751	1.28004	-0.495291	-0.308189	-0.373722	-0.026409	-0.0305175	0.204495	Acetyl [N-Term]	+	4.96708e+07	2.77968e+08	P04632	Calpain small subunit 1 OS=Homo sapiens OX=9606 GN=CAPNS1 PE=1 SV=1
-0.634073	-0.898544	-0.48805	-0.725757	-0.615887	0.398392	-1.4601	-0.748157	-0.949426	0.300221	-1.69429	-0.553031	1.28215	1.572	1.38589	2.08127	0.7869	0.9605	Met-loss+Acetyl [N-Term]	+	1.06455e+08	4.14294e+09	Q92747	Actin-related protein 2/3 complex subunit 1A OS=Homo sapiens OX=9606 GN=ARPC1A PE=1 SV=2
2.4253	2.21445	3.06965	1.85024	2.27379	1.83165	0.147313	1.36294	1.22927	-1.16905	-0.276442	0.540426	-2.53338	-2.61398	-2.60855	-1.39461	-2.59531	-3.75371		+	4.45889e+06	3.6038e+07	Q8IVT2	Mitotic interactor and substrate of PLK1 OS=Homo sapiens OX=9606 GN=MISP PE=1 SV=1
1.10145	0.288702	0.967272	0.559593	0.821917	0.0138262	NaN	NaN	NaN	NaN	NaN	NaN	-0.530731	-0.566397	-0.62958	-1.16091	NaN	-0.865143		+	0,000132726291672625	0,000380533680599659	Q9Y5Y6	Suppressor of tumorigenicity 14 protein OS=Homo sapiens OX=9606 GN=ST14 PE=1 SV=2
-1.61495	-1.50797	-1.70764	-2.38166	-1.08676	-1.09459	1.68094	2.50309	1.88867	2.08761	1.71559	2.32336	-0.336746	0.0516074	0.0012153	-0.0725609	-1.55282	-0.896368		+	82036.4	8.88929e+06	Q9UKK9	ADP-sugar pyrophosphatase OS=Homo sapiens OX=9606 GN=NUDT5 PE=1 SV=1
1.85278	0.695891	1.2349	1.28173	1.19229	0.770411	-1.79685	-1.67494	-1.71736	-0.877786	-1.35939	-3.21459	0.67607	1.12974	-0.59196	0.799052	0.571579	1.02844		+	1.4694e+08	7.1439e+07	Q96RQ3	Methylcrotonoyl-CoA carboxylase subunit alpha, mitochondrial OS=Homo sapiens OX=9606 GN=MCCC1 PE=1 SV=3
0.750592	-0.21666	0.656978	0.147991	0.110995	0.096403	-0.271805	-0.732884	-0.0558091	-0.281492	-0.0642243	-1.54123	0.251598	0.317173	0.270542	0.154756	-0.0586263	0.465696		+	0,00873731077812353	0,0166069006664162	O75431	Metaxin-2 OS=Homo sapiens OX=9606 GN=MTX2 PE=1 SV=1
-0.911486	-2.04562	-1.82216	-2.44957	-1.91707	-1.23741	0.14408	1.21395	0.428828	0.584658	0.480649	1.1914	1.10183	0.938887	1.14763	1.24527	1.03229	0.873839		+	1.12022e+06	1.1307e+07	Q9UNZ2	NSFL1 cofactor p47 OS=Homo sapiens OX=9606 GN=NSFL1C PE=1 SV=2
-3.68989	NaN	NaN	NaN	-3.10345	NaN	NaN	NaN	NaN	NaN	NaN	NaN	0.867163	0.919745	0.729203	1.36791	1.79515	1.11416		+	8.36757e+08	3.3327e+09	P54868	Hydroxymethylglutaryl-CoA synthase, mitochondrial OS=Homo sapiens OX=9606 GN=HMGCS2 PE=1 SV=1
0.535834	NaN	0.517827	-0.607779	-0.520904	-0.925566	-0.33874	-1.81909	-0.222472	0.671945	-0.00271876	-2.51555	0.692588	1.04231	1.20545	0.793555	1.10879	0.384526		+	0,0159972219875377	0,0288668238395526	Q96HY7	Probable 2-oxoglutarate dehydrogenase E1 component DHKTD1, mitochondrial OS=Homo sapiens OX=9606 GN=DHTKD1 PE=1 SV=2
0.104516	-0.452423	0.063612	-0.734894	-0.493367	-1.52711	0.105272	-0.126196	0.581343	0.0795803	0.256079	-1.00695	0.510849	0.971706	0.573633	0.709234	-0.510223	0.895336	Met-loss+Acetyl [N-Term]	+	0,0202745996907463	0,0356397635120434	Q92769	Histone deacetylase 2 OS=Homo sapiens OX=9606 GN=HDAC2 PE=1 SV=2
-1.57372	-0.388366	-0.895814	-0.694583	-1.07846	-0.668401	-0.394988	0.530362	-0.787332	0.272309	-0.346458	-0.0138543	0.676907	0.739052	0.767092	1.20528	1.77887	0.872109		+	8.41152e+08	3.3472e+09	P30085	UMP-CMP kinase OS=Homo sapiens OX=9606 GN=CMPK1 PE=1 SV=3
1.16594	0.410674	0.591319	0.489558	0.671953	0.610322	0.359097	-0.264768	0.375964	0.268868	0.218688	-0.671006	-1.64218	-0.723268	NaN	NaN	-1.86115	NaN		+	4.41233e+07	0,000144310163342933	Q9Y6M1	Insulin-like growth factor 2 mRNA-binding protein 2 OS=Homo sapiens OX=9606 GN=IGF2BP2 PE=1 SV=2
-0.1922	-0.640983	-0.192031	-0.252383	-0.302696	-0.465552	-0.0903901	-0.54577	0.0453826	-1.19415	-0.378207	-0.504195	1.03318	0.738601	0.698152	0.780711	0.522338	0.940196		+	3.20837e+08	1.40577e+09	Q9NX24	H/ACA ribonucleoprotein complex subunit 2 OS=Homo sapiens OX=9606 GN=NHP2 PE=1 SV=1
-0.232899	-0.703315	-0.290103	-0.579818	-0.578245	-0.531484	0.266187	0.525737	0.352273	0.415858	0.143478	0.413098	0.120063	0.223685	0.24886	-0.069064	0.177428	0.0982581		+	1.6652e+07	1.08104e+08	P61313	60S ribosomal protein L15 OS=Homo sapiens OX=9606 GN=RPL15 PE=1 SV=2
0.685892	-0.110126	0.365391	-0.0377269	-0.142809	-0.365207	-0.49123	-0.0766197	-0.543796	-0.0762668	-0.10226	-0.811166	0.200751	0.185971	0.576197	-0.030603	0.706862	0.0667481		+	0,014768058522055	0,0268681426855989	P09110	3-ketoacyl-CoA thiolase, peroxisomal OS=Homo sapiens OX=9606 GN=ACAA1 PE=1 SV=2
0.452189	-0.283057	0.137613	0.103669	0.0798572	0.0371431	-0.342927	-0.840441	-0.845078	-0.175799	-0.255583	-2.31345	0.917447	0.929172	0.687862	0.562532	0.467546	0.681306		+	0,000356087013554852	0,000927126435174323	Q9BTZ2	Dehydrogenase/reductase SDR family member 4 OS=Homo sapiens OX=9606 GN=DHRS4 PE=1 SV=3
-0.0647897	-0.642301	-1.72469	-0.214048	-0.81017	-0.45779	0.0920793	0.650665	0.504614	-1.22545	0.336485	0.757588	0.535784	0.475504	0.445835	0.261318	0.997681	0.0816899		+	0,0107386021134693	0,0200996443453209	Q14444	Caprin-1 OS=Homo sapiens OX=9606 GN=CAPRIN1 PE=1 SV=2
-0.795463	-1.54532	-1.05801	-0.560446	-0.923438	-0.906931	0.730509	0.485819	0.67905	0.098131	0.472521	0.221515	0.872988	0.446729	0.735145	0.569193	0.14035	0.337654		+	1.76767e+07	1.13919e+08	Q05519	Serine/arginine-rich splicing factor 11 OS=Homo sapiens OX=9606 GN=SRSF11 PE=1 SV=1
0.0716542	-0.551851	-0.0159761	0.0657615	0.710729	-0.545651	0.106285	-0.441866	-1.39386	-1.42873	-0.218115	-1.65333	0.940502	1.17694	1.02202	0.530926	0.550304	1.07426		+	0,000207129726913337	0,000570898081473731	P98175	RNA-binding protein 10 OS=Homo sapiens OX=9606 GN=RBM10 PE=1 SV=3
-0.262904	-1.1127	-0.961302	-0.933035	-0.843243	-1.00937	0.390782	0.620836	0.42	0.554791	0.502796	0.204725	0.3853	0.448317	0.479073	0.533924	0.303961	0.27805		+	1.00613e+06	1.03444e+07	Q8NCW5	NAD(P)H-hydrate epimerase OS=Homo sapiens OX=9606 GN=NAXE PE=1 SV=2
-0.929164	0.18448	-0.451331	-0.851195	-0.832464	-1.78576	0.859397	-0.00279289	1.08227	-0.0580564	0.265731	0.00960106	0.85836	0.504743	0.93016	0.0660662	-0.149193	0.299144		+	0,00197322864381126	0,00431863556152949	P55196	Afadin OS=Homo sapiens OX=9606 GN=AFDN PE=1 SV=3
-1.86688	NaN	-1.18686	-1.91976	-1.95503	-2.09259	0.433715	0.797652	0.437333	0.720571	0.769105	0.636809	0.615537	1.25884	0.787726	0.756238	0.778075	1.02952		+	10441.6	274776	P20337	Ras-related protein Rab-3B OS=Homo sapiens OX=9606 GN=RAB3B PE=1 SV=2
-0.00585413	NaN	-1.49053	-1.42193	-0.0828595	-0.631185	-0.228357	-0.336578	-2.48486	-0.156389	-0.355306	NaN	1.59511	2.21033	2.01441	0.13625	-0.913894	2.15164		+	0,0124150603076127	0,0230176579848821	Q12824	SWI/SNF-related matrix-associated actin-dependent regulator of chromatin subfamily B member 1 OS=Homo sapiens OX=9606 GN=SMARCB1 PE=1 SV=2
0.822509	0.0705992	0.71745	0.0649878	0.265365	0.440056	-0.217986	-0.504386	-0.0568403	-1.04273	-0.806358	-0.701125	0.608138	0.450532	0.468943	-0.21367	-0.730327	0.364838	Met-loss [N-Term];Met-loss+Acetyl [N-Term]	+	0,00322586730009497	0,00675583104392225	Q92522	Histone H1.10 OS=Homo sapiens OX=9606 GN=H1-10 PE=1 SV=1
-0.203475	-4.33158	-0.651099	-1.16047	-1.09855	-1.94168	0.684683	0.574739	0.792013	0.218465	0.361124	-1.23396	1.4426	1.28256	1.42616	1.2946	1.20021	1.34365		+	0,000367202663536164	0,000954381525863247	Q7Z7H5	Transmembrane emp24 domain-containing protein 4 OS=Homo sapiens OX=9606 GN=TMED4 PE=1 SV=1
-0.555482	-1.27038	-0.835558	-0.436939	-0.721948	-0.850185	0.0196859	-0.86149	-0.407806	-0.0392341	-0.666111	-0.527988	1.36965	1.02129	0.923494	1.16732	1.45136	1.22032	Met-loss+Acetyl [N-Term]	+	941594	9.86442e+06	O95716	Ras-related protein Rab-3D OS=Homo sapiens OX=9606 GN=RAB3D PE=1 SV=1
1.46705	0.68491	1.17498	0.689759	1.09557	1.02177	0.252181	-0.0285962	0.249583	0.43949	0.25941	-1.28256	-0.358079	-1.52905	-1.35824	-1.07881	-1.19989	-0.499467		+	1.43272e+09	5.35875e+09	Q9Y305	Acyl-coenzyme A thioesterase 9, mitochondrial OS=Homo sapiens OX=9606 GN=ACOT9 PE=1 SV=2
0.338721	0.700292	1.1234	0.823339	0.880099	0.958666	-4.35025	-0.97933	-3.49804	-0.989239	NaN	NaN	1.41104	1.18188	1.02132	0.792396	0.713482	-0.127777		+	0,00012697698476821	0,000365472167747563	Q8WXH0	Nesprin-2 OS=Homo sapiens OX=9606 GN=SYNE2 PE=1 SV=3
2.40352	1.69873	2.10352	1.95803	2.38094	2.09414	1.83632	1.56795	1.93161	0.849496	1.77036	1.74901	-4.18245	-5.27613	NaN	NaN	-5.93037	-6.95468		+	12943.9	330729	Q03135	Caveolin-1 OS=Homo sapiens OX=9606 GN=CAV1 PE=1 SV=4
-2.85087	NaN	NaN	-2.85902	NaN	NaN	-0.54539	0.278024	-0.0516477	-0.134165	0.176773	-0.105696	0.722896	1.2499	1.41299	1.01966	-0.019032	1.70558		+	1.90338e+08	9.01911e+08	Q9UNF0	Protein kinase C and casein kinase substrate in neurons protein 2 OS=Homo sapiens OX=9606 GN=PACSIN2 PE=1 SV=2
0.813901	0.0499743	0.57678	0.711027	0.386102	0.525968	-0.18774	-0.67181	-0.170027	-0.147858	-0.54446	-1.23313	0.280727	0.737505	-0.0210324	-0.231987	-1.39281	0.518869	Acetyl [N-Term]	+	0,0164961132436656	0,02959793695221	Q9UI09	NADH dehydrogenase [ubiquinone] 1 alpha subcomplex subunit 12 OS=Homo sapiens OX=9606 GN=NDUFA12 PE=1 SV=1
-0.460991	-1.46919	-0.921007	-0.328521	-0.0025372	-0.741006	0.380877	0.11916	0.318482	0.210034	0.477961	-0.0597453	0.451321	0.841261	0.665701	0.44563	-0.49603	0.568596		+	0,000992584199131742	0,002313239190491	Q07666	KH domain-containing, RNA-binding, signal transduction-associated protein 1 OS=Homo sapiens OX=9606 GN=KHDRBS1 PE=1 SV=1
0.656897	-0.393034	1.01732	0.221349	0.296286	0.373428	0.569196	0.185713	0.541395	0.40262	0.266842	-0.4968	-0.141466	-0.0010341	-0.44484	-1.98728	-0.221783	-0.844811		+	0,016461593498577	0,0295479922278559	Q9NRG9	Aladin OS=Homo sapiens OX=9606 GN=AAAS PE=1 SV=1
-0.126325	-0.105231	-0.00854948	-0.140591	-0.0876291	-0.369471	-0.0459602	-0.1612	-0.165877	0.0711472	-0.0220421	-0.195752	0.178148	0.308059	0.216975	0.263843	0.34361	0.0468476		+	7.69888e+09	0,000234574389282546	P07948	Tyrosine-protein kinase Lyn OS=Homo sapiens OX=9606 GN=LYN PE=1 SV=3
-0.130028	-0.465962	-0.593728	-0.670165	-0.427778	-0.65092	0.135377	-0.0533972	-0.23256	0.0996885	0.22144	-0.0542078	0.825097	0.766408	0.646865	0.462317	-0.541461	0.663014		+	0,000607235388634407	0,00149065674750725	P63167	Dynein light chain 1, cytoplasmic OS=Homo sapiens OX=9606 GN=DYNLL1 PE=1 SV=1
-0.17118	-0.628487	-0.196234	-0.0912405	-0.35362	-0.367087	0.0174765	-0.113057	-0.296387	-0.587554	-0.164723	-0.350157	0.6242	0.545001	0.498758	0.392026	0.639854	0.602411	Met-loss+Acetyl [N-Term]	+	4.46781e+07	2.54539e+08	Q14011	Cold-inducible RNA-binding protein OS=Homo sapiens OX=9606 GN=CIRBP PE=1 SV=1
-0.331913	NaN	NaN	NaN	-1.92852	NaN	1.08946	1.12493	1.0907	0.956004	0.593379	0.758761	-2.19963	0.189635	-0.696365	-0.273195	NaN	-0.373237		+	0,00360296831527913	0,00744332846815376	P28070	Proteasome subunit beta type-4 OS=Homo sapiens OX=9606 GN=PSMB4 PE=1 SV=4
-1.93648	0.00502343	-1.0647	-1.00958	-1.23134	-2.18183	-0.021874	-0.451819	-0.59656	-0.74268	-0.870434	-1.42035	1.63432	1.77522	1.4894	2.14996	2.37999	2.09374		+	1.27308e+07	8.73959e+06	P51688	N-sulphoglucosamine sulphohydrolase OS=Homo sapiens OX=9606 GN=SGSH PE=1 SV=1
-0.644595	-2.28025	-0.251405	-0.39109	-1.73013	-0.517002	1.98152	1.69525	1.66545	0.677687	1.77773	1.52028	0.0108038	0.0114999	-0.545827	-1.89754	-0.691976	-0.390405	Met-loss+Acetyl [N-Term]	+	2.2119e+09	7.81679e+08	Q96AQ6	Pre-B-cell leukemia transcription factor-interacting protein 1 OS=Homo sapiens OX=9606 GN=PBXIP1 PE=1 SV=1
3.00115	2.02237	2.07379	2.02838	1.64715	2.32632	-3.70031	-3.45259	-3.19532	-3.29588	-3.68325	NaN	0.849169	0.501028	0.91486	0.64776	-0.103863	1.41923		+	977.264	46961.8	P29966	Myristoylated alanine-rich C-kinase substrate OS=Homo sapiens OX=9606 GN=MARCKS PE=1 SV=4
0.3928	NaN	0.523149	0.479328	0.44665	0.861383	-0.0446056	NaN	-0.903065	NaN	-0.198155	NaN	-1.20386	NaN	NaN	NaN	-0.353629	NaN		+	0,00564449231193261	0,0112154159600243	P08134	Rho-related GTP-binding protein RhoC OS=Homo sapiens OX=9606 GN=RHOC PE=1 SV=1
-0.90596	NaN	-2.5009	NaN	NaN	NaN	-0.746222	0.877618	0.344335	0.767112	0.645602	0.779862	0.0170088	-0.0265532	0.0744028	0.981969	NaN	-0.308272	Met-loss+Acetyl [N-Term]	+	0,00658217800036625	0,0128532724998318	Q9UIA9	Exportin-7 OS=Homo sapiens OX=9606 GN=XPO7 PE=1 SV=3
-0.123892	-1.59707	-1.53905	-0.285028	-0.647202	-0.486671	-0.884349	0.23115	-1.13217	-0.258659	-0.218996	0.481694	0.838837	1.03339	1.0143	1.27397	1.24213	1.05762		+	5.21792e+08	0,000166799803229614	P68036	Ubiquitin-conjugating enzyme E2 L3 OS=Homo sapiens OX=9606 GN=UBE2L3 PE=1 SV=1
-0.274795	-0.675749	-0.455915	-0.483072	-0.421422	-0.252695	0.0437031	0.212038	0.152515	0.448595	0.225672	0.119602	0.185125	0.314026	0.288801	0.221214	-0.126808	0.479164		+	6.22844e+08	2.55673e+09	P61204	ADP-ribosylation factor 3 OS=Homo sapiens OX=9606 GN=ARF3 PE=1 SV=2
-0.217541	-0.713723	-0.874804	-0.663665	-0.995493	-0.558524	0.332641	0.653609	0.392516	-0.175666	0.149283	0.875371	0.374501	0.336133	0.374543	0.253234	0.122146	0.335439		+	9.12968e+08	3.607e+08	P39019	40S ribosomal protein S19 OS=Homo sapiens OX=9606 GN=RPS19 PE=1 SV=2
0.724506	0.223149	0.609809	0.508114	0.615932	0.222466	-0.127368	-0.621822	-0.688219	-0.793987	-0.721441	-1.07353	0.287045	0.389596	0.155287	-0.0475096	-0.0621676	0.400137		+	2.17189e+08	1.00124e+09	P19404	NADH dehydrogenase [ubiquinone] flavoprotein 2, mitochondrial OS=Homo sapiens OX=9606 GN=NDUFV2 PE=1 SV=2
0.383686	-0.806004	0.263196	0.0428668	0.314602	-0.58665	1.24522	1.0437	1.05419	1.07142	1.41079	0.644801	-2.80388	NaN	NaN	NaN	-1.49099	-1.78694		+	2.57102e+08	1.16222e+08	Q96RT1	Erbin OS=Homo sapiens OX=9606 GN=ERBIN PE=1 SV=2
-0.00849353	-0.502637	-0.183072	-0.325023	0.260733	-1.51576	-0.18703	-0.802993	0.278325	-0.183137	0.164243	-1.45538	1.03659	1.08862	0.727712	0.685368	0.170327	0.751618		+	0,00400070281182149	0,00816579276595697	Q8IWX8	Calcium homeostasis endoplasmic reticulum protein OS=Homo sapiens OX=9606 GN=CHERP PE=1 SV=3
1.60664	-0.0324832	1.2785	1.01618	1.39035	0.151683	0.180756	-0.203023	0.858024	0.688111	0.498834	-0.941918	-2.59902	0.0281247	-1.97007	-0.955247	-0.769834	-0.225595		+	0,0023252611126464	0,00500973653947843	Q6WCQ1	Myosin phosphatase Rho-interacting protein OS=Homo sapiens OX=9606 GN=MPRIP PE=1 SV=3
0.214212	-0.0456305	0.135274	-0.0121737	0.183804	-0.0214491	-0.228053	-0.42726	-0.223916	-0.549663	-0.277881	-0.630189	0.468228	0.315244	0.270377	0.172704	0.34621	0.310163	Met-loss+Acetyl [N-Term]	+	5.59746e+06	3.09717e+08	P55769	NHP2-like protein 1 OS=Homo sapiens OX=9606 GN=SNU13 PE=1 SV=3
-2.51747	NaN	NaN	NaN	NaN	-1.54498	-1.79691	0.0712904	-1.33441	-0.557997	-0.41219	0.384406	1.01027	1.45901	1.6816	1.19131	0.947685	1.41838		+	6.74933e+08	0,000209393309942849	Q9HC35	Echinoderm microtubule-associated protein-like 4 OS=Homo sapiens OX=9606 GN=EML4 PE=1 SV=3
0.614492	0.00301425	0.392539	0.0212371	0.432354	0.270325	-0.308921	-0.971464	-0.0548127	-0.179809	-0.664741	-1.28467	0.271178	0.466578	0.249734	0.210335	0.183079	0.349555		+	0,000274383788472706	0,000737416856436373	Q9NYK5	39S ribosomal protein L39, mitochondrial OS=Homo sapiens OX=9606 GN=MRPL39 PE=1 SV=3
0.279554	-0.469167	-0.0358273	-0.130785	-0.558556	0.335728	0.617144	0.624461	0.957781	1.03686	0.311623	0.853781	-0.895879	-0.759931	-0.722023	-0.218227	-0.226379	-1.00016		+	1.15926e+09	4.44501e+09	Q9HD20	Endoplasmic reticulum transmembrane helix translocase OS=Homo sapiens OX=9606 GN=ATP13A1 PE=1 SV=2
-1.2594	NaN	-2.20933	-2.70302	-1.79857	NaN	-1.81993	-1.65921	-0.970762	0.911185	NaN	-2.36589	2.64836	2.35981	2.4521	2.44083	1.45749	2.51634		+	5.83081e+08	2.40466e+09	P05166	Propionyl-CoA carboxylase beta chain, mitochondrial OS=Homo sapiens OX=9606 GN=PCCB PE=1 SV=3
-2.74882	-1.40344	-2.41625	-1.07869	-0.135386	-1.79015	1.12486	0.0753975	0.516825	0.762419	0.327436	0.360142	1.57515	1.31878	1.63673	0.88442	-0.653851	1.64442		+	6.68183e+09	0,000207738343553242	Q96FV9	THO complex subunit 1 OS=Homo sapiens OX=9606 GN=THOC1 PE=1 SV=1
NaN	-1.08571	NaN	-1.96491	-1.44483	-1.53063	NaN	NaN	NaN	NaN	NaN	NaN	1.69275	1.02899	1.47254	0.405191	0.174836	1.25178		+	7.41544e+09	0,000227033574906232	P14410	Sucrase-isomaltase, intestinal OS=Homo sapiens OX=9606 GN=SI PE=1 SV=6
0.603494	-0.236701	0.97242	0.104325	0.784992	0.415375	-0.6527	-0.190667	-0.248935	-0.25262	-0.126785	-0.12651	-0.0732225	-0.097318	0.0426337	-0.636503	-0.0863965	-0.194883	Met-loss+Acetyl [N-Term]	+	0,00272114045327574	0,00578651368154499	Q9NYH9	U3 small nucleolar RNA-associated protein 6 homolog OS=Homo sapiens OX=9606 GN=UTP6 PE=1 SV=2
0.154741	NaN	0.190209	NaN	-0.0403923	-1.12712	1.08137	-0.0274557	1.19149	0.92282	-0.304141	0.391896	-0.31882	0.0934302	-0.0678476	-0.874683	-0.845081	-0.420413		+	0,0257617538842691	0,0444893413759194	Q92614	Unconventional myosin-XVIIIa OS=Homo sapiens OX=9606 GN=MYO18A PE=1 SV=3
-0.816011	NaN	NaN	-0.978604	-0.614243	NaN	-0.494591	0.411289	0.71274	0.602531	0.447458	0.729431	NaN	NaN	NaN	NaN	NaN	NaN	Met-loss+Acetyl [N-Term]	+	0,00372497227479306	0,00766671435142464	Q9HAV0	Guanine nucleotide-binding protein subunit beta-4 OS=Homo sapiens OX=9606 GN=GNB4 PE=1 SV=3
1.34267	-0.295392	1.37206	0.0156797	0.957171	0.651986	1.24163	1.24107	0.579337	0.791149	0.684951	0.968686	NaN	NaN	-4.90039	NaN	-4.6506	NaN		+	7.06745e+06	5.32286e+07	P13995	Bifunctional methylenetetrahydrofolate dehydrogenase/cyclohydrolase, mitochondrial OS=Homo sapiens OX=9606 GN=MTHFD2 PE=1 SV=2
-1.21985	-1.23856	-1.45162	-1.26195	-1.76841	-1.05062	0.277619	0.802258	0.249615	0.364959	0.438628	1.19014	0.423934	0.62205	0.581385	1.06726	1.27087	0.702298		+	1.01545e+06	1.04161e+07	P49773	Histidine triad nucleotide-binding protein 1 OS=Homo sapiens OX=9606 GN=HINT1 PE=1 SV=2
-1.31764	-0.530388	-1.04271	-1.38754	-0.345107	-1.69686	0.65951	1.03059	0.140572	0.835369	0.653881	0.466425	0.552168	0.0558396	0.65259	0.675953	0.297592	0.299751	Met-loss+Acetyl [N-Term]	+	2.06833e+08	9.61525e+08	Q12792	Twinfilin-1 OS=Homo sapiens OX=9606 GN=TWF1 PE=1 SV=3
0.490644	-0.564105	0.147568	0.0770288	0.0188156	-0.0861258	-0.502754	-0.633708	-0.358625	-0.256908	-0.41719	-1.48914	0.828169	0.516377	0.852397	0.404717	0.18822	0.784617		+	0,000156561351591362	0,000443122749926641	Q96ST3	Paired amphipathic helix protein Sin3a OS=Homo sapiens OX=9606 GN=SIN3A PE=1 SV=2
-0.195913	-0.724799	-0.500811	-0.474295	-0.757642	-0.510975	0.0695569	0.414772	0.0927693	0.30146	-0.031834	0.454151	0.211511	0.277897	0.316278	0.124941	0.602146	0.330787	Met-loss+Acetyl [N-Term]	+	2.13715e+08	987285	P62280	40S ribosomal protein S11 OS=Homo sapiens OX=9606 GN=RPS11 PE=1 SV=3
-0.928928	-0.897152	-0.839627	-0.63547	NaN	-0.79843	1.17487	1.50957	1.17491	0.935459	1.06075	1.49686	-0.600903	-1.48612	-1.01499	-0.322171	0.413566	-0.242188		+	1.70448e+08	8.14648e+08	Q9P287	BRCA2 and CDKN1A-interacting protein OS=Homo sapiens OX=9606 GN=BCCIP PE=1 SV=1
0.806073	-0.0105474	0.532067	0.284819	0.258945	0.346274	-0.976141	-0.261909	-0.0198591	-0.547525	-0.27545	-0.678037	0.377302	0.28698	0.0439818	0.0538809	-0.27099	0.0501368		+	0,000517965717917964	0,00129301323484772	Q16718	NADH dehydrogenase [ubiquinone] 1 alpha subcomplex subunit 5 OS=Homo sapiens OX=9606 GN=NDUFA5 PE=1 SV=3
-1.36851	-1.12463	-0.879825	-5.26577	-3.75632	-2.04007	1.01674	0.586179	1.33275	1.30328	0.846635	1.46799	0.902358	1.91474	2.00867	1.10756	0.936957	1.01128		+	2.6988e+09	9.31413e+08	P56545	C-terminal-binding protein 2 OS=Homo sapiens OX=9606 GN=CTBP2 PE=1 SV=1
0.301234	-0.590016	-0.479269	-0.616143	-0.114436	-0.2379	0.545025	0.812494	0.33151	0.712944	0.356044	0.118992	-0.151451	0.182863	-0.447945	NaN	-0.423621	-0.300324		+	0,000823962877851424	0,00196692218303518	O43681	ATPase GET3 OS=Homo sapiens OX=9606 GN=GET3 PE=1 SV=2
1.24903	0.0940906	1.1677	-0.223431	0.980612	0.344207	-0.0101956	0.0490543	0.342748	0.199386	-1.08633	-0.317866	-0.568745	0.0130607	-0.752297	-1.10959	-0.36591	-0.00552834		+	0,00957190955971954	0,018068920650521	Q9NXF1	Testis-expressed protein 10 OS=Homo sapiens OX=9606 GN=TEX10 PE=1 SV=2
-0.365995	-0.133061	-0.612276	0.206182	-0.300998	0.152958	-0.380373	-1.90737	0.214407	-0.903008	-0.605639	-0.704605	1.11993	0.400892	0.919504	0.729175	0.949404	1.22087		+	0,000110284366782639	0,000321614238486838	Q6IAA8	Ragulator complex protein LAMTOR1 OS=Homo sapiens OX=9606 GN=LAMTOR1 PE=1 SV=2
0.40632	-1.80181	0.866935	-3.31602	-4.01705	-0.134116	0.422694	1.8361	0.537131	1.64265	1.2461	0.985919	0.202247	0.118989	0.741132	-0.221625	0.507165	-0.022752		+	0,0121169239207249	0,0225363570271455	O60610	Protein diaphanous homolog 1 OS=Homo sapiens OX=9606 GN=DIAPH1 PE=1 SV=2
1.04272	-0.100136	1.26697	0.671394	1.00372	0.96594	-0.401079	-1.58196	-0.259905	-0.680681	0.250223	-3.11482	0.874843	-0.193938	0.668237	-0.465519	0.0367811	0.0172041	Met-loss+Acetyl [N-Term]	+	0,00600183376651384	0,0118086813893003	Q9H0S4	Probable ATP-dependent RNA helicase DDX47 OS=Homo sapiens OX=9606 GN=DDX47 PE=1 SV=1
-1.70926	-1.59666	NaN	NaN	-2.91942	NaN	0.210453	1.54115	0.0395626	0.741925	0.30296	1.68801	0.0638927	0.557474	-0.347253	0.578127	0.592476	0.256548		+	6.99127e+09	0,000215358159415306	P21291	Cysteine and glycine-rich protein 1 OS=Homo sapiens OX=9606 GN=CSRP1 PE=1 SV=3
-1.37858	-0.21757	0.309867	0.521131	0.534436	-0.517955	-2.52627	-1.41981	-0.0339	-0.952388	-1.88743	NaN	1.27674	1.73262	1.40809	0.928308	0.815137	1.40757		+	9.80248e+09	0,000289104415101889	Q15059	Bromodomain-containing protein 3 OS=Homo sapiens OX=9606 GN=BRD3 PE=1 SV=1
0.0650088	-0.356238	0.000764529	0.0369202	0.194958	-0.325211	-0.0411819	-0.349377	-0.0840038	-0.0953582	-0.150996	-0.558815	0.501939	0.593164	0.412872	0.185842	-0.356936	0.326646		+	0,0161971900144414	0,0291546270151012	P62318	Small nuclear ribonucleoprotein Sm D3 OS=Homo sapiens OX=9606 GN=SNRPD3 PE=1 SV=1
-1.56248	NaN	-2.35309	-2.56134	-2.53876	-2.25096	1.34416	1.56484	1.43874	0.624989	1.02038	1.14836	-1.18262	1.53613	1.43981	0.679007	-0.0988876	1.75173		+	4.96765e+08	2.10162e+09	O14579	Coatomer subunit epsilon OS=Homo sapiens OX=9606 GN=COPE PE=1 SV=3
1.34145	0.223815	0.669038	0.220014	0.504708	0.398881	0.210117	1.32583	0.338867	0.872566	0.683397	1.18837	-1.54506	-1.65166	-1.5369	NaN	-1.8599	-1.38352		+	961580	6.94632e+07	P40121	Macrophage-capping protein OS=Homo sapiens OX=9606 GN=CAPG PE=1 SV=2
0.802337	-2.39971	-0.621356	-0.774024	-0.862454	-1.74464	1.61074	0.662941	0.116129	-0.992044	0.468489	0.110686	0.341818	1.80623	1.04224	0.0534482	NaN	0.37917		+	0,0210183390630956	0,0369031282755939	Q15007	Pre-mRNA-splicing regulator WTAP OS=Homo sapiens OX=9606 GN=WTAP PE=1 SV=2
1.62689	-2.22608	1.86895	1.07949	1.70654	0.862671	1.9103	1.30109	2.23551	1.62098	1.24738	0.844965	-3.22152	-4.03464	-3.83946	NaN	NaN	-2.98308		+	1.01162e+09	3.95087e+07	O75477	Erlin-1 OS=Homo sapiens OX=9606 GN=ERLIN1 PE=1 SV=2
-0.281479	-1.11604	-0.50182	-0.953767	-0.796131	-0.57391	1.15751	1.02727	0.846307	1.06361	1.00587	1.19596	-0.69715	-0.244599	-0.36526	-0.173346	-0.264867	-0.328156	Acetyl [N-Term]	+	136200	2.1277e+06	Q9H4M9	EH domain-containing protein 1 OS=Homo sapiens OX=9606 GN=EHD1 PE=1 SV=2
-0.565721	NaN	NaN	NaN	-0.918766	-0.152577	0.0438304	1.01675	0.824308	0.851602	0.594379	0.180904	NaN	NaN	-0.813622	NaN	NaN	-1.06109	Met-loss+Acetyl [N-Term]	+	0,00127231284302487	0,0029099302012483	O00505	Importin subunit alpha-4 OS=Homo sapiens OX=9606 GN=KPNA3 PE=1 SV=2
1.01696	0.789513	0.34432	0.3146	-0.00653355	1.05595	0.701656	1.15082	0.274414	0.585014	0.711121	1.28695	NaN	NaN	NaN	-5.3877	-2.83709	NaN		+	5.29328e+08	2.22027e+09	Q99439	Calponin-2 OS=Homo sapiens OX=9606 GN=CNN2 PE=1 SV=4
-0.832314	-0.320247	-2.52241	-0.254825	-3.12163	-0.494355	0.267142	1.69864	0.674312	1.39558	1.20916	2.13388	0.023469	-0.315547	0.274537	0.212665	0.291661	-0.31972	Met-loss+Acetyl [N-Term]	+	0,000466044767054297	0,00117400792885872	Q01469	Fatty acid-binding protein 5 OS=Homo sapiens OX=9606 GN=FABP5 PE=1 SV=3
-0.944456	-2.65737	-2.56735	NaN	NaN	-1.59816	0.907687	1.25114	1.03466	1.11804	0.582274	0.974461	0.274995	0.12515	0.382663	0.065543	0.53642	0.514302		+	3.90828e+07	2.27349e+08	O43865	S-adenosylhomocysteine hydrolase-like protein 1 OS=Homo sapiens OX=9606 GN=AHCYL1 PE=1 SV=2
3.50179	-0.267104	2.90463	2.26227	NaN	0.789064	NaN	NaN	-1.92199	NaN	NaN	-1.89113	-2.45955	NaN	NaN	NaN	NaN	-2.91797		+	0,00813490950314943	0,0155892652420562	P32926	Desmoglein-3 OS=Homo sapiens OX=9606 GN=DSG3 PE=1 SV=2
0.0183296	-1.10061	-0.050271	-0.49393	-0.493677	-0.684548	-0.208358	0.083993	-0.0981722	0.0144339	-0.0732985	-0.13033	0.492879	0.624328	0.513585	0.530869	0.675315	0.379458		+	2.25368e+09	7.95173e+09	P23919	Thymidylate kinase OS=Homo sapiens OX=9606 GN=DTYMK PE=1 SV=4
1.18245	0.441463	0.645849	0.72088	0.702568	0.565141	-0.841006	-0.431914	-0.181218	-2.47369	-0.421408	-0.745896	0.031402	0.295307	0.0510877	0.124557	0.0799001	0.254533		+	0,000301736644158094	0,000802151355275366	Q7Z434	Mitochondrial antiviral-signaling protein OS=Homo sapiens OX=9606 GN=MAVS PE=1 SV=2
2.05242	0.904427	1.17251	1.37831	1.70586	1.00409	0.823803	0.438931	0.883397	0.644148	0.828143	-0.506256	-1.24136	-0.990646	-1.85511	-2.07001	-4.51741	-0.65525		+	4.12451e+09	0,000136179733284044	Q9Y2Q3	Glutathione S-transferase kappa 1 OS=Homo sapiens OX=9606 GN=GSTK1 PE=1 SV=3
1.62995	1.33502	1.9859	1.30612	1.81432	0.540334	-2.87622	-2.67017	-0.283158	-1.06648	-0.634472	NaN	-0.304159	0.875982	-0.315813	-0.856228	-0.698527	0.217605		+	0,000116448146105754	0,000338250495357122	Q8WYP5	Protein ELYS OS=Homo sapiens OX=9606 GN=AHCTF1 PE=1 SV=3
-1.37129	-1.61665	-2.20746	-2.08887	-1.38247	-1.7344	1.04664	0.688513	1.03569	0.708914	0.850046	0.362442	0.756182	0.984903	1.25754	1.06363	0.893812	0.752823		+	3402.57	116611	Q9NTZ6	RNA-binding protein 12 OS=Homo sapiens OX=9606 GN=RBM12 PE=1 SV=1
-1.04048	NaN	-1.65315	-1.02198	-2.20236	-2.71237	0.953295	1.13892	1.25283	0.769087	0.802642	-0.468234	0.581418	1.1243	1.0038	0.748749	-0.279958	1.00349	Met-loss+Acetyl [N-Term]	+	1.52274e+09	5.66194e+09	Q96P16	Regulation of nuclear pre-mRNA domain-containing protein 1A OS=Homo sapiens OX=9606 GN=RPRD1A PE=1 SV=1
0.101554	-1.22546	0.324505	-0.803457	0.459794	-0.654045	-0.516817	-0.577135	-0.857641	-0.549143	-0.965002	-0.9702	0.876638	1.20881	1.25515	1.15216	0.691854	1.04843		+	1.00595e+09	3.93347e+09	Q96FJ2	Dynein light chain 2, cytoplasmic OS=Homo sapiens OX=9606 GN=DYNLL2 PE=1 SV=1
-1.17037	NaN	NaN	NaN	NaN	NaN	1.53663	2.22644	0.638529	1.85987	0.988617	2.21612	-0.847742	-0.393917	-3.44196	-2.76531	-1.45796	0.611052	Met-loss+Acetyl [N-Term]	+	0,00132013313006088	0,0030068565522922	P21399	Cytoplasmic aconitate hydratase OS=Homo sapiens OX=9606 GN=ACO1 PE=1 SV=3
-1.976	-1.63816	-1.09462	-0.860376	-1.84632	-0.939846	0.506306	0.845482	0.233363	0.934363	0.583763	1.06112	0.339732	0.940501	1.00528	0.658291	0.706232	0.540898	Met-loss [N-Term]	+	3.47523e+06	2.89435e+07	Q9BY44	Eukaryotic translation initiation factor 2A OS=Homo sapiens OX=9606 GN=EIF2A PE=1 SV=3
0.803833	0.140464	0.357658	0.449504	0.571001	0.392503	-0.000179927	-0.371899	-0.11529	-0.703278	-0.0612876	-0.316004	0.019666	-0.295716	-0.282096	-0.326258	-0.0319125	-0.230708		+	5.85074e+09	0,000184626015729745	P10606	Cytochrome c oxidase subunit 5B, mitochondrial OS=Homo sapiens OX=9606 GN=COX5B PE=1 SV=2
1.68842	-0.814202	1.40511	1.05646	0.92771	0.692613	0.566846	0.562841	0.341588	0.887803	0.415014	0.107114	-1.16612	-1.06238	-1.23781	-1.48948	-1.4461	-1.43543		+	1.04448e+09	4.06842e+08	Q15738	Sterol-4-alpha-carboxylate 3-dehydrogenase, decarboxylating OS=Homo sapiens OX=9606 GN=NSDHL PE=1 SV=2
1.62215	0.145114	1.23287	0.842704	0.953766	0.603149	0.28931	-0.0898098	0.594883	0.82418	0.7826	-0.33569	-0.86369	-1.43631	-0.601399	-2.76166	-1.57542	-0.226742		+	0,000131016367222362	0,000376608166118376	Q9BSH4	Translational activator of cytochrome c oxidase 1 OS=Homo sapiens OX=9606 GN=TACO1 PE=1 SV=1
-0.326882	-0.718851	-0.440752	-0.533294	-0.788697	-0.633703	-0.0010679	0.470078	0.122084	0.309063	0.113854	0.397679	0.240805	0.289889	0.271597	0.331412	0.673731	0.223057	Met-loss [N-Term]	+	2.85341e+07	1.73999e+08	P62249	40S ribosomal protein S16 OS=Homo sapiens OX=9606 GN=RPS16 PE=1 SV=2
1.11513	-0.264247	0.522328	0.429198	0.0586244	0.190097	0.343698	0.248151	0.389979	-0.0973157	0.365371	-0.52818	-0.780688	0.220382	-0.119294	-0.893817	-0.824012	-0.375403		+	0,0154998619924429	0,0280494841868973	P82675	28S ribosomal protein S5, mitochondrial OS=Homo sapiens OX=9606 GN=MRPS5 PE=1 SV=2
0.490717	-0.196355	-0.879985	-0.593187	-0.248768	0.356702	0.376582	1.3494	0.996049	1.06842	1.13782	1.09925	-1.09554	-1.38059	NaN	NaN	-0.929622	-1.55089		+	4.35802e+08	1.86333e+09	Q9NZN4	EH domain-containing protein 2 OS=Homo sapiens OX=9606 GN=EHD2 PE=1 SV=2
-1.3146	-1.56706	-1.92562	-1.25781	-1.6735	-1.634	-0.407878	-0.632049	-0.346887	-0.550361	-0.330526	-0.932662	2.25925	2.23292	2.1672	1.99516	1.73479	2.18363		+	6.84893	1259.46	Q969X5	Endoplasmic reticulum-Golgi intermediate compartment protein 1 OS=Homo sapiens OX=9606 GN=ERGIC1 PE=1 SV=1
-0.373455	-0.0147452	0.319789	-0.0397353	0.550315	0.107276	0.50125	0.298073	0.908503	0.224295	0.426467	-0.0810542	-0.150087	-0.049335	-0.66884	-0.94321	-0.404758	-0.610748		+	0,00144313325890057	0,00325035176144064	Q99567	Nuclear pore complex protein Nup88 OS=Homo sapiens OX=9606 GN=NUP88 PE=1 SV=2
0.164688	-0.0603625	-0.249108	0.234123	-0.134069	-0.297873	-0.0885722	-0.387046	-0.180518	-0.472937	-0.0943209	-0.875233	0.528497	0.337909	0.143783	0.334607	0.586191	0.510242		+	0,000199656199877413	0,000551330455751433	P15586	N-acetylglucosamine-6-sulfatase OS=Homo sapiens OX=9606 GN=GNS PE=1 SV=3
-3.62445	NaN	-3.45563	NaN	NaN	NaN	0.554675	-2.59693	-2.83709	-0.27904	-2.71189	2.65012	1.52981	2.19757	2.45071	2.33305	1.66678	2.1223		+	0,0018749821887387	0,00412402798826556	Q7LBC6	Lysine-specific demethylase 3B OS=Homo sapiens OX=9606 GN=KDM3B PE=1 SV=2
0.153596	-0.0703545	-1.75935	-0.459107	-1.56114	-3.52203	1.25695	1.42394	0.698261	1.38947	0.863117	1.58665	NaN	NaN	NaN	NaN	NaN	NaN	Met-loss+Acetyl [N-Term]	+	0,00198753554297366	0,00434349710108086	Q14764	Major vault protein OS=Homo sapiens OX=9606 GN=MVP PE=1 SV=4
-0.422934	-2.07812	0.225302	-0.82818	-0.4779	-1.23629	0.383387	-0.0956437	0.260956	0.199337	-0.0597092	-0.194276	0.975512	0.75302	0.787928	0.68009	0.436962	0.69056		+	0,000274283630507739	0,000737416856436373	Q86W42	THO complex subunit 6 homolog OS=Homo sapiens OX=9606 GN=THOC6 PE=1 SV=1
-0.685567	-0.518398	-0.537471	-0.429657	-1.10732	-0.644209	-0.555187	-0.360399	-0.710952	-0.103054	-0.458227	-0.120016	0.929186	0.807835	0.911557	1.13879	1.4949	0.948187		+	720972	8.08342e+06	O75608	Acyl-protein thioesterase 1 OS=Homo sapiens OX=9606 GN=LYPLA1 PE=1 SV=1
-0.0319322	-0.41852	-0.825503	-0.888588	-0.830043	-0.323513	0.58983	0.849264	0.833646	0.770082	0.661539	1.04912	-0.59523	0.0829503	0.17732	-0.0330737	-0.756962	-0.310387	Met-loss+Acetyl [N-Term]	+	5.04241e+08	2.12512e+09	P25788	Proteasome subunit alpha type-3 OS=Homo sapiens OX=9606 GN=PSMA3 PE=1 SV=2
NaN	NaN	NaN	-1.24921	NaN	NaN	-3.23805	-2.95846	-3.28896	NaN	-2.79962	NaN	2.17381	2.24317	2.46107	2.48337	1.95957	2.21331		+	19172.9	441476	O76038	Secretagogin OS=Homo sapiens OX=9606 GN=SCGN PE=1 SV=2
1.31687	0.713482	0.652864	0.817356	-1.13644	0.693912	-1.0553	-1.26414	NaN	-1.55029	-0.816048	-1.40441	0.587837	0.514436	0.716673	0.276437	-0.248526	1.18529		+	0,000369553624963908	0,000959363814424801	P50897	Palmitoyl-protein thioesterase 1 OS=Homo sapiens OX=9606 GN=PPT1 PE=1 SV=1
-0.329251	-0.816575	-0.202285	-0.512386	-0.253508	-0.67679	0.116545	0.47803	0.0883452	0.129374	0.219943	0.68443	0.0169531	0.0980364	0.126431	0.323331	0.391017	0.118359	Acetyl [N-Term]	+	4.2277e+09	0,000138859905287457	Q8TEX9	Importin-4 OS=Homo sapiens OX=9606 GN=IPO4 PE=1 SV=2
-0.695878	-2.35147	-0.517288	-3.34543	-0.619996	-0.704878	1.09737	-0.0092162	0.568762	0.96184	0.751764	-0.715391	0.895392	1.41545	0.4848	1.07881	0.358498	1.34686		+	0,000574572071809966	0,00142068407688583	Q9BPW8	Protein NipSnap homolog 1 OS=Homo sapiens OX=9606 GN=NIPSNAP1 PE=1 SV=1
-0.434253	-1.38882	-0.713192	-0.659256	-0.920512	-0.710238	-0.528664	-0.493364	-0.190142	-0.206452	-0.316919	-1.17986	1.24881	1.39657	1.29678	1.1279	1.31046	1.36115		+	393399	4.91304e+06	O75323	Protein NipSnap homolog 2 OS=Homo sapiens OX=9606 GN=NIPSNAP2 PE=1 SV=1
-0.0059806	-0.873121	-1.55005	0.111828	-2.53231	-0.997727	0.853905	1.43396	0.815996	1.23858	1.36625	0.800016	0.244226	-0.150707	-0.710123	-0.255428	0.309994	-0.0993081		+	0,000188647652224501	0,000524535390241836	Q99471	Prefoldin subunit 5 OS=Homo sapiens OX=9606 GN=PFDN5 PE=1 SV=2
0.296967	0.296952	0.0821257	0.29049	0.609165	0.29223	-0.378316	-0.594548	-0.434464	-1.30552	-0.310731	-0.513921	0.529071	0.190505	0.31755	0.242257	0.0514841	0.338708	Met-loss+Acetyl [N-Term]	+	1.63586e+09	6.0036e+08	P84090	Enhancer of rudimentary homolog OS=Homo sapiens OX=9606 GN=ERH PE=1 SV=1
-0.637999	-1.07558	-1.00764	-1.38124	-1.22458	-0.536853	-0.00920052	0.327252	0.0518919	0.560177	-0.168268	0.554247	0.673344	0.676749	0.684414	0.704182	1.32511	0.483998		+	2.46484e+07	1.5262e+07	P18085	ADP-ribosylation factor 4 OS=Homo sapiens OX=9606 GN=ARF4 PE=1 SV=3
0.0514918	-0.279776	0.301785	0.23793	0.28161	0.181175	-0.236141	-0.440184	-0.204922	-0.280887	-0.485729	-1.15131	0.619017	0.514214	0.347899	0.425713	-0.0304908	0.148605		+	0,000434871986110489	0,00110239051066197	Q9Y3B7	39S ribosomal protein L11, mitochondrial OS=Homo sapiens OX=9606 GN=MRPL11 PE=1 SV=1
-0.0833675	-0.465006	-0.0977956	-0.613499	-1.00803	-0.0311643	0.993524	0.718624	0.547928	0.0656375	0.7777	0.474481	-0.231596	0.13739	-0.0336686	-0.456028	-0.85327	0.158138		+	0,000700884583626606	0,00169601025955842	Q13492	Phosphatidylinositol-binding clathrin assembly protein OS=Homo sapiens OX=9606 GN=PICALM PE=1 SV=2
-0.649276	-1.70527	-1.69494	-1.43836	-3.60364	-2.76905	0.773117	0.264778	1.49079	0.794763	0.909216	-0.588183	1.3181	1.37154	1.21896	1.17997	1.44433	1.68316		+	2.64432e+08	1.18927e+08	Q8WW59	SPRY domain-containing protein 4 OS=Homo sapiens OX=9606 GN=SPRYD4 PE=1 SV=2
-2.51457	NaN	-0.998164	NaN	NaN	NaN	-0.240579	0.0944644	0.0156813	0.0147029	-0.1055	0.0150843	0.592147	0.671287	0.603797	0.577493	0.732492	0.541669		+	1.23178e+09	4.68244e+09	Q92538	Golgi-specific brefeldin A-resistance guanine nucleotide exchange factor 1 OS=Homo sapiens OX=9606 GN=GBF1 PE=1 SV=2
-0.305901	-0.337614	-1.66074	-2.96462	-0.721896	-0.558504	-0.706182	-0.211525	-0.77552	0.433411	-2.35	0.0589851	1.50789	1.57719	1.65137	2.14054	1.7765	1.4466	Met-loss+Acetyl [N-Term]	+	8.35899e+09	0,000251395111086506	O94760	N(G),N(G)-dimethylarginine dimethylaminohydrolase 1 OS=Homo sapiens OX=9606 GN=DDAH1 PE=1 SV=3
0.596681	0.135291	0.466742	0.375649	0.565061	0.405766	-0.129169	-0.0316192	-0.0962459	-0.313537	-0.0923129	-0.255183	-0.321429	-0.254747	-0.200557	-0.504279	-0.0218249	-0.324288		+	1.22367e+08	6.09905e+08	P63000	Ras-related C3 botulinum toxin substrate 1 OS=Homo sapiens OX=9606 GN=RAC1 PE=1 SV=1
0.0843975	-0.275118	0.00156233	-0.0369318	-0.156693	-0.130226	0.365925	0.549603	0.383843	0.512953	0.474516	0.573223	-0.602077	-0.394493	-0.486053	-0.299785	-0.221254	-0.343391		+	813057	8.83175e+06	O60884	DnaJ homolog subfamily A member 2 OS=Homo sapiens OX=9606 GN=DNAJA2 PE=1 SV=1
0.570247	-0.00744936	0.402468	0.348128	0.743158	0.410268	0.683377	0.446811	0.674451	-0.0797054	0.388961	0.368605	-0.599025	-0.654727	-0.774392	-1.07267	-1.03373	-0.814771	Met-loss+Acetyl [N-Term]	+	1.89163e+07	1.20329e+07	P17096	High mobility group protein HMG-I/HMG-Y OS=Homo sapiens OX=9606 GN=HMGA1 PE=1 SV=3
0.0875036	-0.987414	-1.09712	-0.439772	-0.673137	-0.530017	-0.417037	0.574296	0.100522	-0.0242317	0.146184	0.491502	0.0119793	0.224208	0.404712	1.58138	0.339074	0.207372	Met-loss+Acetyl [N-Term]	+	0,0032548229310458	0,00680245917082627	Q15691	Microtubule-associated protein RP/EB family member 1 OS=Homo sapiens OX=9606 GN=MAPRE1 PE=1 SV=3
1.17191	0.0624854	-0.515542	0.702836	0.100198	0.675975	0.617692	0.242291	0.464991	-0.200969	0.224427	-0.053098	-0.145538	-0.562881	-0.671417	-1.0889	-0.912837	-0.111631		+	0,00511736318584089	0,0102509572472146	Q9BRK5	45 kDa calcium-binding protein OS=Homo sapiens OX=9606 GN=SDF4 PE=1 SV=1
0.413972	0.127205	0.511403	-0.239725	0.570058	-0.238992	0.597893	0.472125	0.808903	0.623305	0.721453	-0.232326	-0.315759	-0.344617	-0.466253	-0.989595	-1.20791	-0.811143	Met-loss+Acetyl [N-Term]	+	0,000157262520778728	0,000444822523584616	Q9NWH9	SAFB-like transcription modulator OS=Homo sapiens OX=9606 GN=SLTM PE=1 SV=2
-1.20488	NaN	-1.25875	NaN	NaN	NaN	-1.33469	NaN	-1.51723	-1.69907	NaN	-1.48378	1.40871	1.36844	1.34328	1.56275	1.42262	1.39261		+	1718.76	68456.2	Q04726	Transducin-like enhancer protein 3 OS=Homo sapiens OX=9606 GN=TLE3 PE=1 SV=2
1.68611	0.313462	1.05048	1.04368	0.660744	0.834966	-1.26326	-0.599206	-1.03776	-0.508635	-1.41705	NaN	-0.95094	0.00232607	-0.1503	-0.261037	0.388812	0.207608		+	2.41674e+09	8.43284e+09	P51148	Ras-related protein Rab-5C OS=Homo sapiens OX=9606 GN=RAB5C PE=1 SV=2
0.00362449	-1.04564	-0.753636	-0.385992	-1.0234	-0.284132	0.529237	1.09814	0.832094	1.01965	1.4625	1.57979	-1.082	-0.564316	0.014814	-0.712017	-0.407357	-0.28135		+	2.9221e+08	1.29575e+08	Q14258	E3 ubiquitin/ISG15 ligase TRIM25 OS=Homo sapiens OX=9606 GN=TRIM25 PE=1 SV=2
-0.441411	NaN	-0.756315	NaN	-3.54712	-0.784693	2.48112	2.11272	2.64983	2.32174	2.26598	0.94402	-1.27599	-1.53601	NaN	-2.03337	-0.633779	-1.76673		+	2.4568e+08	8.54563e+09	Q13636	Ras-related protein Rab-31 OS=Homo sapiens OX=9606 GN=RAB31 PE=1 SV=1
-2.17788	-1.02198	-0.829646	NaN	-1.31146	-1.96182	-1.82136	0.00303526	-0.610076	-0.231378	-0.56833	0.799071	1.25972	1.5978	1.73678	1.93659	1.85177	1.34917	Met-loss+Acetyl [N-Term]	+	3.51201e+08	1.52921e+09	P60983	Glia maturation factor beta OS=Homo sapiens OX=9606 GN=GMFB PE=1 SV=2
0.514818	0.423037	0.767506	0.33878	0.536311	0.194762	-0.129646	-0.159763	0.159508	-0.0951516	-0.0116116	-0.6124	0.155157	0.0597137	-0.729664	-0.375974	-0.598957	-0.436426	Met-loss+Acetyl [N-Term]	+	0,000503623377900973	0,00126076950945651	Q9NW13	RNA-binding protein 28 OS=Homo sapiens OX=9606 GN=RBM28 PE=1 SV=3
-0.486971	-1.71203	-1.90736	-1.2183	-1.11829	-0.860923	0.910372	0.965832	0.779345	0.294633	0.827958	1.02566	0.32519	0.452655	0.551545	0.504613	0.00742785	0.658642	Acetyl [N-Term]	+	1.87105e+07	1.19192e+07	P63220	40S ribosomal protein S21 OS=Homo sapiens OX=9606 GN=RPS21 PE=1 SV=1
1.3551	0.935289	1.20175	1.04387	1.11942	0.983232	0.520875	0.287875	0.567998	-0.0967682	0.795316	0.673824	-1.10552	-1.28306	-1.29687	-2.33816	-2.12573	-1.23843		+	570200	6.64402e+06	Q9Y624	Junctional adhesion molecule A OS=Homo sapiens OX=9606 GN=F11R PE=1 SV=1
0.231295	-0.0492155	0.0994642	0.179369	-0.0562947	-0.0424139	0.608381	0.135057	0.210075	0.0160215	0.640611	-0.0391085	-0.347449	-0.146359	-0.601204	-0.783755	0.027786	-0.0822622	Met-loss+Acetyl [N-Term]	+	0,00478664802646667	0,00968059054209018	P37198	Nuclear pore glycoprotein p62 OS=Homo sapiens OX=9606 GN=NUP62 PE=1 SV=3
0.704295	-0.514856	1.10187	0.469969	0.385967	-0.814401	-0.395069	-0.423309	-1.03763	-0.336179	-0.364456	-1.76454	0.604939	0.621813	0.461855	0.311682	0.510668	0.477379		+	0,0037758143795749	0,0077497100149028	P49406	39S ribosomal protein L19, mitochondrial OS=Homo sapiens OX=9606 GN=MRPL19 PE=1 SV=2
-0.137507	-2.82917	-0.249219	-1.71856	-1.04431	-0.873756	0.907435	1.03211	0.566918	0.741248	0.945563	0.890105	0.0406598	0.396638	0.401065	-0.199561	0.681228	0.449113		+	0,000156560207694382	0,000443122749926641	O43747	AP-1 complex subunit gamma-1 OS=Homo sapiens OX=9606 GN=AP1G1 PE=1 SV=5
1.53833	-0.127759	-0.136115	1.434	0.280848	1.04228	0.678768	0.877729	1.42127	-1.05193	0.537423	0.880674	-1.81149	-0.918717	-0.804377	-3.25028	0.389736	-0.980384		+	0,00585980267975077	0,0115549454269305	P06756	Integrin alpha-V OS=Homo sapiens OX=9606 GN=ITGAV PE=1 SV=2
-0.442982	NaN	NaN	-1.49262	-0.530592	NaN	1.91571	0.967544	1.69617	0.503795	1.16985	0.796433	-0.732472	-1.99461	NaN	-1.85622	NaN	NaN		+	0,000205731850599586	0,000567753128277633	P18615	Negative elongation factor E OS=Homo sapiens OX=9606 GN=NELFE PE=1 SV=3
-0.165928	NaN	-1.82052	-2.25187	-2.35218	-0.894685	NaN	-2.62911	-1.99776	NaN	-2.49948	NaN	1.34693	3.04859	3.01152	2.6883	1.66575	2.85044	Met-loss+Acetyl [N-Term]	+	2.04296e+08	9.53741e+07	P52566	Rho GDP-dissociation inhibitor 2 OS=Homo sapiens OX=9606 GN=ARHGDIB PE=1 SV=3
0.19787	-1.25832	0.0902033	-0.956237	-1.06752	-3.32309	-0.533898	0.830121	-0.0644655	-0.557269	-0.378673	0.427495	0.759221	1.22992	1.21439	1.09284	1.10591	1.19151		+	0,00134494423635966	0,00305706862156609	P17812	CTP synthase 1 OS=Homo sapiens OX=9606 GN=CTPS1 PE=1 SV=2
-0.360735	-1.14019	-0.809516	-0.355235	-0.4402	-0.741135	0.268682	0.508796	0.193109	0.158311	0.0182718	0.316308	0.370237	0.446411	0.336416	0.494653	0.347705	0.388109		+	5.36387e+07	2.99038e+08	P46783	40S ribosomal protein S10 OS=Homo sapiens OX=9606 GN=RPS10 PE=1 SV=1
-0.919478	-1.56005	-1.28917	-0.4633	-2.50377	-1.00668	0.514142	1.22223	0.652731	0.222718	0.494696	0.872872	0.115901	-0.0574946	0.258957	0.542443	2.75166	0.151587	Met-loss [N-Term]	+	0,000534362071382101	0,00132869219211489	P25685	DnaJ homolog subfamily B member 1 OS=Homo sapiens OX=9606 GN=DNAJB1 PE=1 SV=4
0.75818	0.433075	0.447432	0.329808	0.792617	0.279705	0.538792	0.195082	0.177828	0.483635	-0.117033	-0.500909	-1.04841	0.0953316	-0.939424	-0.728534	-1.01825	-0.178926		+	0,0003499915851248	0,000915028266018179	P28288	ATP-binding cassette sub-family D member 3 OS=Homo sapiens OX=9606 GN=ABCD3 PE=1 SV=1
-0.795689	-2.28896	-0.84217	-1.03884	-0.173088	-1.82097	0.713216	1.07417	0.844874	1.2216	0.96951	1.06094	-0.106551	0.232133	0.401278	-0.312287	0.392819	0.468019		+	6.68797e+07	2.72512e+09	P52292	Importin subunit alpha-1 OS=Homo sapiens OX=9606 GN=KPNA2 PE=1 SV=1
-1.13321	-1.409	-2.07097	-1.89682	-1.87968	-1.10685	1.55391	1.94397	1.49768	0.530519	1.30362	2.3203	0.0200802	-0.935492	-0.00428422	0.621807	0.382087	0.262331		+	1.80979e+07	1.15957e+08	Q9UKY7	Protein CDV3 homolog OS=Homo sapiens OX=9606 GN=CDV3 PE=1 SV=1
2.29311	1.74729	1.88542	1.9549	2.03236	1.91344	-1.47634	-1.71756	-1.38502	-2.10159	-2.45253	-2.69349	NaN	NaN	NaN	NaN	NaN	NaN		+	978516	1.01075e+07	O15162	Phospholipid scramblase 1 OS=Homo sapiens OX=9606 GN=PLSCR1 PE=1 SV=1
0.319382	-0.130301	0.268881	0.150194	0.238047	0.0305859	0.0316025	0.0209729	0.188757	0.0790421	0.127912	-0.190127	-0.138607	-0.341786	-0.431887	-0.11703	0.250827	-0.356467		+	0,0227622665746826	0,0397283776260055	P08574	Cytochrome c1, heme protein, mitochondrial OS=Homo sapiens OX=9606 GN=CYC1 PE=1 SV=3
-0.945796	-1.08326	NaN	-2.14078	-2.02105	-0.784452	1.24637	1.3403	1.22389	1.0663	0.570746	1.28157	0.258181	-0.0127275	-0.284401	0.442356	-0.216427	0.0591853		+	4.09741e+07	2.36793e+08	P31153	S-adenosylmethionine synthase isoform type-2 OS=Homo sapiens OX=9606 GN=MAT2A PE=1 SV=1
-2.18628	-1.70376	-1.6677	-2.22382	-0.256866	-2.1316	1.6075	1.79184	1.50445	1.61343	1.75057	1.49892	-0.428462	0.0842657	0.301545	0.404292	-0.381116	0.422788		+	2.68681e+06	2.35215e+06	P11717	Cation-independent mannose-6-phosphate receptor OS=Homo sapiens OX=9606 GN=IGF2R PE=1 SV=3
1.70129	1.26393	1.49208	1.58521	1.60741	1.15959	-0.240886	-0.157474	-0.377208	-0.382428	-0.243766	-1.95383	-0.734849	-0.385423	-1.24838	-1.59929	-1.04368	-0.442302		+	1.0091e+08	5.19545e+08	Q9BRX8	Peroxiredoxin-like 2A OS=Homo sapiens OX=9606 GN=PRXL2A PE=1 SV=3
-0.177923	-0.755353	-0.17861	-0.50062	-1.03757	-0.228299	0.0704951	0.370986	0.0648455	0.0376944	0.0360865	0.0191988	0.308921	0.249958	0.37804	0.399719	0.651918	0.290513		+	4.58046e+09	0,000148919707457234	Q02543	60S ribosomal protein L18a OS=Homo sapiens OX=9606 GN=RPL18A PE=1 SV=2
0.432193	-0.601939	0.179372	-0.140579	0.180431	-0.197173	-0.210084	-0.177379	-0.39466	-0.618116	-0.455396	-0.995725	0.408126	0.535004	0.326687	0.466714	0.784989	0.477536		+	0,000132529271724718	0,000380215386304333	P20339	Ras-related protein Rab-5A OS=Homo sapiens OX=9606 GN=RAB5A PE=1 SV=2
-1.12125	NaN	-0.735052	-0.618601	-2.67783	-1.94523	0.187359	0.85877	0.79195	0.889993	0.377403	0.335516	0.7171	0.468542	0.634105	0.783174	0.801218	0.252838		+	1.70535e+09	6.22574e+09	P46379	Large proline-rich protein BAG6 OS=Homo sapiens OX=9606 GN=BAG6 PE=1 SV=2
-0.320691	-1.0181	-0.344782	-0.7421	-1.22317	-0.905962	0.182087	0.478187	0.215897	0.385788	0.147148	0.498766	0.303757	0.391504	0.42144	0.381792	0.729471	0.418978		+	5.54312e+07	3.0748e+08	P46781	40S ribosomal protein S9 OS=Homo sapiens OX=9606 GN=RPS9 PE=1 SV=3
-1.04867	-0.970004	-0.902168	-0.988078	-0.918764	-0.77963	0.690842	0.722863	0.794965	0.421262	0.681727	0.722733	0.235785	-0.0171921	-0.276281	1.55579	0.134631	-0.0598118	Met-loss+Acetyl [N-Term]	+	9.7697e+08	3.83927e+09	Q9NR56	Muscleblind-like protein 1 OS=Homo sapiens OX=9606 GN=MBNL1 PE=1 SV=2
-0.167362	-1.23267	-0.537987	-0.0337701	0.0797067	0.263727	0.931348	0.784967	0.782934	1.1799	1.1075	0.944984	-0.762213	-0.581439	-0.195199	-1.22882	NaN	-1.33561		+	1.88576e+09	6.7725e+09	Q8IY67	Ribonucleoprotein PTB-binding 1 OS=Homo sapiens OX=9606 GN=RAVER1 PE=1 SV=1
-0.107776	-0.735966	-0.580243	-0.172286	-0.151069	-0.292678	-0.0963142	0.114227	-0.166842	-0.306319	-0.0560158	-0.0234478	0.472167	0.540849	0.648383	0.392707	-0.0417869	0.562412	Met-loss [N-Term]	+	8.2673e+09	0,000249316104524512	P37108	Signal recognition particle 14 kDa protein OS=Homo sapiens OX=9606 GN=SRP14 PE=1 SV=2
-0.00297319	-1.09016	0.0804418	-0.627724	0.383595	-0.934767	1.74484	1.64293	0.76316	1.6379	1.80891	0.355249	0.264879	-0.600628	-0.0814158	-1.14949	-2.17436	-2.02038		+	0,000309474897832638	0,000820256908464086	Q92620	Pre-mRNA-splicing factor ATP-dependent RNA helicase PRP16 OS=Homo sapiens OX=9606 GN=DHX38 PE=1 SV=2
-0.380691	-1.09439	-0.212601	-1.02117	-0.246083	-0.578587	-1.16305	-1.75699	-0.88422	-0.551605	-1.999	-1.44341	1.42505	1.56181	2.09486	2.12668	1.94575	2.17764		+	362417	4.65769e+06	Q5TDH0	Protein DDI1 homolog 2 OS=Homo sapiens OX=9606 GN=DDI2 PE=1 SV=1
0.194821	-0.561127	-0.459065	-0.0356772	0.276694	-0.502468	0.123066	0.68861	0.244758	0.225151	0.00519731	0.367504	-0.23197	0.186815	-0.125431	-0.0524504	-0.312748	-0.0316794		+	0,0260588147540689	0,044932145096622	O15144	Actin-related protein 2/3 complex subunit 2 OS=Homo sapiens OX=9606 GN=ARPC2 PE=1 SV=1
-1.22961	1.94613	0.15923	1.32884	1.11397	1.30706	-0.80606	-1.11872	-1.11069	-1.01116	-0.895139	-0.352199	0.474702	0.0818357	0.164531	0.710311	-0.697965	-0.0650644		+	0,00493261791263053	0,00992585516237578	P18887	DNA repair protein XRCC1 OS=Homo sapiens OX=9606 GN=XRCC1 PE=1 SV=2
-0.697533	NaN	NaN	-3.02468	-0.615297	-3.6189	0.671508	0.771314	0.823407	0.603551	0.506969	0.308669	0.938897	1.09495	0.680484	0.597301	0.426587	0.532764	Acetyl [N-Term]	+	0,000197847611465529	0,00054667768143069	Q9NP72	Ras-related protein Rab-18 OS=Homo sapiens OX=9606 GN=RAB18 PE=1 SV=1
1.11401	-1.0845	0.479459	0.0802777	0.650517	-0.387049	1.16816	0.949518	0.408454	0.950866	1.60066	0.328252	-0.629409	-0.695552	-1.6823	-3.25137	NaN	NaN		+	0,00159597682053294	0,00356534286183735	P33527	Multidrug resistance-associated protein 1 OS=Homo sapiens OX=9606 GN=ABCC1 PE=1 SV=3
-1.04377	0.320997	-0.539711	-0.108465	NaN	-0.150717	-0.685108	-0.868368	0.812128	-1.39383	-0.276638	-0.219242	1.42413	0.64687	1.31022	-0.291368	-0.0314159	1.09429		+	0,0244627149463918	0,0424449225973304	O95602	DNA-directed RNA polymerase I subunit RPA1 OS=Homo sapiens OX=9606 GN=POLR1A PE=1 SV=2
0.880637	0.199396	0.812134	0.30772	0.42512	0.260635	0.304478	-0.226973	0.391455	-0.0338975	0.151077	-0.816378	-0.30609	-0.250502	-0.578495	-0.974074	-0.148825	-0.397419		+	0,00146590363981596	0,00329306910143616	Q6P587	Acylpyruvase FAHD1, mitochondrial OS=Homo sapiens OX=9606 GN=FAHD1 PE=1 SV=2
-0.254812	-1.06057	-0.849969	-0.675879	-0.58678	-0.375462	-0.166022	0.0516216	0.16611	-0.150483	-0.00476911	0.250442	0.470796	0.634212	0.695258	0.729106	0.59595	0.531255		+	1.2092e+07	8.36601e+07	Q01105	Protein SET OS=Homo sapiens OX=9606 GN=SET PE=1 SV=3
-0.289537	-1.01348	-0.607337	-1.12423	-0.369184	-1.47675	-0.319991	-0.364338	-0.199902	-0.205124	-0.375418	-0.479477	1.35838	1.34338	1.30381	0.921724	0.706369	1.1911		+	5.78972e+06	4.49848e+07	Q969G3	SWI/SNF-related matrix-associated actin-dependent regulator of chromatin subfamily E member 1 OS=Homo sapiens OX=9606 GN=SMARCE1 PE=1 SV=2
-1.74355	-3.49766	-2.0475	-2.12005	-2.38761	-1.5669	1.10712	1.79227	1.00234	1.13403	1.22784	2.04573	0.733408	0.729576	0.923763	0.785894	0.901085	0.980215		+	17618.6	2.61382e+06	P43487	Ran-specific GTPase-activating protein OS=Homo sapiens OX=9606 GN=RANBP1 PE=1 SV=1
-0.168687	-0.139433	0.0664901	-0.127503	0.0755757	-0.573378	0.157152	0.22924	0.289577	-0.000160323	0.393188	0.095272	0.153377	-0.117294	-0.138687	-0.0855237	-0.182421	0.0732135	Met-loss+Acetyl [N-Term]	+	0,0128021774987941	0,0236319109487135	O95777	U6 snRNA-associated Sm-like protein LSm8 OS=Homo sapiens OX=9606 GN=LSM8 PE=1 SV=3
-0.0518534	-0.398309	0.0518272	-0.15188	-0.252876	-0.13001	-0.454263	-0.516748	-0.200004	-0.893293	-0.609494	-0.361163	1.01001	0.671002	0.623305	0.499942	0.42694	0.736871	Met-loss+Acetyl [N-Term]	+	1.61188e+07	1.05729e+08	Q14978	Nucleolar and coiled-body phosphoprotein 1 OS=Homo sapiens OX=9606 GN=NOLC1 PE=1 SV=2
1.66173	0.563105	1.7657	1.38768	1.62117	0.60622	1.27079	0.746101	1.43514	1.37687	1.15432	1.00688	-1.69329	-1.21318	-3.76264	-1.83275	-2.95123	-3.1426		+	7.54937e+06	5.61882e+07	Q6NUQ4	Transmembrane protein 214 OS=Homo sapiens OX=9606 GN=TMEM214 PE=1 SV=2
-1.33842	-1.13305	-1.62342	-0.684907	-2.84864	-0.35559	0.456584	0.547263	-1.14735	0.498403	0.353597	0.0313638	0.485843	1.46565	1.43329	1.33055	1.17223	1.3566		+	3.30909e+09	0,000111675504127521	O75534	Cold shock domain-containing protein E1 OS=Homo sapiens OX=9606 GN=CSDE1 PE=1 SV=2
0.994551	0.162674	1.05097	0.127157	0.89576	0.948393	0.0601042	-0.256504	-0.141951	-0.896717	-0.26799	-0.3648	-0.0556891	-0.467274	-0.181198	-0.111529	-0.420332	-1.07563		+	0,000241738014093375	0,000655256750647954	Q9Y5J1	U3 small nucleolar RNA-associated protein 18 homolog OS=Homo sapiens OX=9606 GN=UTP18 PE=1 SV=3
-2.22343	0.710444	-2.17935	NaN	-0.000797328	-0.0388976	0.898854	0.87316	0.419354	1.30063	0.902022	1.89635	0.432836	-0.549619	-0.225503	-0.730756	-1.18983	-0.295482		+	0,00700687908839883	0,0136104624120436	Q8TD19	Serine/threonine-protein kinase Nek9 OS=Homo sapiens OX=9606 GN=NEK9 PE=1 SV=2
-1.74391	NaN	-2.35698	-0.290584	-2.28713	-1.56172	-0.0483125	1.36006	0.860118	-0.0492375	0.447423	0.0874488	0.949023	0.0801131	1.54946	1.18268	0.386945	1.4346		+	3.91021e+09	0,000129734718915872	P61201	COP9 signalosome complex subunit 2 OS=Homo sapiens OX=9606 GN=COPS2 PE=1 SV=1
-0.265274	-0.909955	-0.301292	-1.08716	-0.650078	-0.627454	1.39479	0.883435	1.12715	0.730391	1.31076	0.830231	-0.35021	-0.0216001	-0.603557	-0.557142	-0.729297	-0.173728		+	7.6895e+06	5.69436e+07	Q9BRJ2	39S ribosomal protein L45, mitochondrial OS=Homo sapiens OX=9606 GN=MRPL45 PE=1 SV=2
2.06524	1.43711	0.895783	1.37179	0.360525	0.186617	-0.296835	-0.702293	0.11908	0.126152	0.508501	-1.88867	0.239237	-0.623924	-1.7797	-1.23745	0.576067	-1.35723		+	0,00611026438493535	0,0119953280842803	O15230	Laminin subunit alpha-5 OS=Homo sapiens OX=9606 GN=LAMA5 PE=1 SV=8
-0.789096	-4.45969	-3.30943	-0.982878	NaN	NaN	-0.687077	0.87496	-1.70831	0.50534	-0.949621	1.17958	0.931341	1.61278	1.86802	2.18261	2.24506	1.48641		+	0,00040549905905284	0,00103925295076673	Q01581	Hydroxymethylglutaryl-CoA synthase, cytoplasmic OS=Homo sapiens OX=9606 GN=HMGCS1 PE=1 SV=2
0.482452	-0.82356	-2.17445	-1.29203	-0.518751	0.386899	1.43508	1.29567	1.52991	1.20795	1.50472	1.43032	-0.623029	-0.157121	-0.54742	-0.301528	-2.28302	-0.552104		+	0,000182524613859585	0,00050814944450455	P51116	Fragile X mental retardation syndrome-related protein 2 OS=Homo sapiens OX=9606 GN=FXR2 PE=1 SV=2
0.530899	0.419771	0.638183	0.534816	0.50922	0.416845	-4.64122e-05	-0.730616	-0.101756	-0.22473	-0.214236	-0.621552	-0.0366542	-0.0262076	-0.233641	-0.338011	-0.435759	-0.0865237	Met-loss+Acetyl [N-Term]	+	6.75227e+08	2.74373e+09	Q8NC56	LEM domain-containing protein 2 OS=Homo sapiens OX=9606 GN=LEMD2 PE=1 SV=1
0.311458	-0.0535926	0.256079	0.26697	0.0948783	0.118792	-1.25916	-1.82668	-0.598867	-1.0964	-4.01645	-2.26713	1.42446	1.63662	1.65129	1.85905	1.81458	1.6841		+	1.54458e+08	7.4711e+08	Q8NHP8	Putative phospholipase B-like 2 OS=Homo sapiens OX=9606 GN=PLBD2 PE=1 SV=2
0.721973	-0.20905	0.235431	0.0812941	0.42312	0.47152	0.642024	0.366218	0.768685	-0.0216646	0.400687	0.330329	-0.474095	-0.562932	-0.555196	-0.80153	-1.46278	-0.35403		+	6.49989e+09	0,000202611546286049	Q9UBI6	Guanine nucleotide-binding protein G(I)/G(S)/G(O) subunit gamma-12 OS=Homo sapiens OX=9606 GN=GNG12 PE=1 SV=3
2.32671	1.04863	2.00161	1.2984	1.43411	1.95343	0.757436	0.128111	0.69869	0.809892	0.270279	-3.98508	-1.56633	-1.08856	-1.40187	-1.37718	-1.29286	-2.01541		+	0,000851805324689525	0,00202791133034593	Q4G176	Malonate--CoA ligase ACSF3, mitochondrial OS=Homo sapiens OX=9606 GN=ACSF3 PE=1 SV=3
3.07305	2.87106	2.60951	2.9187	3.4592	3.16881	-0.936917	-2.31404	-2.66371	-2.27866	-0.999629	NaN	-1.57781	-1.47158	-1.70798	-2.35024	-0.794694	-1.00507		+	8931.44	1.52455e+06	P13164	Interferon-induced transmembrane protein 1 OS=Homo sapiens OX=9606 GN=IFITM1 PE=1 SV=3
-0.113384	-0.916637	-0.646268	-0.862899	-0.776787	-0.649862	0.109296	0.608945	0.724997	0.434825	0.267213	0.746522	0.276906	0.211222	0.293027	0.213727	-0.145501	0.22466		+	1.98734e+08	9.32699e+08	P62888	60S ribosomal protein L30 OS=Homo sapiens OX=9606 GN=RPL30 PE=1 SV=2
-0.259357	-1.65373	-0.66463	-1.05188	-0.786165	-0.529679	0.320569	0.0415661	0.549388	0.0867989	0.241143	-0.359463	0.838922	0.912111	0.730161	0.596948	0.124444	0.862859		+	1.61688e+09	5.95085e+09	Q9NR28	Diablo homolog, mitochondrial OS=Homo sapiens OX=9606 GN=DIABLO PE=1 SV=1
0.892769	-0.554772	0.104627	-0.0506905	0.259028	-0.692805	0.324819	-1.22465	-0.0776795	-0.315881	-0.488519	-1.5134	0.596101	0.683616	0.628265	0.536492	-0.325463	1.21814		+	0,0197726820250929	0,0348405847879377	O60341	Lysine-specific histone demethylase 1A OS=Homo sapiens OX=9606 GN=KDM1A PE=1 SV=2
-1.00922	-1.53031	-1.06209	-1.19962	-0.71135	-0.976589	0.713048	0.847823	0.905472	1.22676	0.762067	0.291485	0.283885	0.234477	0.410271	0.303004	0.0990416	0.41186		+	328865	4.32712e+06	O75340	Programmed cell death protein 6 OS=Homo sapiens OX=9606 GN=PDCD6 PE=1 SV=1
NaN	NaN	NaN	-4.51678	NaN	-3.91263	NaN	NaN	NaN	NaN	NaN	NaN	1.41507	1.63294	1.50491	0.982327	1.77828	1.11589	Met-loss+Acetyl [N-Term]	+	7.65273e+07	4.08115e+08	Q92506	(3R)-3-hydroxyacyl-CoA dehydrogenase OS=Homo sapiens OX=9606 GN=HSD17B8 PE=1 SV=2
-0.937855	NaN	NaN	-1.72731	NaN	-1.57257	1.12638	1.30086	1.72012	1.4046	0.89379	1.10981	-0.572301	-0.205127	-0.191211	-0.950553	-1.43329	0.034667		+	2.52083e+08	1.14538e+09	Q2NL82	Pre-rRNA-processing protein TSR1 homolog OS=Homo sapiens OX=9606 GN=TSR1 PE=1 SV=1
-0.538174	-0.999946	-0.911939	-0.893638	-0.830735	-1.03972	-1.06413	-0.639444	-0.366916	-0.333267	-0.399929	-0.824031	1.73642	1.68943	1.42611	1.2558	1.06493	1.66918	Met-loss+Acetyl [N-Term]	+	10093.6	27209.6	Q16799	Reticulon-1 OS=Homo sapiens OX=9606 GN=RTN1 PE=1 SV=1
-0.342794	-1.40629	-1.40037	-0.873692	-1.06114	-0.828663	0.276985	0.422653	0.523739	-0.121863	0.285139	0.713707	0.518595	0.699701	0.63561	0.609566	0.799641	0.549475		+	1.47558e+07	9.83945e+07	P33316	Deoxyuridine 5'-triphosphate nucleotidohydrolase, mitochondrial OS=Homo sapiens OX=9606 GN=DUT PE=1 SV=4
NaN	NaN	NaN	NaN	NaN	NaN	-2.48081	0.46864	-1.15115	-1.41692	0.0804642	-0.567624	0.403638	0.327739	1.3319	1.55147	0.416291	1.03635		+	0,00618463173828541	0,012130548764401	P29218	Inositol monophosphatase 1 OS=Homo sapiens OX=9606 GN=IMPA1 PE=1 SV=1
1.29513	1.05138	1.10953	0.945871	0.958448	0.929777	-0.497101	-0.0918559	0.00685893	-0.42069	0.0418607	-0.966583	-0.51725	-0.332497	-0.864876	-0.780012	-0.962303	-0.905691		+	3.18971e+06	2.7276e+07	P54709	Sodium/potassium-transporting ATPase subunit beta-3 OS=Homo sapiens OX=9606 GN=ATP1B3 PE=1 SV=1
1.105	-0.355206	0.979514	0.32017	0.656965	0.593678	-1.03616	-0.0798388	-0.701692	-0.813029	-0.604836	-0.0645647	NaN	NaN	NaN	NaN	NaN	NaN		+	0,00216661457060823	0,00469079481716895	P84095	Rho-related GTP-binding protein RhoG OS=Homo sapiens OX=9606 GN=RHOG PE=1 SV=1
-0.553765	-4.43015	-1.73094	-1.06447	-1.20761	-0.909387	1.11943	1.17286	1.23142	1.08368	1.21902	1.11396	0.512846	0.677502	0.663084	0.394783	-0.0617006	0.769428		+	9.09827e+09	0,000271640271036519	P61289	Proteasome activator complex subunit 3 OS=Homo sapiens OX=9606 GN=PSME3 PE=1 SV=1
0.0800572	-4.19556	0.379874	-0.314921	-0.149662	-1.9787	1.93531	1.39413	2.11626	1.98889	1.68231	1.30393	-0.357245	-0.0947828	-0.657943	-1.854	-0.421481	-0.856463		+	0,000936189610044814	0,00219919992880347	Q8NHH9	Atlastin-2 OS=Homo sapiens OX=9606 GN=ATL2 PE=1 SV=2
1.3101	0.435916	1.19316	-0.671612	0.657528	-0.0705058	0.486516	-0.204806	0.913293	1.26173	0.586034	0.0566113	-0.424094	0.170144	-1.30183	NaN	-2.68014	-1.71804		+	0,00583160522058287	0,0115119472128714	Q9BXY0	Protein MAK16 homolog OS=Homo sapiens OX=9606 GN=MAK16 PE=1 SV=2
0.943704	-0.344144	0.541792	0.384854	0.88421	0.382086	NaN	NaN	-3.69741	-3.7014	-2.69374	NaN	1.27915	1.49729	1.28022	1.12563	0.950528	1.16723		+	527080	6.2334e+06	Q9BQ69	ADP-ribose glycohydrolase MACROD1 OS=Homo sapiens OX=9606 GN=MACROD1 PE=1 SV=2
2.23057	1.08681	2.36728	2.53098	3.04916	2.49305	NaN	-0.474146	NaN	-1.96217	-1.69417	-0.321264	-1.62755	-0.914488	-2.0591	-0.509928	-2.34723	-1.84779		+	8.42647e+07	4.44022e+08	O43278	Kunitz-type protease inhibitor 1 OS=Homo sapiens OX=9606 GN=SPINT1 PE=1 SV=2
0.630616	0.400583	0.525839	0.603165	0.610261	0.453527	-0.258919	-0.509373	-0.10603	-0.121666	-0.030718	-0.749569	-0.242083	-0.148981	-0.317053	-0.282435	-0.137127	-0.320038		+	7.24037e+07	3.89412e+08	P00403	Cytochrome c oxidase subunit 2 OS=Homo sapiens OX=9606 GN=MT-CO2 PE=1 SV=1
-1.20682	-1.84938	-0.820276	-1.51513	-2.91912	NaN	-0.195452	0.931167	0.72557	1.4604	1.20626	0.700685	-0.0224116	0.998716	1.10015	0.539068	0.832506	0.0340612		+	2.0144e+08	7.16466e+09	P22059	Oxysterol-binding protein 1 OS=Homo sapiens OX=9606 GN=OSBP PE=1 SV=1
1.02788	0.337479	0.561322	0.342835	0.632923	0.643372	-0.313787	-0.814859	-0.674816	0.0797926	-0.263423	-1.2815	0.0722738	0.500969	0.375432	-0.308534	-1.47622	0.558867	Met-loss+Acetyl [N-Term]	+	0,00899185753496851	0,017061374318496	Q9Y6M9	NADH dehydrogenase [ubiquinone] 1 beta subcomplex subunit 9 OS=Homo sapiens OX=9606 GN=NDUFB9 PE=1 SV=3
0.0209695	0.158967	-0.130118	-0.20576	0.122	0.0126926	0.890267	0.80325	0.948661	0.955819	1.22332	1.27861	-1.92057	-0.456559	-0.984809	-0.411883	-0.167504	-2.13735		+	1.80197e+09	6.52458e+09	Q9NZL9	Methionine adenosyltransferase 2 subunit beta OS=Homo sapiens OX=9606 GN=MAT2B PE=1 SV=1
2.05341	1.44418	1.63043	1.0972	1.63513	1.68443	0.496041	0.350732	0.524167	0.200896	-0.310319	-0.327027	-3.00202	-2.14869	-2.31918	NaN	-1.17838	-1.83099		+	1.32159e+06	1.30141e+07	Q8NBJ5	Procollagen galactosyltransferase 1 OS=Homo sapiens OX=9606 GN=COLGALT1 PE=1 SV=1
0.248048	-0.313198	-1.0303	-0.457515	-0.828459	-1.17405	0.271775	0.446253	0.166891	-0.401006	0.338211	-0.529165	0.477558	1.04339	0.325446	0.479853	0.155718	0.780552		+	0,00132110770465973	0,00300752686009304	Q69YN4	Protein virilizer homolog OS=Homo sapiens OX=9606 GN=VIRMA PE=1 SV=2
0.228526	-0.535108	-0.769697	-0.351755	-0.532454	-0.585531	1.11828	0.784243	0.853474	0.799063	1.19471	0.978321	-0.337335	-0.122021	-0.412758	-0.762403	-1.19798	-0.349575		+	8.05894e+07	4.27749e+08	P61916	NPC intracellular cholesterol transporter 2 OS=Homo sapiens OX=9606 GN=NPC2 PE=1 SV=1
-0.77481	-1.97099	NaN	-0.924071	NaN	-1.94756	-1.15477	1.15	0.46034	-0.405857	-0.148682	0.796055	0.53746	1.23319	1.19215	0.139332	0.623087	1.19512		+	0,000725417450725959	0,00174962932332759	Q9Y3A5	Ribosome maturation protein SBDS OS=Homo sapiens OX=9606 GN=SBDS PE=1 SV=4
0.703693	NaN	-0.4888	1.14331	0.740451	-0.639017	0.729866	1.40457	1.70372	1.06817	0.499407	-0.148691	-2.11418	NaN	-1.97866	NaN	NaN	-2.62385		+	0,000143147077596461	0,000408029161865863	Q9NRL2	Bromodomain adjacent to zinc finger domain protein 1A OS=Homo sapiens OX=9606 GN=BAZ1A PE=1 SV=2
0.556556	NaN	-0.0653056	-0.390854	0.275066	-0.407986	0.697794	0.461699	1.25471	0.959065	0.715117	-0.943338	-0.195564	-0.0458125	-1.01127	-1.16384	-0.54093	-0.155111		+	0,026101618811671	0,044988404197426	Q96JJ7	Protein disulfide-isomerase TMX3 OS=Homo sapiens OX=9606 GN=TMX3 PE=1 SV=2
-2.35284	-1.773	-1.81594	-2.00697	-2.16627	-2.49692	0.527566	1.08544	0.378857	0.505633	0.263976	1.12296	0.806588	0.709212	0.63386	1.88555	3.06048	1.63182		+	1.03999e+07	7.36825e+07	Q9UH65	Switch-associated protein 70 OS=Homo sapiens OX=9606 GN=SWAP70 PE=1 SV=1
NaN	NaN	NaN	NaN	NaN	NaN	-0.377486	-0.232267	-0.904702	-1.66041	-0.400636	0.319877	0.495778	0.132418	0.71987	0.870044	0.6785	0.359015		+	0,0043489346383382	0,00883983449935319	Q9BRP8	Partner of Y14 and mago OS=Homo sapiens OX=9606 GN=PYM1 PE=1 SV=1
1.1479	-0.0552849	1.25755	0.395681	0.650391	0.695852	1.30737	1.2138	1.3613	1.24476	1.31586	0.116224	-1.65907	-2.76456	-1.76814	-1.67289	-0.805069	-1.98167		+	2.28672e+07	1.42791e+08	O43464	Serine protease HTRA2, mitochondrial OS=Homo sapiens OX=9606 GN=HTRA2 PE=1 SV=2
-0.460957	-0.974012	-0.867695	-0.542089	-0.549302	-0.15008	-0.108974	0.957543	-0.239157	0.657765	0.431771	0.824576	-0.430805	0.0577147	0.344757	0.58384	0.162861	0.302244	Acetyl [N-Term]	+	0,00111436566345857	0,00257264261000018	P04080	Cystatin-B OS=Homo sapiens OX=9606 GN=CSTB PE=1 SV=2
-2.92836	NaN	NaN	NaN	-2.29536	NaN	0.0452904	0.798691	-0.660968	0.495762	0.0246472	0.564372	0.214098	0.238251	1.39108	1.14609	1.08837	-0.121961		+	6.97729e+09	0,00021510875174391	Q9BT78	COP9 signalosome complex subunit 4 OS=Homo sapiens OX=9606 GN=COPS4 PE=1 SV=1
3.0133	2.63659	2.95717	2.80964	2.01938	2.79507	-1.859	-0.860703	-1.52505	-0.919129	-3.00009	-0.729468	NaN	-4.2511	-3.08661	NaN	NaN	NaN	Met-loss [N-Term]	+	1.39316e+07	9.44658e+07	P05161	Ubiquitin-like protein ISG15 OS=Homo sapiens OX=9606 GN=ISG15 PE=1 SV=5
-1.18058	-0.631304	-0.917929	-0.867195	-0.491151	-0.713824	0.0490719	0.758852	0.353643	0.569589	0.378486	0.645366	0.0863759	0.43754	0.434896	0.319931	0.238876	0.529352		+	8.39115e+06	6.16234e+07	O94979	Protein transport protein Sec31A OS=Homo sapiens OX=9606 GN=SEC31A PE=1 SV=3
-0.11694	-0.928384	-1.94873	-0.687917	-1.55405	-0.5832	1.64184	2.09077	1.72188	1.59371	1.96425	2.28678	-1.26074	-1.53634	-1.44894	-0.647453	-0.142017	-0.444528		+	1.17787e+07	8.1748e+07	Q9BTT0	Acidic leucine-rich nuclear phosphoprotein 32 family member E OS=Homo sapiens OX=9606 GN=ANP32E PE=1 SV=1
1.23825	0.47354	0.67944	1.3311	0.95738	1.24847	-0.0692702	0.0715264	-0.0713302	0.150128	0.292928	0.30848	-1.22138	-1.55283	-0.422561	-1.58092	-0.969159	-0.863803		+	9.5611e+06	6.92944e+07	Q9UL46	Proteasome activator complex subunit 2 OS=Homo sapiens OX=9606 GN=PSME2 PE=1 SV=4
-0.253767	-1.10877	-0.479654	-0.33451	-0.576859	-0.340841	0.773444	0.70522	0.589276	0.517199	0.781342	0.84521	-0.140518	-0.00277275	0.139418	-0.211412	-0.613407	-0.288597		+	1.04585e+08	5.35769e+07	P49721	Proteasome subunit beta type-2 OS=Homo sapiens OX=9606 GN=PSMB2 PE=1 SV=1
1.77243	1.39763	1.68246	1.1621	1.60416	1.69179	-0.218641	-0.743373	-0.137044	-1.28544	0.507333	0.0186354	-1.24556	-1.26096	-2.03046	-1.11159	-1.00123	-0.802226		+	8.16211e+06	6.02416e+07	P53985	Monocarboxylate transporter 1 OS=Homo sapiens OX=9606 GN=SLC16A1 PE=1 SV=3
-0.752491	-1.1942	-1.01285	-0.75039	-1.37203	-1.38669	1.0471	1.22071	1.08343	0.894408	1.17074	1.43075	-0.0270165	-0.45914	0.0438949	0.492499	-0.0484151	-0.380301		+	280505	3.78083e+06	O00303	Eukaryotic translation initiation factor 3 subunit F OS=Homo sapiens OX=9606 GN=EIF3F PE=1 SV=1
-0.760206	-0.82278	-0.884593	-1.06457	-0.855576	-0.866937	0.416869	0.340434	0.275504	0.332925	0.0768518	0.0603189	0.503886	0.525159	0.592988	0.568568	0.956336	0.604825	Met-loss+Acetyl [N-Term]	+	2961.16	105575	Q9UNS2	COP9 signalosome complex subunit 3 OS=Homo sapiens OX=9606 GN=COPS3 PE=1 SV=3
1.01285	0.678036	0.960751	0.514637	0.794139	0.794182	-0.104883	-0.233791	-0.0539302	0.0936509	-0.264334	-1.14705	-0.98703	-0.303261	-0.546835	-0.487953	-0.31135	-0.407833		+	6.07876e+08	2.4976e+09	Q92544	Transmembrane 9 superfamily member 4 OS=Homo sapiens OX=9606 GN=TM9SF4 PE=1 SV=2
-0.333611	-1.50057	-0.914301	-1.11232	-1.4459	-2.57228	-0.30312	0.711601	0.066452	0.528734	0.396635	0.641203	0.772476	1.21596	0.931122	1.03137	0.932293	0.95426		+	2.55085e+08	1.15546e+09	P21281	V-type proton ATPase subunit B, brain isoform OS=Homo sapiens OX=9606 GN=ATP6V1B2 PE=1 SV=3
1.61973	0.142414	0.720064	0.129955	0.903939	0.515768	1.47642	0.656223	0.82432	1.01344	1.01462	-1.14491	-0.740769	-1.04762	-0.948405	-1.94499	-2.00052	-1.18967		+	0,000178408358970609	0,000497944037253196	Q9P0J1	[Pyruvate dehydrogenase [acetyl-transferring]]-phosphatase 1, mitochondrial OS=Homo sapiens OX=9606 GN=PDP1 PE=1 SV=3
1.45851	-0.873768	1.32648	1.63685	1.69067	0.338291	0.107575	-1.2191	0.626604	0.524777	-0.915533	-0.0445115	-0.210128	-0.820497	-0.166774	-0.231105	-1.9424	-1.28594		+	0,0101656497586338	0,0191243989714553	Q8WWQ0	PH-interacting protein OS=Homo sapiens OX=9606 GN=PHIP PE=1 SV=2
-1.20678	NaN	NaN	-3.1714	-2.43727	-3.1528	-0.124162	1.05679	0.394564	0.325156	0.857886	0.980759	0.896443	1.29331	1.08116	1.22502	0.77492	1.20641	Met-loss+Acetyl [N-Term]	+	3.46768e+07	2.03801e+08	Q96HC4	PDZ and LIM domain protein 5 OS=Homo sapiens OX=9606 GN=PDLIM5 PE=1 SV=5
-1.4625	-0.851964	-1.10784	-0.954671	-1.62124	-0.77891	0.554931	0.874526	0.599754	0.202335	0.794578	1.53909	0.438276	0.555665	0.559917	0.443599	-0.0975597	0.312017		+	3.24208e+07	1.92135e+08	E9PAV3	Nascent polypeptide-associated complex subunit alpha, muscle-specific form OS=Homo sapiens OX=9606 GN=NACA PE=1 SV=1
-0.133719	NaN	-1.18172	-0.358189	NaN	-1.21107	1.40177	0.846264	1.52515	1.28615	1.55601	1.31125	-1.80177	NaN	NaN	-0.744144	NaN	-2.49597		+	2.29702e+09	8.08531e+09	Q9Y2L1	Exosome complex exonuclease RRP44 OS=Homo sapiens OX=9606 GN=DIS3 PE=1 SV=2
-0.505992	NaN	-3.03335	-2.04037	-0.99917	-2.93576	1.48483	1.49672	0.776054	2.40159	0.675058	2.29888	-0.244778	0.146021	0.203617	0.139909	0.510633	-0.373886	Met-loss+Acetyl [N-Term]	+	1.56645e+09	5.79611e+09	Q96G03	Phosphoglucomutase-2 OS=Homo sapiens OX=9606 GN=PGM2 PE=1 SV=4
-1.35377	-1.11339	-1.1246	-1.21313	-1.53105	-0.702626	0.168847	0.676461	-0.172091	-0.47856	-0.066533	0.921689	0.981755	0.877309	0.867087	1.04696	1.14033	1.07532		+	8.75828e+06	6.3895e+07	O75347	Tubulin-specific chaperone A OS=Homo sapiens OX=9606 GN=TBCA PE=1 SV=3
1.48607	1.02941	1.49289	0.999183	1.23054	1.29553	-1.43984	-1.13554	-0.733273	-1.93376	-1.1866	-1.10462	NaN	NaN	NaN	NaN	NaN	NaN		+	9.54367e+06	6.92817e+06	Q01650	Large neutral amino acids transporter small subunit 1 OS=Homo sapiens OX=9606 GN=SLC7A5 PE=1 SV=2
0.789281	-0.531385	0.461928	0.171339	0.665599	0.0432324	0.979779	0.52866	0.900538	0.237145	0.729992	-0.369562	-0.868396	-0.617611	-0.867509	-0.845857	-0.758661	-0.648513		+	0,000166969397226793	0,000468220919725358	Q13586	Stromal interaction molecule 1 OS=Homo sapiens OX=9606 GN=STIM1 PE=1 SV=3
-1.16334	-2.44292	-1.24582	-1.03557	-3.73424	-2.56787	1.11105	1.68282	1.42065	1.12541	1.17283	1.91516	0.0333431	0.737565	0.439635	0.588742	1.24612	0.716452		+	7.88613e+07	4.1955e+08	P11766	Alcohol dehydrogenase class-3 OS=Homo sapiens OX=9606 GN=ADH5 PE=1 SV=4
1.02452	0.501427	1.05604	1.14421	1.00751	0.569091	-0.346851	-0.130279	-0.290426	0.171302	-0.0269807	-1.00706	-0.321901	-0.119319	-0.946445	-0.740655	-1.33368	-0.21051		+	2.29296e+09	8.07744e+09	Q9BSC4	Nucleolar protein 10 OS=Homo sapiens OX=9606 GN=NOL10 PE=1 SV=1
-0.0756012	-1.15669	-0.188067	-0.781128	-0.019424	-0.253272	-0.527079	-0.675541	-0.172152	-0.0459123	-0.672984	-0.862305	1.16473	1.00835	0.813245	0.647993	0.797845	0.997995	Met-loss+Acetyl [N-Term]	+	3.61262e+08	1.5689e+09	O95197	Reticulon-3 OS=Homo sapiens OX=9606 GN=RTN3 PE=1 SV=2
2.67543	1.62739	1.29244	1.98656	2.30328	1.77398	-1.81233	-1.52443	-0.152566	-2.12974	-1.32942	-1.14372	-1.15271	NaN	NaN	NaN	NaN	-2.41417		+	2.84847e+08	1.26818e+09	Q02809	Procollagen-lysine,2-oxoglutarate 5-dioxygenase 1 OS=Homo sapiens OX=9606 GN=PLOD1 PE=1 SV=2
-0.561863	-1.06649	-1.32925	-0.358939	-1.3951	-0.525281	-0.120807	0.417421	-0.455842	0.0100909	-0.0945138	-0.400424	0.904023	1.13264	1.37395	1.47421	-0.0291356	1.02532		+	1.19671e+09	4.56484e+09	P00492	Hypoxanthine-guanine phosphoribosyltransferase OS=Homo sapiens OX=9606 GN=HPRT1 PE=1 SV=2
-0.263437	-0.648101	-0.266974	-1.0186	-0.32613	-0.6274	0.202525	0.427112	0.436368	0.238921	0.188876	0.503402	0.21716	0.0209628	0.171903	0.110021	0.495048	0.138345	Met-loss [N-Term];Met-loss+Acetyl [N-Term]	+	7.92091e+08	3.17195e+09	P40429	60S ribosomal protein L13a OS=Homo sapiens OX=9606 GN=RPL13A PE=1 SV=2
-0.0998451	-0.615473	-0.660143	-0.596947	-0.727527	-0.736948	0.317909	0.494209	0.460707	0.257089	0.323145	0.56401	0.231706	0.379007	0.455963	0.0753248	-0.292549	0.170362		+	3.24589e+07	1.41799e+09	P61353	60S ribosomal protein L27 OS=Homo sapiens OX=9606 GN=RPL27 PE=1 SV=2
0.611541	0.434391	0.831734	0.597641	0.540828	0.631232	-0.846309	-0.944067	-0.555586	-0.57283	-1.02663	-1.37666	0.486702	0.699293	0.113943	0.240137	-0.0738141	0.208445		+	750765	5.59719e+07	Q9BYD1	39S ribosomal protein L13, mitochondrial OS=Homo sapiens OX=9606 GN=MRPL13 PE=1 SV=1
-0.277992	-0.687747	-0.461718	-0.498217	-0.655801	-0.374043	0.119672	0.581125	0.251346	0.111528	0.0678	0.609863	0.170816	0.232696	0.183866	0.157758	0.244222	0.224826		+	1.25844e+08	6.25117e+08	P62266	40S ribosomal protein S23 OS=Homo sapiens OX=9606 GN=RPS23 PE=1 SV=3
-4.08284	-3.37542	NaN	NaN	-3.74603	NaN	NaN	NaN	-4.33287	NaN	NaN	NaN	2.66013	1.94918	2.27967	3.04017	2.796	2.81201		+	7.40065e+06	5.53609e+07	Q03154	Aminoacylase-1 OS=Homo sapiens OX=9606 GN=ACY1 PE=1 SV=1
-2.855	-1.68028	-3.24399	-1.59183	-1.86758	-1.59201	1.30444	1.57984	0.746683	0.149011	1.22792	1.91985	0.943309	0.994819	1.30712	0.873912	1.21739	0.566406		+	5.20609e+06	4.11002e+07	P23588	Eukaryotic translation initiation factor 4B OS=Homo sapiens OX=9606 GN=EIF4B PE=1 SV=2
1.51331	0.670391	0.981963	1.00772	0.429393	0.587864	0.511246	0.769108	0.939906	0.461876	-0.260626	-0.769498	NaN	-1.32882	-2.28085	-2.36757	-0.0235859	-0.841831		+	0,000367984788923912	0,000955852380630207	Q13190	Syntaxin-5 OS=Homo sapiens OX=9606 GN=STX5 PE=1 SV=2
-0.639771	-0.595443	-0.753919	-0.76111	-0.614235	-0.707383	1.53639	1.12918	1.20062	1.41456	1.50168	0.924741	-0.557094	-0.537006	-0.623414	-0.483762	-0.828782	-0.605256	Acetyl [N-Term]	+	105.845	8611.39	O75915	PRA1 family protein 3 OS=Homo sapiens OX=9606 GN=ARL6IP5 PE=1 SV=1
0.860408	1.17576	1.20121	0.357941	0.0858227	1.05065	0.224131	-0.329849	0.0766627	-0.639034	-0.494916	-2.87569	0.220828	0.224618	-0.894111	0.187668	-0.583646	0.151547		+	0,0147796098194457	0,026878097495586	P42696	RNA-binding protein 34 OS=Homo sapiens OX=9606 GN=RBM34 PE=1 SV=2
NaN	NaN	NaN	NaN	NaN	NaN	0.512893	1.56685	0.945581	1.09465	0.872097	0.897297	-1.69252	NaN	-1.69198	-1.30674	-1.19812	NaN		+	2.06197e+08	9.60589e+08	P63151	Serine/threonine-protein phosphatase 2A 55 kDa regulatory subunit B alpha isoform OS=Homo sapiens OX=9606 GN=PPP2R2A PE=1 SV=1
-0.95745	-0.435604	-1.09678	-0.649788	-0.871917	-0.82448	0.589409	1.0246	0.912088	0.690572	0.661117	1.0098	-0.108229	-0.150118	0.0362183	-0.0796188	0.634679	-0.384495	Met-loss+Acetyl [N-Term]	+	1.04731e+07	7.3964e+07	P60228	Eukaryotic translation initiation factor 3 subunit E OS=Homo sapiens OX=9606 GN=EIF3E PE=1 SV=1
-0.610221	-0.351353	-0.321692	-0.298602	-0.992166	-0.484679	-0.135235	0.381391	0.286672	0.389801	-0.146407	-0.604811	0.530679	0.234886	0.572321	0.549438	0.975189	0.0247894		+	0,000464379536077212	0,00117048000512962	P35270	Sepiapterin reductase OS=Homo sapiens OX=9606 GN=SPR PE=1 SV=1
0.861381	0.0456816	1.30352	0.664485	0.305	0.993499	-0.723357	0.432114	0.175074	-0.119197	-0.385085	-0.557168	0.704425	-0.0597909	-0.0846532	-1.70695	-1.42739	-0.421583		+	0,0151206649773684	0,027430635972485	Q14137	Ribosome biogenesis protein BOP1 OS=Homo sapiens OX=9606 GN=BOP1 PE=1 SV=2
1.60265	1.08653	1.65945	1.17981	1.83083	1.36778	0.510928	0.174813	1.01056	0.702443	0.583277	-0.00613721	-2.07138	-1.6832	-2.709	-1.87209	-1.54836	-1.8189		+	17083.2	404967	P62070	Ras-related protein R-Ras2 OS=Homo sapiens OX=9606 GN=RRAS2 PE=1 SV=1
-2.05028	-1.71137	NaN	-1.50784	NaN	NaN	-2.31534	-2.09766	NaN	NaN	-1.96616	NaN	1.87271	2.07072	2.17743	1.97465	1.26763	2.28551		+	1.6483e+06	1.5705e+07	Q14938	Nuclear factor 1 X-type OS=Homo sapiens OX=9606 GN=NFIX PE=1 SV=2
0.255414	NaN	-3.69796	-0.786613	-1.16532	-1.01952	0.156687	0.353134	-0.890219	0.00179863	-0.116772	-0.0716305	1.86434	1.61045	1.87942	0.434183	-0.377956	1.57057		+	0,00405696977952647	0,00826537483653757	Q14241	Elongin-A OS=Homo sapiens OX=9606 GN=ELOA PE=1 SV=2
-0.846262	-1.37915	-0.0684649	-0.713425	-0.192733	-2.24463	0.0954736	0.110437	0.676372	-0.247851	0.570386	0.0481504	0.614995	0.465721	0.73993	0.868991	0.515872	0.986181		+	0,000269075623973313	0,000724913670680083	Q06587	E3 ubiquitin-protein ligase RING1 OS=Homo sapiens OX=9606 GN=RING1 PE=1 SV=2
-0.41871	-1.10213	-0.465088	-0.441069	-0.255706	-0.440888	0.554332	0.302196	0.482997	0.418724	0.23686	-0.385889	0.439025	0.0790325	0.154115	0.26505	0.276104	0.301042	Met-loss+Acetyl [N-Term]	+	0,000150701188918075	0,000427631550838773	Q9NPJ3	Acyl-coenzyme A thioesterase 13 OS=Homo sapiens OX=9606 GN=ACOT13 PE=1 SV=1
0.351651	-0.323395	0.368942	-0.389555	0.138318	-0.206423	-0.464867	-0.601948	-0.555349	-0.63261	-0.314443	-0.772779	0.852188	0.660439	0.536999	0.437279	0.397318	0.518234		+	2.70551e+08	1.21432e+09	Q13595	Transformer-2 protein homolog alpha OS=Homo sapiens OX=9606 GN=TRA2A PE=1 SV=1
-0.107035	-0.618192	-0.257329	-0.387425	-0.625128	-0.434981	0.12316	0.374873	0.233247	0.326768	0.132346	0.339152	0.153131	0.14532	0.137618	0.0447341	0.405316	0.0144225		+	4.31473e+08	1.84661e+09	Q07020	60S ribosomal protein L18 OS=Homo sapiens OX=9606 GN=RPL18 PE=1 SV=2
0.195601	0.511696	0.200714	0.298265	0.310515	0.326011	-0.696022	-0.281674	-0.247225	-0.450627	-0.541615	-0.527464	0.401077	0.114719	-0.018391	0.255779	0.232862	-0.0842212	Met-loss+Acetyl [N-Term]	+	1.12713e+08	5.6884e+08	Q96A72	Protein mago nashi homolog 2 OS=Homo sapiens OX=9606 GN=MAGOHB PE=1 SV=1
3.06316	2.62314	2.89162	2.85936	3.21083	2.93423	0.829482	-0.25044	0.541285	0.292874	-0.260257	-0.85145	-3.45232	-4.67108	NaN	-4.91547	NaN	-4.84496		+	506.515	162268	O15533	Tapasin OS=Homo sapiens OX=9606 GN=TAPBP PE=1 SV=1
NaN	NaN	NaN	NaN	NaN	NaN	-1.32102	-0.949688	-1.64267	-1.49676	NaN	-1.9349	1.03737	0.483335	1.34135	1.5084	1.54215	1.43244		+	1.16273e+08	5.82153e+08	O43813	Glutathione S-transferase LANCL1 OS=Homo sapiens OX=9606 GN=LANCL1 PE=1 SV=1
0.400243	-0.60205	-0.0516715	0.25203	0.133256	-0.648815	-0.309091	-0.405673	-0.0341067	-0.373338	-0.433763	-0.412412	0.557227	0.581011	0.366362	0.184111	0.462374	0.334305		+	0,00130911998614566	0,00298330899935566	Q13427	Peptidyl-prolyl cis-trans isomerase G OS=Homo sapiens OX=9606 GN=PPIG PE=1 SV=2
-0.563349	-0.88252	-0.711416	-0.488884	-0.775521	-0.464832	0.420939	0.63679	0.499958	0.688302	0.341147	0.545111	0.00881428	0.297619	0.231722	0.172944	0.113427	-0.070251		+	225735	3.13955e+06	P46776	60S ribosomal protein L27a OS=Homo sapiens OX=9606 GN=RPL27A PE=1 SV=2
-1.4232	-2.03858	-1.368	NaN	-0.244174	-0.85821	1.4555	1.55073	1.11818	1.36806	1.21881	1.20767	-0.824244	0.416412	0.299635	-0.859369	NaN	-1.01922	Acetyl [N-Term]	+	1.20368e+08	4.58351e+09	Q92890	Ubiquitin recognition factor in ER-associated degradation protein 1 OS=Homo sapiens OX=9606 GN=UFD1 PE=1 SV=3
-0.623961	-0.866571	-1.79432	-0.942647	-1.66653	-0.520726	-0.0865872	0.818084	-0.177163	-0.545165	0.259978	1.37696	0.773013	0.53583	0.872252	0.955739	0.841344	0.790463	Met-loss+Acetyl [N-Term]	+	5.09807e+09	0,000163678645808089	P16949	Stathmin OS=Homo sapiens OX=9606 GN=STMN1 PE=1 SV=3
-0.308806	-1.08424	-2.35463	-1.01061	-1.12121	-0.225851	0.878157	1.48865	0.707694	0.383912	0.839554	1.80738	NaN	NaN	NaN	NaN	NaN	NaN		+	0,000319501265959594	0,000843796354126263	Q14847	LIM and SH3 domain protein 1 OS=Homo sapiens OX=9606 GN=LASP1 PE=1 SV=2
0.641067	0.381748	0.415516	0.333937	0.0379364	0.362911	-0.651968	0.217512	-0.343464	-2.07689e-05	-0.246717	0.227856	-0.220287	-0.142034	-0.325039	-0.196558	-0.283314	-0.209083		+	0,00103495223205425	0,00240184977318206	Q14019	Coactosin-like protein OS=Homo sapiens OX=9606 GN=COTL1 PE=1 SV=3
-1.31007	NaN	-3.47321	-2.31047	NaN	NaN	0.160754	0.67776	0.312362	-0.0272474	0.26662	0.714217	0.876647	0.613629	0.835139	1.01621	0.736047	0.911613		+	2.56337e+08	1.15994e+09	P61923	Coatomer subunit zeta-1 OS=Homo sapiens OX=9606 GN=COPZ1 PE=1 SV=1
-1.3803	-1.21796	-0.655672	-1.23293	-1.83803	-1.12099	0.294569	0.0437298	1.20777	1.26874	0.291258	-0.905231	0.966766	0.915831	0.794785	0.717674	1.08342	0.766571		+	1.10017e+09	4.25905e+09	Q8TB36	Ganglioside-induced differentiation-associated protein 1 OS=Homo sapiens OX=9606 GN=GDAP1 PE=1 SV=3
-1.34312	-0.255895	-1.37315	-0.677098	-1.09534	-0.508014	0.941222	1.06778	1.18147	1.0313	1.08444	1.14751	-0.885472	0.0703458	-0.734985	-0.0117351	0.342236	0.0184983		+	1.30937e+08	6.45341e+08	O15372	Eukaryotic translation initiation factor 3 subunit H OS=Homo sapiens OX=9606 GN=EIF3H PE=1 SV=1
1.28092	1.05593	1.08177	1.00222	1.0533	0.803512	1.02944	1.20523	1.3342	0.788425	1.06107	-0.473496	-0.816111	-1.33597	-3.08482	-2.09175	-0.805308	-3.08855		+	5.45526e+08	2.2774e+09	O00186	Syntaxin-binding protein 3 OS=Homo sapiens OX=9606 GN=STXBP3 PE=1 SV=2
-2.90678	-2.34158	-0.969849	-2.30156	-2.34332	-0.324202	1.43361	1.86241	1.33478	1.40111	1.6331	1.85114	0.0158019	0.122549	0.744987	0.852117	0.0607771	-0.125079		+	4.38563e+07	2.50179e+08	Q13155	Aminoacyl tRNA synthase complex-interacting multifunctional protein 2 OS=Homo sapiens OX=9606 GN=AIMP2 PE=1 SV=2
-0.173801	NaN	-0.979449	-1.22119	NaN	-0.722338	0.734302	0.959535	1.11509	0.956335	0.829778	0.433647	-0.53069	-0.237507	-0.54678	0.0624233	-0.392931	-0.286416		+	2.35144e+08	1.07598e+09	Q13616	Cullin-1 OS=Homo sapiens OX=9606 GN=CUL1 PE=1 SV=2
1.04555	-0.152986	1.01645	0.180603	0.0233396	0.75681	-0.589544	-1.20905	-0.694071	-0.551052	-1.08705	-0.937004	-0.0555951	0.94813	0.361176	0.514466	-0.177036	0.606865		+	9.49438e+09	0,000281331574984094	Q9HD33	39S ribosomal protein L47, mitochondrial OS=Homo sapiens OX=9606 GN=MRPL47 PE=1 SV=2
1.41214	1.14599	1.48582	1.32149	1.17635	1.17126	0.0988742	0.101447	0.0121757	-0.815179	-0.0608643	0.0738479	-0.460746	-2.77139	-0.514172	-1.85768	0.539706	-2.05906		+	0,000167017505181382	0,000468220919725358	O60282	Kinesin heavy chain isoform 5C OS=Homo sapiens OX=9606 GN=KIF5C PE=1 SV=1
-0.375411	-0.273767	-1.74823	0.744083	NaN	-1.87312	-1.05202	-0.0233459	-0.500832	NaN	-0.500492	-1.74089	1.37344	1.51111	0.099556	1.48914	1.21838	1.6524	Met-loss+Acetyl [N-Term]	+	0,0013742250606526	0,00311242263993091	Q92785	Zinc finger protein ubi-d4 OS=Homo sapiens OX=9606 GN=DPF2 PE=1 SV=2
-0.109404	-0.627183	-1.07865	-0.112049	-0.167933	-0.181846	1.89251	1.82176	2.05796	1.89188	1.87517	1.21819	-1.25339	NaN	-3.10346	-2.08067	0.542489	-2.58538		+	1.97297e+09	7.03426e+09	P04062	Lysosomal acid glucosylceramidase OS=Homo sapiens OX=9606 GN=GBA PE=1 SV=3
1.43923	0.529342	1.20344	0.502467	1.58309	0.774243	0.950837	0.464852	0.970428	0.53209	0.872018	0.982232	-2.89544	-2.81309	-3.11188	NaN	-1.98387	NaN		+	401606	4.9595e+06	Q99653	Calcineurin B homologous protein 1 OS=Homo sapiens OX=9606 GN=CHP1 PE=1 SV=3
2.71323	1.14099	0.160919	1.46441	1.56954	0.170023	-1.45555	-0.44878	-0.232317	-1.23607	-1.23061	NaN	0.0927429	-1.77343	-1.87559	NaN	NaN	0.940485		+	0,00761146469095804	0,0146496671304856	Q9BTT6	Leucine-rich repeat-containing protein 1 OS=Homo sapiens OX=9606 GN=LRRC1 PE=1 SV=1
1.40277	0.693812	1.0071	1.17149	0.882845	1.18974	-0.56648	-1.49746	-0.768506	-1.11877	-0.808457	-1.6742	0.0354222	0.00285043	-0.0713302	-0.151715	0.0515527	0.219334		+	1.51089e+06	1.44581e+07	Q92520	Protein FAM3C OS=Homo sapiens OX=9606 GN=FAM3C PE=1 SV=1
0.324832	-0.133509	-0.147034	0.493398	0.0356376	0.0208547	-1.52494	-1.22699	-0.77569	-0.847721	-1.18923	-1.72155	1.04375	1.70955	0.945627	0.850231	1.15504	0.987741		+	803951	8.77597e+06	Q8IXT5	RNA-binding protein 12B OS=Homo sapiens OX=9606 GN=RBM12B PE=1 SV=2
1.29832	0.911337	1.50149	1.11636	1.11064	1.23011	-0.231086	-0.881204	-0.119337	-1.24749	0.30065	-1.21354	-1.1334	-0.535758	-0.935367	0.316521	-0.549638	-0.938604		+	1.11786e+09	4.32e+09	Q86X29	Lipolysis-stimulated lipoprotein receptor OS=Homo sapiens OX=9606 GN=LSR PE=1 SV=4
0.0388391	-0.468993	-0.321397	-0.325612	-0.238503	-0.51642	0.370189	0.203889	0.436526	-0.478717	0.110083	0.182849	0.173226	0.187995	0.0891502	-0.0210011	0.298907	0.278991		+	0,00449063997173258	0,00911948521590709	Q9GZT3	SRA stem-loop-interacting RNA-binding protein, mitochondrial OS=Homo sapiens OX=9606 GN=SLIRP PE=1 SV=1
0.934473	0.632613	1.10666	0.398917	0.79162	0.671269	-0.314195	-0.602783	-0.500951	0.181561	-1.02007	-3.22587	0.338895	0.386666	0.192149	-0.194221	0.493062	-0.269786		+	0,0042054830827032	0,00856005557487609	O00566	U3 small nucleolar ribonucleoprotein protein MPP10 OS=Homo sapiens OX=9606 GN=MPHOSPH10 PE=1 SV=2
-1.27277	-1.0845	-3.41151	-1.74088	-2.33543	-1.08952	0.550779	1.18847	0.605632	0.122251	0.334177	1.38804	1.00391	0.928052	1.106	1.4337	1.16101	1.1126	Met-loss+Acetyl [N-Term]	+	8.0596e+07	4.27749e+08	O14737	Programmed cell death protein 5 OS=Homo sapiens OX=9606 GN=PDCD5 PE=1 SV=3
1.18634	-0.429946	0.43716	0.249251	1.00738	-0.238625	0.317773	-2.26726	-0.93267	-0.639485	-1.03894	-4.25684	1.46674	1.43143	1.41811	0.265967	0.446027	1.57758		+	0,00213157463817717	0,00462625992900406	Q7Z3K3	Pogo transposable element with ZNF domain OS=Homo sapiens OX=9606 GN=POGZ PE=1 SV=2
1.08462	0.130264	0.0910256	0.279002	0.617453	0.288259	-0.486651	-0.909379	-0.554559	-1.58868	-1.36696	-2.21865	1.00845	0.805068	0.829919	0.895551	-0.195674	1.29093	Acetyl [N-Term]	+	2.53403e+09	8.78663e+09	Q9Y5L4	Mitochondrial import inner membrane translocase subunit Tim13 OS=Homo sapiens OX=9606 GN=TIMM13 PE=1 SV=1
-0.426873	-2.00514	-0.499238	-0.928934	-1.15919	-0.866567	1.34331	1.56988	1.29864	0.850504	1.01452	1.57994	-0.0613169	-0.0443243	-0.282102	-0.746221	-0.559843	-0.0770544	Met-loss+Acetyl [N-Term]	+	3.00212e+06	1.80523e+08	Q8N8S7	Protein enabled homolog OS=Homo sapiens OX=9606 GN=ENAH PE=1 SV=2
0.697251	0.11425	0.438253	0.125072	0.186271	-0.171269	-0.786514	-1.34144	-0.415571	-1.13184	-0.680544	-1.67163	0.920448	0.725847	0.686754	0.551449	0.903484	0.849726		+	4.02053e+07	2.33284e+08	O00330	Pyruvate dehydrogenase protein X component, mitochondrial OS=Homo sapiens OX=9606 GN=PDHX PE=1 SV=3
-1.01445	-0.647864	-0.345009	-0.521427	-0.100461	-0.564379	0.138378	0.0813597	0.420446	0.526985	0.284006	-0.0976126	0.601696	0.368408	-0.133921	0.594135	-0.102061	0.511766		+	0,000291287325778525	0,00077905702798963	Q8IYB3	Serine/arginine repetitive matrix protein 1 OS=Homo sapiens OX=9606 GN=SRRM1 PE=1 SV=2
0.559087	0.344313	0.36339	0.740044	0.805783	0.302065	0.334535	0.192125	0.288694	-1.40602	0.350807	0.567327	-0.109419	-1.09266	-0.0955659	-0.313025	-0.335056	-1.49642	Acetyl [N-Term]	+	0,0126157546326874	0,0233365067912598	O00161	Synaptosomal-associated protein 23 OS=Homo sapiens OX=9606 GN=SNAP23 PE=1 SV=1
1.01303	0.252062	1.34412	0.918383	0.772141	0.681551	0.162714	-0.133108	0.464392	-0.26874	0.00768842	-0.536024	-0.420946	-1.13712	-0.567818	-1.11283	-0.61121	-0.828282	Met-loss+Acetyl [N-Term]	+	2.60105e+08	1.1722e+09	Q13601	KRR1 small subunit processome component homolog OS=Homo sapiens OX=9606 GN=KRR1 PE=1 SV=4
1.53334	1.44572	-0.347717	-0.0421962	1.39683	1.48374	1.33617	0.66881	1.45898	0.185499	0.391264	-0.381744	-1.06454	-1.8956	-2.13504	-1.26435	-1.61111	-1.15805		+	3.2759e+09	0,00011080901296711	P48960	Adhesion G protein-coupled receptor E5 OS=Homo sapiens OX=9606 GN=ADGRE5 PE=1 SV=4
0.755629	NaN	0.864208	-2.33187	-0.271263	-1.28639	-0.70966	-0.112549	-0.556798	-0.123614	-1.15568	-0.703738	0.720136	0.954664	0.565376	1.308	0.90558	1.17797		+	0,00929930328686957	0,0176069463945398	P11172	Uridine 5'-monophosphate synthase OS=Homo sapiens OX=9606 GN=UMPS PE=1 SV=1
1.04088	0.302729	-0.619835	0.367515	0.793013	0.738365	0.609018	0.0788707	0.800686	0.0678233	0.848843	-0.00593005	-1.95273	-0.228073	-0.0310479	-2.48165	0.0552596	-0.383736		+	0,015416453562956	0,0279328447548478	Q15006	ER membrane protein complex subunit 2 OS=Homo sapiens OX=9606 GN=EMC2 PE=1 SV=1
1.00647	0.263673	0.641967	0.127501	-0.619818	0.697978	-1.05399	-0.643998	-1.19524	-0.225671	-0.775584	-0.748408	0.380755	0.777173	0.600345	-0.227895	0.32034	0.674401		+	0,000353059053388328	0,000921255715975085	P09001	39S ribosomal protein L3, mitochondrial OS=Homo sapiens OX=9606 GN=MRPL3 PE=1 SV=1
-0.810382	NaN	-0.490172	-0.100939	0.0257516	NaN	0.526088	1.25277	1.46551	1.23177	1.3452	1.40096	-2.21663	-0.00605634	0.205953	-2.13617	NaN	-1.69367	Acetyl [N-Term]	+	0,000610120762361192	0,00149686120443886	Q9NQT4	Exosome complex component RRP46 OS=Homo sapiens OX=9606 GN=EXOSC5 PE=1 SV=1
-0.176513	-0.718044	-0.185965	-0.451511	-0.33031	-0.448038	-0.12077	-0.278723	-0.128695	0.0569534	-0.0139427	-0.645988	0.776949	0.626833	0.384624	0.357643	0.718969	0.576527		+	2.45762e+08	1.12127e+09	O75964	ATP synthase subunit g, mitochondrial OS=Homo sapiens OX=9606 GN=ATP5MG PE=1 SV=3
-2.93371	-1.28147	-2.31168	NaN	0.0140629	-0.881553	2.81942	2.89242	2.84887	2.12576	2.10237	1.74023	-1.27281	-0.919982	-4.03428	NaN	-0.296279	-0.611367		+	4.9775e+09	0,000160506988969467	Q9P0K7	Ankycorbin OS=Homo sapiens OX=9606 GN=RAI14 PE=1 SV=2
-0.696092	-1.00612	-1.0693	-1.18923	-1.20453	-0.47353	0.703592	0.533453	0.352079	0.492653	0.351505	0.486711	0.143982	0.4295	0.568563	0.625994	0.352919	0.597851		+	562725	6.59983e+06	O00487	26S proteasome non-ATPase regulatory subunit 14 OS=Homo sapiens OX=9606 GN=PSMD14 PE=1 SV=1
NaN	NaN	NaN	NaN	NaN	NaN	NaN	-0.938183	-1.48517	NaN	-0.700442	NaN	0.743738	0.650432	0.493608	0.764141	-0.127203	0.599083		+	0,000427109849306033	0,00108582670717767	P22694	cAMP-dependent protein kinase catalytic subunit beta OS=Homo sapiens OX=9606 GN=PRKACB PE=1 SV=2
-0.300623	-1.62701	-0.889286	-0.638221	-0.922841	-1.00139	0.381848	0.813666	0.2328	0.672968	0.338808	0.557112	0.289853	0.737807	0.751711	0.443226	-0.379877	0.539441		+	1.31015e+09	4.94636e+09	P62910	60S ribosomal protein L32 OS=Homo sapiens OX=9606 GN=RPL32 PE=1 SV=2
[truncated: 1,186 more rows]
