# Supplementary material for: Overexpression of the ERG oncogene in prostate cancer identifies candidates for PARP inhibitor–based radiosensitization
Source: J Clin Invest. 2026 Feb 3;136(6):e194949. doi: 10.1172/JCI194949 (PMC12987654; doi:10.1172/JCI194949)
Supplement: Supplemental table 5 [file jci-136-194949-s329.xlsx]

## Sheet: Sheet1
	ERG			Response to Olap as radiosensitizer
sample	amount	intensity	a+i mean	responder (Yes / No)	PiER_γH2AX	PiER_53BP1	PiER_mean
#39b	2.33	2.67	2.5	y	1.33	1.54	1.44
#25	1.79	2.71	2.25	y	2.63	1.31	1.97
#34a	1.5	2.75	2.13	y	1.91	1.58	1.75
#27	1.8	2.4	2.1	y	2.23	1.59	1.91
#40	2.5	1.67	2.08	y	2.25	1.45	1.85
#28	1.8	2.2	2	y	1.85	1.56	1.7
#18b	2	2	2	n	1.07	1.1	1.09
#39a	1.83	2.17	2	y	1.43	1.36	1.4
#7	1.75	2.13	1.94	y	1.52	1.87	1.7
#22	1.8	2	1.9	y	1.33	2.5	1.91
#29	2	1.71	1.86	y	1.44	2.34	1.89
#8	1.85	1.69	1.77	y	1.47	1.57	1.52
#33b	1.17	2.17	1.67	y	1.64	1.44	1.54
#33a	1.29	2	1.65	y	1.45	1.73	1.59
#34b	1.14	2.14	1.64	y	1.91	1.58	1.75
#18a	1.67	1.33	1.5	y	1.54	1.7	1.62
#19b	1.5	1.21	1.36	n	0.78	0.93	0.86
#35	1.17	1.5	1.33	y	1.7	1.37	1.54
#19a	1.5	1.17	1.33	n	0.85	0.85	0.85
#32	1.33	1.33	1.33	n	0.47	0.64	0.56
#10b	1.16	1.34	1.25	y	1.32	1.65	1.49
#23	1.25	1	1.13	y	1.41	1.88	1.65
#21a	1	1.2	1.1	y	1.46	1.37	1.42
#21b	1	1	1	y	1.3	1.49	1.4
#10a	0.85	1.14	0.99	n	0.91	0.79	0.85
#24a	1.07	0.77	0.92	n	0.4	0.44	0.42
#20	1	0.71	0.86	n	0.76	0.48	0.62
#24b	0.8	0.4	0.6	n	0.68	0.93	0.81
#15b	0.43	0.71	0.57	n	1.07	1.03	1.05
#30b	0.43	0.71	0.57	n	0.65	0.75	0.7
#13	0.43	0.57	0.5	n	1	0.87	0.94
#14	0.5	0.5	0.5	n	0.9	0.91	0.91
#15a	0.33	0.67	0.5	n	0.82	0.66	0.74
#36	0.5	0.5	0.5	n	0.64	0.43	0.53
#30a	0.43	0.57	0.5	n	0.98	0.87	0.93
#26	0.43	0.36	0.4	n	1.09	0.82	0.96
#1b	0.4	0.38	0.39	y	2.61	1.61	2.11
#12	0.29	0.43	0.36	n	0.76	0.9	0.83
#1a	0.39	0.32	0.36	y	1.67	2.36	2.02
#3	0.2	0.4	0.3	n	0.63	1.23	0.93
#5	0.29	0.29	0.29	n	0.8	1.34	1.07
#16	0.28	0.28	0.28	n	1.24	1	1.12
#17	0.1	0.2	0.15	n	0.51	0.92	0.72
#9	0.07	0.07	0.07	n	0.86	1.29	1.08
#2a	0	0	0	n	1.19	0.54	0.87
#2b	0	0	0	n	1.19	1	1.1
#4	0	0	0	n	0.68	0.31	0.5
#6	0	0	0	n	0.7	0.65	0.68
#11	0	0	0	n	0.67	0.66	0.67
#37	0	0	0	n	0.94	0.82	0.88
#38	0	0	0	n	1.14	0.6	0.87
