# Supplementary material for: Overexpression of the ERG oncogene in prostate cancer identifies candidates for PARP inhibitor–based radiosensitization
Source: J Clin Invest. 2026 Feb 3;136(6):e194949. doi: 10.1172/JCI194949 (PMC12987654; doi:10.1172/JCI194949)
Supplement: Supporting data values [file jci-136-194949-s330.xlsx]

## Sheet: Fig.1B
DU145	DU145-ERG
1.3	2.1
2.2	1.2
1.5	1.8
2	1.2
1.1	0.32
0.45	1.1
0.65

## Sheet: Fig.1C
DU145	DU145-ERG
1.3	1.552
1.2	0.9409
1.5	0.8827
0.94	1.164
0.99	1.261
1.8	1.455

## Sheet: Fig.1E
0Gy_wt	2Gy/1h_wt	2Gy/24h_wt	2Gy/24h+Olap_wt	0Gy_ERG	2Gy/1h_ERG	2Gy/24h_ERG	2Gy/24h+Olap_ERG
1	26	1	2	0	34	0	12
2	43	2	3	0	43	0	21
3	23	7	2	0	56	3	22
5	23	6	2	0	32	2	9
6	21	1	4	0	11	6	8
5	23	2	0	0	19	5	12
4	34	4	0	1	21	1	19
5	54	9	1	2	43	11	12
1	33	1	1	2	23	8	17
0	65	0	1	2	15	9	13
0	43	0	2	3	21	10	11
0	33	0	2	3	45	2	13
0	23	0	2	2	22	1	21
0	12	0	5	2	44	3	19
0	19	1	5	7	65	0	0
0	21	2	4	6	21	0	0
0	12	3	1	8	20	0	9
0	22	3	1	9	32	9	6
0	41	3	1	2	32	0	12
0	29	2	9	1	33	0	16
0	54	2	0	1		0	18
0	24	2	0	1		1
2		2	0	0		2
3		1	0	0		3
4		1	0	0		1
1		0	0	0		1
21		0		0		1
		0		0		1
		0				0
		0				0
		0

## Sheet: Fig.1G
DU145_2Gy/3h	Du145_2Gy/24h	DU-ERG_2Gy/3h	DU-ERG_2Gy/24h
16	6	5	0
21	8	8	0
0	0	2	8
37	0	5	0
0	0	4	0
41	7	2	0
30	1	4	0
23	7	8	7
22	14	20	0
0	0	16	0
31	0	15	0
25	6	40	0
30	0	0	0
16	0	0	9
6	8	24	5
2	2	0	0
22	8	0	21
32	0	26	0
0	0	20	0
0	11	0	0
0	0	1	17
0	0	15	0
0	0	34	0
0	0	16	1
0	0	22	11
0	0	17	0
23	0	12	0
2	0	29	0
3	0	0	0
31	0	22	0
19	0	0	0
23	0	30	0
25	0	13	0
22	0	5	0
0	0	27	0
26	0	23	0
0	0	2	0
0	0	6	3
0	0	18	7
17	0	18	1
8	6	17	9
28	1	19	0
0	7	7	0
16	2	4	0
0	1		0
0	10		0
4	6		0
0	4		0
0	2		0
0	4		0
2	1		0
0	0		2
24	0		0
22	0		0
16	0		0
22	0		0
3	0		0
0	0		0
0	2		0
8	1		0
	0		0
	0		0
	0		12
	0		5
	0		0
	8		0
	1		0
	0		0
	0		0
	0		0
	0		0
	0		0
	0		0
	0		0
	0		0
	0		0
	0		0
	0		12
	0
	0
	0
	0
	0
	2
	17

## Sheet: Fig. 2A
Deletion range	CTR	ERG
0	72.5	21
1-3	24	21
4-10	3.5	0
11-30	0	9.5
31-50	0	28.5
51-90	0	15.5
>90	0	7

## Sheet: Fig.2B
CTR	ERG
3.9	44.4
1.3	48.9
15.6	52
3	31
	21.7
	53.6

## Sheet: Fig.2C
Doses	CTR			+ Olap			ERG			ERG + Olap
0	1.03	0.951	1.019	0.947776	1.16151	0.889749	0.967782	0.925651	1.10781	0.874834	1.05459	1.07057
2	0.623	0.589	0.668	0.717602	0.669246	0.396518	0.463445	0.561338	0.505576	0.331558	0.407457	0.362184
4	0.181	0.238	0.272	0.262669	0.18646	0.203288	0.210657	0.252788	0.210657	0.105193	0.121172	0.0599201
6	0.147	0.136	0.045	0.108317	0.114313	0.116054	0.0557621	0.0421313	0.112763	0	0	0.0306258

## Sheet: Fig.2D
0Gy_wt	2Gy/2h_wt	2Gy/24h_wt	2Gy/24h+Olap_wt	0Gy_ERG	2Gy/2h_ERG	2Gy/24h_ERG	2Gy/24h+Olap_ERG
1	26	1	2	0	34	0	12
2	43	2	3	0	43	0	21
3	23	7	2	0	56	3	22
5	23	6	2	0	32	2	9
6	21	1	4	0	11	6	8
5	23	2	0	0	19	5	12
4	34	4	0	1	21	1	19
5	54	9	1	2	43	11	12
1	33	1	1	2	23	8	17
0	65	0	1	2	15	9	13
0	43	0	2	3	21	10	11
0	33	0	2	3	45	2	13
0	23	0	2	2	22	1	21
0	12	0	5	2	44	3	19
0	19	1	5	7	65	0	0
0	21	2	4	6	21	0	0
0	12	3	1	8	20	0	9
0	22	3	1	9	32	9	6
0	41	3	1	2	32	0	12
0	29	2	9	1	33	0	16
0	54	2	0	1		0	18
0	24	2	0	1		1
2		2	0	0		2
3		1	0	0		3
4		1	0	0		1
1		0	0	0		1
21		0		0		1
		0		0		1
		0				0
		0				0
		0

## Sheet: Fig.2E
VCaP_si	VCaP_sc
2	34
3	29
3	45
1	12
4
2

## Sheet: Fig. 2F
	VCaP_0Gy_24h	VCaP_2Gy_24h	VCaP+siERG_0Gy_24h	VCaP+siERG_2Gy_24h
	1	1	1	6
	1	1	1	5
	0	3	1	9
	1	2	1	6
	0	1	2	8
	2	1	1	11
	1	2	0	10
	2	2	1	5
	1	2	1	7
	1	1	0	7
	0	2	1	9
	0	2	0	6
	1	0	1	5
	0	1	0	8
	0	1	1	6
	1	1	1	12
	0	3	1	10
	0	0	0	8
	1	1	0	7
	1	0	1	5
	0	0	0	5
	1	1	0	4
	1	2	1	14
	0	1	1	7
	1	1	0	6
	2	1	1	6
	1	0	1	7
	0	0	1	4
	0	1	0	7
	1	4	1	5
	1	1	1	9
	0	0	0	17
	0	0	1	6
	2	1	1	4
	1	0	1	6
	1	1	0	15
	1	1	0	9
	0	1	0	8
	1	0	1	5
	0	1	1	14
	1	1	1	11
	0	2	1	9
	0	1	0	3
	0	0	0	12
	1	1	0	8
	0	1	0	17
	1	0	0	7
	0	0	1	5
	1	1	1	8
	1	1	1	6

[truncated: 18 more sheets: Fig.2G, Fig.2I, SuppFig.S1B, SuppFig. S1C, Fig.3A, Fig.3D, SuppFig.S2A, SuppFig.S2B, Fig.4D, SuppFig.S3A-C, Fig.5B, Fig.5C, Fig.5D, Fig.6G, Fig.6H, Fig.6I, Fig.6J, SuppFig.7]
